# Supplementary material for: Improved characterisation of MRSA transmission using within-host bacterial sequence diversity
Source: eLife. 2019 Oct 8;8:e46402. doi: 10.7554/eLife.46402 (PMC6954020; doi:10.7554/eLife.46402)
Supplement: Figure 9—source data 1. [file elife-46402-fig9-data1.zip › Figure 9-source data 1/classifications/Classification_Posterior_ds_10percol_17.csv]

host.1	host.2	adjacent	contiguous	paths12	paths21	nodes1	nodes2	path.classification	min.distance.between.subgraphs
S002	S007	TRUE	TRUE	0	0	1	1	none	5.86251768148e-05
S002	S021	TRUE	TRUE	0	0	1	1	none	1.23574696837e-05
S007	S021	TRUE	TRUE	0	0	1	1	none	5.81425864967e-05
S002	S024	TRUE	TRUE	0	0	1	1	none	1.26807739367e-05
S007	S024	TRUE	TRUE	0	0	1	1	none	5.84658907497e-05
S021	S024	TRUE	TRUE	0	0	1	1	none	4.4999184528e-06
S002	S025	TRUE	TRUE	0	0	1	1	none	2.13381335309e-05
S007	S025	TRUE	TRUE	0	0	1	1	none	6.07485737099e-05
S021	S025	TRUE	TRUE	0	0	1	1	none	2.08555432128e-05
S024	S025	TRUE	TRUE	0	0	1	1	none	2.11788474658e-05
S002	S026	TRUE	TRUE	0	0	1	1	none	1.58388250078e-05
S007	S026	TRUE	TRUE	0	0	1	1	none	5.52492651868e-05
S021	S026	TRUE	TRUE	0	0	1	1	none	1.53562346897e-05
S024	S026	TRUE	TRUE	0	0	1	1	none	1.56795389427e-05
S025	S026	TRUE	TRUE	0	0	1	1	none	1.41967630149e-05
S002	S038	TRUE	TRUE	0	0	1	1	none	6.82928415526e-05
S007	S038	TRUE	TRUE	0	0	1	1	none	4.39016793338e-05
S021	S038	TRUE	TRUE	0	0	1	1	none	6.78102512345e-05
S024	S038	TRUE	TRUE	0	0	1	1	none	6.81335554875e-05
S025	S038	TRUE	TRUE	0	0	1	1	none	7.04162384477e-05
S026	S038	TRUE	TRUE	0	0	1	1	none	6.49169299246e-05
S002	S039	TRUE	TRUE	0	0	1	1	none	1.27331608637e-05
S007	S039	TRUE	TRUE	0	0	1	1	none	5.85182776767e-05
S021	S039	TRUE	TRUE	0	0	1	1	none	3.304292006e-06
S024	S039	TRUE	TRUE	0	0	1	1	none	4.8756096328e-06
S025	S039	TRUE	TRUE	0	0	1	1	none	2.12312343928e-05
S026	S039	TRUE	TRUE	0	0	1	1	none	1.57319258697e-05
S038	S039	TRUE	TRUE	0	0	1	1	none	6.81859424145e-05
S002	S040	TRUE	TRUE	0	0	1	1	none	0.0001018050751217
S007	S040	TRUE	TRUE	0	0	1	1	none	9.12466495407e-05
S021	S040	TRUE	TRUE	0	0	1	1	none	0.0001013224848036
S024	S040	TRUE	TRUE	0	0	1	1	none	0.0001016457890566
S025	S040	TRUE	TRUE	0	0	1	1	none	0.0001039284720168
S026	S040	TRUE	TRUE	0	0	1	1	none	9.84291634937e-05
S038	S040	TRUE	TRUE	0	0	1	1	none	0.0001009143142785
S039	S040	TRUE	TRUE	0	0	1	1	none	0.0001016981759836
S002	S042	TRUE	TRUE	0	0	1	1	none	1.08931692707e-05
S007	S042	TRUE	TRUE	0	0	1	1	none	5.66782860837e-05
S021	S042	TRUE	TRUE	0	0	1	1	none	3.9603271606e-06
S024	S042	TRUE	TRUE	0	0	1	1	none	4.2836314136e-06
S025	S042	TRUE	TRUE	0	0	1	1	none	1.93912427998e-05
S026	S042	TRUE	TRUE	0	0	1	1	none	1.38919342767e-05
S038	S042	TRUE	TRUE	0	0	1	1	none	6.63459508215e-05
S039	S042	TRUE	TRUE	0	0	1	1	none	4.3360183406e-06
S040	S042	TRUE	TRUE	0	0	1	1	none	9.98581843906e-05
S002	S071	TRUE	TRUE	0	0	1	1	none	9.09602938119e-05
S007	S071	TRUE	TRUE	0	0	1	1	none	8.04018682309e-05
S021	S071	TRUE	TRUE	0	0	1	1	none	9.04777034938e-05
S024	S071	TRUE	TRUE	0	0	1	1	none	9.08010077468e-05
S025	S071	TRUE	TRUE	0	0	1	1	none	9.3083690707e-05
S026	S071	TRUE	TRUE	0	0	1	1	none	8.75843821839e-05
S038	S071	TRUE	TRUE	0	0	1	1	none	9.00695329687e-05
S039	S071	TRUE	TRUE	0	0	1	1	none	9.08533946738e-05
S040	S071	TRUE	TRUE	0	0	1	1	none	2.16354849578e-05
S042	S071	TRUE	TRUE	0	0	1	1	none	8.90134030808e-05
S002	S078	TRUE	TRUE	0	0	1	1	none	9.8140479329e-06
S007	S078	TRUE	TRUE	0	0	1	1	none	5.55991647459e-05
S021	S078	TRUE	TRUE	0	0	1	1	none	5.4007840808e-06
S024	S078	TRUE	TRUE	0	0	1	1	none	5.7240883338e-06
S025	S078	TRUE	TRUE	0	0	1	1	none	1.8312121462e-05
S026	S078	TRUE	TRUE	0	0	1	1	none	1.28128129389e-05
S038	S078	TRUE	TRUE	0	0	1	1	none	6.52668294837e-05
S039	S078	TRUE	TRUE	0	0	1	1	none	5.7764752608e-06
S040	S078	TRUE	TRUE	0	0	1	1	none	9.87790630528e-05
S042	S078	TRUE	TRUE	0	0	1	1	none	3.9364836678e-06
S071	S078	TRUE	TRUE	0	0	1	1	none	8.7934281743e-05
S002	S081	TRUE	TRUE	0	0	1	1	none	1.21411826445e-05
S007	S081	TRUE	TRUE	0	0	1	1	none	5.79262994575e-05
S021	S081	TRUE	TRUE	0	0	1	1	none	3.9603271606e-06
S024	S081	TRUE	TRUE	0	0	1	1	none	3.0356180398e-06
S025	S081	TRUE	TRUE	0	0	1	1	none	2.06392561736e-05
S026	S081	TRUE	TRUE	0	0	1	1	none	1.51399476505e-05
S038	S081	TRUE	TRUE	0	0	1	1	none	6.75939641953e-05
S039	S081	TRUE	TRUE	0	0	1	1	none	4.3360183406e-06
S040	S081	TRUE	TRUE	0	0	1	1	none	0.0001011061977644
S042	S081	TRUE	TRUE	0	0	1	1	none	3.7440401214e-06
S071	S081	TRUE	TRUE	0	0	1	1	none	9.02614164546e-05
S078	S081	TRUE	TRUE	0	0	1	1	none	5.1844970416e-06
S002	S085	TRUE	TRUE	0	0	1	1	none	9.78558885129e-05
S007	S085	TRUE	TRUE	0	0	1	1	none	8.72974629319e-05
S021	S085	TRUE	TRUE	0	0	1	1	none	9.73732981948e-05
S024	S085	TRUE	TRUE	0	0	1	1	none	9.76966024478e-05
S025	S085	TRUE	TRUE	0	0	1	1	none	9.9979285408e-05
S026	S085	TRUE	TRUE	0	0	1	1	none	9.44799768849e-05
S038	S085	TRUE	TRUE	0	0	1	1	none	9.69651276697e-05
S039	S085	TRUE	TRUE	0	0	1	1	none	9.77489893748e-05
S040	S085	TRUE	TRUE	0	0	1	1	none	4.08362813388e-05
S042	S085	TRUE	TRUE	0	0	1	1	none	9.59089977818e-05
S071	S085	TRUE	TRUE	0	0	1	1	none	2.9991500029e-05
S078	S085	TRUE	TRUE	0	0	1	1	none	9.4829876444e-05
S081	S085	TRUE	TRUE	0	0	1	1	none	9.71570111556e-05
S002	S087	TRUE	TRUE	0	0	1	1	none	0.0001102507823959
S007	S087	TRUE	TRUE	0	0	1	1	none	9.96923568149e-05
S021	S087	TRUE	TRUE	0	0	1	1	none	0.0001097681920778
S024	S087	TRUE	TRUE	0	0	1	1	none	0.0001100914963308
S025	S087	TRUE	TRUE	0	0	1	1	none	0.000112374179291
S026	S087	TRUE	TRUE	0	0	1	1	none	0.0001068748707679
S038	S087	TRUE	TRUE	0	0	1	1	none	0.0001093600215527
S039	S087	TRUE	TRUE	0	0	1	1	none	0.0001101438832578
S040	S087	TRUE	TRUE	0	0	1	1	none	5.32311752218e-05
S042	S087	TRUE	TRUE	0	0	1	1	none	0.0001083038916648
S071	S087	TRUE	TRUE	0	0	1	1	none	4.2386393912e-05
S078	S087	TRUE	TRUE	0	0	1	1	none	0.000107224770327
S081	S087	TRUE	TRUE	0	0	1	1	none	0.0001095519050386
S085	S087	TRUE	TRUE	0	0	1	1	none	2.0294797113e-05
S002	S093	TRUE	TRUE	0	0	1	1	none	8.50975542547e-05
S007	S093	TRUE	TRUE	0	0	1	1	none	7.45391286737e-05
S021	S093	TRUE	TRUE	0	0	1	1	none	8.46149639366e-05
S024	S093	TRUE	TRUE	0	0	1	1	none	8.49382681896e-05
S025	S093	TRUE	TRUE	0	0	1	1	none	8.72209511498e-05
S026	S093	TRUE	TRUE	0	0	1	1	none	8.17216426267e-05
S038	S093	TRUE	TRUE	0	0	1	1	none	8.42067934115e-05
S039	S093	TRUE	TRUE	0	0	1	1	none	8.49906551166e-05
S040	S093	TRUE	TRUE	0	0	1	1	none	1.83406477266e-05
S042	S093	TRUE	TRUE	0	0	1	1	none	8.31506635236e-05
S071	S093	TRUE	TRUE	0	0	1	1	none	7.4958664168e-06
S078	S093	TRUE	TRUE	0	0	1	1	none	8.20715421858e-05
S081	S093	TRUE	TRUE	0	0	1	1	none	8.43986768974e-05
S085	S093	TRUE	TRUE	0	0	1	1	none	2.41287604718e-05
S087	S093	TRUE	TRUE	0	0	1	1	none	3.65236543548e-05
S002	S097	TRUE	TRUE	0	0	1	1	none	1.82806633118e-05
S007	S097	TRUE	TRUE	0	0	1	1	none	5.76911034908e-05
S021	S097	TRUE	TRUE	0	0	1	1	none	1.77980729937e-05
S024	S097	TRUE	TRUE	0	0	1	1	none	1.81213772467e-05
S025	S097	TRUE	TRUE	0	0	1	1	none	4.3054835929e-06
S026	S097	TRUE	TRUE	0	0	1	1	none	1.11392927958e-05
S038	S097	TRUE	TRUE	0	0	1	1	none	6.73587682286e-05
S039	S097	TRUE	TRUE	0	0	1	1	none	1.81737641737e-05
S040	S097	TRUE	TRUE	0	0	1	1	none	0.0001008710017977
S042	S097	TRUE	TRUE	0	0	1	1	none	1.63337725807e-05
S071	S097	TRUE	TRUE	0	0	1	1	none	9.00262204879e-05
S078	S097	TRUE	TRUE	0	0	1	1	none	1.52546512429e-05
S081	S097	TRUE	TRUE	0	0	1	1	none	1.75817859545e-05
S085	S097	TRUE	TRUE	0	0	1	1	none	9.69218151889e-05
S087	S097	TRUE	TRUE	0	0	1	1	none	0.0001093167090719
S093	S097	TRUE	TRUE	0	0	1	1	none	8.41634809307e-05
S002	S102	TRUE	TRUE	0	0	1	1	none	0.0001020233915359
S007	S102	TRUE	TRUE	0	0	1	1	none	9.14649659549e-05
S021	S102	TRUE	TRUE	0	0	1	1	none	0.0001015408012178
S024	S102	TRUE	TRUE	0	0	1	1	none	0.0001018641054708
S025	S102	TRUE	TRUE	0	0	1	1	none	0.000104146788431
S026	S102	TRUE	TRUE	0	0	1	1	none	9.86474799079e-05
S038	S102	TRUE	TRUE	0	0	1	1	none	0.0001011326306927
S039	S102	TRUE	TRUE	0	0	1	1	none	0.0001019164923978
S040	S102	TRUE	TRUE	0	0	1	1	none	2.7143431618e-06
S042	S102	TRUE	TRUE	0	0	1	1	none	0.0001000765008048
S071	S102	TRUE	TRUE	0	0	1	1	none	2.1853801372e-05
S078	S102	TRUE	TRUE	0	0	1	1	none	9.8997379467e-05
S081	S102	TRUE	TRUE	0	0	1	1	none	0.0001013245141786
S085	S102	TRUE	TRUE	0	0	1	1	none	4.1054597753e-05
S087	S102	TRUE	TRUE	0	0	1	1	none	5.3449491636e-05
S093	S102	TRUE	TRUE	0	0	1	1	none	1.85589641408e-05
S097	S102	TRUE	TRUE	0	0	1	1	none	0.0001010893182119
S002	S106	TRUE	TRUE	0	0	1	1	none	1.0082729189e-05
S007	S106	TRUE	TRUE	0	0	1	1	none	5.71358174938e-05
S021	S106	TRUE	TRUE	0	0	1	1	none	1.08681103627e-05
S024	S106	TRUE	TRUE	0	0	1	1	none	1.11914146157e-05
S025	S106	TRUE	TRUE	0	0	1	1	none	1.98487742099e-05
S026	S106	TRUE	TRUE	0	0	1	1	none	1.43494656868e-05
S038	S106	TRUE	TRUE	0	0	1	1	none	6.68034822316e-05
S039	S106	TRUE	TRUE	0	0	1	1	none	1.12438015427e-05
S040	S106	TRUE	TRUE	0	0	1	1	none	0.0001003157158007
S042	S106	TRUE	TRUE	0	0	1	1	none	9.4038099497e-06
S071	S106	TRUE	TRUE	0	0	1	1	none	8.94709344909e-05
S078	S106	TRUE	TRUE	0	0	1	1	none	8.3246886119e-06
S081	S106	TRUE	TRUE	0	0	1	1	none	1.06518233235e-05
S085	S106	TRUE	TRUE	0	0	1	1	none	9.63665291919e-05
S087	S106	TRUE	TRUE	0	0	1	1	none	0.0001087614230749
S093	S106	TRUE	TRUE	0	0	1	1	none	8.36081949337e-05
S097	S106	TRUE	TRUE	0	0	1	1	none	1.67913039908e-05
S102	S106	TRUE	TRUE	0	0	1	1	none	0.0001005340322149
S002	S130	TRUE	TRUE	0	0	1	1	none	0.0001112776404816
S007	S130	TRUE	TRUE	0	0	1	1	none	0.0001007192149006
S021	S130	TRUE	TRUE	0	0	1	1	none	0.0001107950501635
S024	S130	TRUE	TRUE	0	0	1	1	none	0.0001111183544165
S025	S130	TRUE	TRUE	0	0	1	1	none	0.0001134010373767
S026	S130	TRUE	TRUE	0	0	1	1	none	0.0001079017288536
S038	S130	TRUE	TRUE	0	0	1	1	none	0.0001103868796384
S039	S130	TRUE	TRUE	0	0	1	1	none	0.0001111707413435
S040	S130	TRUE	TRUE	0	0	1	1	none	5.42580333075e-05
S042	S130	TRUE	TRUE	0	0	1	1	none	0.0001093307497505
S071	S130	TRUE	TRUE	0	0	1	1	none	4.34132519977e-05
S078	S130	TRUE	TRUE	0	0	1	1	none	0.0001082516284127
S081	S130	TRUE	TRUE	0	0	1	1	none	0.0001105787631243
S085	S130	TRUE	TRUE	0	0	1	1	none	2.13216551987e-05
S087	S130	TRUE	TRUE	0	0	1	1	none	2.8679979141e-06
S093	S130	TRUE	TRUE	0	0	1	1	none	3.75505124405e-05
S097	S130	TRUE	TRUE	0	0	1	1	none	0.0001103435671576
S102	S130	TRUE	TRUE	0	0	1	1	none	5.44763497217e-05
S106	S130	TRUE	TRUE	0	0	1	1	none	0.0001097882811606
S002	T009	FALSE	FALSE	0	0	1	1	none	2.47506882214e-05
S007	T009	FALSE	FALSE	0	0	1	1	none	6.41611284004e-05
S021	T009	FALSE	FALSE	0	0	1	1	none	2.42680979033e-05
S024	T009	FALSE	FALSE	0	0	1	1	none	2.45914021563e-05
S025	T009	FALSE	FALSE	0	0	1	1	none	2.31086262285e-05
S026	T009	FALSE	FALSE	0	0	1	1	none	1.23035424334e-05
S038	T009	FALSE	FALSE	0	0	1	1	none	7.38287931382e-05
S039	T009	FALSE	FALSE	0	0	1	1	none	2.46437890833e-05
S040	T009	FALSE	FALSE	0	0	1	1	none	0.0001073410267073
S042	T009	FALSE	FALSE	0	0	1	1	none	2.28037974903e-05
S071	T009	FALSE	FALSE	0	0	1	1	none	9.64962453975e-05
S078	T009	FALSE	FALSE	0	0	1	1	none	2.17246761525e-05
S081	T009	FALSE	FALSE	0	0	1	1	none	2.40518108641e-05
S085	T009	FALSE	FALSE	0	0	1	1	none	0.0001033918400985
S087	T009	FALSE	FALSE	0	0	1	1	none	0.0001157867339815
S093	T009	FALSE	FALSE	0	0	1	1	none	9.06335058403e-05
S097	T009	FALSE	FALSE	0	0	1	1	none	2.00511560094e-05
S102	T009	FALSE	FALSE	0	0	1	1	none	0.0001075593431215
S106	T009	FALSE	FALSE	0	0	1	1	none	2.32613289004e-05
S130	T009	FALSE	FALSE	0	0	1	1	none	0.0001168135920672
S002	T010	TRUE	TRUE	0	0	1	1	none	2.27235938409e-05
S007	T010	TRUE	TRUE	0	0	1	1	none	6.21340340199e-05
S021	T010	TRUE	TRUE	0	0	1	1	none	2.22410035228e-05
S024	T010	TRUE	TRUE	0	0	1	1	none	2.25643077758e-05
S025	T010	TRUE	TRUE	0	0	1	1	none	2.1081531848e-05
S026	T010	TRUE	TRUE	0	0	1	1	none	1.02764480529e-05
S038	T010	TRUE	TRUE	0	0	1	1	none	7.18016987577e-05
S039	T010	TRUE	TRUE	0	0	1	1	none	2.26166947028e-05
S040	T010	TRUE	TRUE	0	0	1	1	none	0.0001053139323268
S042	T010	TRUE	TRUE	0	0	1	1	none	2.07767031098e-05
S071	T010	TRUE	TRUE	0	0	1	1	none	9.4469151017e-05
S078	T010	TRUE	TRUE	0	0	1	1	none	1.9697581772e-05
S081	T010	TRUE	TRUE	0	0	1	1	none	2.20247164836e-05
S085	T010	TRUE	TRUE	0	0	1	1	none	0.000101364745718
S087	T010	TRUE	TRUE	0	0	1	1	none	0.000113759639601
S093	T010	TRUE	TRUE	0	0	1	1	none	8.86064114598e-05
S097	T010	TRUE	TRUE	0	0	1	1	none	1.80240616289e-05
S102	T010	TRUE	TRUE	0	0	1	1	none	0.000105532248741
S106	T010	TRUE	TRUE	0	0	1	1	none	2.12342345199e-05
S130	T010	TRUE	TRUE	0	0	1	1	none	0.0001147864976867
T009	T010	FALSE	FALSE	0	0	1	1	none	4.2129724885e-06
S002	T013	FALSE	FALSE	0	0	1	1	none	7.74112727687e-05
S007	T013	FALSE	FALSE	0	0	1	1	none	5.30201105499e-05
S021	T013	FALSE	FALSE	0	0	1	1	none	7.69286824506e-05
S024	T013	FALSE	FALSE	0	0	1	1	none	7.72519867036e-05
S025	T013	FALSE	FALSE	0	0	1	1	none	7.95346696638e-05
S026	T013	FALSE	FALSE	0	0	1	1	none	7.40353611407e-05
S038	T013	FALSE	FALSE	0	0	1	1	none	1.38026807539e-05
S039	T013	FALSE	FALSE	0	0	1	1	none	7.73043736306e-05
S040	T013	FALSE	FALSE	0	0	1	1	none	0.0001100327454946
S042	T013	FALSE	FALSE	0	0	1	1	none	7.54643820376e-05
S071	T013	FALSE	FALSE	0	0	1	1	none	9.91879641848e-05
S078	T013	FALSE	FALSE	0	0	1	1	none	7.43852606998e-05
S081	T013	FALSE	FALSE	0	0	1	1	none	7.67123954114e-05
S085	T013	FALSE	FALSE	0	0	1	1	none	0.0001060835588858
S087	T013	FALSE	FALSE	0	0	1	1	none	0.0001184784527688
S093	T013	FALSE	FALSE	0	0	1	1	none	9.33252246276e-05
S097	T013	FALSE	FALSE	0	0	1	1	none	7.64771994447e-05
S102	T013	FALSE	FALSE	0	0	1	1	none	0.0001102510619088
S106	T013	FALSE	FALSE	0	0	1	1	none	7.59219134477e-05
S130	T013	FALSE	FALSE	0	0	1	1	none	0.0001195053108545
T009	T013	FALSE	FALSE	0	0	1	1	none	8.29472243543e-05
T010	T013	FALSE	FALSE	0	0	1	1	none	8.09201299738e-05
S002	T014	TRUE	TRUE	0	0	1	1	none	1.11253088438e-05
S007	T014	TRUE	TRUE	0	0	1	1	none	5.69104256568e-05
S021	T014	TRUE	TRUE	0	0	1	1	none	4.1924667337e-06
S024	T014	TRUE	TRUE	0	0	1	1	none	4.5157709867e-06
S025	T014	TRUE	TRUE	0	0	1	1	none	1.96233823729e-05
S026	T014	TRUE	TRUE	0	0	1	1	none	1.41240738498e-05
S038	T014	TRUE	TRUE	0	0	1	1	none	6.65780903946e-05
S039	T014	TRUE	TRUE	0	0	1	1	none	4.5681579137e-06
S040	T014	TRUE	TRUE	0	0	1	1	none	0.0001000903239637
S042	T014	TRUE	TRUE	0	0	1	1	none	1.4801529469e-06
S071	T014	TRUE	TRUE	0	0	1	1	none	8.92455426539e-05
S078	T014	TRUE	TRUE	0	0	1	1	none	4.1686232409e-06
S081	T014	TRUE	TRUE	0	0	1	1	none	3.9761796945e-06
S085	T014	TRUE	TRUE	0	0	1	1	none	9.61411373549e-05
S087	T014	TRUE	TRUE	0	0	1	1	none	0.0001085360312379
S093	T014	TRUE	TRUE	0	0	1	1	none	8.33828030967e-05
S097	T014	TRUE	TRUE	0	0	1	1	none	1.65659121538e-05
S102	T014	TRUE	TRUE	0	0	1	1	none	0.0001003086403779
S106	T014	TRUE	TRUE	0	0	1	1	none	9.6359495228e-06
S130	T014	TRUE	TRUE	0	0	1	1	none	0.0001095628893236
T009	T014	FALSE	FALSE	0	0	1	1	none	2.30359370634e-05
T010	T014	TRUE	TRUE	0	0	1	1	none	2.10088426829e-05
T013	T014	FALSE	FALSE	0	0	1	1	none	7.56965216107e-05
S002	T020	TRUE	TRUE	0	0	1	1	none	6.90201008456e-05
S007	T020	TRUE	TRUE	0	0	1	1	none	4.46289386268e-05
S021	T020	TRUE	TRUE	0	0	1	1	none	6.85375105275e-05
S024	T020	TRUE	TRUE	0	0	1	1	none	6.88608147805e-05
S025	T020	TRUE	TRUE	0	0	1	1	none	7.11434977407e-05
S026	T020	TRUE	TRUE	0	0	1	1	none	6.56441892176e-05
S038	T020	TRUE	TRUE	0	0	1	1	none	4.163495457e-06
S039	T020	TRUE	TRUE	0	0	1	1	none	6.89132017075e-05
S040	T020	TRUE	TRUE	0	0	1	1	none	0.0001016415735715
S042	T020	TRUE	TRUE	0	0	1	1	none	6.70732101145e-05
S071	T020	TRUE	TRUE	0	0	1	1	none	9.07967922617e-05
S078	T020	TRUE	TRUE	0	0	1	1	none	6.59940887767e-05
S081	T020	TRUE	TRUE	0	0	1	1	none	6.83212234883e-05
S085	T020	TRUE	TRUE	0	0	1	1	none	9.76923869627e-05
S087	T020	TRUE	TRUE	0	0	1	1	none	0.0001100872808457
S093	T020	TRUE	TRUE	0	0	1	1	none	8.49340527045e-05
S097	T020	TRUE	TRUE	0	0	1	1	none	6.80860275216e-05
S102	T020	TRUE	TRUE	0	0	1	1	none	0.0001018598899857
S106	T020	TRUE	TRUE	0	0	1	1	none	6.75307415246e-05
S130	T020	TRUE	TRUE	0	0	1	1	none	0.0001111141389314
T009	T020	FALSE	FALSE	0	0	1	1	none	7.45560524312e-05
T010	T020	TRUE	TRUE	0	0	1	1	none	7.25289580507e-05
T013	T020	FALSE	FALSE	0	0	1	1	none	1.45299400469e-05
T014	T020	TRUE	TRUE	0	0	1	1	none	6.73053496876e-05
S002	T021	FALSE	FALSE	0	0	1	1	none	2.77277874471e-05
S007	T021	FALSE	FALSE	0	0	1	1	none	6.71382276261e-05
S021	T021	FALSE	FALSE	0	0	1	1	none	2.7245197129e-05
S024	T021	FALSE	FALSE	0	0	1	1	none	2.7568501382e-05
S025	T021	FALSE	FALSE	0	0	1	1	none	2.60857254542e-05
S026	T021	FALSE	FALSE	0	0	1	1	none	1.52806416591e-05
S038	T021	FALSE	FALSE	0	0	1	1	none	7.68058923639e-05
S039	T021	FALSE	FALSE	0	0	1	1	none	2.7620888309e-05
S040	T021	FALSE	FALSE	0	0	1	1	none	0.000110318125933
S042	T021	FALSE	FALSE	0	0	1	1	none	2.5780896716e-05
S071	T021	FALSE	FALSE	0	0	1	1	none	9.94733446232e-05
S078	T021	FALSE	FALSE	0	0	1	1	none	2.47017753782e-05
S081	T021	FALSE	FALSE	0	0	1	1	none	2.70289100898e-05
S085	T021	FALSE	FALSE	0	0	1	1	none	0.0001063689393242
S087	T021	FALSE	FALSE	0	0	1	1	none	0.0001187638332072
S093	T021	FALSE	FALSE	0	0	1	1	none	9.3610605066e-05
S097	T021	FALSE	FALSE	0	0	1	1	none	2.30282552351e-05
S102	T021	FALSE	FALSE	0	0	1	1	none	0.0001105364423472
S106	T021	FALSE	FALSE	0	0	1	1	none	2.62384281261e-05
S130	T021	FALSE	FALSE	0	0	1	1	none	0.0001197906912929
T009	T021	TRUE	TRUE	0	0	1	1	none	4.2251125995e-06
T010	T021	FALSE	FALSE	0	0	1	1	none	7.1900717142e-06
T013	T021	FALSE	FALSE	0	0	1	1	none	8.592432358e-05
T014	T021	FALSE	FALSE	0	0	1	1	none	2.60130362891e-05
T020	T021	FALSE	FALSE	0	0	1	1	none	7.75331516569e-05
S002	T028	TRUE	TRUE	0	0	1	1	none	6.29465652559e-05
S007	T028	TRUE	TRUE	0	0	1	1	none	3.04665721811e-05
S021	T028	TRUE	TRUE	0	0	1	1	none	6.24639749378e-05
S024	T028	TRUE	TRUE	0	0	1	1	none	6.27872791908e-05
S025	T028	TRUE	TRUE	0	0	1	1	none	6.5069962151e-05
S026	T028	TRUE	TRUE	0	0	1	1	none	5.95706536279e-05
S038	T028	TRUE	TRUE	0	0	1	1	none	4.82230677749e-05
S039	T028	TRUE	TRUE	0	0	1	1	none	6.28396661178e-05
S040	T028	TRUE	TRUE	0	0	1	1	none	9.55680379818e-05
S042	T028	TRUE	TRUE	0	0	1	1	none	6.09996745248e-05
S071	T028	TRUE	TRUE	0	0	1	1	none	8.4723256672e-05
S078	T028	TRUE	TRUE	0	0	1	1	none	5.9920553187e-05
S081	T028	TRUE	TRUE	0	0	1	1	none	6.22476878986e-05
S085	T028	TRUE	TRUE	0	0	1	1	none	9.1618851373e-05
S087	T028	TRUE	TRUE	0	0	1	1	none	0.000104013745256
S093	T028	TRUE	TRUE	0	0	1	1	none	7.88605171148e-05
S097	T028	TRUE	TRUE	0	0	1	1	none	6.20124919319e-05
S102	T028	TRUE	TRUE	0	0	1	1	none	9.5786354396e-05
S106	T028	TRUE	TRUE	0	0	1	1	none	6.14572059349e-05
S130	T028	TRUE	TRUE	0	0	1	1	none	0.0001050406033417
T009	T028	FALSE	FALSE	0	0	1	1	none	6.84825168415e-05
T010	T028	TRUE	TRUE	0	0	1	1	none	6.6455422461e-05
T013	T028	FALSE	FALSE	0	0	1	1	none	5.7341498991e-05
T014	T028	TRUE	TRUE	0	0	1	1	none	6.12318140979e-05
T020	T028	TRUE	TRUE	0	0	1	1	none	4.89503270679e-05
T021	T028	FALSE	FALSE	0	0	1	1	none	7.14596160672e-05
S002	T035a	TRUE	TRUE	0	0	1	1	none	0.0001122515955299
S007	T035a	TRUE	TRUE	0	0	1	1	none	0.0001016931699489
S021	T035a	TRUE	TRUE	0	0	1	1	none	0.0001117690052118
S024	T035a	TRUE	TRUE	0	0	1	1	none	0.0001120923094648
S025	T035a	TRUE	TRUE	0	0	1	1	none	0.000114374992425
S026	T035a	TRUE	TRUE	0	0	1	1	none	0.0001088756839019
S038	T035a	TRUE	TRUE	0	0	1	1	none	0.0001113608346867
S039	T035a	TRUE	TRUE	0	0	1	1	none	0.0001121446963918
S040	T035a	TRUE	TRUE	0	0	1	1	none	5.52319883558e-05
S042	T035a	TRUE	TRUE	0	0	1	1	none	0.0001103047047988
S071	T035a	TRUE	TRUE	0	0	1	1	none	4.4387207046e-05
S078	T035a	TRUE	TRUE	0	0	1	1	none	0.000109225583461
S081	T035a	TRUE	TRUE	0	0	1	1	none	0.0001115527181726
S085	T035a	TRUE	TRUE	0	0	1	1	none	2.2295610247e-05
S087	T035a	TRUE	TRUE	0	0	1	1	none	6.33797971e-06
S093	T035a	TRUE	TRUE	0	0	1	1	none	3.85244674888e-05
S097	T035a	TRUE	TRUE	0	0	1	1	none	0.0001113175222059
S102	T035a	TRUE	TRUE	0	0	1	1	none	5.545030477e-05
S106	T035a	TRUE	TRUE	0	0	1	1	none	0.0001107622362089
S130	T035a	TRUE	TRUE	0	0	1	1	none	7.3648377957e-06
T009	T035a	FALSE	FALSE	0	0	1	1	none	0.0001177875471155
T010	T035a	TRUE	TRUE	0	0	1	1	none	0.000115760452735
T013	T035a	FALSE	FALSE	0	0	1	1	none	0.0001204792659028
T014	T035a	TRUE	TRUE	0	0	1	1	none	0.0001105368443719
T020	T035a	TRUE	TRUE	0	0	1	1	none	0.0001120880939797
T021	T035a	FALSE	FALSE	0	0	1	1	none	0.0001207646463412
T028	T035a	TRUE	TRUE	0	0	1	1	none	0.00010601455839
S002	T035b	TRUE	TRUE	0	0	1	1	none	2.28892246396e-05
S007	T035b	TRUE	TRUE	0	0	1	1	none	6.22996648186e-05
S021	T035b	TRUE	TRUE	0	0	1	1	none	2.24066343215e-05
S024	T035b	TRUE	TRUE	0	0	1	1	none	2.27299385745e-05
S025	T035b	TRUE	TRUE	0	0	1	1	none	2.12471626467e-05
S026	T035b	TRUE	TRUE	0	0	1	1	none	1.04420788516e-05
S038	T035b	TRUE	TRUE	0	0	1	1	none	7.19673295564e-05
S039	T035b	TRUE	TRUE	0	0	1	1	none	2.27823255015e-05
S040	T035b	TRUE	TRUE	0	0	1	1	none	0.0001054795631255
S042	T035b	TRUE	TRUE	0	0	1	1	none	2.09423339085e-05
S071	T035b	TRUE	TRUE	0	0	1	1	none	9.46347818157e-05
S078	T035b	TRUE	TRUE	0	0	1	1	none	1.98632125707e-05
S081	T035b	TRUE	TRUE	0	0	1	1	none	2.21903472823e-05
S085	T035b	TRUE	TRUE	0	0	1	1	none	0.0001015303765167
S087	T035b	TRUE	TRUE	0	0	1	1	none	0.0001139252703997
S093	T035b	TRUE	TRUE	0	0	1	1	none	8.87720422585e-05
S097	T035b	TRUE	TRUE	0	0	1	1	none	1.81896924276e-05
S102	T035b	TRUE	TRUE	0	0	1	1	none	0.0001056978795397
S106	T035b	TRUE	TRUE	0	0	1	1	none	2.13998653186e-05
S130	T035b	TRUE	TRUE	0	0	1	1	none	0.0001149521284854
T009	T035b	FALSE	FALSE	0	0	1	1	none	3.1305899134e-06
T010	T035b	TRUE	TRUE	0	0	1	1	none	2.3515089067e-06
T013	T035b	FALSE	FALSE	0	0	1	1	none	8.10857607725e-05
T014	T035b	TRUE	TRUE	0	0	1	1	none	2.11744734816e-05
T020	T035b	TRUE	TRUE	0	0	1	1	none	7.26945888494e-05
T021	T035b	FALSE	FALSE	0	0	1	1	none	6.1076891391e-06
T028	T035b	TRUE	TRUE	0	0	1	1	none	6.66210532597e-05
T035a	T035b	TRUE	TRUE	0	0	1	1	none	0.0001159260835337
S002	T040	TRUE	TRUE	0	0	1	1	none	1.28782010426e-05
S007	T040	TRUE	TRUE	0	0	1	1	none	5.86633178556e-05
S021	T040	TRUE	TRUE	0	0	1	1	none	4.6973455587e-06
S024	T040	TRUE	TRUE	0	0	1	1	none	3.7726364379e-06
S025	T040	TRUE	TRUE	0	0	1	1	none	2.13762745717e-05
S026	T040	TRUE	TRUE	0	0	1	1	none	1.58769660486e-05
S038	T040	TRUE	TRUE	0	0	1	1	none	6.83309825934e-05
S039	T040	TRUE	TRUE	0	0	1	1	none	5.0730367387e-06
S040	T040	TRUE	TRUE	0	0	1	1	none	0.0001018432161625
S042	T040	TRUE	TRUE	0	0	1	1	none	4.4810585195e-06
S071	T040	TRUE	TRUE	0	0	1	1	none	9.09984348527e-05
S078	T040	TRUE	TRUE	0	0	1	1	none	5.9215154397e-06
S081	T040	TRUE	TRUE	0	0	1	1	none	1.9850317719e-06
S085	T040	TRUE	TRUE	0	0	1	1	none	9.78940295537e-05
S087	T040	TRUE	TRUE	0	0	1	1	none	0.0001102889234367
S093	T040	TRUE	TRUE	0	0	1	1	none	8.51356952955e-05
S097	T040	TRUE	TRUE	0	0	1	1	none	1.83188043526e-05
S102	T040	TRUE	TRUE	0	0	1	1	none	0.0001020615325767
S106	T040	TRUE	TRUE	0	0	1	1	none	1.13888417216e-05
S130	T040	TRUE	TRUE	0	0	1	1	none	0.0001113157815224
T009	T040	FALSE	FALSE	0	0	1	1	none	2.47888292622e-05
T010	T040	TRUE	TRUE	0	0	1	1	none	2.27617348817e-05
T013	T040	FALSE	FALSE	0	0	1	1	none	7.74494138095e-05
T014	T040	TRUE	TRUE	0	0	1	1	none	4.7131980926e-06
T020	T040	TRUE	TRUE	0	0	1	1	none	6.90582418864e-05
T021	T040	FALSE	FALSE	0	0	1	1	none	2.77659284879e-05
T028	T040	TRUE	TRUE	0	0	1	1	none	6.29847062967e-05
T035a	T040	TRUE	TRUE	0	0	1	1	none	0.0001122897365707
T035b	T040	TRUE	TRUE	0	0	1	1	none	2.29273656804e-05
S002	T056	FALSE	FALSE	0	0	1	1	none	2.7246714969e-05
S007	T056	FALSE	FALSE	0	0	1	1	none	6.6657155148e-05
S021	T056	FALSE	FALSE	0	0	1	1	none	2.67641246509e-05
S024	T056	FALSE	FALSE	0	0	1	1	none	2.70874289039e-05
S025	T056	FALSE	FALSE	0	0	1	1	none	2.56046529761e-05
S026	T056	FALSE	FALSE	0	0	1	1	none	1.4799569181e-05
S038	T056	FALSE	FALSE	0	0	1	1	none	7.63248198858e-05
S039	T056	FALSE	FALSE	0	0	1	1	none	2.71398158309e-05
S040	T056	FALSE	FALSE	0	0	1	1	none	0.0001098370534549
S042	T056	FALSE	FALSE	0	0	1	1	none	2.52998242379e-05
S071	T056	FALSE	FALSE	0	0	1	1	none	9.89922721451e-05
S078	T056	FALSE	FALSE	0	0	1	1	none	2.42207029001e-05
S081	T056	FALSE	FALSE	0	0	1	1	none	2.65478376117e-05
S085	T056	FALSE	FALSE	0	0	1	1	none	0.0001058878668461
S087	T056	FALSE	FALSE	0	0	1	1	none	0.0001182827607291
S093	T056	FALSE	FALSE	0	0	1	1	none	9.31295325879e-05
S097	T056	FALSE	FALSE	0	0	1	1	none	2.2547182757e-05
S102	T056	FALSE	FALSE	0	0	1	1	none	0.0001100553698691
S106	T056	FALSE	FALSE	0	0	1	1	none	2.5757355648e-05
S130	T056	FALSE	FALSE	0	0	1	1	none	0.0001193096188148
T009	T056	TRUE	TRUE	1	0	1	1	anc	6.240066869e-07
T010	T056	FALSE	FALSE	0	0	1	1	none	6.7089992361e-06
T013	T056	FALSE	FALSE	0	0	1	1	none	8.54432511019e-05
T014	T056	FALSE	FALSE	0	0	1	1	none	2.5531963811e-05
T020	T056	FALSE	FALSE	0	0	1	1	none	7.70520791788e-05
T021	T056	FALSE	FALSE	0	0	1	1	none	6.7211393471e-06
T028	T056	FALSE	FALSE	0	0	1	1	none	7.09785435891e-05
T035a	T056	FALSE	FALSE	0	0	1	1	none	0.0001202835738631
T035b	T056	FALSE	FALSE	0	0	1	1	none	5.626616661e-06
T040	T056	FALSE	FALSE	0	0	1	1	none	2.72848560098e-05
S002	T059	TRUE	TRUE	0	0	1	1	none	0.0001094341290237
S007	T059	TRUE	TRUE	0	0	1	1	none	9.88757034427e-05
S021	T059	TRUE	TRUE	0	0	1	1	none	0.0001089515387056
S024	T059	TRUE	TRUE	0	0	1	1	none	0.0001092748429586
S025	T059	TRUE	TRUE	0	0	1	1	none	0.0001115575259188
S026	T059	TRUE	TRUE	0	0	1	1	none	0.0001060582173957
S038	T059	TRUE	TRUE	0	0	1	1	none	0.0001085433681805
S039	T059	TRUE	TRUE	0	0	1	1	none	0.0001093272298856
S040	T059	TRUE	TRUE	0	0	1	1	none	8.8770672758e-06
S042	T059	TRUE	TRUE	0	0	1	1	none	0.0001074872382926
S071	T059	TRUE	TRUE	0	0	1	1	none	2.92645388598e-05
S078	T059	TRUE	TRUE	0	0	1	1	none	0.0001064081169548
S081	T059	TRUE	TRUE	0	0	1	1	none	0.0001087352516664
S085	T059	TRUE	TRUE	0	0	1	1	none	4.84653352408e-05
S087	T059	TRUE	TRUE	0	0	1	1	none	6.08602291238e-05
S093	T059	TRUE	TRUE	0	0	1	1	none	2.59697016286e-05
S097	T059	TRUE	TRUE	0	0	1	1	none	0.0001085000556997
S102	T059	TRUE	TRUE	0	0	1	1	none	1.03433970638e-05
S106	T059	TRUE	TRUE	0	0	1	1	none	0.0001079447697027
S130	T059	TRUE	TRUE	0	0	1	1	none	6.18870872095e-05
T009	T059	FALSE	FALSE	0	0	1	1	none	0.0001149700806093
T010	T059	TRUE	TRUE	0	0	1	1	none	0.0001129429862288
T013	T059	FALSE	FALSE	0	0	1	1	none	0.0001176617993966
T014	T059	TRUE	TRUE	0	0	1	1	none	0.0001077193778657
T020	T059	TRUE	TRUE	0	0	1	1	none	0.0001092706274735
T021	T059	FALSE	FALSE	0	0	1	1	none	0.000117947179835
T028	T059	TRUE	TRUE	0	0	1	1	none	0.0001031970918838
T035a	T059	TRUE	TRUE	0	0	1	1	none	6.28610422578e-05
T035b	T059	TRUE	TRUE	0	0	1	1	none	0.0001131086170275
T040	T059	TRUE	TRUE	0	0	1	1	none	0.0001094722700645
T056	T059	FALSE	FALSE	0	0	1	1	none	0.0001174661073569
S002	T065	TRUE	TRUE	0	0	1	1	none	6.94361517029e-05
S007	T065	TRUE	TRUE	0	0	1	1	none	4.50449894841e-05
S021	T065	TRUE	TRUE	0	0	1	1	none	6.89535613848e-05
S024	T065	TRUE	TRUE	0	0	1	1	none	6.92768656378e-05
S025	T065	TRUE	TRUE	0	0	1	1	none	7.1559548598e-05
S026	T065	TRUE	TRUE	0	0	1	1	none	6.60602400749e-05
S038	T065	TRUE	TRUE	0	0	1	1	none	5.8275596881e-06
S039	T065	TRUE	TRUE	0	0	1	1	none	6.93292525648e-05
S040	T065	TRUE	TRUE	0	0	1	1	none	0.0001020576244288
S042	T065	TRUE	TRUE	0	0	1	1	none	6.74892609718e-05
S071	T065	TRUE	TRUE	0	0	1	1	none	9.1212843119e-05
S078	T065	TRUE	TRUE	0	0	1	1	none	6.6410139634e-05
S081	T065	TRUE	TRUE	0	0	1	1	none	6.87372743456e-05
S085	T065	TRUE	TRUE	0	0	1	1	none	9.810843782e-05
S087	T065	TRUE	TRUE	0	0	1	1	none	0.000110503331703
S093	T065	TRUE	TRUE	0	0	1	1	none	8.53501035618e-05
S097	T065	TRUE	TRUE	0	0	1	1	none	6.85020783789e-05
S102	T065	TRUE	TRUE	0	0	1	1	none	0.000102275940843
S106	T065	TRUE	TRUE	0	0	1	1	none	6.79467923819e-05
S130	T065	TRUE	TRUE	0	0	1	1	none	0.0001115301897887
T009	T065	FALSE	FALSE	0	0	1	1	none	7.49721032885e-05
T010	T065	TRUE	TRUE	0	0	1	1	none	7.2945008908e-05
T013	T065	FALSE	FALSE	0	0	1	1	none	9.2231344396e-06
T014	T065	TRUE	TRUE	0	0	1	1	none	6.77214005449e-05
T020	T065	TRUE	TRUE	0	0	1	1	none	6.5548189811e-06
T021	T065	FALSE	FALSE	0	0	1	1	none	7.79492025142e-05
T028	T065	TRUE	TRUE	0	0	1	1	none	4.93663779252e-05
T035a	T065	TRUE	TRUE	0	0	1	1	none	0.000112504144837
T035b	T065	TRUE	TRUE	0	0	1	1	none	7.31106397067e-05
T040	T065	TRUE	TRUE	0	0	1	1	none	6.94742927437e-05
T056	T065	FALSE	FALSE	0	0	1	1	none	7.74681300361e-05
T059	T065	TRUE	TRUE	0	0	1	1	none	0.0001096866783308
S002	T069	TRUE	TRUE	0	0	1	1	none	0.0001213492460338
S007	T069	TRUE	TRUE	0	0	1	1	none	0.0001107908204528
S021	T069	TRUE	TRUE	0	0	1	1	none	0.0001208666557157
S024	T069	TRUE	TRUE	0	0	1	1	none	0.0001211899599687
S025	T069	TRUE	TRUE	0	0	1	1	none	0.0001234726429289
S026	T069	TRUE	TRUE	0	0	1	1	none	0.0001179733344058
S038	T069	TRUE	TRUE	0	0	1	1	none	0.0001204584851906
S039	T069	TRUE	TRUE	0	0	1	1	none	0.0001212423468957
S040	T069	TRUE	TRUE	0	0	1	1	none	5.20244371797e-05
S042	T069	TRUE	TRUE	0	0	1	1	none	0.0001194023553027
S071	T069	TRUE	TRUE	0	0	1	1	none	3.18098602881e-05
S078	T069	TRUE	TRUE	0	0	1	1	none	0.0001183232339649
S081	T069	TRUE	TRUE	0	0	1	1	none	0.0001206503686765
S085	T069	TRUE	TRUE	0	0	1	1	none	6.03804522509e-05
S087	T069	TRUE	TRUE	0	0	1	1	none	7.27753461339e-05
S093	T069	TRUE	TRUE	0	0	1	1	none	3.78848186387e-05
S097	T069	TRUE	TRUE	0	0	1	1	none	0.0001204151727098
S102	T069	TRUE	TRUE	0	0	1	1	none	5.22427535939e-05
S106	T069	TRUE	TRUE	0	0	1	1	none	0.0001198598867128
S130	T069	TRUE	TRUE	0	0	1	1	none	7.38022042196e-05
T009	T069	FALSE	FALSE	0	0	1	1	none	0.0001268851976194
T010	T069	TRUE	TRUE	0	0	1	1	none	0.0001248581032389
T013	T069	FALSE	FALSE	0	0	1	1	none	0.0001295769164067
T014	T069	TRUE	TRUE	0	0	1	1	none	0.0001196344948758
T020	T069	TRUE	TRUE	0	0	1	1	none	0.0001211857444836
T021	T069	FALSE	FALSE	0	0	1	1	none	0.0001298622968451
T028	T069	TRUE	TRUE	0	0	1	1	none	0.0001151122088939
T035a	T069	TRUE	TRUE	0	0	1	1	none	7.47761592679e-05
T035b	T069	TRUE	TRUE	0	0	1	1	none	0.0001250237340376
T040	T069	TRUE	TRUE	0	0	1	1	none	0.0001213873870746
T056	T069	FALSE	FALSE	0	0	1	1	none	0.000129381224367
T059	T069	TRUE	TRUE	0	0	1	1	none	5.96534910817e-05
T065	T069	TRUE	TRUE	0	0	1	1	none	0.0001216017953409
S002	T073	FALSE	FALSE	0	0	1	1	none	2.74812628782e-05
S007	T073	FALSE	FALSE	0	0	1	1	none	6.68917030572e-05
S021	T073	FALSE	FALSE	0	0	1	1	none	2.69986725601e-05
S024	T073	FALSE	FALSE	0	0	1	1	none	2.73219768131e-05
S025	T073	FALSE	FALSE	0	0	1	1	none	2.58392008853e-05
S026	T073	FALSE	FALSE	0	0	1	1	none	1.50341170902e-05
S038	T073	FALSE	FALSE	0	0	1	1	none	7.6559367795e-05
S039	T073	FALSE	FALSE	0	0	1	1	none	2.73743637401e-05
S040	T073	FALSE	FALSE	0	0	1	1	none	0.0001100716013641
S042	T073	FALSE	FALSE	0	0	1	1	none	2.55343721471e-05
S071	T073	FALSE	FALSE	0	0	1	1	none	9.92268200543e-05
S078	T073	FALSE	FALSE	0	0	1	1	none	2.44552508093e-05
S081	T073	FALSE	FALSE	0	0	1	1	none	2.67823855209e-05
S085	T073	FALSE	FALSE	0	0	1	1	none	0.0001061224147553
S087	T073	FALSE	FALSE	0	0	1	1	none	0.0001185173086383
S093	T073	FALSE	FALSE	0	0	1	1	none	9.33640804971e-05
S097	T073	FALSE	FALSE	0	0	1	1	none	2.27817306662e-05
S102	T073	FALSE	FALSE	0	0	1	1	none	0.0001102899177783
S106	T073	FALSE	FALSE	0	0	1	1	none	2.59919035572e-05
S130	T073	FALSE	FALSE	0	0	1	1	none	0.000119544166724
T009	T073	TRUE	TRUE	0	0	1	1	none	3.9785880306e-06
T010	T073	FALSE	FALSE	0	0	1	1	none	6.9435471453e-06
T013	T073	FALSE	FALSE	0	0	1	1	none	8.56777990111e-05
T014	T073	FALSE	FALSE	0	0	1	1	none	2.57665117202e-05
T020	T073	FALSE	FALSE	0	0	1	1	none	7.7286627088e-05
T021	T073	TRUE	TRUE	0	0	1	1	none	1.9636337611e-06
T028	T073	FALSE	FALSE	0	0	1	1	none	7.12130914983e-05
T035a	T073	FALSE	FALSE	0	0	1	1	none	0.0001205181217723
T035b	T073	FALSE	FALSE	0	0	1	1	none	5.8611645702e-06
T040	T073	FALSE	FALSE	0	0	1	1	none	2.7519403919e-05
T056	T073	FALSE	FALSE	0	0	1	1	none	6.4746147782e-06
T059	T073	FALSE	FALSE	0	0	1	1	none	0.0001177006552661
T065	T073	FALSE	FALSE	0	0	1	1	none	7.77026779453e-05
T069	T073	FALSE	FALSE	0	0	1	1	none	0.0001296157722762
S002	T075	TRUE	TRUE	0	0	1	1	none	6.40613483208e-05
S007	T075	TRUE	TRUE	0	0	1	1	none	5.2254909366e-05
S021	T075	TRUE	TRUE	0	0	1	1	none	6.35787580027e-05
S024	T075	TRUE	TRUE	0	0	1	1	none	6.39020622557e-05
S025	T075	TRUE	TRUE	0	0	1	1	none	6.61847452159e-05
S026	T075	TRUE	TRUE	0	0	1	1	none	6.06854366928e-05
S038	T075	TRUE	TRUE	0	0	1	1	none	6.19225741038e-05
S039	T075	TRUE	TRUE	0	0	1	1	none	6.39544491827e-05
S040	T075	TRUE	TRUE	0	0	1	1	none	9.66828210467e-05
S042	T075	TRUE	TRUE	0	0	1	1	none	6.21144575897e-05
S071	T075	TRUE	TRUE	0	0	1	1	none	8.58380397369e-05
S078	T075	TRUE	TRUE	0	0	1	1	none	6.10353362519e-05
S081	T075	TRUE	TRUE	0	0	1	1	none	6.33624709635e-05
S085	T075	TRUE	TRUE	0	0	1	1	none	9.27336344379e-05
S087	T075	TRUE	TRUE	0	0	1	1	none	0.0001051285283209
S093	T075	TRUE	TRUE	0	0	1	1	none	7.99753001797e-05
S097	T075	TRUE	TRUE	0	0	1	1	none	6.31272749968e-05
S102	T075	TRUE	TRUE	0	0	1	1	none	9.69011374609e-05
S106	T075	TRUE	TRUE	0	0	1	1	none	6.25719889998e-05
S130	T075	TRUE	TRUE	0	0	1	1	none	0.0001061553864066
T009	T075	FALSE	FALSE	0	0	1	1	none	6.95972999064e-05
T010	T075	TRUE	TRUE	0	0	1	1	none	6.75702055259e-05
T013	T075	FALSE	FALSE	0	0	1	1	none	7.10410053199e-05
T014	T075	TRUE	TRUE	0	0	1	1	none	6.23465971628e-05
T020	T075	TRUE	TRUE	0	0	1	1	none	6.26498333968e-05
T021	T075	FALSE	FALSE	0	0	1	1	none	7.25743991321e-05
T028	T075	TRUE	TRUE	0	0	1	1	none	5.65762978071e-05
T035a	T075	TRUE	TRUE	0	0	1	1	none	0.0001071293414549
T035b	T075	TRUE	TRUE	0	0	1	1	none	6.77358363246e-05
T040	T075	TRUE	TRUE	0	0	1	1	none	6.40994893616e-05
T056	T075	FALSE	FALSE	0	0	1	1	none	7.2093326654e-05
T059	T075	TRUE	TRUE	0	0	1	1	none	0.0001043118749487
T065	T075	TRUE	TRUE	0	0	1	1	none	6.30658842541e-05
T069	T075	TRUE	TRUE	0	0	1	1	none	0.0001162269919588
T073	T075	FALSE	FALSE	0	0	1	1	none	7.23278745632e-05
S002	T077	FALSE	FALSE	0	0	1	1	none	2.66823953838e-05
S007	T077	FALSE	FALSE	0	0	1	1	none	6.60928355628e-05
S021	T077	FALSE	FALSE	0	0	1	1	none	2.61998050657e-05
S024	T077	FALSE	FALSE	0	0	1	1	none	2.65231093187e-05
S025	T077	FALSE	FALSE	0	0	1	1	none	2.50403333909e-05
S026	T077	FALSE	FALSE	0	0	1	1	none	1.42352495958e-05
S038	T077	FALSE	FALSE	0	0	1	1	none	7.57605003006e-05
S039	T077	FALSE	FALSE	0	0	1	1	none	2.65754962457e-05
S040	T077	FALSE	FALSE	0	0	1	1	none	0.0001092727338697
S042	T077	FALSE	FALSE	0	0	1	1	none	2.47355046527e-05
S071	T077	FALSE	FALSE	0	0	1	1	none	9.84279525599e-05
S078	T077	FALSE	FALSE	0	0	1	1	none	2.36563833149e-05
S081	T077	FALSE	FALSE	0	0	1	1	none	2.59835180265e-05
S085	T077	FALSE	FALSE	0	0	1	1	none	0.0001053235472609
S087	T077	FALSE	FALSE	0	0	1	1	none	0.0001177184411439
S093	T077	FALSE	FALSE	0	0	1	1	none	9.25652130027e-05
S097	T077	FALSE	FALSE	0	0	1	1	none	2.19828631718e-05
S102	T077	FALSE	FALSE	0	0	1	1	none	0.0001094910502839
S106	T077	FALSE	FALSE	0	0	1	1	none	2.51930360628e-05
S130	T077	FALSE	FALSE	0	0	1	1	none	0.0001187452992296
T009	T077	TRUE	TRUE	0	0	1	1	none	3.1797205362e-06
T010	T077	FALSE	FALSE	0	0	1	1	none	6.1446796509e-06
T013	T077	FALSE	FALSE	0	0	1	1	none	8.48789315167e-05
T014	T077	FALSE	FALSE	0	0	1	1	none	2.49676442258e-05
T020	T077	FALSE	FALSE	0	0	1	1	none	7.64877595936e-05
T021	T077	TRUE	TRUE	0	0	1	1	none	2.4127796405e-06
T028	T077	FALSE	FALSE	0	0	1	1	none	7.04142240039e-05
T035a	T077	FALSE	FALSE	0	0	1	1	none	0.0001197192542779
T035b	T077	FALSE	FALSE	0	0	1	1	none	5.0622970758e-06
T040	T077	FALSE	FALSE	0	0	1	1	none	2.67205364246e-05
T056	T077	FALSE	FALSE	0	0	1	1	none	5.6757472838e-06
T059	T077	FALSE	FALSE	0	0	1	1	none	0.0001169017877717
T065	T077	FALSE	FALSE	0	0	1	1	none	7.69038104509e-05
T069	T077	FALSE	FALSE	0	0	1	1	none	0.0001288169047818
T073	T077	TRUE	TRUE	0	0	1	1	none	2.1662550716e-06
T075	T077	FALSE	FALSE	0	0	1	1	none	7.15290070688e-05
S002	T087	FALSE	FALSE	0	0	1	1	none	2.70120396482e-05
S007	T087	FALSE	FALSE	0	0	1	1	none	6.64224798272e-05
S021	T087	FALSE	FALSE	0	0	1	1	none	2.65294493301e-05
S024	T087	FALSE	FALSE	0	0	1	1	none	2.68527535831e-05
S025	T087	FALSE	FALSE	0	0	1	1	none	2.53699776553e-05
S026	T087	FALSE	FALSE	0	0	1	1	none	1.45648938602e-05
S038	T087	FALSE	FALSE	0	0	1	1	none	7.6090144565e-05
S039	T087	FALSE	FALSE	0	0	1	1	none	2.69051405101e-05
S040	T087	FALSE	FALSE	0	0	1	1	none	0.0001096023781341
S042	T087	FALSE	FALSE	0	0	1	1	none	2.50651489171e-05
S071	T087	FALSE	FALSE	0	0	1	1	none	9.87575968243e-05
S078	T087	FALSE	FALSE	0	0	1	1	none	2.39860275793e-05
S081	T087	FALSE	FALSE	0	0	1	1	none	2.63131622909e-05
S085	T087	FALSE	FALSE	0	0	1	1	none	0.0001056531915253
S087	T087	FALSE	FALSE	0	0	1	1	none	0.0001180480854083
S093	T087	FALSE	FALSE	0	0	1	1	none	9.28948572671e-05
S097	T087	FALSE	FALSE	0	0	1	1	none	2.23125074362e-05
S102	T087	FALSE	FALSE	0	0	1	1	none	0.0001098206945483
S106	T087	FALSE	FALSE	0	0	1	1	none	2.55226803272e-05
S130	T087	FALSE	FALSE	0	0	1	1	none	0.000119074943494
T009	T087	TRUE	TRUE	0	0	1	1	none	3.5093648006e-06
T010	T087	FALSE	FALSE	0	0	1	1	none	6.4743239153e-06
T013	T087	FALSE	FALSE	0	0	1	1	none	8.52085757811e-05
T014	T087	FALSE	FALSE	0	0	1	1	none	2.52972884902e-05
T020	T087	FALSE	FALSE	0	0	1	1	none	7.6817403858e-05
T021	T087	TRUE	TRUE	0	0	1	1	none	3.9904372787e-06
T028	T087	FALSE	FALSE	0	0	1	1	none	7.07438682683e-05
T035a	T087	FALSE	FALSE	0	0	1	1	none	0.0001200488985423
T035b	T087	FALSE	FALSE	0	0	1	1	none	5.3919413402e-06
T040	T087	FALSE	FALSE	0	0	1	1	none	2.7050180689e-05
T056	T087	FALSE	FALSE	0	0	1	1	none	6.0053915482e-06
T059	T087	FALSE	FALSE	0	0	1	1	none	0.0001172314320361
T065	T087	FALSE	FALSE	0	0	1	1	none	7.72334547153e-05
T069	T087	FALSE	FALSE	0	0	1	1	none	0.0001291465490462
T073	T087	TRUE	TRUE	0	0	1	1	none	3.7439127098e-06
T075	T087	FALSE	FALSE	0	0	1	1	none	7.18586513332e-05
T077	T087	TRUE	TRUE	0	0	1	1	none	2.9450452154e-06
S002	T095	TRUE	TRUE	0	0	1	1	none	0.0001115745225156
S007	T095	TRUE	TRUE	0	0	1	1	none	0.0001010160969346
S021	T095	TRUE	TRUE	0	0	1	1	none	0.0001110919321975
S024	T095	TRUE	TRUE	0	0	1	1	none	0.0001114152364505
S025	T095	TRUE	TRUE	0	0	1	1	none	0.0001136979194107
S026	T095	TRUE	TRUE	0	0	1	1	none	0.0001081986108876
S038	T095	TRUE	TRUE	0	0	1	1	none	0.0001106837616724
S039	T095	TRUE	TRUE	0	0	1	1	none	0.0001114676233775
S040	T095	TRUE	TRUE	0	0	1	1	none	5.45549153415e-05
S042	T095	TRUE	TRUE	0	0	1	1	none	0.0001096276317845
S071	T095	TRUE	TRUE	0	0	1	1	none	4.37101340317e-05
S078	T095	TRUE	TRUE	0	0	1	1	none	0.0001085485104467
S081	T095	TRUE	TRUE	0	0	1	1	none	0.0001108756451583
S085	T095	TRUE	TRUE	0	0	1	1	none	2.16185372327e-05
S087	T095	TRUE	TRUE	0	0	1	1	none	3.1648799481e-06
S093	T095	TRUE	TRUE	0	0	1	1	none	3.78473944745e-05
S097	T095	TRUE	TRUE	0	0	1	1	none	0.0001106404491916
S102	T095	TRUE	TRUE	0	0	1	1	none	5.47732317557e-05
S106	T095	TRUE	TRUE	0	0	1	1	none	0.0001100851631946
S130	T095	TRUE	TRUE	0	0	1	1	none	2.94372466e-06
T009	T095	FALSE	FALSE	0	0	1	1	none	0.0001171104741012
T010	T095	TRUE	TRUE	0	0	1	1	none	0.0001150833797207
T013	T095	FALSE	FALSE	0	0	1	1	none	0.0001198021928885
T014	T095	TRUE	TRUE	0	0	1	1	none	0.0001098597713576
T020	T095	TRUE	TRUE	0	0	1	1	none	0.0001114110209654
T021	T095	FALSE	FALSE	0	0	1	1	none	0.0001200875733269
T028	T095	TRUE	TRUE	0	0	1	1	none	0.0001053374853757
T035a	T095	TRUE	TRUE	0	0	1	1	none	7.6617198297e-06
T035b	T095	TRUE	TRUE	0	0	1	1	none	0.0001152490105194
T040	T095	TRUE	TRUE	0	0	1	1	none	0.0001116126635564
T056	T095	FALSE	FALSE	0	0	1	1	none	0.0001196065008488
T059	T095	TRUE	TRUE	0	0	1	1	none	6.21839692435e-05
T065	T095	TRUE	TRUE	0	0	1	1	none	0.0001118270718227
T069	T095	TRUE	TRUE	0	0	1	1	none	7.40990862536e-05
T073	T095	FALSE	FALSE	0	0	1	1	none	0.000119841048758
T075	T095	TRUE	TRUE	0	0	1	1	none	0.0001064522684406
T077	T095	FALSE	FALSE	0	0	1	1	none	0.0001190421812636
T087	T095	FALSE	FALSE	0	0	1	1	none	0.000119371825528
S002	T099a	TRUE	TRUE	0	0	1	1	none	0.0001102126398178
S007	T099a	TRUE	TRUE	0	0	1	1	none	9.96542142368e-05
S021	T099a	TRUE	TRUE	0	0	1	1	none	0.0001097300494997
S024	T099a	TRUE	TRUE	0	0	1	1	none	0.0001100533537527
S025	T099a	TRUE	TRUE	0	0	1	1	none	0.0001123360367129
S026	T099a	TRUE	TRUE	0	0	1	1	none	0.0001068367281898
S038	T099a	TRUE	TRUE	0	0	1	1	none	0.0001093218789746
S039	T099a	TRUE	TRUE	0	0	1	1	none	0.0001101057406797
S040	T099a	TRUE	TRUE	0	0	1	1	none	5.31930326437e-05
S042	T099a	TRUE	TRUE	0	0	1	1	none	0.0001082657490867
S071	T099a	TRUE	TRUE	0	0	1	1	none	4.23482513339e-05
S078	T099a	TRUE	TRUE	0	0	1	1	none	0.0001071866277489
S081	T099a	TRUE	TRUE	0	0	1	1	none	0.0001095137624605
S085	T099a	TRUE	TRUE	0	0	1	1	none	2.02566545349e-05
S087	T099a	TRUE	TRUE	0	0	1	1	none	3.0510106241e-06
S093	T099a	TRUE	TRUE	0	0	1	1	none	3.64855117767e-05
S097	T099a	TRUE	TRUE	0	0	1	1	none	0.0001092785664938
S102	T099a	TRUE	TRUE	0	0	1	1	none	5.34113490579e-05
S106	T099a	TRUE	TRUE	0	0	1	1	none	0.0001087232804968
S130	T099a	TRUE	TRUE	0	0	1	1	none	4.0778687098e-06
T009	T099a	FALSE	FALSE	0	0	1	1	none	0.0001157485914034
T010	T099a	TRUE	TRUE	0	0	1	1	none	0.0001137214970229
T013	T099a	FALSE	FALSE	0	0	1	1	none	0.0001184403101907
T014	T099a	TRUE	TRUE	0	0	1	1	none	0.0001084978886598
T020	T099a	TRUE	TRUE	0	0	1	1	none	0.0001100491382676
T021	T099a	FALSE	FALSE	0	0	1	1	none	0.0001187256906291
T028	T099a	TRUE	TRUE	0	0	1	1	none	0.0001039756026779
T035a	T099a	TRUE	TRUE	0	0	1	1	none	6.2998371319e-06
T035b	T099a	TRUE	TRUE	0	0	1	1	none	0.0001138871278216
T040	T099a	TRUE	TRUE	0	0	1	1	none	0.0001102507808586
T056	T099a	FALSE	FALSE	0	0	1	1	none	0.000118244618151
T059	T099a	TRUE	TRUE	0	0	1	1	none	6.08220865457e-05
T065	T099a	TRUE	TRUE	0	0	1	1	none	0.0001104651891249
T069	T099a	TRUE	TRUE	0	0	1	1	none	7.27372035558e-05
T073	T099a	FALSE	FALSE	0	0	1	1	none	0.0001184791660602
T075	T099a	TRUE	TRUE	0	0	1	1	none	0.0001050903857428
T077	T099a	FALSE	FALSE	0	0	1	1	none	0.0001176802985658
T087	T099a	FALSE	FALSE	0	0	1	1	none	0.0001180099428302
T095	T099a	TRUE	TRUE	0	0	1	1	none	4.3747507438e-06
S002	T102	FALSE	FALSE	0	0	1	1	none	0.0001157917617572
S007	T102	FALSE	FALSE	0	0	1	1	none	0.0001052333361762
S021	T102	FALSE	FALSE	0	0	1	1	none	0.0001153091714391
S024	T102	FALSE	FALSE	0	0	1	1	none	0.0001156324756921
S025	T102	FALSE	FALSE	0	0	1	1	none	0.0001179151586523
S026	T102	FALSE	FALSE	0	0	1	1	none	0.0001124158501292
S038	T102	FALSE	FALSE	0	0	1	1	none	0.000114901000914
S039	T102	FALSE	FALSE	0	0	1	1	none	0.0001156848626191
S040	T102	FALSE	FALSE	0	0	1	1	none	5.87721545831e-05
S042	T102	FALSE	FALSE	0	0	1	1	none	0.0001138448710261
S071	T102	FALSE	FALSE	0	0	1	1	none	4.79273732733e-05
S078	T102	FALSE	FALSE	0	0	1	1	none	0.0001127657496883
S081	T102	FALSE	FALSE	0	0	1	1	none	0.0001150928843999
S085	T102	FALSE	FALSE	0	0	1	1	none	2.58357764743e-05
S087	T102	FALSE	FALSE	0	0	1	1	none	7.3821191897e-06
S093	T102	FALSE	FALSE	0	0	1	1	none	4.20646337161e-05
S097	T102	FALSE	FALSE	0	0	1	1	none	0.0001148576884332
S102	T102	FALSE	FALSE	0	0	1	1	none	5.89904709973e-05
S106	T102	FALSE	FALSE	0	0	1	1	none	0.0001143024024362
S130	T102	FALSE	FALSE	0	0	1	1	none	7.1609639016e-06
T009	T102	FALSE	FALSE	0	0	1	1	none	0.0001213277133428
T010	T102	FALSE	FALSE	0	0	1	1	none	0.0001193006189623
T013	T102	FALSE	FALSE	0	0	1	1	none	0.0001240194321301
T014	T102	FALSE	FALSE	0	0	1	1	none	0.0001140770105992
T020	T102	FALSE	FALSE	0	0	1	1	none	0.000115628260207
T021	T102	FALSE	FALSE	0	0	1	1	none	0.0001243048125685
T028	T102	FALSE	FALSE	0	0	1	1	none	0.0001095547246173
T035a	T102	FALSE	FALSE	0	0	1	1	none	1.18789590713e-05
T035b	T102	FALSE	FALSE	0	0	1	1	none	0.000119466249761
T040	T102	FALSE	FALSE	0	0	1	1	none	0.000115829902798
T056	T102	FALSE	FALSE	0	0	1	1	none	0.0001238237400904
T059	T102	FALSE	FALSE	0	0	1	1	none	6.64012084851e-05
T065	T102	FALSE	FALSE	0	0	1	1	none	0.0001160443110643
T069	T102	FALSE	FALSE	0	0	1	1	none	7.83163254952e-05
T073	T102	FALSE	FALSE	0	0	1	1	none	0.0001240582879996
T075	T102	FALSE	FALSE	0	0	1	1	none	0.0001106695076822
T077	T102	FALSE	FALSE	0	0	1	1	none	0.0001232594205052
T087	T102	FALSE	FALSE	0	0	1	1	none	0.0001235890647696
T095	T102	TRUE	TRUE	1	0	1	1	anc	6.240066869e-07
T099a	T102	FALSE	FALSE	0	0	1	1	none	8.5919899854e-06
S002	T104	FALSE	FALSE	0	0	1	1	none	6.44213192656e-05
S007	T104	FALSE	FALSE	0	0	1	1	none	3.19413261908e-05
S021	T104	FALSE	FALSE	0	0	1	1	none	6.39387289475e-05
S024	T104	FALSE	FALSE	0	0	1	1	none	6.42620332005e-05
S025	T104	FALSE	FALSE	0	0	1	1	none	6.65447161607e-05
S026	T104	FALSE	FALSE	0	0	1	1	none	6.10454076376e-05
S038	T104	FALSE	FALSE	0	0	1	1	none	4.96978217846e-05
S039	T104	FALSE	FALSE	0	0	1	1	none	6.43144201275e-05
S040	T104	FALSE	FALSE	0	0	1	1	none	9.70427919915e-05
S042	T104	FALSE	FALSE	0	0	1	1	none	6.24744285345e-05
S071	T104	FALSE	FALSE	0	0	1	1	none	8.61980106817e-05
S078	T104	FALSE	FALSE	0	0	1	1	none	6.13953071967e-05
S081	T104	FALSE	FALSE	0	0	1	1	none	6.37224419083e-05
S085	T104	FALSE	FALSE	0	0	1	1	none	9.30936053827e-05
S087	T104	FALSE	FALSE	0	0	1	1	none	0.0001054884992657
S093	T104	FALSE	FALSE	0	0	1	1	none	8.03352711245e-05
S097	T104	FALSE	FALSE	0	0	1	1	none	6.34872459416e-05
S102	T104	FALSE	FALSE	0	0	1	1	none	9.72611084057e-05
S106	T104	FALSE	FALSE	0	0	1	1	none	6.29319599446e-05
S130	T104	FALSE	FALSE	0	0	1	1	none	0.0001065153573514
T009	T104	FALSE	FALSE	0	0	1	1	none	6.99572708512e-05
T010	T104	FALSE	FALSE	0	0	1	1	none	6.79301764707e-05
T013	T104	FALSE	FALSE	0	0	1	1	none	5.88162530007e-05
T014	T104	FALSE	FALSE	0	0	1	1	none	6.27065681076e-05
T020	T104	FALSE	FALSE	0	0	1	1	none	5.04250810776e-05
T021	T104	FALSE	FALSE	0	0	1	1	none	7.29343700769e-05
T028	T104	FALSE	FALSE	0	0	1	1	none	3.43576253357e-05
T035a	T104	FALSE	FALSE	0	0	1	1	none	0.0001074893123997
T035b	T104	FALSE	FALSE	0	0	1	1	none	6.80958072694e-05
T040	T104	FALSE	FALSE	0	0	1	1	none	6.44594603064e-05
T056	T104	FALSE	FALSE	0	0	1	1	none	7.24532975988e-05
T059	T104	FALSE	FALSE	0	0	1	1	none	0.0001046718458935
T065	T104	FALSE	FALSE	0	0	1	1	none	5.08411319349e-05
T069	T104	FALSE	FALSE	0	0	1	1	none	0.0001165869629036
T073	T104	FALSE	FALSE	0	0	1	1	none	7.2687845508e-05
T075	T104	FALSE	FALSE	0	0	1	1	none	5.80510518168e-05
T077	T104	FALSE	FALSE	0	0	1	1	none	7.18889780136e-05
T087	T104	FALSE	FALSE	0	0	1	1	none	7.2218622278e-05
T095	T104	FALSE	FALSE	0	0	1	1	none	0.0001068122393854
T099a	T104	FALSE	FALSE	0	0	1	1	none	0.0001054503566876
T102	T104	FALSE	FALSE	0	0	1	1	none	0.000111029478627
S002	T105	FALSE	FALSE	0	0	1	1	none	7.06841650767e-05
S007	T105	FALSE	FALSE	0	0	1	1	none	4.62930028579e-05
S021	T105	FALSE	FALSE	0	0	1	1	none	7.02015747586e-05
S024	T105	FALSE	FALSE	0	0	1	1	none	7.05248790116e-05
S025	T105	FALSE	FALSE	0	0	1	1	none	7.28075619718e-05
S026	T105	FALSE	FALSE	0	0	1	1	none	6.73082534487e-05
S038	T105	FALSE	FALSE	0	0	1	1	none	7.0755730619e-06
S039	T105	FALSE	FALSE	0	0	1	1	none	7.05772659386e-05
S040	T105	FALSE	FALSE	0	0	1	1	none	0.0001033056378026
S042	T105	FALSE	FALSE	0	0	1	1	none	6.87372743456e-05
S071	T105	FALSE	FALSE	0	0	1	1	none	9.24608564928e-05
S078	T105	FALSE	FALSE	0	0	1	1	none	6.76581530078e-05
S081	T105	FALSE	FALSE	0	0	1	1	none	6.99852877194e-05
S085	T105	FALSE	FALSE	0	0	1	1	none	9.93564511938e-05
S087	T105	FALSE	FALSE	0	0	1	1	none	0.0001117513450768
S093	T105	FALSE	FALSE	0	0	1	1	none	8.65981169356e-05
S097	T105	FALSE	FALSE	0	0	1	1	none	6.97500917527e-05
S102	T105	FALSE	FALSE	0	0	1	1	none	0.0001035239542168
S106	T105	FALSE	FALSE	0	0	1	1	none	6.91948057557e-05
S130	T105	FALSE	FALSE	0	0	1	1	none	0.0001127782031625
T009	T105	FALSE	FALSE	0	0	1	1	none	7.62201166623e-05
T010	T105	FALSE	FALSE	0	0	1	1	none	7.41930222818e-05
T013	T105	FALSE	FALSE	0	0	1	1	none	1.04711478134e-05
T014	T105	FALSE	FALSE	0	0	1	1	none	6.89694139187e-05
T020	T105	FALSE	FALSE	0	0	1	1	none	7.8028323549e-06
T021	T105	FALSE	FALSE	0	0	1	1	none	7.9197215888e-05
T028	T105	FALSE	FALSE	0	0	1	1	none	5.0614391299e-05
T035a	T105	FALSE	FALSE	0	0	1	1	none	0.0001137521582108
T035b	T105	FALSE	FALSE	0	0	1	1	none	7.43586530805e-05
T040	T105	FALSE	FALSE	0	0	1	1	none	7.07223061175e-05
T056	T105	FALSE	FALSE	0	0	1	1	none	7.87161434099e-05
T059	T105	FALSE	FALSE	0	0	1	1	none	0.0001109346917046
T065	T105	TRUE	TRUE	1	0	1	1	anc	6.240066869e-07
T069	T105	FALSE	FALSE	0	0	1	1	none	0.0001228498087147
T073	T105	FALSE	FALSE	0	0	1	1	none	7.89506913191e-05
T075	T105	FALSE	FALSE	0	0	1	1	none	6.43138976279e-05
T077	T105	FALSE	FALSE	0	0	1	1	none	7.81518238247e-05
T087	T105	FALSE	FALSE	0	0	1	1	none	7.84814680891e-05
T095	T105	FALSE	FALSE	0	0	1	1	none	0.0001130750851965
T099a	T105	FALSE	FALSE	0	0	1	1	none	0.0001117132024987
T102	T105	FALSE	FALSE	0	0	1	1	none	0.0001172923244381
T104	T105	FALSE	FALSE	0	0	1	1	none	5.20891453087e-05
S002	T107	FALSE	FALSE	0	0	1	1	none	0.0001157917617572
S007	T107	FALSE	FALSE	0	0	1	1	none	0.0001052333361762
S021	T107	FALSE	FALSE	0	0	1	1	none	0.0001153091714391
S024	T107	FALSE	FALSE	0	0	1	1	none	0.0001156324756921
S025	T107	FALSE	FALSE	0	0	1	1	none	0.0001179151586523
S026	T107	FALSE	FALSE	0	0	1	1	none	0.0001124158501292
S038	T107	FALSE	FALSE	0	0	1	1	none	0.000114901000914
S039	T107	FALSE	FALSE	0	0	1	1	none	0.0001156848626191
S040	T107	FALSE	FALSE	0	0	1	1	none	5.87721545831e-05
S042	T107	FALSE	FALSE	0	0	1	1	none	0.0001138448710261
S071	T107	FALSE	FALSE	0	0	1	1	none	4.79273732733e-05
S078	T107	FALSE	FALSE	0	0	1	1	none	0.0001127657496883
S081	T107	FALSE	FALSE	0	0	1	1	none	0.0001150928843999
S085	T107	FALSE	FALSE	0	0	1	1	none	2.58357764743e-05
S087	T107	FALSE	FALSE	0	0	1	1	none	7.3821191897e-06
S093	T107	FALSE	FALSE	0	0	1	1	none	4.20646337161e-05
S097	T107	FALSE	FALSE	0	0	1	1	none	0.0001148576884332
S102	T107	FALSE	FALSE	0	0	1	1	none	5.89904709973e-05
S106	T107	FALSE	FALSE	0	0	1	1	none	0.0001143024024362
S130	T107	FALSE	FALSE	0	0	1	1	none	7.1609639016e-06
T009	T107	FALSE	FALSE	0	0	1	1	none	0.0001213277133428
T010	T107	FALSE	FALSE	0	0	1	1	none	0.0001193006189623
T013	T107	FALSE	FALSE	0	0	1	1	none	0.0001240194321301
T014	T107	FALSE	FALSE	0	0	1	1	none	0.0001140770105992
T020	T107	FALSE	FALSE	0	0	1	1	none	0.000115628260207
T021	T107	FALSE	FALSE	0	0	1	1	none	0.0001243048125685
T028	T107	FALSE	FALSE	0	0	1	1	none	0.0001095547246173
T035a	T107	FALSE	FALSE	0	0	1	1	none	1.18789590713e-05
T035b	T107	FALSE	FALSE	0	0	1	1	none	0.000119466249761
T040	T107	FALSE	FALSE	0	0	1	1	none	0.000115829902798
T056	T107	FALSE	FALSE	0	0	1	1	none	0.0001238237400904
T059	T107	FALSE	FALSE	0	0	1	1	none	6.64012084851e-05
T065	T107	FALSE	FALSE	0	0	1	1	none	0.0001160443110643
T069	T107	FALSE	FALSE	0	0	1	1	none	7.83163254952e-05
T073	T107	FALSE	FALSE	0	0	1	1	none	0.0001240582879996
T075	T107	FALSE	FALSE	0	0	1	1	none	0.0001106695076822
T077	T107	FALSE	FALSE	0	0	1	1	none	0.0001232594205052
T087	T107	FALSE	FALSE	0	0	1	1	none	0.0001235890647696
T095	T107	TRUE	TRUE	1	0	1	1	anc	6.240066869e-07
T099a	T107	FALSE	FALSE	0	0	1	1	none	8.5919899854e-06
T102	T107	FALSE	FALSE	0	0	1	1	none	4.9920534952e-06
T104	T107	FALSE	FALSE	0	0	1	1	none	0.000111029478627
T105	T107	FALSE	FALSE	0	0	1	1	none	0.0001172923244381
S002	T126	TRUE	TRUE	0	0	1	1	none	0.0001195541764618
S007	T126	TRUE	TRUE	0	0	1	1	none	0.0001089957508808
S021	T126	TRUE	TRUE	0	0	1	1	none	0.0001190715861437
S024	T126	TRUE	TRUE	0	0	1	1	none	0.0001193948903967
S025	T126	TRUE	TRUE	0	0	1	1	none	0.0001216775733569
S026	T126	TRUE	TRUE	0	0	1	1	none	0.0001161782648338
S038	T126	TRUE	TRUE	0	0	1	1	none	0.0001186634156186
S039	T126	TRUE	TRUE	0	0	1	1	none	0.0001194472773237
S040	T126	TRUE	TRUE	0	0	1	1	none	5.02293676077e-05
S042	T126	TRUE	TRUE	0	0	1	1	none	0.0001176072857307
S071	T126	TRUE	TRUE	0	0	1	1	none	3.00147907161e-05
S078	T126	TRUE	TRUE	0	0	1	1	none	0.0001165281643929
S081	T126	TRUE	TRUE	0	0	1	1	none	0.0001188552991045
S085	T126	TRUE	TRUE	0	0	1	1	none	5.85853826789e-05
S087	T126	TRUE	TRUE	0	0	1	1	none	7.09802765619e-05
S093	T126	TRUE	TRUE	0	0	1	1	none	3.60897490667e-05
S097	T126	TRUE	TRUE	0	0	1	1	none	0.0001186201031378
S102	T126	TRUE	TRUE	0	0	1	1	none	5.04476840219e-05
S106	T126	TRUE	TRUE	0	0	1	1	none	0.0001180648171408
S130	T126	TRUE	TRUE	0	0	1	1	none	7.20071346476e-05
T009	T126	FALSE	FALSE	0	0	1	1	none	0.0001250901280474
T010	T126	TRUE	TRUE	0	0	1	1	none	0.0001230630336669
T013	T126	FALSE	FALSE	0	0	1	1	none	0.0001277818468347
T014	T126	TRUE	TRUE	0	0	1	1	none	0.0001178394253038
T020	T126	TRUE	TRUE	0	0	1	1	none	0.0001193906749116
T021	T126	FALSE	FALSE	0	0	1	1	none	0.0001280672272731
T028	T126	TRUE	TRUE	0	0	1	1	none	0.0001133171393219
T035a	T126	TRUE	TRUE	0	0	1	1	none	7.29810896959e-05
T035b	T126	TRUE	TRUE	0	0	1	1	none	0.0001232286644656
T040	T126	TRUE	TRUE	0	0	1	1	none	0.0001195923175026
T056	T126	FALSE	FALSE	0	0	1	1	none	0.000127586154795
T059	T126	TRUE	TRUE	0	0	1	1	none	5.78584215097e-05
T065	T126	TRUE	TRUE	0	0	1	1	none	0.0001198067257689
T069	T126	TRUE	TRUE	0	0	1	1	none	5.2298511608e-05
T073	T126	FALSE	FALSE	0	0	1	1	none	0.0001278207027042
T075	T126	TRUE	TRUE	0	0	1	1	none	0.0001144319223868
T077	T126	FALSE	FALSE	0	0	1	1	none	0.0001270218352098
T087	T126	FALSE	FALSE	0	0	1	1	none	0.0001273514794742
T095	T126	TRUE	TRUE	0	0	1	1	none	7.23040166816e-05
T099a	T126	TRUE	TRUE	0	0	1	1	none	7.09421339838e-05
T102	T126	FALSE	FALSE	0	0	1	1	none	7.65212559232e-05
T104	T126	FALSE	FALSE	0	0	1	1	none	0.0001147918933316
T105	T126	FALSE	FALSE	0	0	1	1	none	0.0001210547391427
T107	T126	FALSE	FALSE	0	0	1	1	none	7.65212559232e-05
S002	T156	FALSE	FALSE	0	0	1	1	none	7.02566350703e-05
S007	T156	FALSE	FALSE	0	0	1	1	none	4.58654728515e-05
S021	T156	FALSE	FALSE	0	0	1	1	none	6.97740447522e-05
S024	T156	FALSE	FALSE	0	0	1	1	none	7.00973490052e-05
S025	T156	FALSE	FALSE	0	0	1	1	none	7.23800319654e-05
S026	T156	FALSE	FALSE	0	0	1	1	none	6.68807234423e-05
S038	T156	FALSE	FALSE	0	0	1	1	none	7.8960564293e-06
S039	T156	FALSE	FALSE	0	0	1	1	none	7.01497359322e-05
S040	T156	FALSE	FALSE	0	0	1	1	none	0.0001028781077962
S042	T156	FALSE	FALSE	0	0	1	1	none	6.83097443392e-05
S071	T156	FALSE	FALSE	0	0	1	1	none	9.20333264864e-05
S078	T156	FALSE	FALSE	0	0	1	1	none	6.72306230014e-05
S081	T156	FALSE	FALSE	0	0	1	1	none	6.9557757713e-05
S085	T156	FALSE	FALSE	0	0	1	1	none	9.89289211874e-05
S087	T156	FALSE	FALSE	0	0	1	1	none	0.0001113238150704
S093	T156	FALSE	FALSE	0	0	1	1	none	8.61705869292e-05
S097	T156	FALSE	FALSE	0	0	1	1	none	6.93225617463e-05
S102	T156	FALSE	FALSE	0	0	1	1	none	0.0001030964242104
S106	T156	FALSE	FALSE	0	0	1	1	none	6.87672757493e-05
S130	T156	FALSE	FALSE	0	0	1	1	none	0.0001123506731561
T009	T156	FALSE	FALSE	0	0	1	1	none	7.57925866559e-05
T010	T156	FALSE	FALSE	0	0	1	1	none	7.37654922754e-05
T013	T156	FALSE	FALSE	0	0	1	1	none	1.70144876454e-05
T014	T156	FALSE	FALSE	0	0	1	1	none	6.85418839123e-05
T020	T156	FALSE	FALSE	0	0	1	1	none	8.6233157223e-06
T021	T156	FALSE	FALSE	0	0	1	1	none	7.87696858816e-05
T028	T156	FALSE	FALSE	0	0	1	1	none	5.01868612926e-05
T035a	T156	FALSE	FALSE	0	0	1	1	none	0.0001133246282044
T035b	T156	FALSE	FALSE	0	0	1	1	none	7.39311230741e-05
T040	T156	FALSE	FALSE	0	0	1	1	none	7.02947761111e-05
T056	T156	FALSE	FALSE	0	0	1	1	none	7.82886134035e-05
T059	T156	FALSE	FALSE	0	0	1	1	none	0.0001105071616982
T065	T156	FALSE	FALSE	0	0	1	1	none	9.0393665796e-06
T069	T156	FALSE	FALSE	0	0	1	1	none	0.0001224222787083
T073	T156	FALSE	FALSE	0	0	1	1	none	7.85231613127e-05
T075	T156	FALSE	FALSE	0	0	1	1	none	6.38863676215e-05
T077	T156	FALSE	FALSE	0	0	1	1	none	7.77242938183e-05
T087	T156	FALSE	FALSE	0	0	1	1	none	7.80539380827e-05
T095	T156	FALSE	FALSE	0	0	1	1	none	0.0001126475551901
T099a	T156	FALSE	FALSE	0	0	1	1	none	0.0001112856724923
T102	T156	FALSE	FALSE	0	0	1	1	none	0.0001168647944317
T104	T156	FALSE	FALSE	0	0	1	1	none	5.16616153023e-05
T105	T156	FALSE	FALSE	0	0	1	1	none	1.02873799534e-05
T107	T156	FALSE	FALSE	0	0	1	1	none	0.0001168647944317
T126	T156	FALSE	FALSE	0	0	1	1	none	0.0001206272091363
S002	T159a	TRUE	TRUE	0	0	1	1	none	2.28786681607e-05
S007	T159a	TRUE	TRUE	0	0	1	1	none	6.22891083397e-05
S021	T159a	TRUE	TRUE	0	0	1	1	none	2.23960778426e-05
S024	T159a	TRUE	TRUE	0	0	1	1	none	2.27193820956e-05
S025	T159a	TRUE	TRUE	0	0	1	1	none	2.12366061678e-05
S026	T159a	TRUE	TRUE	0	0	1	1	none	1.04315223727e-05
S038	T159a	TRUE	TRUE	0	0	1	1	none	7.19567730775e-05
S039	T159a	TRUE	TRUE	0	0	1	1	none	2.27717690226e-05
S040	T159a	TRUE	TRUE	0	0	1	1	none	0.0001054690066466
S042	T159a	TRUE	TRUE	0	0	1	1	none	2.09317774296e-05
S071	T159a	TRUE	TRUE	0	0	1	1	none	9.46242253368e-05
S078	T159a	TRUE	TRUE	0	0	1	1	none	1.98526560918e-05
S081	T159a	TRUE	TRUE	0	0	1	1	none	2.21797908034e-05
S085	T159a	TRUE	TRUE	0	0	1	1	none	0.0001015198200378
S087	T159a	TRUE	TRUE	0	0	1	1	none	0.0001139147139208
S093	T159a	TRUE	TRUE	0	0	1	1	none	8.87614857796e-05
S097	T159a	TRUE	TRUE	0	0	1	1	none	1.81791359487e-05
S102	T159a	TRUE	TRUE	0	0	1	1	none	0.0001056873230608
S106	T159a	TRUE	TRUE	0	0	1	1	none	2.13893088397e-05
S130	T159a	TRUE	TRUE	0	0	1	1	none	0.0001149415720065
T009	T159a	TRUE	TRUE	0	1	1	1	desc	1.2480133738e-06
T010	T159a	TRUE	TRUE	0	0	1	1	none	2.3409524278e-06
T013	T159a	FALSE	FALSE	0	0	1	1	none	8.10752042936e-05
T014	T159a	TRUE	TRUE	0	0	1	1	none	2.11639170027e-05
T020	T159a	TRUE	TRUE	0	0	1	1	none	7.26840323705e-05
T021	T159a	TRUE	TRUE	0	1	1	1	desc	4.2251125995e-06
T028	T159a	TRUE	TRUE	0	0	1	1	none	6.66104967808e-05
T035a	T159a	TRUE	TRUE	0	0	1	1	none	0.0001159155270548
T035b	T159a	TRUE	TRUE	0	0	1	1	none	1.2585698527e-06
T040	T159a	TRUE	TRUE	0	0	1	1	none	2.29168092015e-05
T056	T159a	FALSE	FALSE	0	1	1	1	desc	3.7440401214e-06
T059	T159a	TRUE	TRUE	0	0	1	1	none	0.0001130980605486
T065	T159a	TRUE	TRUE	0	0	1	1	none	7.31000832278e-05
T069	T159a	TRUE	TRUE	0	0	1	1	none	0.0001250131775587
T073	T159a	TRUE	TRUE	0	1	1	1	desc	3.9785880306e-06
T075	T159a	TRUE	TRUE	0	0	1	1	none	6.77252798457e-05
T077	T159a	TRUE	TRUE	0	1	1	1	desc	3.1797205362e-06
T087	T159a	TRUE	TRUE	0	1	1	1	desc	3.5093648006e-06
T095	T159a	TRUE	TRUE	0	0	1	1	none	0.0001152384540405
T099a	T159a	TRUE	TRUE	0	0	1	1	none	0.0001138765713427
T102	T159a	FALSE	FALSE	0	0	1	1	none	0.0001194556932821
T104	T159a	FALSE	FALSE	0	0	1	1	none	6.80852507905e-05
T105	T159a	FALSE	FALSE	0	0	1	1	none	7.43480966016e-05
T107	T159a	FALSE	FALSE	0	0	1	1	none	0.0001194556932821
T126	T159a	TRUE	TRUE	0	0	1	1	none	0.0001232181079867
T156	T159a	FALSE	FALSE	0	0	1	1	none	7.39205665952e-05
S002	T182	FALSE	FALSE	0	0	1	1	none	6.96928564505e-05
S007	T182	FALSE	FALSE	0	0	1	1	none	4.53016942317e-05
S021	T182	FALSE	FALSE	0	0	1	1	none	6.92102661324e-05
S024	T182	FALSE	FALSE	0	0	1	1	none	6.95335703854e-05
S025	T182	FALSE	FALSE	0	0	1	1	none	7.18162533456e-05
S026	T182	FALSE	FALSE	0	0	1	1	none	6.63169448225e-05
S038	T182	FALSE	FALSE	0	0	1	1	none	7.3322778095e-06
S039	T182	FALSE	FALSE	0	0	1	1	none	6.95859573124e-05
S040	T182	FALSE	FALSE	0	0	1	1	none	0.0001023143291764
S042	T182	FALSE	FALSE	0	0	1	1	none	6.77459657194e-05
S071	T182	FALSE	FALSE	0	0	1	1	none	9.14695478666e-05
S078	T182	FALSE	FALSE	0	0	1	1	none	6.66668443816e-05
S081	T182	FALSE	FALSE	0	0	1	1	none	6.89939790932e-05
S085	T182	FALSE	FALSE	0	0	1	1	none	9.83651425676e-05
S087	T182	FALSE	FALSE	0	0	1	1	none	0.0001107600364506
S093	T182	FALSE	FALSE	0	0	1	1	none	8.56068083094e-05
S097	T182	FALSE	FALSE	0	0	1	1	none	6.87587831265e-05
S102	T182	FALSE	FALSE	0	0	1	1	none	0.0001025326455906
S106	T182	FALSE	FALSE	0	0	1	1	none	6.82034971295e-05
S130	T182	FALSE	FALSE	0	0	1	1	none	0.0001117868945363
T009	T182	FALSE	FALSE	0	0	1	1	none	7.52288080361e-05
T010	T182	FALSE	FALSE	0	0	1	1	none	7.32017136556e-05
T013	T182	FALSE	FALSE	0	0	1	1	none	1.64507090256e-05
T014	T182	FALSE	FALSE	0	0	1	1	none	6.79781052925e-05
T020	T182	FALSE	FALSE	0	0	1	1	none	8.0595371025e-06
T021	T182	FALSE	FALSE	0	0	1	1	none	7.82059072618e-05
T028	T182	FALSE	FALSE	0	0	1	1	none	4.96230826728e-05
T035a	T182	FALSE	FALSE	0	0	1	1	none	0.0001127608495846
T035b	T182	FALSE	FALSE	0	0	1	1	none	7.33673444543e-05
T040	T182	FALSE	FALSE	0	0	1	1	none	6.97309974913e-05
T056	T182	FALSE	FALSE	0	0	1	1	none	7.77248347837e-05
T059	T182	FALSE	FALSE	0	0	1	1	none	0.0001099433830784
T065	T182	FALSE	FALSE	0	0	1	1	none	8.4755879598e-06
T069	T182	FALSE	FALSE	0	0	1	1	none	0.0001218585000885
T073	T182	FALSE	FALSE	0	0	1	1	none	7.79593826929e-05
T075	T182	FALSE	FALSE	0	0	1	1	none	6.33225890017e-05
T077	T182	FALSE	FALSE	0	0	1	1	none	7.71605151985e-05
T087	T182	FALSE	FALSE	0	0	1	1	none	7.74901594629e-05
T095	T182	FALSE	FALSE	0	0	1	1	none	0.0001120837765703
T099a	T182	FALSE	FALSE	0	0	1	1	none	0.0001107218938725
T102	T182	FALSE	FALSE	0	0	1	1	none	0.0001163010158119
T104	T182	FALSE	FALSE	0	0	1	1	none	5.10978366825e-05
T105	T182	FALSE	FALSE	0	0	1	1	none	9.7236013336e-06
T107	T182	FALSE	FALSE	0	0	1	1	none	0.0001163010158119
T126	T182	FALSE	FALSE	0	0	1	1	none	0.0001200634305165
T156	T182	FALSE	FALSE	0	0	1	1	none	8.0480579534e-06
T159a	T182	FALSE	FALSE	0	0	1	1	none	7.33567879754e-05
S002	T188	TRUE	TRUE	0	0	1	1	none	6.82625297359e-05
S007	T188	TRUE	TRUE	0	0	1	1	none	3.57825366611e-05
S021	T188	TRUE	TRUE	0	0	1	1	none	6.77799394178e-05
S024	T188	TRUE	TRUE	0	0	1	1	none	6.81032436708e-05
S025	T188	TRUE	TRUE	0	0	1	1	none	7.0385926631e-05
S026	T188	TRUE	TRUE	0	0	1	1	none	6.48866181079e-05
S038	T188	TRUE	TRUE	0	0	1	1	none	5.35390322549e-05
S039	T188	TRUE	TRUE	0	0	1	1	none	6.81556305978e-05
S040	T188	TRUE	TRUE	0	0	1	1	none	0.0001008840024618
S042	T188	TRUE	TRUE	0	0	1	1	none	6.63156390048e-05
S071	T188	TRUE	TRUE	0	0	1	1	none	9.0039221152e-05
S078	T188	TRUE	TRUE	0	0	1	1	none	6.5236517667e-05
S081	T188	TRUE	TRUE	0	0	1	1	none	6.75636523786e-05
S085	T188	TRUE	TRUE	0	0	1	1	none	9.6934815853e-05
S087	T188	TRUE	TRUE	0	0	1	1	none	0.000109329709736
S093	T188	TRUE	TRUE	0	0	1	1	none	8.41764815948e-05
S097	T188	TRUE	TRUE	0	0	1	1	none	6.73284564119e-05
S102	T188	TRUE	TRUE	0	0	1	1	none	0.000101102318876
S106	T188	TRUE	TRUE	0	0	1	1	none	6.67731704149e-05
S130	T188	TRUE	TRUE	0	0	1	1	none	0.0001103565678217
T009	T188	FALSE	FALSE	0	0	1	1	none	7.37984813215e-05
T010	T188	TRUE	TRUE	0	0	1	1	none	7.1771386941e-05
T013	T188	FALSE	FALSE	0	0	1	1	none	6.2657463471e-05
T014	T188	TRUE	TRUE	0	0	1	1	none	6.65477785779e-05
T020	T188	TRUE	TRUE	0	0	1	1	none	5.42662915479e-05
T021	T188	FALSE	FALSE	0	0	1	1	none	7.67755805472e-05
T028	T188	TRUE	TRUE	0	0	1	1	none	3.192993344e-05
T035a	T188	TRUE	TRUE	0	0	1	1	none	0.00011133052287
T035b	T188	TRUE	TRUE	0	0	1	1	none	7.19370177397e-05
T040	T188	TRUE	TRUE	0	0	1	1	none	6.83006707767e-05
T056	T188	FALSE	FALSE	0	0	1	1	none	7.62945080691e-05
T059	T188	TRUE	TRUE	0	0	1	1	none	0.0001085130563638
T065	T188	TRUE	TRUE	0	0	1	1	none	5.46823424052e-05
T069	T188	TRUE	TRUE	0	0	1	1	none	0.0001204281733739
T073	T188	FALSE	FALSE	0	0	1	1	none	7.65290559783e-05
T075	T188	TRUE	TRUE	0	0	1	1	none	6.18922622871e-05
T077	T188	FALSE	FALSE	0	0	1	1	none	7.57301884839e-05
T087	T188	FALSE	FALSE	0	0	1	1	none	7.60598327483e-05
T095	T188	TRUE	TRUE	0	0	1	1	none	0.0001106534498557
T099a	T188	TRUE	TRUE	0	0	1	1	none	0.0001092915671579
T102	T188	FALSE	FALSE	0	0	1	1	none	0.0001148706890973
T104	T188	FALSE	FALSE	0	0	1	1	none	3.96735898157e-05
T105	T188	FALSE	FALSE	0	0	1	1	none	5.5930355779e-05
T107	T188	FALSE	FALSE	0	0	1	1	none	0.0001148706890973
T126	T188	TRUE	TRUE	0	0	1	1	none	0.0001186331038019
T156	T188	FALSE	FALSE	0	0	1	1	none	5.55028257726e-05
T159a	T188	TRUE	TRUE	0	0	1	1	none	7.19264612608e-05
T182	T188	FALSE	FALSE	0	0	1	1	none	5.49390471528e-05
S002	T192	FALSE	FALSE	0	0	1	1	none	0.0001302593404974
S007	T192	FALSE	FALSE	0	0	1	1	none	0.0001197009149164
S021	T192	FALSE	FALSE	0	0	1	1	none	0.0001297767501793
S024	T192	FALSE	FALSE	0	0	1	1	none	0.0001301000544323
S025	T192	FALSE	FALSE	0	0	1	1	none	0.0001323827373925
S026	T192	FALSE	FALSE	0	0	1	1	none	0.0001268834288694
S038	T192	FALSE	FALSE	0	0	1	1	none	0.0001293685796542
S039	T192	FALSE	FALSE	0	0	1	1	none	0.0001301524413593
S040	T192	FALSE	FALSE	0	0	1	1	none	6.09345316433e-05
S042	T192	FALSE	FALSE	0	0	1	1	none	0.0001283124497663
S071	T192	FALSE	FALSE	0	0	1	1	none	4.07199547517e-05
S078	T192	FALSE	FALSE	0	0	1	1	none	0.0001272333284285
S081	T192	FALSE	FALSE	0	0	1	1	none	0.0001295604631401
S085	T192	FALSE	FALSE	0	0	1	1	none	6.92905467145e-05
S087	T192	FALSE	FALSE	0	0	1	1	none	8.16854405975e-05
S093	T192	FALSE	FALSE	0	0	1	1	none	4.67949131023e-05
S097	T192	FALSE	FALSE	0	0	1	1	none	0.0001293252671734
S102	T192	FALSE	FALSE	0	0	1	1	none	6.11528480575e-05
S106	T192	FALSE	FALSE	0	0	1	1	none	0.0001287699811764
S130	T192	FALSE	FALSE	0	0	1	1	none	8.27122986832e-05
T009	T192	FALSE	FALSE	0	0	1	1	none	0.000135795292083
T010	T192	FALSE	FALSE	0	0	1	1	none	0.0001337681977025
T013	T192	FALSE	FALSE	0	0	1	1	none	0.0001384870108703
T014	T192	FALSE	FALSE	0	0	1	1	none	0.0001285445893394
T020	T192	FALSE	FALSE	0	0	1	1	none	0.0001300958389472
T021	T192	FALSE	FALSE	0	0	1	1	none	0.0001387723913087
T028	T192	FALSE	FALSE	0	0	1	1	none	0.0001240223033575
T035a	T192	FALSE	FALSE	0	0	1	1	none	8.36862537315e-05
T035b	T192	FALSE	FALSE	0	0	1	1	none	0.0001339338285012
T040	T192	FALSE	FALSE	0	0	1	1	none	0.0001302974815382
T056	T192	FALSE	FALSE	0	0	1	1	none	0.0001382913188306
T059	T192	FALSE	FALSE	0	0	1	1	none	6.85635855453e-05
T065	T192	FALSE	FALSE	0	0	1	1	none	0.0001305118898045
T069	T192	FALSE	FALSE	0	0	1	1	none	6.30036756436e-05
T073	T192	FALSE	FALSE	0	0	1	1	none	0.0001385258667398
T075	T192	FALSE	FALSE	0	0	1	1	none	0.0001251370864224
T077	T192	FALSE	FALSE	0	0	1	1	none	0.0001377269992454
T087	T192	FALSE	FALSE	0	0	1	1	none	0.0001380566435098
T095	T192	FALSE	FALSE	0	0	1	1	none	8.30091807172e-05
T099a	T192	FALSE	FALSE	0	0	1	1	none	8.16472980194e-05
T102	T192	FALSE	FALSE	0	0	1	1	none	8.72264199588e-05
T104	T192	FALSE	FALSE	0	0	1	1	none	0.0001254970573672
T105	T192	FALSE	FALSE	0	0	1	1	none	0.0001317599031783
T107	T192	FALSE	FALSE	0	0	1	1	none	8.72264199588e-05
T126	T192	TRUE	TRUE	1	0	1	1	anc	1.969070419e-06
T156	T192	FALSE	FALSE	0	0	1	1	none	0.0001313323731719
T159a	T192	FALSE	FALSE	0	0	1	1	none	0.0001339232720223
T182	T192	FALSE	FALSE	0	0	1	1	none	0.0001307685945521
T188	T192	FALSE	FALSE	0	0	1	1	none	0.0001293382678375
S002	T223	FALSE	FALSE	0	0	1	1	none	7.26127395152e-05
S007	T223	FALSE	FALSE	0	0	1	1	none	4.82215772964e-05
S021	T223	FALSE	FALSE	0	0	1	1	none	7.21301491971e-05
S024	T223	FALSE	FALSE	0	0	1	1	none	7.24534534501e-05
S025	T223	FALSE	FALSE	0	0	1	1	none	7.47361364103e-05
S026	T223	FALSE	FALSE	0	0	1	1	none	6.92368278872e-05
S038	T223	FALSE	FALSE	0	0	1	1	none	1.02521608742e-05
S039	T223	FALSE	FALSE	0	0	1	1	none	7.25058403771e-05
S040	T223	FALSE	FALSE	0	0	1	1	none	0.0001052342122411
S042	T223	FALSE	FALSE	0	0	1	1	none	7.06658487841e-05
S071	T223	FALSE	FALSE	0	0	1	1	none	9.43894309313e-05
S078	T223	FALSE	FALSE	0	0	1	1	none	6.95867274463e-05
S081	T223	FALSE	FALSE	0	0	1	1	none	7.19138621579e-05
S085	T223	FALSE	FALSE	0	0	1	1	none	0.0001012850256323
S087	T223	FALSE	FALSE	0	0	1	1	none	0.0001136799195153
S093	T223	FALSE	FALSE	0	0	1	1	none	8.85266913741e-05
S097	T223	FALSE	FALSE	0	0	1	1	none	7.16786661912e-05
S102	T223	FALSE	FALSE	0	0	1	1	none	0.0001054525286553
S106	T223	FALSE	FALSE	0	0	1	1	none	7.11233801942e-05
S130	T223	FALSE	FALSE	0	0	1	1	none	0.000114706777601
T009	T223	FALSE	FALSE	0	0	1	1	none	7.81486911008e-05
T010	T223	FALSE	FALSE	0	0	1	1	none	7.61215967203e-05
T013	T223	FALSE	FALSE	0	0	1	1	none	1.93705920903e-05
T014	T223	FALSE	FALSE	0	0	1	1	none	7.08979883572e-05
T020	T223	FALSE	FALSE	0	0	1	1	none	1.09794201672e-05
T021	T223	FALSE	FALSE	0	0	1	1	none	8.11257903265e-05
T028	T223	FALSE	FALSE	0	0	1	1	none	5.25429657375e-05
T035a	T223	FALSE	FALSE	0	0	1	1	none	0.0001156807326493
T035b	T223	FALSE	FALSE	0	0	1	1	none	7.6287227519e-05
T040	T223	FALSE	FALSE	0	0	1	1	none	7.2650880556e-05
T056	T223	FALSE	FALSE	0	0	1	1	none	8.06447178484e-05
T059	T223	FALSE	FALSE	0	0	1	1	none	0.0001128632661431
T065	T223	FALSE	FALSE	0	0	1	1	none	1.13954710245e-05
T069	T223	FALSE	FALSE	0	0	1	1	none	0.0001247783831532
T073	T223	FALSE	FALSE	0	0	1	1	none	8.08792657576e-05
T075	T223	FALSE	FALSE	0	0	1	1	none	6.62424720664e-05
T077	T223	FALSE	FALSE	0	0	1	1	none	8.00803982632e-05
T087	T223	FALSE	FALSE	0	0	1	1	none	8.04100425276e-05
T095	T223	FALSE	FALSE	0	0	1	1	none	0.000115003659635
T099a	T223	FALSE	FALSE	0	0	1	1	none	0.0001136417769372
T102	T223	FALSE	FALSE	0	0	1	1	none	0.0001192208988766
T104	T223	FALSE	FALSE	0	0	1	1	none	5.40177197472e-05
T105	T223	FALSE	FALSE	0	0	1	1	none	1.26434843983e-05
T107	T223	FALSE	FALSE	0	0	1	1	none	0.0001192208988766
T126	T223	FALSE	FALSE	0	0	1	1	none	0.0001229833135812
T156	T223	FALSE	FALSE	0	0	1	1	none	1.09679410181e-05
T159a	T223	FALSE	FALSE	0	0	1	1	none	7.62766710401e-05
T182	T223	FALSE	FALSE	0	0	1	1	none	4.1678964385e-06
T188	T223	FALSE	FALSE	0	0	1	1	none	5.78589302175e-05
T192	T223	FALSE	FALSE	0	0	1	1	none	0.0001336884776168
S002	T225	FALSE	FALSE	0	0	1	1	none	7.63559452644e-05
S007	T225	FALSE	FALSE	0	0	1	1	none	5.19647830456e-05
S021	T225	FALSE	FALSE	0	0	1	1	none	7.58733549463e-05
S024	T225	FALSE	FALSE	0	0	1	1	none	7.61966591993e-05
S025	T225	FALSE	FALSE	0	0	1	1	none	7.84793421595e-05
S026	T225	FALSE	FALSE	0	0	1	1	none	7.29800336364e-05
S038	T225	FALSE	FALSE	0	0	1	1	none	1.39953666234e-05
S039	T225	FALSE	FALSE	0	0	1	1	none	7.62490461263e-05
S040	T225	FALSE	FALSE	0	0	1	1	none	0.0001089774179903
S042	T225	FALSE	FALSE	0	0	1	1	none	7.44090545333e-05
S071	T225	FALSE	FALSE	0	0	1	1	none	9.81326366805e-05
S078	T225	FALSE	FALSE	0	0	1	1	none	7.33299331955e-05
S081	T225	FALSE	FALSE	0	0	1	1	none	7.56570679071e-05
S085	T225	FALSE	FALSE	0	0	1	1	none	0.0001050282313815
S087	T225	FALSE	FALSE	0	0	1	1	none	0.0001174231252645
S093	T225	FALSE	FALSE	0	0	1	1	none	9.22698971233e-05
S097	T225	FALSE	FALSE	0	0	1	1	none	7.54218719404e-05
S102	T225	FALSE	FALSE	0	0	1	1	none	0.0001091957344045
S106	T225	FALSE	FALSE	0	0	1	1	none	7.48665859434e-05
S130	T225	FALSE	FALSE	0	0	1	1	none	0.0001184499833502
T009	T225	FALSE	FALSE	0	0	1	1	none	8.189189685e-05
T010	T225	FALSE	FALSE	0	0	1	1	none	7.98648024695e-05
T013	T225	FALSE	FALSE	0	0	1	1	none	2.31137978395e-05
T014	T225	FALSE	FALSE	0	0	1	1	none	7.46411941064e-05
T020	T225	FALSE	FALSE	0	0	1	1	none	1.47226259164e-05
T021	T225	FALSE	FALSE	0	0	1	1	none	8.48689960757e-05
T028	T225	FALSE	FALSE	0	0	1	1	none	5.62861714867e-05
T035a	T225	FALSE	FALSE	0	0	1	1	none	0.0001194239383985
T035b	T225	FALSE	FALSE	0	0	1	1	none	8.00304332682e-05
T040	T225	FALSE	FALSE	0	0	1	1	none	7.63940863052e-05
T056	T225	FALSE	FALSE	0	0	1	1	none	8.43879235976e-05
T059	T225	FALSE	FALSE	0	0	1	1	none	0.0001166064718923
T065	T225	FALSE	FALSE	0	0	1	1	none	1.51386767737e-05
T069	T225	FALSE	FALSE	0	0	1	1	none	0.0001285215889024
T073	T225	FALSE	FALSE	0	0	1	1	none	8.46224715068e-05
T075	T225	FALSE	FALSE	0	0	1	1	none	6.99856778156e-05
T077	T225	FALSE	FALSE	0	0	1	1	none	8.38236040124e-05
T087	T225	FALSE	FALSE	0	0	1	1	none	8.41532482768e-05
T095	T225	FALSE	FALSE	0	0	1	1	none	0.0001187468653842
T099a	T225	FALSE	FALSE	0	0	1	1	none	0.0001173849826864
T102	T225	FALSE	FALSE	0	0	1	1	none	0.0001229641046258
T104	T225	FALSE	FALSE	0	0	1	1	none	5.77609254964e-05
T105	T225	FALSE	FALSE	0	0	1	1	none	1.63866901475e-05
T107	T225	FALSE	FALSE	0	0	1	1	none	0.0001229641046258
T126	T225	FALSE	FALSE	0	0	1	1	none	0.0001267265193304
T156	T225	FALSE	FALSE	0	0	1	1	none	1.16259698853e-05
T159a	T225	FALSE	FALSE	0	0	1	1	none	8.00198767893e-05
T182	T225	FALSE	FALSE	0	0	1	1	none	1.41473681475e-05
T188	T225	FALSE	FALSE	0	0	1	1	none	6.16021359667e-05
T192	T225	FALSE	FALSE	0	0	1	1	none	0.000137431683366
T223	T225	FALSE	FALSE	0	0	1	1	none	1.70672512122e-05
S002	T230	FALSE	FALSE	0	0	1	1	none	2.68258220421e-05
S007	T230	FALSE	FALSE	0	0	1	1	none	6.62362622211e-05
S021	T230	FALSE	FALSE	0	0	1	1	none	2.6343231724e-05
S024	T230	FALSE	FALSE	0	0	1	1	none	2.6666535977e-05
S025	T230	FALSE	FALSE	0	0	1	1	none	2.51837600492e-05
S026	T230	FALSE	FALSE	0	0	1	1	none	1.43786762541e-05
S038	T230	FALSE	FALSE	0	0	1	1	none	7.59039269589e-05
S039	T230	FALSE	FALSE	0	0	1	1	none	2.6718922904e-05
S040	T230	FALSE	FALSE	0	0	1	1	none	0.000109416160528
S042	T230	FALSE	FALSE	0	0	1	1	none	2.4878931311e-05
S071	T230	FALSE	FALSE	0	0	1	1	none	9.85713792182e-05
S078	T230	FALSE	FALSE	0	0	1	1	none	2.37998099732e-05
S081	T230	FALSE	FALSE	0	0	1	1	none	2.61269446848e-05
S085	T230	FALSE	FALSE	0	0	1	1	none	0.0001054669739192
S087	T230	FALSE	FALSE	0	0	1	1	none	0.0001178618678022
S093	T230	FALSE	FALSE	0	0	1	1	none	9.2708639661e-05
S097	T230	FALSE	FALSE	0	0	1	1	none	2.21262898301e-05
S102	T230	FALSE	FALSE	0	0	1	1	none	0.0001096344769422
S106	T230	FALSE	FALSE	0	0	1	1	none	2.53364627211e-05
S130	T230	FALSE	FALSE	0	0	1	1	none	0.0001188887258879
T009	T230	TRUE	TRUE	0	0	1	1	none	3.3231471945e-06
T010	T230	FALSE	FALSE	0	0	1	1	none	6.2881063092e-06
T013	T230	FALSE	FALSE	0	0	1	1	none	8.5022358175e-05
T014	T230	FALSE	FALSE	0	0	1	1	none	2.51110708841e-05
T020	T230	FALSE	FALSE	0	0	1	1	none	7.66311862519e-05
T021	T230	TRUE	TRUE	0	0	1	1	none	3.8042196726e-06
T028	T230	FALSE	FALSE	0	0	1	1	none	7.05576506622e-05
T035a	T230	FALSE	FALSE	0	0	1	1	none	0.0001198626809362
T035b	T230	FALSE	FALSE	0	0	1	1	none	5.2057237341e-06
T040	T230	FALSE	FALSE	0	0	1	1	none	2.68639630829e-05
T056	T230	FALSE	FALSE	0	0	1	1	none	5.8191739421e-06
T059	T230	FALSE	FALSE	0	0	1	1	none	0.00011704521443
T065	T230	FALSE	FALSE	0	0	1	1	none	7.70472371092e-05
T069	T230	FALSE	FALSE	0	0	1	1	none	0.0001289603314401
T073	T230	TRUE	TRUE	0	0	1	1	none	3.5576951037e-06
T075	T230	FALSE	FALSE	0	0	1	1	none	7.16724337271e-05
T077	T230	TRUE	TRUE	0	0	1	1	none	2.7588276093e-06
T087	T230	TRUE	TRUE	0	0	1	1	none	1.8404584999e-06
T095	T230	FALSE	FALSE	0	0	1	1	none	0.0001191856079219
T099a	T230	FALSE	FALSE	0	0	1	1	none	0.0001178237252241
T102	T230	FALSE	FALSE	0	0	1	1	none	0.0001234028471635
T104	T230	FALSE	FALSE	0	0	1	1	none	7.20324046719e-05
T105	T230	FALSE	FALSE	0	0	1	1	none	7.8295250483e-05
T107	T230	FALSE	FALSE	0	0	1	1	none	0.0001234028471635
T126	T230	FALSE	FALSE	0	0	1	1	none	0.0001271652618681
T156	T230	FALSE	FALSE	0	0	1	1	none	7.78677204766e-05
T159a	T230	TRUE	TRUE	1	0	1	1	anc	3.3231471945e-06
T182	T230	FALSE	FALSE	0	0	1	1	none	7.73039418568e-05
T188	T230	FALSE	FALSE	0	0	1	1	none	7.58736151422e-05
T192	T230	FALSE	FALSE	0	0	1	1	none	0.0001378704259037
T223	T230	FALSE	FALSE	0	0	1	1	none	8.02238249215e-05
T225	T230	FALSE	FALSE	0	0	1	1	none	8.39670306707e-05
S002	T232	TRUE	TRUE	0	0	1	1	none	0.0001189729475388
S007	T232	TRUE	TRUE	0	0	1	1	none	0.0001084145219578
S021	T232	TRUE	TRUE	0	0	1	1	none	0.0001184903572207
S024	T232	TRUE	TRUE	0	0	1	1	none	0.0001188136614737
S025	T232	TRUE	TRUE	0	0	1	1	none	0.0001210963444339
S026	T232	TRUE	TRUE	0	0	1	1	none	0.0001155970359108
S038	T232	TRUE	TRUE	0	0	1	1	none	0.0001180821866956
S039	T232	TRUE	TRUE	0	0	1	1	none	0.0001188660484007
S040	T232	TRUE	TRUE	0	0	1	1	none	4.96481386847e-05
S042	T232	TRUE	TRUE	0	0	1	1	none	0.0001170260568077
S071	T232	TRUE	TRUE	0	0	1	1	none	2.94335617931e-05
S078	T232	TRUE	TRUE	0	0	1	1	none	0.0001159469354699
S081	T232	TRUE	TRUE	0	0	1	1	none	0.0001182740701815
S085	T232	TRUE	TRUE	0	0	1	1	none	5.80041537559e-05
S087	T232	TRUE	TRUE	0	0	1	1	none	7.03990476389e-05
S093	T232	TRUE	TRUE	0	0	1	1	none	3.55085201437e-05
S097	T232	TRUE	TRUE	0	0	1	1	none	0.0001180388742148
S102	T232	TRUE	TRUE	0	0	1	1	none	4.98664550989e-05
S106	T232	TRUE	TRUE	0	0	1	1	none	0.0001174835882178
S130	T232	TRUE	TRUE	0	0	1	1	none	7.14259057246e-05
T009	T232	FALSE	FALSE	0	0	1	1	none	0.0001245088991244
T010	T232	TRUE	TRUE	0	0	1	1	none	0.0001224818047439
T013	T232	FALSE	FALSE	0	0	1	1	none	0.0001272006179117
T014	T232	TRUE	TRUE	0	0	1	1	none	0.0001172581963808
T020	T232	TRUE	TRUE	0	0	1	1	none	0.0001188094459886
T021	T232	FALSE	FALSE	0	0	1	1	none	0.0001274859983501
T028	T232	TRUE	TRUE	0	0	1	1	none	0.0001127359103989
T035a	T232	TRUE	TRUE	0	0	1	1	none	7.23998607729e-05
T035b	T232	TRUE	TRUE	0	0	1	1	none	0.0001226474355426
T040	T232	TRUE	TRUE	0	0	1	1	none	0.0001190110885796
T056	T232	FALSE	FALSE	0	0	1	1	none	0.000127004925872
T059	T232	TRUE	TRUE	0	0	1	1	none	5.72771925867e-05
T065	T232	TRUE	TRUE	0	0	1	1	none	0.0001192254968459
T069	T232	TRUE	TRUE	0	0	1	1	none	5.1717282685e-05
T073	T232	FALSE	FALSE	0	0	1	1	none	0.0001272394737812
T075	T232	TRUE	TRUE	0	0	1	1	none	0.0001138506934638
T077	T232	FALSE	FALSE	0	0	1	1	none	0.0001264406062868
T087	T232	FALSE	FALSE	0	0	1	1	none	0.0001267702505512
T095	T232	TRUE	TRUE	0	0	1	1	none	7.17227877586e-05
T099a	T232	TRUE	TRUE	0	0	1	1	none	7.03609050608e-05
T102	T232	FALSE	FALSE	0	0	1	1	none	7.59400270002e-05
T104	T232	FALSE	FALSE	0	0	1	1	none	0.0001142106644086
T105	T232	FALSE	FALSE	0	0	1	1	none	0.0001204735102197
T107	T232	FALSE	FALSE	0	0	1	1	none	7.59400270002e-05
T126	T232	TRUE	TRUE	0	0	1	1	none	4.756160133e-06
T156	T232	FALSE	FALSE	0	0	1	1	none	0.0001200459802133
T159a	T232	TRUE	TRUE	0	0	1	1	none	0.0001226368790637
T182	T232	FALSE	FALSE	0	0	1	1	none	0.0001194822015935
T188	T232	TRUE	TRUE	0	0	1	1	none	0.0001180518748789
T192	T232	FALSE	FALSE	0	0	1	1	none	1.54613241686e-05
T223	T232	FALSE	FALSE	0	0	1	1	none	0.0001224020846582
T225	T232	FALSE	FALSE	0	0	1	1	none	0.0001261452904074
T230	T232	FALSE	FALSE	0	0	1	1	none	0.0001265840329451
S002	T241	FALSE	FALSE	0	0	1	1	none	8.67692786335e-05
S007	T241	FALSE	FALSE	0	0	1	1	none	6.23781164147e-05
S021	T241	FALSE	FALSE	0	0	1	1	none	8.62866883154e-05
S024	T241	FALSE	FALSE	0	0	1	1	none	8.66099925684e-05
S025	T241	FALSE	FALSE	0	0	1	1	none	8.88926755286e-05
S026	T241	FALSE	FALSE	0	0	1	1	none	8.33933670055e-05
S038	T241	FALSE	FALSE	0	0	1	1	none	2.31606866187e-05
S039	T241	FALSE	FALSE	0	0	1	1	none	8.66623794954e-05
S040	T241	FALSE	FALSE	0	0	1	1	none	0.0001193907513594
S042	T241	FALSE	FALSE	0	0	1	1	none	8.48223879024e-05
S071	T241	FALSE	FALSE	0	0	1	1	none	0.0001085459700496
S078	T241	FALSE	FALSE	0	0	1	1	none	8.37432665646e-05
S081	T241	FALSE	FALSE	0	0	1	1	none	8.60704012762e-05
S085	T241	FALSE	FALSE	0	0	1	1	none	0.0001154415647506
S087	T241	FALSE	FALSE	0	0	1	1	none	0.0001278364586336
S093	T241	FALSE	FALSE	0	0	1	1	none	0.0001026832304924
S097	T241	FALSE	FALSE	0	0	1	1	none	8.58352053095e-05
S102	T241	FALSE	FALSE	0	0	1	1	none	0.0001196090677736
S106	T241	FALSE	FALSE	0	0	1	1	none	8.52799193125e-05
S130	T241	FALSE	FALSE	0	0	1	1	none	0.0001288633167193
T009	T241	FALSE	FALSE	0	0	1	1	none	9.23052302191e-05
T010	T241	FALSE	FALSE	0	0	1	1	none	9.02781358386e-05
T013	T241	FALSE	FALSE	0	0	1	1	none	1.52806076946e-05
T014	T241	FALSE	FALSE	0	0	1	1	none	8.50545274755e-05
T020	T241	FALSE	FALSE	0	0	1	1	none	2.38879459117e-05
T021	T241	FALSE	FALSE	0	0	1	1	none	9.52823294448e-05
T028	T241	FALSE	FALSE	0	0	1	1	none	6.66995048558e-05
T035a	T241	FALSE	FALSE	0	0	1	1	none	0.0001298372717676
T035b	T241	FALSE	FALSE	0	0	1	1	none	9.04437666373e-05
T040	T241	FALSE	FALSE	0	0	1	1	none	8.68074196743e-05
T056	T241	FALSE	FALSE	0	0	1	1	none	9.48012569667e-05
T059	T241	FALSE	FALSE	0	0	1	1	none	0.0001270198052614
T065	T241	FALSE	FALSE	0	0	1	1	none	1.85811403044e-05
T069	T241	FALSE	FALSE	0	0	1	1	none	0.0001389349222715
T073	T241	FALSE	FALSE	0	0	1	1	none	9.50358048759e-05
T075	T241	FALSE	FALSE	0	0	1	1	none	8.03990111847e-05
T077	T241	FALSE	FALSE	0	0	1	1	none	9.42369373815e-05
T087	T241	FALSE	FALSE	0	0	1	1	none	9.45665816459e-05
T095	T241	FALSE	FALSE	0	0	1	1	none	0.0001291601987533
T099a	T241	FALSE	FALSE	0	0	1	1	none	0.0001277983160555
T102	T241	FALSE	FALSE	0	0	1	1	none	0.0001333774379949
T104	T241	FALSE	FALSE	0	0	1	1	none	6.81742588655e-05
T105	T241	FALSE	FALSE	0	0	1	1	none	1.98291536782e-05
T107	T241	FALSE	FALSE	0	0	1	1	none	0.0001333774379949
T126	T241	FALSE	FALSE	0	0	1	1	none	0.0001371398526995
T156	T241	FALSE	FALSE	0	0	1	1	none	2.63724935102e-05
T159a	T241	FALSE	FALSE	0	0	1	1	none	9.04332101584e-05
T182	T241	FALSE	FALSE	0	0	1	1	none	2.58087148904e-05
T188	T241	FALSE	FALSE	0	0	1	1	none	7.20154693358e-05
T192	T241	FALSE	FALSE	0	0	1	1	none	0.0001478450167351
T223	T241	FALSE	FALSE	0	0	1	1	none	2.87285979551e-05
T225	T241	FALSE	FALSE	0	0	1	1	none	3.24718037043e-05
T230	T241	FALSE	FALSE	0	0	1	1	none	9.43803640398e-05
T232	T241	FALSE	FALSE	0	0	1	1	none	0.0001365586237765
S002	T270	FALSE	FALSE	0	0	1	1	none	0.0001208449675995
S007	T270	FALSE	FALSE	0	0	1	1	none	0.0001102865420185
S021	T270	FALSE	FALSE	0	0	1	1	none	0.0001203623772814
S024	T270	FALSE	FALSE	0	0	1	1	none	0.0001206856815344
S025	T270	FALSE	FALSE	0	0	1	1	none	0.0001229683644946
S026	T270	FALSE	FALSE	0	0	1	1	none	0.0001174690559715
S038	T270	FALSE	FALSE	0	0	1	1	none	0.0001199542067563
S039	T270	FALSE	FALSE	0	0	1	1	none	0.0001207380684614
S040	T270	FALSE	FALSE	0	0	1	1	none	5.15201587454e-05
S042	T270	FALSE	FALSE	0	0	1	1	none	0.0001188980768684
S071	T270	FALSE	FALSE	0	0	1	1	none	3.13055818538e-05
S078	T270	FALSE	FALSE	0	0	1	1	none	0.0001178189555306
S081	T270	FALSE	FALSE	0	0	1	1	none	0.0001201460902422
S085	T270	FALSE	FALSE	0	0	1	1	none	5.98761738166e-05
S087	T270	FALSE	FALSE	0	0	1	1	none	7.22710676996e-05
S093	T270	FALSE	FALSE	0	0	1	1	none	3.73805402044e-05
S097	T270	FALSE	FALSE	0	0	1	1	none	0.0001199108942755
S102	T270	FALSE	FALSE	0	0	1	1	none	5.17384751596e-05
S106	T270	FALSE	FALSE	0	0	1	1	none	0.0001193556082785
S130	T270	FALSE	FALSE	0	0	1	1	none	7.32979257853e-05
T009	T270	FALSE	FALSE	0	0	1	1	none	0.0001263809191851
T010	T270	FALSE	FALSE	0	0	1	1	none	0.0001243538248046
T013	T270	FALSE	FALSE	0	0	1	1	none	0.0001290726379724
T014	T270	FALSE	FALSE	0	0	1	1	none	0.0001191302164415
T020	T270	FALSE	FALSE	0	0	1	1	none	0.0001206814660493
T021	T270	FALSE	FALSE	0	0	1	1	none	0.0001293580184108
T028	T270	FALSE	FALSE	0	0	1	1	none	0.0001146079304596
T035a	T270	FALSE	FALSE	0	0	1	1	none	7.42718808336e-05
T035b	T270	FALSE	FALSE	0	0	1	1	none	0.0001245194556033
T040	T270	FALSE	FALSE	0	0	1	1	none	0.0001208831086403
T056	T270	FALSE	FALSE	0	0	1	1	none	0.0001288769459327
T059	T270	FALSE	FALSE	0	0	1	1	none	5.91492126474e-05
T065	T270	FALSE	FALSE	0	0	1	1	none	0.0001210975169066
T069	T270	FALSE	FALSE	0	0	1	1	none	5.35893027457e-05
T073	T270	FALSE	FALSE	0	0	1	1	none	0.0001291114938419
T075	T270	FALSE	FALSE	0	0	1	1	none	0.0001157227135245
T077	T270	FALSE	FALSE	0	0	1	1	none	0.0001283126263475
T087	T270	FALSE	FALSE	0	0	1	1	none	0.0001286422706119
T095	T270	FALSE	FALSE	0	0	1	1	none	7.35948078193e-05
T099a	T270	FALSE	FALSE	0	0	1	1	none	7.22329251215e-05
T102	T270	FALSE	FALSE	0	0	1	1	none	7.78120470609e-05
T104	T270	FALSE	FALSE	0	0	1	1	none	0.0001160826844693
T105	T270	FALSE	FALSE	0	0	1	1	none	0.0001223455302804
T107	T270	FALSE	FALSE	0	0	1	1	none	7.78120470609e-05
T126	T270	FALSE	FALSE	0	0	1	1	none	6.6281801937e-06
T156	T270	FALSE	FALSE	0	0	1	1	none	0.000121918000274
T159a	T270	FALSE	FALSE	0	0	1	1	none	0.0001245088991244
T182	T270	FALSE	FALSE	0	0	1	1	none	0.0001213542216542
T188	T270	FALSE	FALSE	0	0	1	1	none	0.0001199238949396
T192	T270	FALSE	FALSE	0	0	1	1	none	1.73333442293e-05
T223	T270	FALSE	FALSE	0	0	1	1	none	0.0001242741047189
T225	T270	FALSE	FALSE	0	0	1	1	none	0.0001280173104681
T230	T270	FALSE	FALSE	0	0	1	1	none	0.0001284560530058
T232	T270	TRUE	TRUE	1	0	1	1	anc	6.240066869e-07
T241	T270	FALSE	FALSE	0	0	1	1	none	0.0001384306438372
S002	T271b	FALSE	FALSE	0	0	1	1	none	7.3616716764e-05
S007	T271b	FALSE	FALSE	0	0	1	1	none	4.92255545452e-05
S021	T271b	FALSE	FALSE	0	0	1	1	none	7.31341264459e-05
S024	T271b	FALSE	FALSE	0	0	1	1	none	7.34574306989e-05
S025	T271b	FALSE	FALSE	0	0	1	1	none	7.57401136591e-05
S026	T271b	FALSE	FALSE	0	0	1	1	none	7.0240805136e-05
S038	T271b	FALSE	FALSE	0	0	1	1	none	1.1256138123e-05
S039	T271b	FALSE	FALSE	0	0	1	1	none	7.35098176259e-05
S040	T271b	FALSE	FALSE	0	0	1	1	none	0.0001062381894899
S042	T271b	FALSE	FALSE	0	0	1	1	none	7.16698260329e-05
S071	T271b	FALSE	FALSE	0	0	1	1	none	9.53934081801e-05
S078	T271b	FALSE	FALSE	0	0	1	1	none	7.05907046951e-05
S081	T271b	FALSE	FALSE	0	0	1	1	none	7.29178394067e-05
S085	T271b	FALSE	FALSE	0	0	1	1	none	0.0001022890028811
S087	T271b	FALSE	FALSE	0	0	1	1	none	0.0001146838967641
S093	T271b	FALSE	FALSE	0	0	1	1	none	8.95306686229e-05
S097	T271b	FALSE	FALSE	0	0	1	1	none	7.268264344e-05
S102	T271b	FALSE	FALSE	0	0	1	1	none	0.0001064565059041
S106	T271b	FALSE	FALSE	0	0	1	1	none	7.2127357443e-05
S130	T271b	FALSE	FALSE	0	0	1	1	none	0.0001157107548498
T009	T271b	FALSE	FALSE	0	0	1	1	none	7.91526683496e-05
T010	T271b	FALSE	FALSE	0	0	1	1	none	7.71255739691e-05
T013	T271b	FALSE	FALSE	0	0	1	1	none	2.03745693391e-05
T014	T271b	FALSE	FALSE	0	0	1	1	none	7.1901965606e-05
T020	T271b	FALSE	FALSE	0	0	1	1	none	1.1983397416e-05
T021	T271b	FALSE	FALSE	0	0	1	1	none	8.21297675753e-05
T028	T271b	FALSE	FALSE	0	0	1	1	none	5.35469429863e-05
T035a	T271b	FALSE	FALSE	0	0	1	1	none	0.0001166847098981
T035b	T271b	FALSE	FALSE	0	0	1	1	none	7.72912047678e-05
T040	T271b	FALSE	FALSE	0	0	1	1	none	7.36548578048e-05
T056	T271b	FALSE	FALSE	0	0	1	1	none	8.16486950972e-05
T059	T271b	FALSE	FALSE	0	0	1	1	none	0.0001138672433919
T065	T271b	FALSE	FALSE	0	0	1	1	none	1.23994482733e-05
T069	T271b	FALSE	FALSE	0	0	1	1	none	0.000125782360402
T073	T271b	FALSE	FALSE	0	0	1	1	none	8.18832430064e-05
T075	T271b	FALSE	FALSE	0	0	1	1	none	6.72464493152e-05
T077	T271b	FALSE	FALSE	0	0	1	1	none	8.1084375512e-05
T087	T271b	FALSE	FALSE	0	0	1	1	none	8.14140197764e-05
T095	T271b	FALSE	FALSE	0	0	1	1	none	0.0001160076368838
T099a	T271b	FALSE	FALSE	0	0	1	1	none	0.000114645754186
T102	T271b	FALSE	FALSE	0	0	1	1	none	0.0001202248761254
T104	T271b	FALSE	FALSE	0	0	1	1	none	5.5021696996e-05
T105	T271b	FALSE	FALSE	0	0	1	1	none	1.36474616471e-05
T107	T271b	FALSE	FALSE	0	0	1	1	none	0.0001202248761254
T126	T271b	FALSE	FALSE	0	0	1	1	none	0.00012398729083
T156	T271b	FALSE	FALSE	0	0	1	1	none	8.8867413849e-06
T159a	T271b	FALSE	FALSE	0	0	1	1	none	7.72806482889e-05
T182	T271b	FALSE	FALSE	0	0	1	1	none	1.14081396471e-05
T188	T271b	FALSE	FALSE	0	0	1	1	none	5.88629074663e-05
T192	T271b	FALSE	FALSE	0	0	1	1	none	0.0001346924548656
T223	T271b	FALSE	FALSE	0	0	1	1	none	1.43280227118e-05
T225	T271b	FALSE	FALSE	0	0	1	1	none	6.4832686218e-06
T230	T271b	FALSE	FALSE	0	0	1	1	none	8.12278021703e-05
T232	T271b	FALSE	FALSE	0	0	1	1	none	0.000123406061907
T241	T271b	FALSE	FALSE	0	0	1	1	none	2.97325752039e-05
T270	T271b	FALSE	FALSE	0	0	1	1	none	0.0001252780819677
S002	T301	FALSE	FALSE	0	0	1	1	none	0.0001344959356847
S007	T301	FALSE	FALSE	0	0	1	1	none	0.0001239375101037
S021	T301	FALSE	FALSE	0	0	1	1	none	0.0001340133453666
S024	T301	FALSE	FALSE	0	0	1	1	none	0.0001343366496196
S025	T301	FALSE	FALSE	0	0	1	1	none	0.0001366193325798
S026	T301	FALSE	FALSE	0	0	1	1	none	0.0001311200240567
S038	T301	FALSE	FALSE	0	0	1	1	none	0.0001336051748415
S039	T301	FALSE	FALSE	0	0	1	1	none	0.0001343890365466
S040	T301	FALSE	FALSE	0	0	1	1	none	6.51711268306e-05
S042	T301	FALSE	FALSE	0	0	1	1	none	0.0001325490449536
S071	T301	FALSE	FALSE	0	0	1	1	none	4.4956549939e-05
S078	T301	FALSE	FALSE	0	0	1	1	none	0.0001314699236158
S081	T301	FALSE	FALSE	0	0	1	1	none	0.0001337970583274
S085	T301	FALSE	FALSE	0	0	1	1	none	7.35271419018e-05
S087	T301	FALSE	FALSE	0	0	1	1	none	8.59220357848e-05
S093	T301	FALSE	FALSE	0	0	1	1	none	5.10315082896e-05
S097	T301	FALSE	FALSE	0	0	1	1	none	0.0001335618623607
S102	T301	FALSE	FALSE	0	0	1	1	none	6.53894432448e-05
S106	T301	FALSE	FALSE	0	0	1	1	none	0.0001330065763637
S130	T301	FALSE	FALSE	0	0	1	1	none	8.69488938705e-05
T009	T301	FALSE	FALSE	0	0	1	1	none	0.0001400318872703
T010	T301	FALSE	FALSE	0	0	1	1	none	0.0001380047928898
T013	T301	FALSE	FALSE	0	0	1	1	none	0.0001427236060576
T014	T301	FALSE	FALSE	0	0	1	1	none	0.0001327811845267
T020	T301	FALSE	FALSE	0	0	1	1	none	0.0001343324341345
T021	T301	FALSE	FALSE	0	0	1	1	none	0.000143008986496
T028	T301	FALSE	FALSE	0	0	1	1	none	0.0001282588985448
T035a	T301	FALSE	FALSE	0	0	1	1	none	8.79228489188e-05
T035b	T301	FALSE	FALSE	0	0	1	1	none	0.0001381704236885
T040	T301	FALSE	FALSE	0	0	1	1	none	0.0001345340767255
T056	T301	FALSE	FALSE	0	0	1	1	none	0.0001425279140179
T059	T301	FALSE	FALSE	0	0	1	1	none	7.28001807326e-05
T065	T301	FALSE	FALSE	0	0	1	1	none	0.0001347484849918
T069	T301	FALSE	FALSE	0	0	1	1	none	6.72402708309e-05
T073	T301	FALSE	FALSE	0	0	1	1	none	0.0001427624619271
T075	T301	FALSE	FALSE	0	0	1	1	none	0.0001293736816097
T077	T301	FALSE	FALSE	0	0	1	1	none	0.0001419635944327
T087	T301	FALSE	FALSE	0	0	1	1	none	0.0001422932386971
T095	T301	FALSE	FALSE	0	0	1	1	none	8.72457759045e-05
T099a	T301	FALSE	FALSE	0	0	1	1	none	8.58838932067e-05
T102	T301	FALSE	FALSE	0	0	1	1	none	9.14630151461e-05
T104	T301	FALSE	FALSE	0	0	1	1	none	0.0001297336525545
T105	T301	FALSE	FALSE	0	0	1	1	none	0.0001359964983656
T107	T301	FALSE	FALSE	0	0	1	1	none	9.14630151461e-05
T126	T301	FALSE	FALSE	1	0	1	1	anc	3.6931495547e-06
T156	T301	FALSE	FALSE	0	0	1	1	none	0.0001355689683592
T159a	T301	FALSE	FALSE	0	0	1	1	none	0.0001381598672096
T182	T301	FALSE	FALSE	0	0	1	1	none	0.0001350051897394
T188	T301	FALSE	FALSE	0	0	1	1	none	0.0001335748630248
T192	T301	FALSE	FALSE	0	0	1	1	none	1.94068563895e-05
T223	T301	FALSE	FALSE	0	0	1	1	none	0.0001379250728041
T225	T301	FALSE	FALSE	0	0	1	1	none	0.0001416682785533
T230	T301	FALSE	FALSE	0	0	1	1	none	0.000142107021091
T232	T301	FALSE	FALSE	0	0	1	1	none	1.96979193559e-05
T241	T301	FALSE	FALSE	0	0	1	1	none	0.0001520816119224
T270	T301	FALSE	FALSE	0	0	1	1	none	2.15699394166e-05
T271b	T301	FALSE	FALSE	0	0	1	1	none	0.0001389290500529
S002	T303	FALSE	FALSE	0	0	1	1	none	0.0001266611998196
S007	T303	FALSE	FALSE	0	0	1	1	none	0.0001161027742386
S021	T303	FALSE	FALSE	0	0	1	1	none	0.0001261786095015
S024	T303	FALSE	FALSE	0	0	1	1	none	0.0001265019137545
S025	T303	FALSE	FALSE	0	0	1	1	none	0.0001287845967147
S026	T303	FALSE	FALSE	0	0	1	1	none	0.0001232852881916
S038	T303	FALSE	FALSE	0	0	1	1	none	0.0001257704389764
S039	T303	FALSE	FALSE	0	0	1	1	none	0.0001265543006815
S040	T303	FALSE	FALSE	0	0	1	1	none	5.73363909655e-05
S042	T303	FALSE	FALSE	0	0	1	1	none	0.0001247143090885
S071	T303	FALSE	FALSE	0	0	1	1	none	3.71218140739e-05
S078	T303	FALSE	FALSE	0	0	1	1	none	0.0001236351877507
S081	T303	FALSE	FALSE	0	0	1	1	none	0.0001259623224623
S085	T303	FALSE	FALSE	0	0	1	1	none	6.56924060367e-05
S087	T303	FALSE	FALSE	0	0	1	1	none	7.80872999197e-05
S093	T303	FALSE	FALSE	0	0	1	1	none	4.31967724245e-05
S097	T303	FALSE	FALSE	0	0	1	1	none	0.0001257271264956
S102	T303	FALSE	FALSE	0	0	1	1	none	5.75547073797e-05
S106	T303	FALSE	FALSE	0	0	1	1	none	0.0001251718404986
S130	T303	FALSE	FALSE	0	0	1	1	none	7.91141580054e-05
T009	T303	FALSE	FALSE	0	0	1	1	none	0.0001321971514052
T010	T303	FALSE	FALSE	0	0	1	1	none	0.0001301700570247
T013	T303	FALSE	FALSE	0	0	1	1	none	0.0001348888701925
T014	T303	FALSE	FALSE	0	0	1	1	none	0.0001249464486616
T020	T303	FALSE	FALSE	0	0	1	1	none	0.0001264976982694
T021	T303	FALSE	FALSE	0	0	1	1	none	0.0001351742506309
T028	T303	FALSE	FALSE	0	0	1	1	none	0.0001204241626797
T035a	T303	FALSE	FALSE	0	0	1	1	none	8.00881130537e-05
T035b	T303	FALSE	FALSE	0	0	1	1	none	0.0001303356878234
T040	T303	FALSE	FALSE	0	0	1	1	none	0.0001266993408604
T056	T303	FALSE	FALSE	0	0	1	1	none	0.0001346931781528
T059	T303	FALSE	FALSE	0	0	1	1	none	6.49654448675e-05
T065	T303	FALSE	FALSE	0	0	1	1	none	0.0001269137491267
T069	T303	FALSE	FALSE	0	0	1	1	none	5.94055349658e-05
T073	T303	FALSE	FALSE	0	0	1	1	none	0.000134927726062
T075	T303	FALSE	FALSE	0	0	1	1	none	0.0001215389457446
T077	T303	FALSE	FALSE	0	0	1	1	none	0.0001341288585676
T087	T303	FALSE	FALSE	0	0	1	1	none	0.000134458502832
T095	T303	FALSE	FALSE	0	0	1	1	none	7.94110400394e-05
T099a	T303	FALSE	FALSE	0	0	1	1	none	7.80491573416e-05
T102	T303	FALSE	FALSE	0	0	1	1	none	8.3628279281e-05
T104	T303	FALSE	FALSE	0	0	1	1	none	0.0001218989166894
T105	T303	FALSE	FALSE	0	0	1	1	none	0.0001281617625005
T107	T303	FALSE	FALSE	0	0	1	1	none	8.3628279281e-05
T126	T303	TRUE	TRUE	1	0	1	1	anc	2.694377101e-06
T156	T303	FALSE	FALSE	0	0	1	1	none	0.0001277342324941
T159a	T303	FALSE	FALSE	0	0	1	1	none	0.0001303251313445
T182	T303	FALSE	FALSE	0	0	1	1	none	0.0001271704538743
T188	T303	FALSE	FALSE	0	0	1	1	none	0.0001257401271597
T192	T303	FALSE	FALSE	0	0	1	1	none	1.53161606458e-05
T223	T303	FALSE	FALSE	0	0	1	1	none	0.000130090336939
T225	T303	FALSE	FALSE	0	0	1	1	none	0.0001338335426882
T230	T303	FALSE	FALSE	0	0	1	1	none	0.0001342722852259
T232	T303	FALSE	FALSE	0	0	1	1	none	1.18631834908e-05
T241	T303	FALSE	FALSE	0	0	1	1	none	0.0001442468760573
T270	T303	FALSE	FALSE	0	0	1	1	none	1.37352035515e-05
T271b	T303	FALSE	FALSE	0	0	1	1	none	0.0001310943141878
T301	T303	FALSE	FALSE	0	0	1	1	none	1.95527558331e-05
S002	T322	FALSE	FALSE	0	0	1	1	none	8.34028818828e-05
S007	T322	FALSE	FALSE	0	0	1	1	none	5.9011719664e-05
S021	T322	FALSE	FALSE	0	0	1	1	none	8.29202915647e-05
S024	T322	FALSE	FALSE	0	0	1	1	none	8.32435958177e-05
S025	T322	FALSE	FALSE	0	0	1	1	none	8.55262787779e-05
S026	T322	FALSE	FALSE	0	0	1	1	none	8.00269702548e-05
S038	T322	FALSE	FALSE	0	0	1	1	none	1.9794289868e-05
S039	T322	FALSE	FALSE	0	0	1	1	none	8.32959827447e-05
S040	T322	FALSE	FALSE	0	0	1	1	none	0.0001160243546087
S042	T322	FALSE	FALSE	0	0	1	1	none	8.14559911517e-05
S071	T322	FALSE	FALSE	0	0	1	1	none	0.0001051795732989
S078	T322	FALSE	FALSE	0	0	1	1	none	8.03768698139e-05
S081	T322	FALSE	FALSE	0	0	1	1	none	8.27040045255e-05
S085	T322	FALSE	FALSE	0	0	1	1	none	0.0001120751679999
S087	T322	FALSE	FALSE	0	0	1	1	none	0.0001244700618829
S093	T322	FALSE	FALSE	0	0	1	1	none	9.93168337417e-05
S097	T322	FALSE	FALSE	0	0	1	1	none	8.24688085588e-05
S102	T322	FALSE	FALSE	0	0	1	1	none	0.0001162426710229
S106	T322	FALSE	FALSE	0	0	1	1	none	8.19135225618e-05
S130	T322	FALSE	FALSE	0	0	1	1	none	0.0001254969199686
T009	T322	FALSE	FALSE	0	0	1	1	none	8.89388334684e-05
T010	T322	FALSE	FALSE	0	0	1	1	none	8.69117390879e-05
T013	T322	FALSE	FALSE	0	0	1	1	none	1.19142109439e-05
T014	T322	FALSE	FALSE	0	0	1	1	none	8.16881307248e-05
T020	T322	FALSE	FALSE	0	0	1	1	none	2.0521549161e-05
T021	T322	FALSE	FALSE	0	0	1	1	none	9.19159326941e-05
T028	T322	FALSE	FALSE	0	0	1	1	none	6.33331081051e-05
T035a	T322	FALSE	FALSE	0	0	1	1	none	0.0001264708750169
T035b	T322	FALSE	FALSE	0	0	1	1	none	8.70773698866e-05
T040	T322	FALSE	FALSE	0	0	1	1	none	8.34410229236e-05
T056	T322	FALSE	FALSE	0	0	1	1	none	9.1434860216e-05
T059	T322	FALSE	FALSE	0	0	1	1	none	0.0001236534085107
T065	T322	FALSE	FALSE	0	0	1	1	none	1.52147435537e-05
T069	T322	FALSE	FALSE	0	0	1	1	none	0.0001355685255208
T073	T322	FALSE	FALSE	0	0	1	1	none	9.16694081252e-05
T075	T322	FALSE	FALSE	0	0	1	1	none	7.7032614434e-05
T077	T322	FALSE	FALSE	0	0	1	1	none	9.08705406308e-05
T087	T322	FALSE	FALSE	0	0	1	1	none	9.12001848952e-05
T095	T322	FALSE	FALSE	0	0	1	1	none	0.0001257938020026
T099a	T322	FALSE	FALSE	0	0	1	1	none	0.0001244319193048
T102	T322	FALSE	FALSE	0	0	1	1	none	0.0001300110412442
T104	T322	FALSE	FALSE	0	0	1	1	none	6.48078621148e-05
T105	T322	FALSE	FALSE	0	0	1	1	none	1.64627569275e-05
T107	T322	FALSE	FALSE	0	0	1	1	none	0.0001300110412442
T126	T322	FALSE	FALSE	0	0	1	1	none	0.0001337734559488
T156	T322	FALSE	FALSE	0	0	1	1	none	2.30060967595e-05
T159a	T322	FALSE	FALSE	0	0	1	1	none	8.70668134077e-05
T182	T322	FALSE	FALSE	0	0	1	1	none	2.24423181397e-05
T188	T322	FALSE	FALSE	0	0	1	1	none	6.86490725851e-05
T192	T322	FALSE	FALSE	0	0	1	1	none	0.0001444786199844
T223	T322	FALSE	FALSE	0	0	1	1	none	2.53622012044e-05
T225	T322	FALSE	FALSE	0	0	1	1	none	2.91054069536e-05
T230	T322	FALSE	FALSE	0	0	1	1	none	9.10139672891e-05
T232	T322	FALSE	FALSE	0	0	1	1	none	0.0001331922270258
T241	T322	FALSE	FALSE	0	0	1	1	none	4.6144101245e-06
T270	T322	FALSE	FALSE	0	0	1	1	none	0.0001350642470865
T271b	T322	FALSE	FALSE	0	0	1	1	none	2.63661784532e-05
T301	T322	FALSE	FALSE	0	0	1	1	none	0.0001487152151717
T303	T322	FALSE	FALSE	0	0	1	1	none	0.0001408804793066
S002	T327b	FALSE	FALSE	0	0	1	1	none	0.0001109204876564
S007	T327b	FALSE	FALSE	0	0	1	1	none	0.0001003620620754
S021	T327b	FALSE	FALSE	0	0	1	1	none	0.0001104378973383
S024	T327b	FALSE	FALSE	0	0	1	1	none	0.0001107612015913
S025	T327b	FALSE	FALSE	0	0	1	1	none	0.0001130438845515
S026	T327b	FALSE	FALSE	0	0	1	1	none	0.0001075445760284
S038	T327b	FALSE	FALSE	0	0	1	1	none	0.0001100297268132
S039	T327b	FALSE	FALSE	0	0	1	1	none	0.0001108135885183
S040	T327b	FALSE	FALSE	0	0	1	1	none	4.15956788023e-05
S042	T327b	FALSE	FALSE	0	0	1	1	none	0.0001089735969253
S071	T327b	FALSE	FALSE	0	0	1	1	none	2.26291152845e-05
S078	T327b	FALSE	FALSE	0	0	1	1	none	0.0001078944755875
S081	T327b	FALSE	FALSE	0	0	1	1	none	0.0001102216102991
S085	T327b	FALSE	FALSE	0	0	1	1	none	4.99516938735e-05
S087	T327b	FALSE	FALSE	0	0	1	1	none	6.23465877565e-05
S093	T327b	FALSE	FALSE	0	0	1	1	none	2.74560602613e-05
S097	T327b	FALSE	FALSE	0	0	1	1	none	0.0001099864143324
S102	T327b	FALSE	FALSE	0	0	1	1	none	4.18139952165e-05
S106	T327b	FALSE	FALSE	0	0	1	1	none	0.0001094311283354
S130	T327b	FALSE	FALSE	0	0	1	1	none	6.33734458422e-05
T009	T327b	FALSE	FALSE	0	0	1	1	none	0.000116456439242
T010	T327b	FALSE	FALSE	0	0	1	1	none	0.0001144293448615
T013	T327b	FALSE	FALSE	0	0	1	1	none	0.0001191481580293
T014	T327b	FALSE	FALSE	0	0	1	1	none	0.0001092057364984
T020	T327b	FALSE	FALSE	0	0	1	1	none	0.0001107569861062
T021	T327b	FALSE	FALSE	0	0	1	1	none	0.0001194335384677
T028	T327b	FALSE	FALSE	0	0	1	1	none	0.0001046834505165
T035a	T327b	FALSE	FALSE	0	0	1	1	none	6.43474008905e-05
T035b	T327b	FALSE	FALSE	0	0	1	1	none	0.0001145949756602
T040	T327b	FALSE	FALSE	0	0	1	1	none	0.0001109586286972
T056	T327b	FALSE	FALSE	0	0	1	1	none	0.0001189524659896
T059	T327b	FALSE	FALSE	0	0	1	1	none	4.92247327043e-05
T065	T327b	FALSE	FALSE	0	0	1	1	none	0.0001111730369635
T069	T327b	FALSE	FALSE	0	0	1	1	none	5.30180675064e-05
T073	T327b	FALSE	FALSE	0	0	1	1	none	0.0001191870138988
T075	T327b	FALSE	FALSE	0	0	1	1	none	0.0001057982335814
T077	T327b	FALSE	FALSE	0	0	1	1	none	0.0001183881464044
T087	T327b	FALSE	FALSE	0	0	1	1	none	0.0001187177906688
T095	T327b	FALSE	FALSE	0	0	1	1	none	6.36703278762e-05
T099a	T327b	FALSE	FALSE	0	0	1	1	none	6.23084451784e-05
T102	T327b	FALSE	FALSE	0	0	1	1	none	6.78875671178e-05
T104	T327b	FALSE	FALSE	0	0	1	1	none	0.0001061582045262
T105	T327b	FALSE	FALSE	0	0	1	1	none	0.0001124210503373
T107	T327b	FALSE	FALSE	0	0	1	1	none	6.78875671178e-05
T126	T327b	FALSE	FALSE	0	0	1	1	none	5.12229979344e-05
T156	T327b	FALSE	FALSE	0	0	1	1	none	0.0001119935203309
T159a	T327b	FALSE	FALSE	0	0	1	1	none	0.0001145844191813
T182	T327b	FALSE	FALSE	0	0	1	1	none	0.0001114297417111
T188	T327b	FALSE	FALSE	0	0	1	1	none	0.0001099994149965
T192	T327b	FALSE	FALSE	0	0	1	1	none	6.192816197e-05
T223	T327b	FALSE	FALSE	0	0	1	1	none	0.0001143496247758
T225	T327b	FALSE	FALSE	0	0	1	1	none	0.000118092830525
T230	T327b	FALSE	FALSE	0	0	1	1	none	0.0001185315730627
T232	T327b	FALSE	FALSE	0	0	1	1	none	5.06417690114e-05
T241	T327b	FALSE	FALSE	0	0	1	1	none	0.0001285061638941
T270	T327b	FALSE	FALSE	0	0	1	1	none	5.25137890721e-05
T271b	T327b	FALSE	FALSE	0	0	1	1	none	0.0001153536020246
T301	T327b	FALSE	FALSE	0	0	1	1	none	6.61647571573e-05
T303	T327b	FALSE	FALSE	0	0	1	1	none	5.83300212922e-05
T322	T327b	FALSE	FALSE	0	0	1	1	none	0.0001251397671434
S002	T330	TRUE	TRUE	0	0	1	1	none	0.0001078004542219
S007	T330	TRUE	TRUE	0	0	1	1	none	9.72420286409e-05
S021	T330	TRUE	TRUE	0	0	1	1	none	0.0001073178639038
S024	T330	TRUE	TRUE	0	0	1	1	none	0.0001076411681568
S025	T330	TRUE	TRUE	0	0	1	1	none	0.000109923851117
S026	T330	TRUE	TRUE	0	0	1	1	none	0.0001044245425939
S038	T330	TRUE	TRUE	0	0	1	1	none	0.0001069096933787
S039	T330	TRUE	TRUE	0	0	1	1	none	0.0001076935550838
S040	T330	TRUE	TRUE	0	0	1	1	none	3.84756453678e-05
S042	T330	TRUE	TRUE	0	0	1	1	none	0.0001058535634908
S071	T330	TRUE	TRUE	0	0	1	1	none	1.950908185e-05
S078	T330	TRUE	TRUE	0	0	1	1	none	0.000104774442153
S081	T330	TRUE	TRUE	0	0	1	1	none	0.0001071015768646
S085	T330	TRUE	TRUE	0	0	1	1	none	4.6831660439e-05
S087	T330	TRUE	TRUE	0	0	1	1	none	5.9226554322e-05
S093	T330	TRUE	TRUE	0	0	1	1	none	2.43360268268e-05
S097	T330	TRUE	TRUE	0	0	1	1	none	0.0001068663808979
S102	T330	TRUE	TRUE	0	0	1	1	none	3.8693961782e-05
S106	T330	TRUE	TRUE	0	0	1	1	none	0.0001063110949009
S130	T330	TRUE	TRUE	0	0	1	1	none	6.02534124077e-05
T009	T330	FALSE	FALSE	0	0	1	1	none	0.0001133364058075
T010	T330	TRUE	TRUE	0	0	1	1	none	0.000111309311427
T013	T330	FALSE	FALSE	0	0	1	1	none	0.0001160281245948
T014	T330	TRUE	TRUE	0	0	1	1	none	0.0001060857030639
T020	T330	TRUE	TRUE	0	0	1	1	none	0.0001076369526717
T021	T330	FALSE	FALSE	0	0	1	1	none	0.0001163135050332
T028	T330	TRUE	TRUE	0	0	1	1	none	0.000101563417082
T035a	T330	TRUE	TRUE	0	0	1	1	none	6.1227367456e-05
T035b	T330	TRUE	TRUE	0	0	1	1	none	0.0001114749422257
T040	T330	TRUE	TRUE	0	0	1	1	none	0.0001078385952627
T056	T330	FALSE	FALSE	0	0	1	1	none	0.0001158324325551
T059	T330	TRUE	TRUE	0	0	1	1	none	4.61046992698e-05
T065	T330	TRUE	TRUE	0	0	1	1	none	0.000108053003529
T069	T330	TRUE	TRUE	0	0	1	1	none	4.98980340719e-05
T073	T330	FALSE	FALSE	0	0	1	1	none	0.0001160669804643
T075	T330	TRUE	TRUE	0	0	1	1	none	0.0001026782001469
T077	T330	FALSE	FALSE	0	0	1	1	none	0.0001152681129699
T087	T330	FALSE	FALSE	0	0	1	1	none	0.0001155977572343
T095	T330	TRUE	TRUE	0	0	1	1	none	6.05502944417e-05
T099a	T330	TRUE	TRUE	0	0	1	1	none	5.91884117439e-05
T102	T330	FALSE	FALSE	0	0	1	1	none	6.47675336833e-05
T104	T330	FALSE	FALSE	0	0	1	1	none	0.0001030381710917
T105	T330	FALSE	FALSE	0	0	1	1	none	0.0001093010169028
T107	T330	FALSE	FALSE	0	0	1	1	none	6.47675336833e-05
T126	T330	TRUE	TRUE	0	0	1	1	none	4.81029644999e-05
T156	T330	FALSE	FALSE	0	0	1	1	none	0.0001088734868964
T159a	T330	TRUE	TRUE	0	0	1	1	none	0.0001114643857468
T182	T330	FALSE	FALSE	0	0	1	1	none	0.0001083097082766
T188	T330	TRUE	TRUE	0	0	1	1	none	0.000106879381562
T192	T330	FALSE	FALSE	0	0	1	1	none	5.88081285355e-05
T223	T330	FALSE	FALSE	0	0	1	1	none	0.0001112295913413
T225	T330	FALSE	FALSE	0	0	1	1	none	0.0001149727970905
T230	T330	FALSE	FALSE	0	0	1	1	none	0.0001154115396282
T232	T330	TRUE	TRUE	0	0	1	1	none	4.75217355769e-05
T241	T330	FALSE	FALSE	0	0	1	1	none	0.0001253861304596
T270	T330	FALSE	FALSE	0	0	1	1	none	4.93937556376e-05
T271b	T330	FALSE	FALSE	0	0	1	1	none	0.0001122335685901
T301	T330	FALSE	FALSE	0	0	1	1	none	6.30447237228e-05
T303	T330	FALSE	FALSE	0	0	1	1	none	5.52099878577e-05
T322	T330	FALSE	FALSE	0	0	1	1	none	0.0001220197337089
T327b	T330	TRUE	TRUE	0	1	1	1	desc	6.240066869e-07
S002	T335	FALSE	FALSE	0	0	1	1	none	0.000125601793276
S007	T335	FALSE	FALSE	0	0	1	1	none	0.000115043367695
S021	T335	FALSE	FALSE	0	0	1	1	none	0.0001251192029579
S024	T335	FALSE	FALSE	0	0	1	1	none	0.0001254425072109
S025	T335	FALSE	FALSE	0	0	1	1	none	0.0001277251901711
S026	T335	FALSE	FALSE	0	0	1	1	none	0.000122225881648
S038	T335	FALSE	FALSE	0	0	1	1	none	0.0001247110324328
S039	T335	FALSE	FALSE	0	0	1	1	none	0.0001254948941379
S040	T335	FALSE	FALSE	0	0	1	1	none	5.62769844219e-05
S042	T335	FALSE	FALSE	0	0	1	1	none	0.0001236549025449
S071	T335	FALSE	FALSE	0	0	1	1	none	3.60624075303e-05
S078	T335	FALSE	FALSE	0	0	1	1	none	0.0001225757812071
S081	T335	FALSE	FALSE	0	0	1	1	none	0.0001249029159187
S085	T335	FALSE	FALSE	0	0	1	1	none	6.46329994931e-05
S087	T335	FALSE	FALSE	0	0	1	1	none	7.70278933761e-05
S093	T335	FALSE	FALSE	0	0	1	1	none	4.21373658809e-05
S097	T335	FALSE	FALSE	0	0	1	1	none	0.000124667719952
S102	T335	FALSE	FALSE	0	0	1	1	none	5.64953008361e-05
S106	T335	FALSE	FALSE	0	0	1	1	none	0.000124112433955
S130	T335	FALSE	FALSE	0	0	1	1	none	7.80547514618e-05
T009	T335	FALSE	FALSE	0	0	1	1	none	0.0001311377448616
T010	T335	FALSE	FALSE	0	0	1	1	none	0.0001291106504811
T013	T335	FALSE	FALSE	0	0	1	1	none	0.0001338294636489
T014	T335	FALSE	FALSE	0	0	1	1	none	0.000123887042118
T020	T335	FALSE	FALSE	0	0	1	1	none	0.0001254382917258
T021	T335	FALSE	FALSE	0	0	1	1	none	0.0001341148440873
T028	T335	FALSE	FALSE	0	0	1	1	none	0.0001193647561361
T035a	T335	FALSE	FALSE	0	0	1	1	none	7.90287065101e-05
T035b	T335	FALSE	FALSE	0	0	1	1	none	0.0001292762812798
T040	T335	FALSE	FALSE	0	0	1	1	none	0.0001256399343168
T056	T335	FALSE	FALSE	0	0	1	1	none	0.0001336337716092
T059	T335	FALSE	FALSE	0	0	1	1	none	6.39060383239e-05
T065	T335	FALSE	FALSE	0	0	1	1	none	0.0001258543425831
T069	T335	FALSE	FALSE	0	0	1	1	none	5.83461284222e-05
T073	T335	FALSE	FALSE	0	0	1	1	none	0.0001338683195184
T075	T335	FALSE	FALSE	0	0	1	1	none	0.000120479539201
T077	T335	FALSE	FALSE	0	0	1	1	none	0.000133069452024
T087	T335	FALSE	FALSE	0	0	1	1	none	0.0001333990962884
T095	T335	FALSE	FALSE	0	0	1	1	none	7.83516334958e-05
T099a	T335	FALSE	FALSE	0	0	1	1	none	7.6989750798e-05
T102	T335	FALSE	FALSE	0	0	1	1	none	8.25688727374e-05
T104	T335	FALSE	FALSE	0	0	1	1	none	0.0001208395101458
T105	T335	FALSE	FALSE	0	0	1	1	none	0.0001271023559569
T107	T335	FALSE	FALSE	0	0	1	1	none	8.25688727374e-05
T126	T335	TRUE	TRUE	1	0	1	1	anc	6.240066869e-07
T156	T335	FALSE	FALSE	0	0	1	1	none	0.0001266748259505
T159a	T335	FALSE	FALSE	0	0	1	1	none	0.0001292657248009
T182	T335	FALSE	FALSE	0	0	1	1	none	0.0001261110473307
T188	T335	FALSE	FALSE	0	0	1	1	none	0.0001246807206161
T192	T335	FALSE	FALSE	0	0	1	1	none	9.264700607e-06
T223	T335	FALSE	FALSE	0	0	1	1	none	0.0001290309303954
T225	T335	FALSE	FALSE	0	0	1	1	none	0.0001327741361446
T230	T335	FALSE	FALSE	0	0	1	1	none	0.0001332128786823
T232	T335	FALSE	FALSE	0	0	1	1	none	1.08037769472e-05
T241	T335	FALSE	FALSE	0	0	1	1	none	0.0001431874695137
T270	T335	FALSE	FALSE	0	0	1	1	none	1.26757970079e-05
T271b	T335	FALSE	FALSE	0	0	1	1	none	0.0001300349076442
T301	T335	FALSE	FALSE	0	0	1	1	none	1.47493091681e-05
T303	T335	FALSE	FALSE	0	0	1	1	none	1.06586134244e-05
T322	T335	FALSE	FALSE	0	0	1	1	none	0.000139821072763
T327b	T335	FALSE	FALSE	0	0	1	1	none	5.72706147486e-05
T330	T335	FALSE	FALSE	0	0	1	1	none	5.41505813141e-05
S002	T341	TRUE	TRUE	0	0	1	1	none	1.62986448879e-05
S007	T341	TRUE	TRUE	0	0	1	1	none	5.57090850669e-05
S021	T341	TRUE	TRUE	0	0	1	1	none	1.58160545698e-05
S024	T341	TRUE	TRUE	0	0	1	1	none	1.61393588228e-05
S025	T341	TRUE	TRUE	0	0	1	1	none	1.4656582895e-05
S026	T341	TRUE	TRUE	0	0	1	1	none	1.7078332539e-06
S038	T341	TRUE	TRUE	0	0	1	1	none	6.53767498047e-05
S039	T341	TRUE	TRUE	0	0	1	1	none	1.61917457498e-05
S040	T341	TRUE	TRUE	0	0	1	1	none	9.88889833738e-05
S042	T341	TRUE	TRUE	0	0	1	1	none	1.43517541568e-05
S071	T341	TRUE	TRUE	0	0	1	1	none	8.8044202064e-05
S078	T341	TRUE	TRUE	0	0	1	1	none	1.3272632819e-05
S081	T341	TRUE	TRUE	0	0	1	1	none	1.55997675306e-05
S085	T341	TRUE	TRUE	0	0	1	1	none	9.4939796765e-05
S087	T341	TRUE	TRUE	0	0	1	1	none	0.000107334690648
S093	T341	TRUE	TRUE	0	0	1	1	none	8.21814625068e-05
S097	T341	TRUE	TRUE	0	0	1	1	none	1.15991126759e-05
S102	T341	TRUE	TRUE	0	0	1	1	none	9.9107299788e-05
S106	T341	TRUE	TRUE	0	0	1	1	none	1.48092855669e-05
S130	T341	TRUE	TRUE	0	0	1	1	none	0.0001083615487337
T009	T341	FALSE	FALSE	0	0	1	1	none	1.27633623135e-05
T010	T341	TRUE	TRUE	0	0	1	1	none	1.0736267933e-05
T013	T341	FALSE	FALSE	0	0	1	1	none	7.44951810208e-05
T014	T341	TRUE	TRUE	0	0	1	1	none	1.45838937299e-05
T020	T341	TRUE	TRUE	0	0	1	1	none	6.61040090977e-05
T021	T341	FALSE	FALSE	0	0	1	1	none	1.57404615392e-05
T028	T341	TRUE	TRUE	0	0	1	1	none	6.0030473508e-05
T035a	T341	TRUE	TRUE	0	0	1	1	none	0.000109335503782
T035b	T341	TRUE	TRUE	0	0	1	1	none	1.09018987317e-05
T040	T341	TRUE	TRUE	0	0	1	1	none	1.63367859287e-05
T056	T341	FALSE	FALSE	0	0	1	1	none	1.52593890611e-05
T059	T341	TRUE	TRUE	0	0	1	1	none	0.0001065180372758
T065	T341	TRUE	TRUE	0	0	1	1	none	6.6520059955e-05
T069	T341	TRUE	TRUE	0	0	1	1	none	0.0001184331542859
T073	T341	FALSE	FALSE	0	0	1	1	none	1.54939369703e-05
T075	T341	TRUE	TRUE	0	0	1	1	none	6.11452565729e-05
T077	T341	FALSE	FALSE	0	0	1	1	none	1.46950694759e-05
T087	T341	FALSE	FALSE	0	0	1	1	none	1.50247137403e-05
T095	T341	TRUE	TRUE	0	0	1	1	none	0.0001086584307677
T099a	T341	TRUE	TRUE	0	0	1	1	none	0.0001072965480699
T102	T341	FALSE	FALSE	0	0	1	1	none	0.0001128756700093
T104	T341	FALSE	FALSE	0	0	1	1	none	6.15052275177e-05
T105	T341	FALSE	FALSE	0	0	1	1	none	6.77680733288e-05
T107	T341	FALSE	FALSE	0	0	1	1	none	0.0001128756700093
T126	T341	TRUE	TRUE	0	0	1	1	none	0.0001166380847139
T156	T341	FALSE	FALSE	0	0	1	1	none	6.73405433224e-05
[truncated: 1,161 more rows]
