# Supplementary material for: Improved characterisation of MRSA transmission using within-host bacterial sequence diversity
Source: eLife. 2019 Oct 8;8:e46402. doi: 10.7554/eLife.46402 (PMC6954020; doi:10.7554/eLife.46402)
Supplement: Figure 9—source data 1. [file elife-46402-fig9-data1.zip › Figure 9-source data 1/classifications/Classification_Posterior_ds_10percol_4.csv]

host.1	host.2	adjacent	contiguous	paths12	paths21	nodes1	nodes2	path.classification	min.distance.between.subgraphs
S002	S007	TRUE	TRUE	0	0	1	1	none	5.92921427967e-05
S002	S021	TRUE	TRUE	0	0	1	1	none	1.22756618891e-05
S007	S021	TRUE	TRUE	0	0	1	1	none	6.26973624204e-05
S002	S024	TRUE	TRUE	0	0	1	1	none	1.16252921663e-05
S007	S024	TRUE	TRUE	0	0	1	1	none	6.20469926976e-05
S021	S024	TRUE	TRUE	0	0	1	1	none	3.1273061606e-06
S002	S025	TRUE	TRUE	0	0	1	1	none	2.55340175387e-05
S007	S025	TRUE	TRUE	0	0	1	1	none	7.177456546e-05
S021	S025	TRUE	TRUE	0	0	1	1	none	2.89392371624e-05
S024	S025	TRUE	TRUE	0	0	1	1	none	2.82888674396e-05
S002	S026	TRUE	TRUE	0	0	1	1	none	1.44252909334e-05
S007	S026	TRUE	TRUE	0	0	1	1	none	6.06658388547e-05
S021	S026	TRUE	TRUE	0	0	1	1	none	1.78305105571e-05
S024	S026	TRUE	TRUE	0	0	1	1	none	1.71801408343e-05
S025	S026	TRUE	TRUE	0	0	1	1	none	2.29200438287e-05
S002	S038	TRUE	TRUE	0	0	1	1	none	6.43108160828e-05
S007	S038	TRUE	TRUE	0	0	1	1	none	4.30772261901e-05
S021	S038	TRUE	TRUE	0	0	1	1	none	6.77160357065e-05
S024	S038	TRUE	TRUE	0	0	1	1	none	6.70656659837e-05
S025	S038	TRUE	TRUE	0	0	1	1	none	7.67932387461e-05
S026	S038	TRUE	TRUE	0	0	1	1	none	6.56845121408e-05
S002	S039	TRUE	TRUE	0	0	1	1	none	1.42888467741e-05
S007	S039	TRUE	TRUE	0	0	1	1	none	6.47105473054e-05
S021	S039	TRUE	TRUE	0	0	1	1	none	4.596151129e-06
S024	S039	TRUE	TRUE	0	0	1	1	none	5.1404910456e-06
S025	S039	TRUE	TRUE	0	0	1	1	none	3.09524220474e-05
S026	S039	TRUE	TRUE	0	0	1	1	none	1.98436954421e-05
S038	S039	TRUE	TRUE	0	0	1	1	none	6.97292205915e-05
S002	S040	TRUE	TRUE	0	0	1	1	none	0.0001159378530951
S007	S040	TRUE	TRUE	0	0	1	1	none	9.97677623364e-05
S021	S040	TRUE	TRUE	0	0	1	1	none	0.0001193430727188
S024	S040	TRUE	TRUE	0	0	1	1	none	0.000118692702996
S025	S040	TRUE	TRUE	0	0	1	1	none	0.0001284202757584
S026	S040	TRUE	TRUE	0	0	1	1	none	0.0001173115491531
S038	S040	TRUE	TRUE	0	0	1	1	none	0.0001047864356225
S039	S040	TRUE	TRUE	0	0	1	1	none	0.0001213562576038
S002	S042	TRUE	TRUE	0	0	1	1	none	1.09841787671e-05
S007	S042	TRUE	TRUE	0	0	1	1	none	6.14058792984e-05
S021	S042	TRUE	TRUE	0	0	1	1	none	3.6809024008e-06
S024	S042	TRUE	TRUE	0	0	1	1	none	3.030532678e-06
S025	S042	TRUE	TRUE	0	0	1	1	none	2.76477540404e-05
S026	S042	TRUE	TRUE	0	0	1	1	none	1.65390274351e-05
S038	S042	TRUE	TRUE	0	0	1	1	none	6.64245525845e-05
S039	S042	TRUE	TRUE	0	0	1	1	none	5.6940872858e-06
S040	S042	TRUE	TRUE	0	0	1	1	none	0.0001180515895968
S002	S071	TRUE	TRUE	0	0	1	1	none	0.000105815336662
S007	S071	TRUE	TRUE	0	0	1	1	none	8.96452459033e-05
S021	S071	TRUE	TRUE	0	0	1	1	none	0.0001092205562857
S024	S071	TRUE	TRUE	0	0	1	1	none	0.0001085701865629
S025	S071	TRUE	TRUE	0	0	1	1	none	0.0001182977593253
S026	S071	TRUE	TRUE	0	0	1	1	none	0.00010718903272
S038	S071	TRUE	TRUE	0	0	1	1	none	9.46639191894e-05
S039	S071	TRUE	TRUE	0	0	1	1	none	0.0001112337411707
S040	S071	TRUE	TRUE	0	0	1	1	none	2.26288598651e-05
S042	S071	TRUE	TRUE	0	0	1	1	none	0.0001079290731637
S002	S078	TRUE	TRUE	0	0	1	1	none	1.00630035427e-05
S007	S078	TRUE	TRUE	0	0	1	1	none	6.0484704074e-05
S021	S078	TRUE	TRUE	0	0	1	1	none	8.5966805704e-06
S024	S078	TRUE	TRUE	0	0	1	1	none	7.9463108476e-06
S025	S078	TRUE	TRUE	0	0	1	1	none	2.6726578816e-05
S026	S078	TRUE	TRUE	0	0	1	1	none	1.56178522107e-05
S038	S078	TRUE	TRUE	0	0	1	1	none	6.55033773601e-05
S039	S078	TRUE	TRUE	0	0	1	1	none	1.06098654554e-05
S040	S078	TRUE	TRUE	0	0	1	1	none	0.0001171304143724
S042	S078	TRUE	TRUE	0	0	1	1	none	7.3051974484e-06
S071	S078	TRUE	TRUE	0	0	1	1	none	0.0001070078979393
S002	S081	TRUE	TRUE	0	0	1	1	none	1.2587725964e-05
S007	S081	TRUE	TRUE	0	0	1	1	none	6.30094264953e-05
S021	S081	TRUE	TRUE	0	0	1	1	none	4.0897399583e-06
S024	S081	TRUE	TRUE	0	0	1	1	none	2.1571434371e-06
S025	S081	TRUE	TRUE	0	0	1	1	none	2.92513012373e-05
S026	S081	TRUE	TRUE	0	0	1	1	none	1.8142574632e-05
S038	S081	TRUE	TRUE	0	0	1	1	none	6.80280997814e-05
S039	S081	TRUE	TRUE	0	0	1	1	none	6.1029248433e-06
S040	S081	TRUE	TRUE	0	0	1	1	none	0.0001196551367937
S042	S081	TRUE	TRUE	0	0	1	1	none	3.9929664757e-06
S071	S081	TRUE	TRUE	0	0	1	1	none	0.0001095326203606
S078	S081	TRUE	TRUE	0	0	1	1	none	8.9087446453e-06
S002	S085	TRUE	TRUE	0	0	1	1	none	0.000111365217512
S007	S085	TRUE	TRUE	0	0	1	1	none	9.51951267533e-05
S021	S085	TRUE	TRUE	0	0	1	1	none	0.0001147704371357
S024	S085	TRUE	TRUE	0	0	1	1	none	0.0001141200674129
S025	S085	TRUE	TRUE	0	0	1	1	none	0.0001238476401753
S026	S085	TRUE	TRUE	0	0	1	1	none	0.00011273891357
S038	S085	TRUE	TRUE	0	0	1	1	none	0.0001002138000394
S039	S085	TRUE	TRUE	0	0	1	1	none	0.0001167836220207
S040	S085	TRUE	TRUE	0	0	1	1	none	4.45009664591e-05
S042	S085	TRUE	TRUE	0	0	1	1	none	0.0001134789540137
S071	S085	TRUE	TRUE	0	0	1	1	none	3.4378450026e-05
S078	S085	TRUE	TRUE	0	0	1	1	none	0.0001125577787893
S081	S085	TRUE	TRUE	0	0	1	1	none	0.0001150825012106
S002	S087	TRUE	TRUE	0	0	1	1	none	0.0001233579303204
S007	S087	TRUE	TRUE	0	0	1	1	none	0.0001071878395617
S021	S087	TRUE	TRUE	0	0	1	1	none	0.0001267631499441
S024	S087	TRUE	TRUE	0	0	1	1	none	0.0001261127802213
S025	S087	TRUE	TRUE	0	0	1	1	none	0.0001358403529837
S026	S087	TRUE	TRUE	0	0	1	1	none	0.0001247316263784
S038	S087	TRUE	TRUE	0	0	1	1	none	0.0001122065128478
S039	S087	TRUE	TRUE	0	0	1	1	none	0.0001287763348291
S040	S087	TRUE	TRUE	0	0	1	1	none	5.64936792675e-05
S042	S087	TRUE	TRUE	0	0	1	1	none	0.0001254716668221
S071	S087	TRUE	TRUE	0	0	1	1	none	4.63711628344e-05
S078	S087	TRUE	TRUE	0	0	1	1	none	0.0001245504915977
S081	S087	TRUE	TRUE	0	0	1	1	none	0.000127075214019
S085	S087	TRUE	TRUE	0	0	1	1	none	2.79267411304e-05
S002	S093	TRUE	TRUE	0	0	1	1	none	0.0001022999275137
S007	S093	TRUE	TRUE	0	0	1	1	none	8.6129836755e-05
S021	S093	TRUE	TRUE	0	0	1	1	none	0.0001057051471374
S024	S093	TRUE	TRUE	0	0	1	1	none	0.0001050547774146
S025	S093	TRUE	TRUE	0	0	1	1	none	0.000114782350177
S026	S093	TRUE	TRUE	0	0	1	1	none	0.0001036736235717
S038	S093	TRUE	TRUE	0	0	1	1	none	9.11485100411e-05
S039	S093	TRUE	TRUE	0	0	1	1	none	0.0001077183320224
S040	S093	TRUE	TRUE	0	0	1	1	none	3.54356764608e-05
S042	S093	TRUE	TRUE	0	0	1	1	none	0.0001044136640154
S071	S093	TRUE	TRUE	0	0	1	1	none	2.53131600277e-05
S078	S093	TRUE	TRUE	0	0	1	1	none	0.000103492488791
S081	S093	TRUE	TRUE	0	0	1	1	none	0.0001060172112123
S085	S093	TRUE	TRUE	0	0	1	1	none	1.02599996377e-05
S087	S093	TRUE	TRUE	0	0	1	1	none	2.22527124461e-05
S002	S097	TRUE	TRUE	0	0	1	1	none	2.00502063005e-05
S007	S097	TRUE	TRUE	0	0	1	1	none	6.62907542218e-05
S021	S097	TRUE	TRUE	0	0	1	1	none	2.34554259242e-05
S024	S097	TRUE	TRUE	0	0	1	1	none	2.28050562014e-05
S025	S097	TRUE	TRUE	0	0	1	1	none	7.3186775758e-06
S026	S097	TRUE	TRUE	0	0	1	1	none	1.74362325905e-05
S038	S097	TRUE	TRUE	0	0	1	1	none	7.13094275079e-05
S039	S097	TRUE	TRUE	0	0	1	1	none	2.54686108092e-05
S040	S097	TRUE	TRUE	0	0	1	1	none	0.0001229364645202
S042	S097	TRUE	TRUE	0	0	1	1	none	2.21639428022e-05
S071	S097	TRUE	TRUE	0	0	1	1	none	0.0001128139480871
S078	S097	TRUE	TRUE	0	0	1	1	none	2.12427675778e-05
S081	S097	TRUE	TRUE	0	0	1	1	none	2.37674899991e-05
S085	S097	TRUE	TRUE	0	0	1	1	none	0.0001183638289371
S087	S097	TRUE	TRUE	0	0	1	1	none	0.0001303565417455
S093	S097	TRUE	TRUE	0	0	1	1	none	0.0001092985389388
S002	S102	TRUE	TRUE	0	0	1	1	none	0.000117413675966
S007	S102	TRUE	TRUE	0	0	1	1	none	0.0001012435852073
S021	S102	TRUE	TRUE	0	0	1	1	none	0.0001208188955897
S024	S102	TRUE	TRUE	0	0	1	1	none	0.0001201685258669
S025	S102	TRUE	TRUE	0	0	1	1	none	0.0001298960986293
S026	S102	TRUE	TRUE	0	0	1	1	none	0.000118787372024
S038	S102	TRUE	TRUE	0	0	1	1	none	0.0001062622584934
S039	S102	TRUE	TRUE	0	0	1	1	none	0.0001228320804747
S040	S102	TRUE	TRUE	0	0	1	1	none	5.0599517891e-06
S042	S102	TRUE	TRUE	0	0	1	1	none	0.0001195274124677
S071	S102	TRUE	TRUE	0	0	1	1	none	2.4104682736e-05
S078	S102	TRUE	TRUE	0	0	1	1	none	0.0001186062372433
S081	S102	TRUE	TRUE	0	0	1	1	none	0.0001211309596646
S085	S102	TRUE	TRUE	0	0	1	1	none	4.597678933e-05
S087	S102	TRUE	TRUE	0	0	1	1	none	5.79695021384e-05
S093	S102	TRUE	TRUE	0	0	1	1	none	3.69114993317e-05
S097	S102	TRUE	TRUE	0	0	1	1	none	0.0001244122873911
S002	S106	TRUE	TRUE	0	0	1	1	none	1.1849724996e-05
S007	S106	TRUE	TRUE	0	0	1	1	none	6.34661351667e-05
S021	S106	TRUE	TRUE	0	0	1	1	none	1.64496542591e-05
S024	S106	TRUE	TRUE	0	0	1	1	none	1.57992845363e-05
S025	S106	TRUE	TRUE	0	0	1	1	none	2.97080099087e-05
S026	S106	TRUE	TRUE	0	0	1	1	none	1.85992833034e-05
S038	S106	TRUE	TRUE	0	0	1	1	none	6.84848084528e-05
S039	S106	TRUE	TRUE	0	0	1	1	none	1.84628391441e-05
S040	S106	TRUE	TRUE	0	0	1	1	none	0.0001201118454651
S042	S106	TRUE	TRUE	0	0	1	1	none	1.51581711371e-05
S071	S106	TRUE	TRUE	0	0	1	1	none	0.000109989329032
S078	S106	TRUE	TRUE	0	0	1	1	none	1.42369959127e-05
S081	S106	TRUE	TRUE	0	0	1	1	none	1.6761718334e-05
S085	S106	TRUE	TRUE	0	0	1	1	none	0.000115539209882
S087	S106	TRUE	TRUE	0	0	1	1	none	0.0001275319226904
S093	S106	TRUE	TRUE	0	0	1	1	none	0.0001064739198837
S097	S106	TRUE	TRUE	0	0	1	1	none	2.42241986705e-05
S102	S106	TRUE	TRUE	0	0	1	1	none	0.000121587668336
S002	S130	TRUE	TRUE	0	0	1	1	none	0.0001247363054844
S007	S130	TRUE	TRUE	0	0	1	1	none	0.0001085662147257
S021	S130	TRUE	TRUE	0	0	1	1	none	0.0001281415251081
S024	S130	TRUE	TRUE	0	0	1	1	none	0.0001274911553853
S025	S130	TRUE	TRUE	0	0	1	1	none	0.0001372187281477
S026	S130	TRUE	TRUE	0	0	1	1	none	0.0001261100015424
S038	S130	TRUE	TRUE	0	0	1	1	none	0.0001135848880118
S039	S130	TRUE	TRUE	0	0	1	1	none	0.0001301547099931
S040	S130	TRUE	TRUE	0	0	1	1	none	5.78720544315e-05
S042	S130	TRUE	TRUE	0	0	1	1	none	0.0001268500419861
S071	S130	TRUE	TRUE	0	0	1	1	none	4.77495379984e-05
S078	S130	TRUE	TRUE	0	0	1	1	none	0.0001259288667617
S081	S130	TRUE	TRUE	0	0	1	1	none	0.000128453589183
S085	S130	TRUE	TRUE	0	0	1	1	none	2.93051162944e-05
S087	S130	TRUE	TRUE	0	0	1	1	none	2.5730848034e-06
S093	S130	TRUE	TRUE	0	0	1	1	none	2.36310876101e-05
S097	S130	TRUE	TRUE	0	0	1	1	none	0.0001317349169095
S102	S130	TRUE	TRUE	0	0	1	1	none	5.93478773024e-05
S106	S130	TRUE	TRUE	0	0	1	1	none	0.0001289102978544
S002	T009	TRUE	TRUE	0	0	1	1	none	2.17600533431e-05
S007	T009	TRUE	TRUE	0	0	1	1	none	6.80006012644e-05
S021	T009	TRUE	TRUE	0	0	1	1	none	2.51652729668e-05
S024	T009	TRUE	TRUE	0	0	1	1	none	2.4514903244e-05
S025	T009	TRUE	TRUE	0	0	1	1	none	3.02548062384e-05
S026	T009	TRUE	TRUE	0	0	1	1	none	1.23374248591e-05
S038	T009	TRUE	TRUE	0	0	1	1	none	7.30192745505e-05
S039	T009	TRUE	TRUE	0	0	1	1	none	2.71784578518e-05
S040	T009	TRUE	TRUE	0	0	1	1	none	0.0001246463115628
S042	T009	TRUE	TRUE	0	0	1	1	none	2.38737898448e-05
S071	T009	TRUE	TRUE	0	0	1	1	none	0.0001145237951297
S078	T009	TRUE	TRUE	0	0	1	1	none	2.29526146204e-05
S081	T009	TRUE	TRUE	0	0	1	1	none	2.54773370417e-05
S085	T009	TRUE	TRUE	0	0	1	1	none	0.0001200736759797
S087	T009	TRUE	TRUE	0	0	1	1	none	0.0001320663887881
S093	T009	TRUE	TRUE	0	0	1	1	none	0.0001110083859814
S097	T009	TRUE	TRUE	0	0	1	1	none	2.47709950002e-05
S102	T009	TRUE	TRUE	0	0	1	1	none	0.0001261221344337
S106	T009	TRUE	TRUE	0	0	1	1	none	2.59340457131e-05
S130	T009	TRUE	TRUE	0	0	1	1	none	0.0001334447639521
S002	T010	FALSE	FALSE	0	0	1	1	none	2.41494726219e-05
S007	T010	FALSE	FALSE	0	0	1	1	none	7.03900205432e-05
S021	T010	FALSE	FALSE	0	0	1	1	none	2.75546922456e-05
S024	T010	FALSE	FALSE	0	0	1	1	none	2.69043225228e-05
S025	T010	FALSE	FALSE	0	0	1	1	none	3.26442255172e-05
S026	T010	FALSE	FALSE	0	0	1	1	none	1.47268441379e-05
S038	T010	FALSE	FALSE	0	0	1	1	none	7.54086938293e-05
S039	T010	FALSE	FALSE	0	0	1	1	none	2.95678771306e-05
S040	T010	FALSE	FALSE	0	0	1	1	none	0.0001270357308416
S042	T010	FALSE	FALSE	0	0	1	1	none	2.62632091236e-05
S071	T010	FALSE	FALSE	0	0	1	1	none	0.0001169132144085
S078	T010	FALSE	FALSE	0	0	1	1	none	2.53420338992e-05
S081	T010	FALSE	FALSE	0	0	1	1	none	2.78667563205e-05
S085	T010	FALSE	FALSE	0	0	1	1	none	0.0001224630952585
S087	T010	FALSE	FALSE	0	0	1	1	none	0.0001344558080669
S093	T010	FALSE	FALSE	0	0	1	1	none	0.0001133978052602
S097	T010	FALSE	FALSE	0	0	1	1	none	2.7160414279e-05
S102	T010	FALSE	FALSE	0	0	1	1	none	0.0001285115537125
S106	T010	FALSE	FALSE	0	0	1	1	none	2.83234649919e-05
S130	T010	FALSE	FALSE	0	0	1	1	none	0.0001358341832309
T009	T010	FALSE	FALSE	0	0	1	1	none	4.7788385576e-06
S002	T013	FALSE	FALSE	0	0	1	1	none	7.40880401071e-05
S007	T013	FALSE	FALSE	0	0	1	1	none	5.28544502144e-05
S021	T013	FALSE	FALSE	0	0	1	1	none	7.74932597308e-05
S024	T013	FALSE	FALSE	0	0	1	1	none	7.6842890008e-05
S025	T013	FALSE	FALSE	0	0	1	1	none	8.65704627704e-05
S026	T013	FALSE	FALSE	0	0	1	1	none	7.54617361651e-05
S038	T013	FALSE	FALSE	0	0	1	1	none	1.29437126811e-05
S039	T013	FALSE	FALSE	0	0	1	1	none	7.95064446158e-05
S040	T013	FALSE	FALSE	0	0	1	1	none	0.0001145636596468
S042	T013	FALSE	FALSE	0	0	1	1	none	7.62017766088e-05
S071	T013	FALSE	FALSE	0	0	1	1	none	0.0001044411432137
S078	T013	FALSE	FALSE	0	0	1	1	none	7.52806013844e-05
S081	T013	FALSE	FALSE	0	0	1	1	none	7.78053238057e-05
S085	T013	FALSE	FALSE	0	0	1	1	none	0.0001099910240637
S087	T013	FALSE	FALSE	0	0	1	1	none	0.0001219837368721
S093	T013	FALSE	FALSE	0	0	1	1	none	0.0001009257340654
S097	T013	FALSE	FALSE	0	0	1	1	none	8.10866515322e-05
S102	T013	FALSE	FALSE	0	0	1	1	none	0.0001160394825177
S106	T013	FALSE	FALSE	0	0	1	1	none	7.82620324771e-05
S130	T013	FALSE	FALSE	0	0	1	1	none	0.0001233621120361
T009	T013	FALSE	FALSE	0	0	1	1	none	8.27964985748e-05
T010	T013	FALSE	FALSE	0	0	1	1	none	8.51859178536e-05
S002	T014	TRUE	TRUE	0	0	1	1	none	1.26808610344e-05
S007	T014	TRUE	TRUE	0	0	1	1	none	6.31025615657e-05
S021	T014	TRUE	TRUE	0	0	1	1	none	5.3775846681e-06
S024	T014	TRUE	TRUE	0	0	1	1	none	4.7272149453e-06
S025	T014	TRUE	TRUE	0	0	1	1	none	2.93444363077e-05
S026	T014	TRUE	TRUE	0	0	1	1	none	1.82357097024e-05
S038	T014	TRUE	TRUE	0	0	1	1	none	6.81212348518e-05
S039	T014	TRUE	TRUE	0	0	1	1	none	7.3907695531e-06
S040	T014	TRUE	TRUE	0	0	1	1	none	0.0001197482718641
S042	T014	TRUE	TRUE	0	0	1	1	none	2.8913919067e-06
S071	T014	TRUE	TRUE	0	0	1	1	none	0.000109625755431
S078	T014	TRUE	TRUE	0	0	1	1	none	9.0018797157e-06
S081	T014	TRUE	TRUE	0	0	1	1	none	5.689648743e-06
S085	T014	TRUE	TRUE	0	0	1	1	none	0.000115175636281
S087	T014	TRUE	TRUE	0	0	1	1	none	0.0001271683490894
S093	T014	TRUE	TRUE	0	0	1	1	none	0.0001061103462827
S097	T014	TRUE	TRUE	0	0	1	1	none	2.38606250695e-05
S102	T014	TRUE	TRUE	0	0	1	1	none	0.000121224094735
S106	T014	TRUE	TRUE	0	0	1	1	none	1.68548534044e-05
S130	T014	TRUE	TRUE	0	0	1	1	none	0.0001285467242534
T009	T014	TRUE	TRUE	0	0	1	1	none	2.55704721121e-05
T010	T014	FALSE	FALSE	0	0	1	1	none	2.79598913909e-05
T013	T014	FALSE	FALSE	0	0	1	1	none	7.78984588761e-05
S002	T020	TRUE	TRUE	0	0	1	1	none	6.97574916036e-05
S007	T020	TRUE	TRUE	0	0	1	1	none	4.85239017109e-05
S021	T020	TRUE	TRUE	0	0	1	1	none	7.31627112273e-05
S024	T020	TRUE	TRUE	0	0	1	1	none	7.25123415045e-05
S025	T020	TRUE	TRUE	0	0	1	1	none	8.22399142669e-05
S026	T020	TRUE	TRUE	0	0	1	1	none	7.11311876616e-05
S038	T020	TRUE	TRUE	0	0	1	1	none	7.0519823392e-06
S039	T020	TRUE	TRUE	0	0	1	1	none	7.51758961123e-05
S040	T020	TRUE	TRUE	0	0	1	1	none	0.0001102331111433
S042	T020	TRUE	TRUE	0	0	1	1	none	7.18712281053e-05
S071	T020	TRUE	TRUE	0	0	1	1	none	0.0001001105947102
S078	T020	TRUE	TRUE	0	0	1	1	none	7.09500528809e-05
S081	T020	TRUE	TRUE	0	0	1	1	none	7.34747753022e-05
S085	T020	TRUE	TRUE	0	0	1	1	none	0.0001056604755602
S087	T020	TRUE	TRUE	0	0	1	1	none	0.0001176531883686
S093	T020	TRUE	TRUE	0	0	1	1	none	9.65951855619e-05
S097	T020	TRUE	TRUE	0	0	1	1	none	7.67561030287e-05
S102	T020	TRUE	TRUE	0	0	1	1	none	0.0001117089340142
S106	T020	TRUE	TRUE	0	0	1	1	none	7.39314839736e-05
S130	T020	TRUE	TRUE	0	0	1	1	none	0.0001190315635326
T009	T020	TRUE	TRUE	0	0	1	1	none	7.84659500713e-05
T010	T020	FALSE	FALSE	0	0	1	1	none	8.08553693501e-05
T013	T020	FALSE	FALSE	0	0	1	1	none	1.83903882019e-05
T014	T020	TRUE	TRUE	0	0	1	1	none	7.35679103726e-05
S002	T021	FALSE	FALSE	0	0	1	1	none	2.69461303531e-05
S007	T021	FALSE	FALSE	0	0	1	1	none	7.31866782744e-05
S021	T021	FALSE	FALSE	0	0	1	1	none	3.03513499768e-05
S024	T021	FALSE	FALSE	0	0	1	1	none	2.9700980254e-05
S025	T021	FALSE	FALSE	0	0	1	1	none	3.54408832484e-05
S026	T021	FALSE	FALSE	0	0	1	1	none	1.75235018691e-05
S038	T021	FALSE	FALSE	0	0	1	1	none	7.82053515605e-05
S039	T021	FALSE	FALSE	0	0	1	1	none	3.23645348618e-05
S040	T021	FALSE	FALSE	0	0	1	1	none	0.0001298323885728
S042	T021	FALSE	FALSE	0	0	1	1	none	2.90598668548e-05
S071	T021	FALSE	FALSE	0	0	1	1	none	0.0001197098721397
S078	T021	FALSE	FALSE	0	0	1	1	none	2.81386916304e-05
S081	T021	FALSE	FALSE	0	0	1	1	none	3.06634140517e-05
S085	T021	FALSE	FALSE	0	0	1	1	none	0.0001252597529897
S087	T021	FALSE	FALSE	0	0	1	1	none	0.0001372524657981
S093	T021	FALSE	FALSE	0	0	1	1	none	0.0001161944629914
S097	T021	FALSE	FALSE	0	0	1	1	none	2.99570720102e-05
S102	T021	FALSE	FALSE	0	0	1	1	none	0.0001313082114437
S106	T021	FALSE	FALSE	0	0	1	1	none	3.11201227231e-05
S130	T021	FALSE	FALSE	0	0	1	1	none	0.0001386308409621
T009	T021	FALSE	FALSE	0	0	1	1	none	7.5754962888e-06
T010	T021	TRUE	TRUE	0	0	1	1	none	3.9913673706e-06
T013	T021	FALSE	FALSE	0	0	1	1	none	8.79825755848e-05
T014	T021	FALSE	FALSE	0	0	1	1	none	3.07565491221e-05
T020	T021	FALSE	FALSE	0	0	1	1	none	8.36520270813e-05
S002	T028	TRUE	TRUE	0	0	1	1	none	7.01015862084e-05
S007	T028	TRUE	TRUE	0	0	1	1	none	3.47381542917e-05
S021	T028	TRUE	TRUE	0	0	1	1	none	7.35068058321e-05
S024	T028	TRUE	TRUE	0	0	1	1	none	7.28564361093e-05
S025	T028	TRUE	TRUE	0	0	1	1	none	8.25840088717e-05
S026	T028	TRUE	TRUE	0	0	1	1	none	7.14752822664e-05
S038	T028	TRUE	TRUE	0	0	1	1	none	5.38866696018e-05
S039	T028	TRUE	TRUE	0	0	1	1	none	7.55199907171e-05
S040	T028	TRUE	TRUE	0	0	1	1	none	0.0001105772057481
S042	T028	TRUE	TRUE	0	0	1	1	none	7.22153227101e-05
S071	T028	TRUE	TRUE	0	0	1	1	none	0.000100454689315
S078	T028	TRUE	TRUE	0	0	1	1	none	7.12941474857e-05
S081	T028	TRUE	TRUE	0	0	1	1	none	7.3818869907e-05
S085	T028	TRUE	TRUE	0	0	1	1	none	0.000106004570165
S087	T028	TRUE	TRUE	0	0	1	1	none	0.0001179972829734
S093	T028	TRUE	TRUE	0	0	1	1	none	9.69392801667e-05
S097	T028	TRUE	TRUE	0	0	1	1	none	7.71001976335e-05
S102	T028	TRUE	TRUE	0	0	1	1	none	0.000112053028619
S106	T028	TRUE	TRUE	0	0	1	1	none	7.42755785784e-05
S130	T028	TRUE	TRUE	0	0	1	1	none	0.0001193756581374
T009	T028	TRUE	TRUE	0	0	1	1	none	7.88100446761e-05
T010	T028	FALSE	FALSE	0	0	1	1	none	8.11994639549e-05
T013	T028	FALSE	FALSE	0	0	1	1	none	6.36638936261e-05
T014	T028	TRUE	TRUE	0	0	1	1	none	7.39120049774e-05
T020	T028	TRUE	TRUE	0	0	1	1	none	5.93333451226e-05
T021	T028	FALSE	FALSE	0	0	1	1	none	8.39961216861e-05
S002	T035a	TRUE	TRUE	0	0	1	1	none	0.0001255669669707
S007	T035a	TRUE	TRUE	0	0	1	1	none	0.000109396876212
S021	T035a	TRUE	TRUE	0	0	1	1	none	0.0001289721865944
S024	T035a	TRUE	TRUE	0	0	1	1	none	0.0001283218168716
S025	T035a	TRUE	TRUE	0	0	1	1	none	0.000138049389634
S026	T035a	TRUE	TRUE	0	0	1	1	none	0.0001269406630287
S038	T035a	TRUE	TRUE	0	0	1	1	none	0.0001144155494981
S039	T035a	TRUE	TRUE	0	0	1	1	none	0.0001309853714794
S040	T035a	TRUE	TRUE	0	0	1	1	none	5.87027159178e-05
S042	T035a	TRUE	TRUE	0	0	1	1	none	0.0001276807034724
S071	T035a	TRUE	TRUE	0	0	1	1	none	4.85801994847e-05
S078	T035a	TRUE	TRUE	0	0	1	1	none	0.000126759528248
S081	T035a	TRUE	TRUE	0	0	1	1	none	0.0001292842506693
S085	T035a	TRUE	TRUE	0	0	1	1	none	3.01357777807e-05
S087	T035a	TRUE	TRUE	0	0	1	1	none	4.5984559291e-06
S093	T035a	TRUE	TRUE	0	0	1	1	none	2.44617490964e-05
S097	T035a	TRUE	TRUE	0	0	1	1	none	0.0001325655783958
S102	T035a	TRUE	TRUE	0	0	1	1	none	6.01785387887e-05
S106	T035a	TRUE	TRUE	0	0	1	1	none	0.0001297409593407
S130	T035a	TRUE	TRUE	0	0	1	1	none	5.9768310931e-06
T009	T035a	TRUE	TRUE	0	0	1	1	none	0.0001342754254384
T010	T035a	FALSE	FALSE	0	0	1	1	none	0.0001366648447172
T013	T035a	FALSE	FALSE	0	0	1	1	none	0.0001241927735224
T014	T035a	TRUE	TRUE	0	0	1	1	none	0.0001293773857397
T020	T035a	TRUE	TRUE	0	0	1	1	none	0.0001198622250189
T021	T035a	FALSE	FALSE	0	0	1	1	none	0.0001394615024484
T028	T035a	TRUE	TRUE	0	0	1	1	none	0.0001202063196237
S002	T035b	TRUE	TRUE	0	0	1	1	none	2.23574081628e-05
S007	T035b	TRUE	TRUE	0	0	1	1	none	6.85979560841e-05
S021	T035b	TRUE	TRUE	0	0	1	1	none	2.57626277865e-05
S024	T035b	TRUE	TRUE	0	0	1	1	none	2.51122580637e-05
S025	T035b	TRUE	TRUE	0	0	1	1	none	3.08521610581e-05
S026	T035b	TRUE	TRUE	0	0	1	1	none	1.29347796788e-05
S038	T035b	TRUE	TRUE	0	0	1	1	none	7.36166293702e-05
S039	T035b	TRUE	TRUE	0	0	1	1	none	2.77758126715e-05
S040	T035b	TRUE	TRUE	0	0	1	1	none	0.0001252436663825
S042	T035b	TRUE	TRUE	0	0	1	1	none	2.44711446645e-05
S071	T035b	TRUE	TRUE	0	0	1	1	none	0.0001151211499494
S078	T035b	TRUE	TRUE	0	0	1	1	none	2.35499694401e-05
S081	T035b	TRUE	TRUE	0	0	1	1	none	2.60746918614e-05
S085	T035b	TRUE	TRUE	0	0	1	1	none	0.0001206710307994
S087	T035b	TRUE	TRUE	0	0	1	1	none	0.0001326637436078
S093	T035b	TRUE	TRUE	0	0	1	1	none	0.0001116057408011
S097	T035b	TRUE	TRUE	0	0	1	1	none	2.53683498199e-05
S102	T035b	TRUE	TRUE	0	0	1	1	none	0.0001267194892534
S106	T035b	TRUE	TRUE	0	0	1	1	none	2.65314005328e-05
S130	T035b	TRUE	TRUE	0	0	1	1	none	0.0001340421187718
T009	T035b	TRUE	TRUE	0	0	1	1	none	2.9867740985e-06
T010	T035b	FALSE	FALSE	0	0	1	1	none	2.9867740985e-06
T013	T035b	FALSE	FALSE	0	0	1	1	none	8.33938533945e-05
T014	T035b	TRUE	TRUE	0	0	1	1	none	2.61678269318e-05
T020	T035b	TRUE	TRUE	0	0	1	1	none	7.9063304891e-05
T021	T035b	FALSE	FALSE	0	0	1	1	none	5.7834318297e-06
T028	T035b	TRUE	TRUE	0	0	1	1	none	7.94073994958e-05
T035a	T035b	TRUE	TRUE	0	0	1	1	none	0.0001348727802581
S002	T040	TRUE	TRUE	0	0	1	1	none	1.42417613403e-05
S007	T040	TRUE	TRUE	0	0	1	1	none	6.46634618716e-05
S021	T040	TRUE	TRUE	0	0	1	1	none	5.7437753346e-06
S024	T040	TRUE	TRUE	0	0	1	1	none	3.8111788134e-06
S025	T040	TRUE	TRUE	0	0	1	1	none	3.09053366136e-05
S026	T040	TRUE	TRUE	0	0	1	1	none	1.97966100083e-05
S038	T040	TRUE	TRUE	0	0	1	1	none	6.96821351577e-05
S039	T040	TRUE	TRUE	0	0	1	1	none	7.7569602196e-06
S040	T040	TRUE	TRUE	0	0	1	1	none	0.00012130917217
S042	T040	TRUE	TRUE	0	0	1	1	none	5.647001852e-06
S071	T040	TRUE	TRUE	0	0	1	1	none	0.0001111866557369
S078	T040	TRUE	TRUE	0	0	1	1	none	1.05627800216e-05
S081	T040	TRUE	TRUE	0	0	1	1	none	3.5789029717e-06
S085	T040	TRUE	TRUE	0	0	1	1	none	0.0001167365365869
S087	T040	TRUE	TRUE	0	0	1	1	none	0.0001287292493953
S093	T040	TRUE	TRUE	0	0	1	1	none	0.0001076712465886
S097	T040	TRUE	TRUE	0	0	1	1	none	2.54215253754e-05
S102	T040	TRUE	TRUE	0	0	1	1	none	0.0001227849950409
S106	T040	TRUE	TRUE	0	0	1	1	none	1.84157537103e-05
S130	T040	TRUE	TRUE	0	0	1	1	none	0.0001301076245593
T009	T040	TRUE	TRUE	0	0	1	1	none	2.7131372418e-05
T010	T040	FALSE	FALSE	0	0	1	1	none	2.95207916968e-05
T013	T040	FALSE	FALSE	0	0	1	1	none	7.9459359182e-05
T014	T040	TRUE	TRUE	0	0	1	1	none	7.3436841193e-06
T020	T040	TRUE	TRUE	0	0	1	1	none	7.51288106785e-05
T021	T040	FALSE	FALSE	0	0	1	1	none	3.2317449428e-05
T028	T040	TRUE	TRUE	0	0	1	1	none	7.54729052833e-05
T035a	T040	TRUE	TRUE	0	0	1	1	none	0.0001309382860456
T035b	T040	TRUE	TRUE	0	0	1	1	none	2.77287272377e-05
S002	T056	FALSE	FALSE	0	0	1	1	none	2.81336897057e-05
S007	T056	FALSE	FALSE	0	0	1	1	none	7.4374237627e-05
S021	T056	FALSE	FALSE	0	0	1	1	none	3.15389093294e-05
S024	T056	FALSE	FALSE	0	0	1	1	none	3.08885396066e-05
S025	T056	FALSE	FALSE	0	0	1	1	none	3.6628442601e-05
S026	T056	FALSE	FALSE	0	0	1	1	none	1.87110612217e-05
S038	T056	FALSE	FALSE	0	0	1	1	none	7.93929109131e-05
S039	T056	FALSE	FALSE	0	0	1	1	none	3.35520942144e-05
S040	T056	FALSE	FALSE	0	0	1	1	none	0.0001310199479254
S042	T056	FALSE	FALSE	0	0	1	1	none	3.02474262074e-05
S071	T056	FALSE	FALSE	0	0	1	1	none	0.0001208974314923
S078	T056	FALSE	FALSE	0	0	1	1	none	2.9326250983e-05
S081	T056	FALSE	FALSE	0	0	1	1	none	3.18509734043e-05
S085	T056	FALSE	FALSE	0	0	1	1	none	0.0001264473123423
S087	T056	FALSE	FALSE	0	0	1	1	none	0.0001384400251507
S093	T056	FALSE	FALSE	0	0	1	1	none	0.000117382022344
S097	T056	FALSE	FALSE	0	0	1	1	none	3.11446313628e-05
S102	T056	FALSE	FALSE	0	0	1	1	none	0.0001324957707963
S106	T056	FALSE	FALSE	0	0	1	1	none	3.23076820757e-05
S130	T056	FALSE	FALSE	0	0	1	1	none	0.0001398184003147
T009	T056	TRUE	TRUE	1	0	1	1	anc	1.480996315e-06
T010	T056	FALSE	FALSE	0	0	1	1	none	1.11524749202e-05
T013	T056	FALSE	FALSE	0	0	1	1	none	8.91701349374e-05
T014	T056	FALSE	FALSE	0	0	1	1	none	3.19441084747e-05
T020	T056	FALSE	FALSE	0	0	1	1	none	8.48395864339e-05
T021	T056	FALSE	FALSE	0	0	1	1	none	1.39491326514e-05
T028	T056	FALSE	FALSE	0	0	1	1	none	8.51836810387e-05
T035a	T056	FALSE	FALSE	0	0	1	1	none	0.000140649061801
T035b	T056	FALSE	FALSE	0	0	1	1	none	9.3604104611e-06
T040	T056	FALSE	FALSE	0	0	1	1	none	3.35050087806e-05
S002	T059	TRUE	TRUE	0	0	1	1	none	0.0001195986048464
S007	T059	TRUE	TRUE	0	0	1	1	none	0.0001034285140877
S021	T059	TRUE	TRUE	0	0	1	1	none	0.0001230038244701
S024	T059	TRUE	TRUE	0	0	1	1	none	0.0001223534547473
S025	T059	TRUE	TRUE	0	0	1	1	none	0.0001320810275097
S026	T059	TRUE	TRUE	0	0	1	1	none	0.0001209723009044
S038	T059	TRUE	TRUE	0	0	1	1	none	0.0001084471873738
S039	T059	TRUE	TRUE	0	0	1	1	none	0.0001250170093551
S040	T059	TRUE	TRUE	0	0	1	1	none	4.8554613907e-06
S042	T059	TRUE	TRUE	0	0	1	1	none	0.0001217123413481
S071	T059	TRUE	TRUE	0	0	1	1	none	2.62896116164e-05
S078	T059	TRUE	TRUE	0	0	1	1	none	0.0001207911661237
S081	T059	TRUE	TRUE	0	0	1	1	none	0.000123315888545
S085	T059	TRUE	TRUE	0	0	1	1	none	4.81617182104e-05
S087	T059	TRUE	TRUE	0	0	1	1	none	6.01544310188e-05
S093	T059	TRUE	TRUE	0	0	1	1	none	3.90964282121e-05
S097	T059	TRUE	TRUE	0	0	1	1	none	0.0001265972162715
S102	T059	TRUE	TRUE	0	0	1	1	none	8.7207035404e-06
S106	T059	TRUE	TRUE	0	0	1	1	none	0.0001237725972164
S130	T059	TRUE	TRUE	0	0	1	1	none	6.15328061828e-05
T009	T059	TRUE	TRUE	0	0	1	1	none	0.0001283070633141
T010	T059	FALSE	FALSE	0	0	1	1	none	0.0001306964825929
T013	T059	FALSE	FALSE	0	0	1	1	none	0.0001182244113981
T014	T059	TRUE	TRUE	0	0	1	1	none	0.0001234090236154
T020	T059	TRUE	TRUE	0	0	1	1	none	0.0001138938628946
T021	T059	FALSE	FALSE	0	0	1	1	none	0.0001334931403241
T028	T059	TRUE	TRUE	0	0	1	1	none	0.0001142379574994
T035a	T059	TRUE	TRUE	0	0	1	1	none	6.23634676691e-05
T035b	T059	TRUE	TRUE	0	0	1	1	none	0.0001289044181338
T040	T059	TRUE	TRUE	0	0	1	1	none	0.0001249699239213
T056	T059	FALSE	FALSE	0	0	1	1	none	0.0001346806996767
S002	T065	TRUE	TRUE	0	0	1	1	none	6.54110213714e-05
S007	T065	TRUE	TRUE	0	0	1	1	none	4.41774314787e-05
S021	T065	TRUE	TRUE	0	0	1	1	none	6.88162409951e-05
S024	T065	TRUE	TRUE	0	0	1	1	none	6.81658712723e-05
S025	T065	TRUE	TRUE	0	0	1	1	none	7.78934440347e-05
S026	T065	TRUE	TRUE	0	0	1	1	none	6.67847174294e-05
S038	T065	TRUE	TRUE	0	0	1	1	none	4.2666939454e-06
S039	T065	TRUE	TRUE	0	0	1	1	none	7.08294258801e-05
S040	T065	TRUE	TRUE	0	0	1	1	none	0.0001058866409111
S042	T065	TRUE	TRUE	0	0	1	1	none	6.75247578731e-05
S071	T065	TRUE	TRUE	0	0	1	1	none	9.5764124478e-05
S078	T065	TRUE	TRUE	0	0	1	1	none	6.66035826487e-05
S081	T065	TRUE	TRUE	0	0	1	1	none	6.912830507e-05
S085	T065	TRUE	TRUE	0	0	1	1	none	0.000101314005328
S087	T065	TRUE	TRUE	0	0	1	1	none	0.0001133067181364
S093	T065	TRUE	TRUE	0	0	1	1	none	9.22487153297e-05
S097	T065	TRUE	TRUE	0	0	1	1	none	7.24096327965e-05
S102	T065	TRUE	TRUE	0	0	1	1	none	0.000107362463782
S106	T065	TRUE	TRUE	0	0	1	1	none	6.95850137414e-05
S130	T065	TRUE	TRUE	0	0	1	1	none	0.0001146850933004
T009	T065	TRUE	TRUE	0	0	1	1	none	7.41194798391e-05
T010	T065	FALSE	FALSE	0	0	1	1	none	7.65088991179e-05
T013	T065	FALSE	FALSE	0	0	1	1	none	9.8717283751e-06
T014	T065	TRUE	TRUE	0	0	1	1	none	6.92214401404e-05
T020	T065	TRUE	TRUE	0	0	1	1	none	9.7133694662e-06
T021	T065	FALSE	FALSE	0	0	1	1	none	7.93055568491e-05
T028	T065	TRUE	TRUE	0	0	1	1	none	5.49868748904e-05
T035a	T065	TRUE	TRUE	0	0	1	1	none	0.0001155157547867
T035b	T065	TRUE	TRUE	0	0	1	1	none	7.47168346588e-05
T040	T065	TRUE	TRUE	0	0	1	1	none	7.07823404463e-05
T056	T065	FALSE	FALSE	0	0	1	1	none	8.04931162017e-05
T059	T065	TRUE	TRUE	0	0	1	1	none	0.0001095473926624
S002	T069	TRUE	TRUE	0	0	1	1	none	0.000128195751916
S007	T069	TRUE	TRUE	0	0	1	1	none	0.0001120256611573
S021	T069	TRUE	TRUE	0	0	1	1	none	0.0001316009715397
S024	T069	TRUE	TRUE	0	0	1	1	none	0.0001309506018169
S025	T069	TRUE	TRUE	0	0	1	1	none	0.0001406781745793
S026	T069	TRUE	TRUE	0	0	1	1	none	0.000129569447974
S038	T069	TRUE	TRUE	0	0	1	1	none	0.0001170443344434
S039	T069	TRUE	TRUE	0	0	1	1	none	0.0001336141564247
S040	T069	TRUE	TRUE	0	0	1	1	none	4.50092751191e-05
S042	T069	TRUE	TRUE	0	0	1	1	none	0.0001303094884177
S071	T069	TRUE	TRUE	0	0	1	1	none	2.5604082164e-05
S078	T069	TRUE	TRUE	0	0	1	1	none	0.0001293883131933
S081	T069	TRUE	TRUE	0	0	1	1	none	0.0001319130356146
S085	T069	TRUE	TRUE	0	0	1	1	none	5.675886528e-05
S087	T069	TRUE	TRUE	0	0	1	1	none	6.87515780884e-05
S093	T069	TRUE	TRUE	0	0	1	1	none	4.76935752817e-05
S097	T069	TRUE	TRUE	0	0	1	1	none	0.0001351943633411
S102	T069	TRUE	TRUE	0	0	1	1	none	4.648509799e-05
S106	T069	TRUE	TRUE	0	0	1	1	none	0.000132369744286
S130	T069	TRUE	TRUE	0	0	1	1	none	7.01299532524e-05
T009	T069	TRUE	TRUE	0	0	1	1	none	0.0001369042103837
T010	T069	FALSE	FALSE	0	0	1	1	none	0.0001392936296625
T013	T069	FALSE	FALSE	0	0	1	1	none	0.0001268215584677
T014	T069	TRUE	TRUE	0	0	1	1	none	0.000132006170685
T020	T069	TRUE	TRUE	0	0	1	1	none	0.0001224910099642
T021	T069	FALSE	FALSE	0	0	1	1	none	0.0001420902873937
T028	T069	TRUE	TRUE	0	0	1	1	none	0.000122835104569
T035a	T069	TRUE	TRUE	0	0	1	1	none	7.09606147387e-05
T035b	T069	TRUE	TRUE	0	0	1	1	none	0.0001375015652034
T040	T069	TRUE	TRUE	0	0	1	1	none	0.0001335670709909
T056	T069	FALSE	FALSE	0	0	1	1	none	0.0001432778467463
T059	T069	TRUE	TRUE	0	0	1	1	none	4.86700268704e-05
T065	T069	TRUE	TRUE	0	0	1	1	none	0.000118144539732
S002	T073	FALSE	FALSE	0	0	1	1	none	2.54527498648e-05
S007	T073	FALSE	FALSE	0	0	1	1	none	7.16932977861e-05
S021	T073	FALSE	FALSE	0	0	1	1	none	2.88579694885e-05
S024	T073	FALSE	FALSE	0	0	1	1	none	2.82075997657e-05
S025	T073	FALSE	FALSE	0	0	1	1	none	3.39475027601e-05
S026	T073	FALSE	FALSE	0	0	1	1	none	1.60301213808e-05
S038	T073	FALSE	FALSE	0	0	1	1	none	7.67119710722e-05
S039	T073	FALSE	FALSE	0	0	1	1	none	3.08711543735e-05
S040	T073	FALSE	FALSE	0	0	1	1	none	0.0001283390080845
S042	T073	FALSE	FALSE	0	0	1	1	none	2.75664863665e-05
S071	T073	FALSE	FALSE	0	0	1	1	none	0.0001182164916514
S078	T073	FALSE	FALSE	0	0	1	1	none	2.66453111421e-05
S081	T073	FALSE	FALSE	0	0	1	1	none	2.91700335634e-05
S085	T073	FALSE	FALSE	0	0	1	1	none	0.0001237663725014
S087	T073	FALSE	FALSE	0	0	1	1	none	0.0001357590853098
S093	T073	FALSE	FALSE	0	0	1	1	none	0.0001147010825031
S097	T073	FALSE	FALSE	0	0	1	1	none	2.84636915219e-05
S102	T073	FALSE	FALSE	0	0	1	1	none	0.0001298148309554
S106	T073	FALSE	FALSE	0	0	1	1	none	2.96267422348e-05
S130	T073	FALSE	FALSE	0	0	1	1	none	0.0001371374604738
T009	T073	FALSE	FALSE	0	0	1	1	none	6.0821158005e-06
T010	T073	TRUE	TRUE	0	0	1	1	none	2.4979868823e-06
T013	T073	FALSE	FALSE	0	0	1	1	none	8.64891950965e-05
T014	T073	FALSE	FALSE	0	0	1	1	none	2.92631686338e-05
T020	T073	FALSE	FALSE	0	0	1	1	none	8.2158646593e-05
T021	T073	TRUE	TRUE	0	0	1	1	none	2.6880901277e-06
T028	T073	FALSE	FALSE	0	0	1	1	none	8.25027411978e-05
T035a	T073	FALSE	FALSE	0	0	1	1	none	0.0001379681219601
T035b	T073	FALSE	FALSE	0	0	1	1	none	4.2900513414e-06
T040	T073	FALSE	FALSE	0	0	1	1	none	3.08240689397e-05
T056	T073	FALSE	FALSE	0	0	1	1	none	1.24557521631e-05
T059	T073	FALSE	FALSE	0	0	1	1	none	0.0001319997598358
T065	T073	FALSE	FALSE	0	0	1	1	none	7.78121763608e-05
T069	T073	FALSE	FALSE	0	0	1	1	none	0.0001405969069054
S002	T075	TRUE	TRUE	0	0	1	1	none	6.8968808868e-05
S007	T075	TRUE	TRUE	0	0	1	1	none	5.27987181093e-05
S021	T075	TRUE	TRUE	0	0	1	1	none	7.23740284917e-05
S024	T075	TRUE	TRUE	0	0	1	1	none	7.17236587689e-05
S025	T075	TRUE	TRUE	0	0	1	1	none	8.14512315313e-05
S026	T075	TRUE	TRUE	0	0	1	1	none	7.0342504926e-05
S038	T075	TRUE	TRUE	0	0	1	1	none	5.78173913954e-05
S039	T075	TRUE	TRUE	0	0	1	1	none	7.43872133767e-05
S040	T075	TRUE	TRUE	0	0	1	1	none	0.0001080309359551
S042	T075	TRUE	TRUE	0	0	1	1	none	7.10825453697e-05
S071	T075	TRUE	TRUE	0	0	1	1	none	9.7908419522e-05
S078	T075	TRUE	TRUE	0	0	1	1	none	7.01613701453e-05
S081	T075	TRUE	TRUE	0	0	1	1	none	7.26860925666e-05
S085	T075	TRUE	TRUE	0	0	1	1	none	0.000103458300372
S087	T075	TRUE	TRUE	0	0	1	1	none	0.0001154510131804
S093	T075	TRUE	TRUE	0	0	1	1	none	9.43930103737e-05
S097	T075	TRUE	TRUE	0	0	1	1	none	7.59674202931e-05
S102	T075	TRUE	TRUE	0	0	1	1	none	0.000109506758826
S106	T075	TRUE	TRUE	0	0	1	1	none	7.3142801238e-05
S130	T075	TRUE	TRUE	0	0	1	1	none	0.0001168293883444
T009	T075	TRUE	TRUE	0	0	1	1	none	7.76772673357e-05
T010	T075	FALSE	FALSE	0	0	1	1	none	8.00666866145e-05
T013	T075	FALSE	FALSE	0	0	1	1	none	6.75946154197e-05
T014	T075	TRUE	TRUE	0	0	1	1	none	7.2779227637e-05
T020	T075	TRUE	TRUE	0	0	1	1	none	6.32640669162e-05
T021	T075	FALSE	FALSE	0	0	1	1	none	8.28633443457e-05
T028	T075	TRUE	TRUE	0	0	1	1	none	6.3608161521e-05
T035a	T075	TRUE	TRUE	0	0	1	1	none	0.0001176600498307
T035b	T075	TRUE	TRUE	0	0	1	1	none	7.82746221554e-05
T040	T075	TRUE	TRUE	0	0	1	1	none	7.43401279429e-05
T056	T075	FALSE	FALSE	0	0	1	1	none	8.40509036983e-05
T059	T075	TRUE	TRUE	0	0	1	1	none	0.0001116916877064
T065	T075	TRUE	TRUE	0	0	1	1	none	5.8917596684e-05
T069	T075	TRUE	TRUE	0	0	1	1	none	0.000120288834776
T073	T075	FALSE	FALSE	0	0	1	1	none	8.13699638574e-05
S002	T077	FALSE	FALSE	0	0	1	1	none	2.48553950451e-05
S007	T077	FALSE	FALSE	0	0	1	1	none	7.10959429664e-05
S021	T077	FALSE	FALSE	0	0	1	1	none	2.82606146688e-05
S024	T077	FALSE	FALSE	0	0	1	1	none	2.7610244946e-05
S025	T077	FALSE	FALSE	0	0	1	1	none	3.33501479404e-05
S026	T077	FALSE	FALSE	0	0	1	1	none	1.54327665611e-05
S038	T077	FALSE	FALSE	0	0	1	1	none	7.61146162525e-05
S039	T077	FALSE	FALSE	0	0	1	1	none	3.02737995538e-05
S040	T077	FALSE	FALSE	0	0	1	1	none	0.0001277416532648
S042	T077	FALSE	FALSE	0	0	1	1	none	2.69691315468e-05
S071	T077	FALSE	FALSE	0	0	1	1	none	0.0001176191368317
S078	T077	FALSE	FALSE	0	0	1	1	none	2.60479563224e-05
S081	T077	FALSE	FALSE	0	0	1	1	none	2.85726787437e-05
S085	T077	FALSE	FALSE	0	0	1	1	none	0.0001231690176817
S087	T077	FALSE	FALSE	0	0	1	1	none	0.0001351617304901
S093	T077	FALSE	FALSE	0	0	1	1	none	0.0001141037276834
S097	T077	FALSE	FALSE	0	0	1	1	none	2.78663367022e-05
S102	T077	FALSE	FALSE	0	0	1	1	none	0.0001292174761357
S106	T077	FALSE	FALSE	0	0	1	1	none	2.90293874151e-05
S130	T077	FALSE	FALSE	0	0	1	1	none	0.0001365401056541
T009	T077	FALSE	FALSE	0	0	1	1	none	5.4847609808e-06
T010	T077	TRUE	TRUE	0	0	1	1	none	1.9006320626e-06
T013	T077	FALSE	FALSE	0	0	1	1	none	8.58918402768e-05
T014	T077	FALSE	FALSE	0	0	1	1	none	2.86658138141e-05
T020	T077	FALSE	FALSE	0	0	1	1	none	8.15612917733e-05
T021	T077	TRUE	TRUE	0	0	1	1	none	3.2854449474e-06
T028	T077	FALSE	FALSE	0	0	1	1	none	8.19053863781e-05
T035a	T077	FALSE	FALSE	0	0	1	1	none	0.0001373707671404
T035b	T077	FALSE	FALSE	0	0	1	1	none	3.6926965217e-06
T040	T077	FALSE	FALSE	0	0	1	1	none	3.022671412e-05
T056	T077	FALSE	FALSE	0	0	1	1	none	1.18583973434e-05
T059	T077	FALSE	FALSE	0	0	1	1	none	0.0001314024050161
T065	T077	FALSE	FALSE	0	0	1	1	none	7.72148215411e-05
T069	T077	FALSE	FALSE	0	0	1	1	none	0.0001399995520857
T073	T077	TRUE	TRUE	0	0	1	1	none	1.7920644591e-06
T075	T077	FALSE	FALSE	0	0	1	1	none	8.07726090377e-05
S002	T087	FALSE	FALSE	0	0	1	1	none	2.43408471617e-05
S007	T087	FALSE	FALSE	0	0	1	1	none	7.0581395083e-05
S021	T087	FALSE	FALSE	0	0	1	1	none	2.77460667854e-05
S024	T087	FALSE	FALSE	0	0	1	1	none	2.70956970626e-05
S025	T087	FALSE	FALSE	0	0	1	1	none	3.2835600057e-05
S026	T087	FALSE	FALSE	0	0	1	1	none	1.49182186777e-05
S038	T087	FALSE	FALSE	0	0	1	1	none	7.56000683691e-05
S039	T087	FALSE	FALSE	0	0	1	1	none	2.97592516704e-05
S040	T087	FALSE	FALSE	0	0	1	1	none	0.0001272271053814
S042	T087	FALSE	FALSE	0	0	1	1	none	2.64545836634e-05
S071	T087	FALSE	FALSE	0	0	1	1	none	0.0001171045889483
S078	T087	FALSE	FALSE	0	0	1	1	none	2.5533408439e-05
S081	T087	FALSE	FALSE	0	0	1	1	none	2.80581308603e-05
S085	T087	FALSE	FALSE	0	0	1	1	none	0.0001226544697983
S087	T087	FALSE	FALSE	0	0	1	1	none	0.0001346471826067
S093	T087	FALSE	FALSE	0	0	1	1	none	0.0001135891798
S097	T087	FALSE	FALSE	0	0	1	1	none	2.73517888188e-05
S102	T087	FALSE	FALSE	0	0	1	1	none	0.0001287029282523
S106	T087	FALSE	FALSE	0	0	1	1	none	2.85148395317e-05
S130	T087	FALSE	FALSE	0	0	1	1	none	0.0001360255577707
T009	T087	FALSE	FALSE	0	0	1	1	none	4.9702130974e-06
T010	T087	FALSE	FALSE	0	0	1	1	none	2.5807938186e-06
T013	T087	FALSE	FALSE	0	0	1	1	none	8.53772923934e-05
T014	T087	FALSE	FALSE	0	0	1	1	none	2.81512659307e-05
T020	T087	FALSE	FALSE	0	0	1	1	none	8.10467438899e-05
T021	T087	FALSE	FALSE	0	0	1	1	none	5.3774515498e-06
T028	T087	FALSE	FALSE	0	0	1	1	none	8.13908384947e-05
T035a	T087	FALSE	FALSE	0	0	1	1	none	0.000136856219257
T035b	T087	FALSE	FALSE	0	0	1	1	none	3.1781486383e-06
T040	T087	FALSE	FALSE	0	0	1	1	none	2.97121662366e-05
T056	T087	FALSE	FALSE	0	0	1	1	none	1.134384946e-05
T059	T087	FALSE	FALSE	0	0	1	1	none	0.0001308878571327
T065	T087	FALSE	FALSE	0	0	1	1	none	7.67002736577e-05
T069	T087	FALSE	FALSE	0	0	1	1	none	0.0001394850042023
T073	T087	FALSE	FALSE	0	0	1	1	none	3.8840710615e-06
T075	T087	FALSE	FALSE	0	0	1	1	none	8.02580611543e-05
T077	T087	FALSE	FALSE	0	0	1	1	none	3.2867162418e-06
S002	T095	TRUE	TRUE	0	0	1	1	none	0.0001246511584194
S007	T095	TRUE	TRUE	0	0	1	1	none	0.0001084810676607
S021	T095	TRUE	TRUE	0	0	1	1	none	0.0001280563780431
S024	T095	TRUE	TRUE	0	0	1	1	none	0.0001274060083203
S025	T095	TRUE	TRUE	0	0	1	1	none	0.0001371335810827
S026	T095	TRUE	TRUE	0	0	1	1	none	0.0001260248544774
S038	T095	TRUE	TRUE	0	0	1	1	none	0.0001134997409468
S039	T095	TRUE	TRUE	0	0	1	1	none	0.0001300695629281
S040	T095	TRUE	TRUE	0	0	1	1	none	5.77869073665e-05
S042	T095	TRUE	TRUE	0	0	1	1	none	0.0001267648949211
S071	T095	TRUE	TRUE	0	0	1	1	none	4.76643909334e-05
S078	T095	TRUE	TRUE	0	0	1	1	none	0.0001258437196967
S081	T095	TRUE	TRUE	0	0	1	1	none	0.000128368442118
S085	T095	TRUE	TRUE	0	0	1	1	none	2.92199692294e-05
S087	T095	TRUE	TRUE	0	0	1	1	none	2.4879377384e-06
S093	T095	TRUE	TRUE	0	0	1	1	none	2.35459405451e-05
S097	T095	TRUE	TRUE	0	0	1	1	none	0.0001316497698445
S102	T095	TRUE	TRUE	0	0	1	1	none	5.92627302374e-05
S106	T095	TRUE	TRUE	0	0	1	1	none	0.0001288251507894
S130	T095	TRUE	TRUE	0	0	1	1	none	2.671603263e-06
T009	T095	TRUE	TRUE	0	0	1	1	none	0.0001333596168871
T010	T095	FALSE	FALSE	0	0	1	1	none	0.0001357490361659
T013	T095	FALSE	FALSE	0	0	1	1	none	0.0001232769649711
T014	T095	TRUE	TRUE	0	0	1	1	none	0.0001284615771884
T020	T095	TRUE	TRUE	0	0	1	1	none	0.0001189464164676
T021	T095	FALSE	FALSE	0	0	1	1	none	0.0001385456938971
T028	T095	TRUE	TRUE	0	0	1	1	none	0.0001192905110724
T035a	T095	TRUE	TRUE	0	0	1	1	none	5.8916840281e-06
T035b	T095	TRUE	TRUE	0	0	1	1	none	0.0001339569717068
T040	T095	TRUE	TRUE	0	0	1	1	none	0.0001300224774943
T056	T095	FALSE	FALSE	0	0	1	1	none	0.0001397332532497
T059	T095	TRUE	TRUE	0	0	1	1	none	6.14476591178e-05
T065	T095	TRUE	TRUE	0	0	1	1	none	0.0001145999462354
T069	T095	TRUE	TRUE	0	0	1	1	none	7.00448061874e-05
T073	T095	FALSE	FALSE	0	0	1	1	none	0.0001370523134088
T075	T095	TRUE	TRUE	0	0	1	1	none	0.0001167442412794
T077	T095	FALSE	FALSE	0	0	1	1	none	0.0001364549585891
T087	T095	FALSE	FALSE	0	0	1	1	none	0.0001359404107057
S002	T099a	TRUE	TRUE	0	0	1	1	none	0.0001242936279477
S007	T099a	TRUE	TRUE	0	0	1	1	none	0.000108123537189
S021	T099a	TRUE	TRUE	0	0	1	1	none	0.0001276988475714
S024	T099a	TRUE	TRUE	0	0	1	1	none	0.0001270484778486
S025	T099a	TRUE	TRUE	0	0	1	1	none	0.000136776050611
S026	T099a	TRUE	TRUE	0	0	1	1	none	0.0001256673240057
S038	T099a	TRUE	TRUE	0	0	1	1	none	0.0001131422104751
S039	T099a	TRUE	TRUE	0	0	1	1	none	0.0001297120324564
S040	T099a	TRUE	TRUE	0	0	1	1	none	5.74293768948e-05
S042	T099a	TRUE	TRUE	0	0	1	1	none	0.0001264073644494
S071	T099a	TRUE	TRUE	0	0	1	1	none	4.73068604617e-05
S078	T099a	TRUE	TRUE	0	0	1	1	none	0.000125486189225
S081	T099a	TRUE	TRUE	0	0	1	1	none	0.0001280109116463
S085	T099a	TRUE	TRUE	0	0	1	1	none	2.88624387577e-05
S087	T099a	TRUE	TRUE	0	0	1	1	none	3.3251169061e-06
S093	T099a	TRUE	TRUE	0	0	1	1	none	2.31884100734e-05
S097	T099a	TRUE	TRUE	0	0	1	1	none	0.0001312922393728
S102	T099a	TRUE	TRUE	0	0	1	1	none	5.89051997657e-05
S106	T099a	TRUE	TRUE	0	0	1	1	none	0.0001284676203177
S130	T099a	TRUE	TRUE	0	0	1	1	none	4.7034920701e-06
T009	T099a	TRUE	TRUE	0	0	1	1	none	0.0001330020864154
T010	T099a	FALSE	FALSE	0	0	1	1	none	0.0001353915056942
T013	T099a	FALSE	FALSE	0	0	1	1	none	0.0001229194344994
T014	T099a	TRUE	TRUE	0	0	1	1	none	0.0001281040467167
T020	T099a	TRUE	TRUE	0	0	1	1	none	0.0001185888859959
T021	T099a	FALSE	FALSE	0	0	1	1	none	0.0001381881634254
T028	T099a	TRUE	TRUE	0	0	1	1	none	0.0001189329806007
T035a	T099a	TRUE	TRUE	0	0	1	1	none	4.339443917e-06
T035b	T099a	TRUE	TRUE	0	0	1	1	none	0.0001335994412351
T040	T099a	TRUE	TRUE	0	0	1	1	none	0.0001296649470226
T056	T099a	FALSE	FALSE	0	0	1	1	none	0.000139375722778
T059	T099a	TRUE	TRUE	0	0	1	1	none	6.10901286461e-05
T065	T099a	TRUE	TRUE	0	0	1	1	none	0.0001142424157637
T069	T099a	TRUE	TRUE	0	0	1	1	none	6.96872757157e-05
T073	T099a	FALSE	FALSE	0	0	1	1	none	0.0001366947829371
T075	T099a	TRUE	TRUE	0	0	1	1	none	0.0001163867108077
T077	T099a	FALSE	FALSE	0	0	1	1	none	0.0001360974281174
T087	T099a	FALSE	FALSE	0	0	1	1	none	0.000135582880234
T095	T099a	TRUE	TRUE	0	0	1	1	none	4.6183450051e-06
S002	T102	FALSE	FALSE	0	0	1	1	none	0.0001283055825865
S007	T102	FALSE	FALSE	0	0	1	1	none	0.0001121354918278
S021	T102	FALSE	FALSE	0	0	1	1	none	0.0001317108022102
S024	T102	FALSE	FALSE	0	0	1	1	none	0.0001310604324874
S025	T102	FALSE	FALSE	0	0	1	1	none	0.0001407880052498
S026	T102	FALSE	FALSE	0	0	1	1	none	0.0001296792786445
S038	T102	FALSE	FALSE	0	0	1	1	none	0.0001171541651139
S039	T102	FALSE	FALSE	0	0	1	1	none	0.0001337239870952
S040	T102	FALSE	FALSE	0	0	1	1	none	6.14413315336e-05
S042	T102	FALSE	FALSE	0	0	1	1	none	0.0001304193190882
S071	T102	FALSE	FALSE	0	0	1	1	none	5.13188151005e-05
S078	T102	FALSE	FALSE	0	0	1	1	none	0.0001294981438638
S081	T102	FALSE	FALSE	0	0	1	1	none	0.0001320228662851
S085	T102	FALSE	FALSE	0	0	1	1	none	3.28743933965e-05
S087	T102	FALSE	FALSE	0	0	1	1	none	6.1423619055e-06
S093	T102	FALSE	FALSE	0	0	1	1	none	2.72003647122e-05
S097	T102	FALSE	FALSE	0	0	1	1	none	0.0001353041940116
S102	T102	FALSE	FALSE	0	0	1	1	none	6.29171544045e-05
S106	T102	FALSE	FALSE	0	0	1	1	none	0.0001324795749565
S130	T102	FALSE	FALSE	0	0	1	1	none	6.3260274301e-06
T009	T102	FALSE	FALSE	0	0	1	1	none	0.0001370140410542
T010	T102	FALSE	FALSE	0	0	1	1	none	0.000139403460333
T013	T102	FALSE	FALSE	0	0	1	1	none	0.0001269313891382
T014	T102	FALSE	FALSE	0	0	1	1	none	0.0001321160013555
T020	T102	FALSE	FALSE	0	0	1	1	none	0.0001226008406347
T021	T102	FALSE	FALSE	0	0	1	1	none	0.0001422001180642
T028	T102	FALSE	FALSE	0	0	1	1	none	0.0001229449352395
T035a	T102	FALSE	FALSE	0	0	1	1	none	9.5461081952e-06
T035b	T102	FALSE	FALSE	0	0	1	1	none	0.0001376113958739
T040	T102	FALSE	FALSE	0	0	1	1	none	0.0001336769016614
T056	T102	FALSE	FALSE	0	0	1	1	none	0.0001433876774168
T059	T102	FALSE	FALSE	0	0	1	1	none	6.51020832849e-05
T065	T102	FALSE	FALSE	0	0	1	1	none	0.0001182543704025
T069	T102	FALSE	FALSE	0	0	1	1	none	7.36992303545e-05
T073	T102	FALSE	FALSE	0	0	1	1	none	0.0001407067375759
T075	T102	FALSE	FALSE	0	0	1	1	none	0.0001203986654465
T077	T102	FALSE	FALSE	0	0	1	1	none	0.0001401093827562
T087	T102	FALSE	FALSE	0	0	1	1	none	0.0001395948348728
T095	T102	TRUE	TRUE	1	0	1	1	anc	5.973548197e-07
T099a	T102	FALSE	FALSE	0	0	1	1	none	8.2727691722e-06
S002	T104	FALSE	FALSE	0	0	1	1	none	6.53958952343e-05
S007	T104	FALSE	FALSE	0	0	1	1	none	3.00324633176e-05
S021	T104	FALSE	FALSE	0	0	1	1	none	6.8801114858e-05
S024	T104	FALSE	FALSE	0	0	1	1	none	6.81507451352e-05
S025	T104	FALSE	FALSE	0	0	1	1	none	7.78783178976e-05
S026	T104	FALSE	FALSE	0	0	1	1	none	6.67695912923e-05
S038	T104	FALSE	FALSE	0	0	1	1	none	4.91809786277e-05
S039	T104	FALSE	FALSE	0	0	1	1	none	7.0814299743e-05
S040	T104	FALSE	FALSE	0	0	1	1	none	0.000105871514774
S042	T104	FALSE	FALSE	0	0	1	1	none	6.7509631736e-05
S071	T104	FALSE	FALSE	0	0	1	1	none	9.57489983409e-05
S078	T104	FALSE	FALSE	0	0	1	1	none	6.65884565116e-05
S081	T104	FALSE	FALSE	0	0	1	1	none	6.91131789329e-05
S085	T104	FALSE	FALSE	0	0	1	1	none	0.0001012988791909
S087	T104	FALSE	FALSE	0	0	1	1	none	0.0001132915919993
S093	T104	FALSE	FALSE	0	0	1	1	none	9.22335891926e-05
S097	T104	FALSE	FALSE	0	0	1	1	none	7.23945066594e-05
S102	T104	FALSE	FALSE	0	0	1	1	none	0.0001073473376449
S106	T104	FALSE	FALSE	0	0	1	1	none	6.95698876043e-05
S130	T104	FALSE	FALSE	0	0	1	1	none	0.0001146699671633
T009	T104	FALSE	FALSE	0	0	1	1	none	7.4104353702e-05
T010	T104	FALSE	FALSE	0	0	1	1	none	7.64937729808e-05
T013	T104	FALSE	FALSE	0	0	1	1	none	5.8958202652e-05
T014	T104	FALSE	FALSE	0	0	1	1	none	6.92063140033e-05
T020	T104	FALSE	FALSE	0	0	1	1	none	5.46276541485e-05
T021	T104	FALSE	FALSE	0	0	1	1	none	7.9290430712e-05
T028	T104	FALSE	FALSE	0	0	1	1	none	3.96471970899e-05
T035a	T104	FALSE	FALSE	0	0	1	1	none	0.0001155006286496
T035b	T104	FALSE	FALSE	0	0	1	1	none	7.47017085217e-05
T040	T104	FALSE	FALSE	0	0	1	1	none	7.07672143092e-05
T056	T104	FALSE	FALSE	0	0	1	1	none	8.04779900646e-05
T059	T104	FALSE	FALSE	0	0	1	1	none	0.0001095322665253
T065	T104	FALSE	FALSE	0	0	1	1	none	5.02811839163e-05
T069	T104	FALSE	FALSE	0	0	1	1	none	0.0001181294135949
T073	T104	FALSE	FALSE	0	0	1	1	none	7.77970502237e-05
T075	T104	FALSE	FALSE	0	0	1	1	none	5.89024705469e-05
T077	T104	FALSE	FALSE	0	0	1	1	none	7.7199695404e-05
T087	T104	FALSE	FALSE	0	0	1	1	none	7.66851475206e-05
T095	T104	FALSE	FALSE	0	0	1	1	none	0.0001145848200983
T099a	T104	FALSE	FALSE	0	0	1	1	none	0.0001142272896266
T102	T104	FALSE	FALSE	0	0	1	1	none	0.0001182392442654
S002	T105	FALSE	FALSE	0	0	1	1	none	6.66057310108e-05
S007	T105	FALSE	FALSE	0	0	1	1	none	4.53721411181e-05
S021	T105	FALSE	FALSE	0	0	1	1	none	7.00109506345e-05
S024	T105	FALSE	FALSE	0	0	1	1	none	6.93605809117e-05
S025	T105	FALSE	FALSE	0	0	1	1	none	7.90881536741e-05
S026	T105	FALSE	FALSE	0	0	1	1	none	6.79794270688e-05
S038	T105	FALSE	FALSE	0	0	1	1	none	5.4614035848e-06
S039	T105	FALSE	FALSE	0	0	1	1	none	7.20241355195e-05
S040	T105	FALSE	FALSE	0	0	1	1	none	0.0001070813505505
S042	T105	FALSE	FALSE	0	0	1	1	none	6.87194675125e-05
S071	T105	FALSE	FALSE	0	0	1	1	none	9.69588341174e-05
S078	T105	FALSE	FALSE	0	0	1	1	none	6.77982922881e-05
S081	T105	FALSE	FALSE	0	0	1	1	none	7.03230147094e-05
S085	T105	FALSE	FALSE	0	0	1	1	none	0.0001025087149674
S087	T105	FALSE	FALSE	0	0	1	1	none	0.0001145014277758
S093	T105	FALSE	FALSE	0	0	1	1	none	9.34434249691e-05
S097	T105	FALSE	FALSE	0	0	1	1	none	7.36043424359e-05
S102	T105	FALSE	FALSE	0	0	1	1	none	0.0001085571734214
S106	T105	FALSE	FALSE	0	0	1	1	none	7.07797233808e-05
S130	T105	FALSE	FALSE	0	0	1	1	none	0.0001158798029398
T009	T105	FALSE	FALSE	0	0	1	1	none	7.53141894785e-05
T010	T105	FALSE	FALSE	0	0	1	1	none	7.77036087573e-05
T013	T105	FALSE	FALSE	0	0	1	1	none	1.10664380145e-05
T014	T105	FALSE	FALSE	0	0	1	1	none	7.04161497798e-05
T020	T105	FALSE	FALSE	0	0	1	1	none	1.09080791056e-05
T021	T105	FALSE	FALSE	0	0	1	1	none	8.05002664885e-05
T028	T105	FALSE	FALSE	0	0	1	1	none	5.61815845298e-05
T035a	T105	FALSE	FALSE	0	0	1	1	none	0.0001167104644261
T035b	T105	FALSE	FALSE	0	0	1	1	none	7.59115442982e-05
T040	T105	FALSE	FALSE	0	0	1	1	none	7.19770500857e-05
T056	T105	FALSE	FALSE	0	0	1	1	none	8.16878258411e-05
T059	T105	FALSE	FALSE	0	0	1	1	none	0.0001107421023018
T065	T105	TRUE	TRUE	1	0	1	1	anc	5.973548197e-07
T069	T105	FALSE	FALSE	0	0	1	1	none	0.0001193392493714
T073	T105	FALSE	FALSE	0	0	1	1	none	7.90068860002e-05
T075	T105	FALSE	FALSE	0	0	1	1	none	6.01123063234e-05
T077	T105	FALSE	FALSE	0	0	1	1	none	7.84095311805e-05
T087	T105	FALSE	FALSE	0	0	1	1	none	7.78949832971e-05
T095	T105	FALSE	FALSE	0	0	1	1	none	0.0001157946558748
T099a	T105	FALSE	FALSE	0	0	1	1	none	0.0001154371254031
T102	T105	FALSE	FALSE	0	0	1	1	none	0.0001194490800419
T104	T105	FALSE	FALSE	0	0	1	1	none	5.14758935557e-05
S002	T107	FALSE	FALSE	0	0	1	1	none	0.0001289029374062
S007	T107	FALSE	FALSE	0	0	1	1	none	0.0001127328466475
S021	T107	FALSE	FALSE	0	0	1	1	none	0.0001323081570299
S024	T107	FALSE	FALSE	0	0	1	1	none	0.0001316577873071
S025	T107	FALSE	FALSE	0	0	1	1	none	0.0001413853600695
S026	T107	FALSE	FALSE	0	0	1	1	none	0.0001302766334642
S038	T107	FALSE	FALSE	0	0	1	1	none	0.0001177515199336
S039	T107	FALSE	FALSE	0	0	1	1	none	0.0001343213419149
S040	T107	FALSE	FALSE	0	0	1	1	none	6.20386863533e-05
S042	T107	FALSE	FALSE	0	0	1	1	none	0.0001310166739079
S071	T107	FALSE	FALSE	0	0	1	1	none	5.19161699202e-05
S078	T107	FALSE	FALSE	0	0	1	1	none	0.0001300954986835
S081	T107	FALSE	FALSE	0	0	1	1	none	0.0001326202211048
S085	T107	FALSE	FALSE	0	0	1	1	none	3.34717482162e-05
S087	T107	FALSE	FALSE	0	0	1	1	none	6.7397167252e-06
S093	T107	FALSE	FALSE	0	0	1	1	none	2.77977195319e-05
S097	T107	FALSE	FALSE	0	0	1	1	none	0.0001359015488313
S102	T107	FALSE	FALSE	0	0	1	1	none	6.35145092242e-05
S106	T107	FALSE	FALSE	0	0	1	1	none	0.0001330769297762
S130	T107	FALSE	FALSE	0	0	1	1	none	6.9233822498e-06
T009	T107	FALSE	FALSE	0	0	1	1	none	0.0001376113958739
T010	T107	FALSE	FALSE	0	0	1	1	none	0.0001400008151527
T013	T107	FALSE	FALSE	0	0	1	1	none	0.0001275287439579
T014	T107	FALSE	FALSE	0	0	1	1	none	0.0001327133561752
T020	T107	FALSE	FALSE	0	0	1	1	none	0.0001231981954544
T021	T107	FALSE	FALSE	0	0	1	1	none	0.0001427974728839
T028	T107	FALSE	FALSE	0	0	1	1	none	0.0001235422900592
T035a	T107	FALSE	FALSE	0	0	1	1	none	1.01434630149e-05
T035b	T107	FALSE	FALSE	0	0	1	1	none	0.0001382087506936
T040	T107	FALSE	FALSE	0	0	1	1	none	0.0001342742564811
T056	T107	FALSE	FALSE	0	0	1	1	none	0.0001439850322365
T059	T107	FALSE	FALSE	0	0	1	1	none	6.56994381046e-05
T065	T107	FALSE	FALSE	0	0	1	1	none	0.0001188517252222
T069	T107	FALSE	FALSE	0	0	1	1	none	7.42965851742e-05
T073	T107	FALSE	FALSE	0	0	1	1	none	0.0001413040923956
T075	T107	FALSE	FALSE	0	0	1	1	none	0.0001209960202662
T077	T107	FALSE	FALSE	0	0	1	1	none	0.0001407067375759
T087	T107	FALSE	FALSE	0	0	1	1	none	0.0001401921896925
T095	T107	TRUE	TRUE	1	0	1	1	anc	5.973548197e-07
T099a	T107	FALSE	FALSE	0	0	1	1	none	8.8701239919e-06
T102	T107	FALSE	FALSE	0	0	1	1	none	4.1814837379e-06
T104	T107	FALSE	FALSE	0	0	1	1	none	0.0001188365990851
T105	T107	FALSE	FALSE	0	0	1	1	none	0.0001200464348616
S002	T126	TRUE	TRUE	0	0	1	1	none	0.000135822148095
S007	T126	TRUE	TRUE	0	0	1	1	none	0.0001196520573363
S021	T126	TRUE	TRUE	0	0	1	1	none	0.0001392273677187
S024	T126	TRUE	TRUE	0	0	1	1	none	0.0001385769979959
S025	T126	TRUE	TRUE	0	0	1	1	none	0.0001483045707583
S026	T126	TRUE	TRUE	0	0	1	1	none	0.000137195844153
S038	T126	TRUE	TRUE	0	0	1	1	none	0.0001246707306224
S039	T126	TRUE	TRUE	0	0	1	1	none	0.0001412405526037
S040	T126	TRUE	TRUE	0	0	1	1	none	5.26356712981e-05
S042	T126	TRUE	TRUE	0	0	1	1	none	0.0001379358845967
S071	T126	TRUE	TRUE	0	0	1	1	none	3.3230478343e-05
S078	T126	TRUE	TRUE	0	0	1	1	none	0.0001370147093723
S081	T126	TRUE	TRUE	0	0	1	1	none	0.0001395394317936
S085	T126	TRUE	TRUE	0	0	1	1	none	6.4385261459e-05
S087	T126	TRUE	TRUE	0	0	1	1	none	7.63779742674e-05
S093	T126	TRUE	TRUE	0	0	1	1	none	5.53199714607e-05
S097	T126	TRUE	TRUE	0	0	1	1	none	0.0001428207595201
S102	T126	TRUE	TRUE	0	0	1	1	none	5.4111494169e-05
S106	T126	TRUE	TRUE	0	0	1	1	none	0.000139996140465
S130	T126	TRUE	TRUE	0	0	1	1	none	7.77563494314e-05
T009	T126	TRUE	TRUE	0	0	1	1	none	0.0001445306065627
T010	T126	FALSE	FALSE	0	0	1	1	none	0.0001469200258415
T013	T126	FALSE	FALSE	0	0	1	1	none	0.0001344479546467
T014	T126	TRUE	TRUE	0	0	1	1	none	0.000139632566864
T020	T126	TRUE	TRUE	0	0	1	1	none	0.0001301174061432
T021	T126	FALSE	FALSE	0	0	1	1	none	0.0001497166835727
T028	T126	TRUE	TRUE	0	0	1	1	none	0.000130461500748
T035a	T126	TRUE	TRUE	0	0	1	1	none	7.85870109177e-05
T035b	T126	TRUE	TRUE	0	0	1	1	none	0.0001451279613824
T040	T126	TRUE	TRUE	0	0	1	1	none	0.0001411934671699
T056	T126	FALSE	FALSE	0	0	1	1	none	0.0001509042429253
T059	T126	TRUE	TRUE	0	0	1	1	none	5.62964230494e-05
T065	T126	TRUE	TRUE	0	0	1	1	none	0.000125770935911
T069	T126	TRUE	TRUE	0	0	1	1	none	4.2592667779e-05
T073	T126	FALSE	FALSE	0	0	1	1	none	0.0001482233030844
T075	T126	TRUE	TRUE	0	0	1	1	none	0.000127915230955
T077	T126	FALSE	FALSE	0	0	1	1	none	0.0001476259482647
T087	T126	FALSE	FALSE	0	0	1	1	none	0.0001471114003813
T095	T126	TRUE	TRUE	0	0	1	1	none	7.76712023664e-05
T099a	T126	TRUE	TRUE	0	0	1	1	none	7.73136718947e-05
T102	T126	FALSE	FALSE	0	0	1	1	none	8.13256265335e-05
T104	T126	FALSE	FALSE	0	0	1	1	none	0.0001257558097739
T105	T126	FALSE	FALSE	0	0	1	1	none	0.0001269656455504
T107	T126	FALSE	FALSE	0	0	1	1	none	8.19229813532e-05
S002	T156	FALSE	FALSE	0	0	1	1	none	6.71003004035e-05
S007	T156	FALSE	FALSE	0	0	1	1	none	4.58667105108e-05
S021	T156	FALSE	FALSE	0	0	1	1	none	7.05055200272e-05
S024	T156	FALSE	FALSE	0	0	1	1	none	6.98551503044e-05
S025	T156	FALSE	FALSE	0	0	1	1	none	7.95827230668e-05
S026	T156	FALSE	FALSE	0	0	1	1	none	6.84739964615e-05
S038	T156	FALSE	FALSE	0	0	1	1	none	7.1506826169e-06
S039	T156	FALSE	FALSE	0	0	1	1	none	7.25187049122e-05
S040	T156	FALSE	FALSE	0	0	1	1	none	0.0001075759199432
S042	T156	FALSE	FALSE	0	0	1	1	none	6.92140369052e-05
S071	T156	FALSE	FALSE	0	0	1	1	none	9.74534035101e-05
S078	T156	FALSE	FALSE	0	0	1	1	none	6.82928616808e-05
S081	T156	FALSE	FALSE	0	0	1	1	none	7.08175841021e-05
S085	T156	FALSE	FALSE	0	0	1	1	none	0.0001030032843601
S087	T156	FALSE	FALSE	0	0	1	1	none	0.0001149959971685
S093	T156	FALSE	FALSE	0	0	1	1	none	9.39379943618e-05
S097	T156	FALSE	FALSE	0	0	1	1	none	7.40989118286e-05
S102	T156	FALSE	FALSE	0	0	1	1	none	0.0001090517428141
S106	T156	FALSE	FALSE	0	0	1	1	none	7.12742927735e-05
S130	T156	FALSE	FALSE	0	0	1	1	none	0.0001163743723325
T009	T156	FALSE	FALSE	0	0	1	1	none	7.58087588712e-05
T010	T156	FALSE	FALSE	0	0	1	1	none	7.819817815e-05
T013	T156	FALSE	FALSE	0	0	1	1	none	1.69279066412e-05
T014	T156	FALSE	FALSE	0	0	1	1	none	7.09107191725e-05
T020	T156	FALSE	FALSE	0	0	1	1	none	1.25973581377e-05
T021	T156	FALSE	FALSE	0	0	1	1	none	8.09948358812e-05
T028	T156	FALSE	FALSE	0	0	1	1	none	5.66761539225e-05
T035a	T156	FALSE	FALSE	0	0	1	1	none	0.0001172050338188
T035b	T156	FALSE	FALSE	0	0	1	1	none	7.64061136909e-05
T040	T156	FALSE	FALSE	0	0	1	1	none	7.24716194784e-05
T056	T156	FALSE	FALSE	0	0	1	1	none	8.21823952338e-05
T059	T156	FALSE	FALSE	0	0	1	1	none	0.0001112366716945
T065	T156	FALSE	FALSE	0	0	1	1	none	8.2508879055e-06
T069	T156	FALSE	FALSE	0	0	1	1	none	0.0001198338187641
T073	T156	FALSE	FALSE	0	0	1	1	none	7.95014553929e-05
T075	T156	FALSE	FALSE	0	0	1	1	none	6.06068757161e-05
T077	T156	FALSE	FALSE	0	0	1	1	none	7.89041005732e-05
T087	T156	FALSE	FALSE	0	0	1	1	none	7.83895526898e-05
T095	T156	FALSE	FALSE	0	0	1	1	none	0.0001162892252675
T099a	T156	FALSE	FALSE	0	0	1	1	none	0.0001159316947958
T102	T156	FALSE	FALSE	0	0	1	1	none	0.0001199436494346
T104	T156	FALSE	FALSE	0	0	1	1	none	5.19704629484e-05
T105	T156	FALSE	FALSE	0	0	1	1	none	9.4455975449e-06
T107	T156	FALSE	FALSE	0	0	1	1	none	0.0001205410042543
T126	T156	FALSE	FALSE	0	0	1	1	none	0.0001274602149431
S002	T159a	TRUE	TRUE	0	0	1	1	none	2.23574081628e-05
S007	T159a	TRUE	TRUE	0	0	1	1	none	6.85979560841e-05
S021	T159a	TRUE	TRUE	0	0	1	1	none	2.57626277865e-05
S024	T159a	TRUE	TRUE	0	0	1	1	none	2.51122580637e-05
S025	T159a	TRUE	TRUE	0	0	1	1	none	3.08521610581e-05
S026	T159a	TRUE	TRUE	0	0	1	1	none	1.29347796788e-05
S038	T159a	TRUE	TRUE	0	0	1	1	none	7.36166293702e-05
S039	T159a	TRUE	TRUE	0	0	1	1	none	2.77758126715e-05
S040	T159a	TRUE	TRUE	0	0	1	1	none	0.0001252436663825
S042	T159a	TRUE	TRUE	0	0	1	1	none	2.44711446645e-05
S071	T159a	TRUE	TRUE	0	0	1	1	none	0.0001151211499494
S078	T159a	TRUE	TRUE	0	0	1	1	none	2.35499694401e-05
S081	T159a	TRUE	TRUE	0	0	1	1	none	2.60746918614e-05
S085	T159a	TRUE	TRUE	0	0	1	1	none	0.0001206710307994
S087	T159a	TRUE	TRUE	0	0	1	1	none	0.0001326637436078
S093	T159a	TRUE	TRUE	0	0	1	1	none	0.0001116057408011
S097	T159a	TRUE	TRUE	0	0	1	1	none	2.53683498199e-05
S102	T159a	TRUE	TRUE	0	0	1	1	none	0.0001267194892534
S106	T159a	TRUE	TRUE	0	0	1	1	none	2.65314005328e-05
S130	T159a	TRUE	TRUE	0	0	1	1	none	0.0001340421187718
T009	T159a	TRUE	TRUE	0	0	1	1	none	2.9867740985e-06
T010	T159a	TRUE	TRUE	0	1	1	1	desc	1.1947096394e-06
T013	T159a	FALSE	FALSE	0	0	1	1	none	8.33938533945e-05
T014	T159a	TRUE	TRUE	0	0	1	1	none	2.61678269318e-05
T020	T159a	TRUE	TRUE	0	0	1	1	none	7.9063304891e-05
T021	T159a	TRUE	TRUE	0	1	1	1	desc	3.9913673706e-06
T028	T159a	TRUE	TRUE	0	0	1	1	none	7.94073994958e-05
T035a	T159a	TRUE	TRUE	0	0	1	1	none	0.0001348727802581
T035b	T159a	TRUE	TRUE	0	0	1	1	none	1.1947096394e-06
T040	T159a	TRUE	TRUE	0	0	1	1	none	2.77287272377e-05
T056	T159a	FALSE	FALSE	0	0	1	1	none	9.3604104611e-06
T059	T159a	TRUE	TRUE	0	0	1	1	none	0.0001289044181338
T065	T159a	TRUE	TRUE	0	0	1	1	none	7.47168346588e-05
T069	T159a	TRUE	TRUE	0	0	1	1	none	0.0001375015652034
T073	T159a	TRUE	TRUE	0	1	1	1	desc	2.4979868823e-06
T075	T159a	TRUE	TRUE	0	0	1	1	none	7.82746221554e-05
T077	T159a	TRUE	TRUE	0	1	1	1	desc	1.9006320626e-06
T087	T159a	TRUE	TRUE	0	1	1	1	desc	7.887293595e-07
T095	T159a	TRUE	TRUE	0	0	1	1	none	0.0001339569717068
T099a	T159a	TRUE	TRUE	0	0	1	1	none	0.0001335994412351
T102	T159a	FALSE	FALSE	0	0	1	1	none	0.0001376113958739
T104	T159a	FALSE	FALSE	0	0	1	1	none	7.47017085217e-05
T105	T159a	FALSE	FALSE	0	0	1	1	none	7.59115442982e-05
T107	T159a	FALSE	FALSE	0	0	1	1	none	0.0001382087506936
T126	T159a	TRUE	TRUE	0	0	1	1	none	0.0001451279613824
T156	T159a	FALSE	FALSE	0	0	1	1	none	7.64061136909e-05
S002	T182	FALSE	FALSE	0	0	1	1	none	6.76263421566e-05
S007	T182	FALSE	FALSE	0	0	1	1	none	4.63927522639e-05
S021	T182	FALSE	FALSE	0	0	1	1	none	7.10315617803e-05
S024	T182	FALSE	FALSE	0	0	1	1	none	7.03811920575e-05
S025	T182	FALSE	FALSE	0	0	1	1	none	8.01087648199e-05
S026	T182	FALSE	FALSE	0	0	1	1	none	6.90000382146e-05
S038	T182	FALSE	FALSE	0	0	1	1	none	7.67672437e-06
S039	T182	FALSE	FALSE	0	0	1	1	none	7.30447466653e-05
S040	T182	FALSE	FALSE	0	0	1	1	none	0.0001081019616963
S042	T182	FALSE	FALSE	0	0	1	1	none	6.97400786583e-05
S071	T182	FALSE	FALSE	0	0	1	1	none	9.79794452632e-05
S078	T182	FALSE	FALSE	0	0	1	1	none	6.88189034339e-05
S081	T182	FALSE	FALSE	0	0	1	1	none	7.13436258552e-05
S085	T182	FALSE	FALSE	0	0	1	1	none	0.0001035293261132
S087	T182	FALSE	FALSE	0	0	1	1	none	0.0001155220389216
S093	T182	FALSE	FALSE	0	0	1	1	none	9.44640361149e-05
S097	T182	FALSE	FALSE	0	0	1	1	none	7.46249535817e-05
S102	T182	FALSE	FALSE	0	0	1	1	none	0.0001095777845672
S106	T182	FALSE	FALSE	0	0	1	1	none	7.18003345266e-05
S130	T182	FALSE	FALSE	0	0	1	1	none	0.0001169004140856
T009	T182	FALSE	FALSE	0	0	1	1	none	7.63348006243e-05
T010	T182	FALSE	FALSE	0	0	1	1	none	7.87242199031e-05
T013	T182	FALSE	FALSE	0	0	1	1	none	1.74539483943e-05
T014	T182	FALSE	FALSE	0	0	1	1	none	7.14367609256e-05
T020	T182	FALSE	FALSE	0	0	1	1	none	1.31233998908e-05
T021	T182	FALSE	FALSE	0	0	1	1	none	8.15208776343e-05
T028	T182	FALSE	FALSE	0	0	1	1	none	5.72021956756e-05
T035a	T182	FALSE	FALSE	0	0	1	1	none	0.0001177310755719
T035b	T182	FALSE	FALSE	0	0	1	1	none	7.6932155444e-05
T040	T182	FALSE	FALSE	0	0	1	1	none	7.29976612315e-05
T056	T182	FALSE	FALSE	0	0	1	1	none	8.27084369869e-05
T059	T182	FALSE	FALSE	0	0	1	1	none	0.0001117627134476
T065	T182	FALSE	FALSE	0	0	1	1	none	8.7769296586e-06
T069	T182	FALSE	FALSE	0	0	1	1	none	0.0001203598605172
T073	T182	FALSE	FALSE	0	0	1	1	none	8.0027497146e-05
T075	T182	FALSE	FALSE	0	0	1	1	none	6.11329174692e-05
T077	T182	FALSE	FALSE	0	0	1	1	none	7.94301423263e-05
T087	T182	FALSE	FALSE	0	0	1	1	none	7.89155944429e-05
T095	T182	FALSE	FALSE	0	0	1	1	none	0.0001168152670206
T099a	T182	FALSE	FALSE	0	0	1	1	none	0.0001164577365489
T102	T182	FALSE	FALSE	0	0	1	1	none	0.0001204696911877
T104	T182	FALSE	FALSE	0	0	1	1	none	5.24965047015e-05
T105	T182	FALSE	FALSE	0	0	1	1	none	9.971639298e-06
T107	T182	FALSE	FALSE	0	0	1	1	none	0.0001210670460074
T126	T182	FALSE	FALSE	0	0	1	1	none	0.0001279862566962
T156	T182	FALSE	FALSE	0	0	1	1	none	9.2714990513e-06
T159a	T182	FALSE	FALSE	0	0	1	1	none	7.6932155444e-05
S002	T188	TRUE	TRUE	0	0	1	1	none	5.98021416174e-05
S007	T188	TRUE	TRUE	0	0	1	1	none	2.44387097007e-05
S021	T188	TRUE	TRUE	0	0	1	1	none	6.32073612411e-05
S024	T188	TRUE	TRUE	0	0	1	1	none	6.25569915183e-05
S025	T188	TRUE	TRUE	0	0	1	1	none	7.22845642807e-05
S026	T188	TRUE	TRUE	0	0	1	1	none	6.11758376754e-05
S038	T188	TRUE	TRUE	0	0	1	1	none	4.35872250108e-05
S039	T188	TRUE	TRUE	0	0	1	1	none	6.52205461261e-05
S040	T188	TRUE	TRUE	0	0	1	1	none	0.0001002777611571
S042	T188	TRUE	TRUE	0	0	1	1	none	6.19158781191e-05
S071	T188	TRUE	TRUE	0	0	1	1	none	9.0155244724e-05
S078	T188	TRUE	TRUE	0	0	1	1	none	6.09947028947e-05
S081	T188	TRUE	TRUE	0	0	1	1	none	6.3519425316e-05
S085	T188	TRUE	TRUE	0	0	1	1	none	9.5705125574e-05
S087	T188	TRUE	TRUE	0	0	1	1	none	0.0001076978383824
S093	T188	TRUE	TRUE	0	0	1	1	none	8.66398355757e-05
S097	T188	TRUE	TRUE	0	0	1	1	none	6.68007530425e-05
S102	T188	TRUE	TRUE	0	0	1	1	none	0.000101753584028
S106	T188	TRUE	TRUE	0	0	1	1	none	6.39761339874e-05
S130	T188	TRUE	TRUE	0	0	1	1	none	0.0001090762135464
T009	T188	TRUE	TRUE	0	0	1	1	none	6.85106000851e-05
T010	T188	FALSE	FALSE	0	0	1	1	none	7.09000193639e-05
T013	T188	FALSE	FALSE	0	0	1	1	none	5.33644490351e-05
T014	T188	TRUE	TRUE	0	0	1	1	none	6.36125603864e-05
T020	T188	TRUE	TRUE	0	0	1	1	none	4.90339005316e-05
T021	T188	FALSE	FALSE	0	0	1	1	none	7.36966770951e-05
T028	T188	TRUE	TRUE	0	0	1	1	none	2.4429595769e-05
T035a	T188	TRUE	TRUE	0	0	1	1	none	0.0001099068750327
T035b	T188	TRUE	TRUE	0	0	1	1	none	6.91079549048e-05
T040	T188	TRUE	TRUE	0	0	1	1	none	6.51734606923e-05
T056	T188	FALSE	FALSE	0	0	1	1	none	7.48842364477e-05
T059	T188	TRUE	TRUE	0	0	1	1	none	0.0001039385129084
T065	T188	TRUE	TRUE	0	0	1	1	none	4.46874302994e-05
T069	T188	TRUE	TRUE	0	0	1	1	none	0.000112535659978
T073	T188	FALSE	FALSE	0	0	1	1	none	7.22032966068e-05
T075	T188	TRUE	TRUE	0	0	1	1	none	5.330871693e-05
T077	T188	FALSE	FALSE	0	0	1	1	none	7.16059417871e-05
T087	T188	FALSE	FALSE	0	0	1	1	none	7.10913939037e-05
T095	T188	TRUE	TRUE	0	0	1	1	none	0.0001089910664814
T099a	T188	TRUE	TRUE	0	0	1	1	none	0.0001086335360097
T102	T188	FALSE	FALSE	0	0	1	1	none	0.0001126454906485
T104	T188	FALSE	FALSE	0	0	1	1	none	2.93477524989e-05
T105	T188	FALSE	FALSE	0	0	1	1	none	4.58821399388e-05
T107	T188	FALSE	FALSE	0	0	1	1	none	0.0001132428454682
T126	T188	TRUE	TRUE	0	0	1	1	none	0.000120162056157
T156	T188	FALSE	FALSE	0	0	1	1	none	4.63767093315e-05
T159a	T188	TRUE	TRUE	0	0	1	1	none	6.91079549048e-05
T182	T188	FALSE	FALSE	0	0	1	1	none	4.69027510846e-05
S002	T192	FALSE	FALSE	0	0	1	1	none	0.0001427218125636
S007	T192	FALSE	FALSE	0	0	1	1	none	0.0001265517218049
S021	T192	FALSE	FALSE	0	0	1	1	none	0.0001461270321873
S024	T192	FALSE	FALSE	0	0	1	1	none	0.0001454766624645
S025	T192	FALSE	FALSE	0	0	1	1	none	0.0001552042352269
S026	T192	FALSE	FALSE	0	0	1	1	none	0.0001440955086216
S038	T192	FALSE	FALSE	0	0	1	1	none	0.000131570395091
S039	T192	FALSE	FALSE	0	0	1	1	none	0.0001481402170723
S040	T192	FALSE	FALSE	0	0	1	1	none	5.95353357667e-05
S042	T192	FALSE	FALSE	0	0	1	1	none	0.0001448355490653
S071	T192	FALSE	FALSE	0	0	1	1	none	4.01301428116e-05
S078	T192	FALSE	FALSE	0	0	1	1	none	0.0001439143738409
S081	T192	FALSE	FALSE	0	0	1	1	none	0.0001464390962622
S085	T192	FALSE	FALSE	0	0	1	1	none	7.12849259276e-05
S087	T192	FALSE	FALSE	0	0	1	1	none	8.3277638736e-05
S093	T192	FALSE	FALSE	0	0	1	1	none	6.22196359293e-05
S097	T192	FALSE	FALSE	0	0	1	1	none	0.0001497204239887
S102	T192	FALSE	FALSE	0	0	1	1	none	6.10111586376e-05
S106	T192	FALSE	FALSE	0	0	1	1	none	0.0001468958049336
S130	T192	FALSE	FALSE	0	0	1	1	none	8.46560139e-05
T009	T192	FALSE	FALSE	0	0	1	1	none	0.0001514302710313
T010	T192	FALSE	FALSE	0	0	1	1	none	0.0001538196903101
T013	T192	FALSE	FALSE	0	0	1	1	none	0.0001413476191153
T014	T192	FALSE	FALSE	0	0	1	1	none	0.0001465322313326
T020	T192	FALSE	FALSE	0	0	1	1	none	0.0001370170706118
T021	T192	FALSE	FALSE	0	0	1	1	none	0.0001566163480413
T028	T192	FALSE	FALSE	0	0	1	1	none	0.0001373611652166
T035a	T192	FALSE	FALSE	0	0	1	1	none	8.54866753863e-05
T035b	T192	FALSE	FALSE	0	0	1	1	none	0.000152027625851
T040	T192	FALSE	FALSE	0	0	1	1	none	0.0001480931316385
T056	T192	FALSE	FALSE	0	0	1	1	none	0.0001578039073939
T059	T192	FALSE	FALSE	0	0	1	1	none	6.3196087518e-05
T065	T192	FALSE	FALSE	0	0	1	1	none	0.0001326706003796
T069	T192	FALSE	FALSE	0	0	1	1	none	4.94923322476e-05
T073	T192	FALSE	FALSE	0	0	1	1	none	0.000155122967553
T075	T192	FALSE	FALSE	0	0	1	1	none	0.0001348148954236
T077	T192	FALSE	FALSE	0	0	1	1	none	0.0001545256127333
T087	T192	FALSE	FALSE	0	0	1	1	none	0.0001540110648499
T095	T192	FALSE	FALSE	0	0	1	1	none	8.4570866835e-05
T099a	T192	FALSE	FALSE	0	0	1	1	none	8.42133363633e-05
T102	T192	FALSE	FALSE	0	0	1	1	none	8.82252910021e-05
T104	T192	FALSE	FALSE	0	0	1	1	none	0.0001326554742425
T105	T192	FALSE	FALSE	0	0	1	1	none	0.000133865310019
T107	T192	FALSE	FALSE	0	0	1	1	none	8.88226458218e-05
T126	T192	TRUE	TRUE	1	0	1	1	anc	5.973548197e-07
T156	T192	FALSE	FALSE	0	0	1	1	none	0.0001343598794117
T159a	T192	FALSE	FALSE	0	0	1	1	none	0.000152027625851
T182	T192	FALSE	FALSE	0	0	1	1	none	0.0001348859211648
T188	T192	FALSE	FALSE	0	0	1	1	none	0.0001270617206256
S002	T223	FALSE	FALSE	0	0	1	1	none	6.64316325172e-05
S007	T223	FALSE	FALSE	0	0	1	1	none	4.51980426245e-05
S021	T223	FALSE	FALSE	0	0	1	1	none	6.98368521409e-05
S024	T223	FALSE	FALSE	0	0	1	1	none	6.91864824181e-05
S025	T223	FALSE	FALSE	0	0	1	1	none	7.89140551805e-05
S026	T223	FALSE	FALSE	0	0	1	1	none	6.78053285752e-05
S038	T223	FALSE	FALSE	0	0	1	1	none	6.4820147306e-06
S039	T223	FALSE	FALSE	0	0	1	1	none	7.18500370259e-05
S040	T223	FALSE	FALSE	0	0	1	1	none	0.0001069072520569
S042	T223	FALSE	FALSE	0	0	1	1	none	6.85453690189e-05
S071	T223	FALSE	FALSE	0	0	1	1	none	9.67847356238e-05
S078	T223	FALSE	FALSE	0	0	1	1	none	6.76241937945e-05
S081	T223	FALSE	FALSE	0	0	1	1	none	7.01489162158e-05
S085	T223	FALSE	FALSE	0	0	1	1	none	0.0001023346164738
S087	T223	FALSE	FALSE	0	0	1	1	none	0.0001143273292822
S093	T223	FALSE	FALSE	0	0	1	1	none	9.32693264755e-05
S097	T223	FALSE	FALSE	0	0	1	1	none	7.34302439423e-05
S102	T223	FALSE	FALSE	0	0	1	1	none	0.0001083830749278
S106	T223	FALSE	FALSE	0	0	1	1	none	7.06056248872e-05
S130	T223	FALSE	FALSE	0	0	1	1	none	0.0001157057044462
T009	T223	FALSE	FALSE	0	0	1	1	none	7.51400909849e-05
T010	T223	FALSE	FALSE	0	0	1	1	none	7.75295102637e-05
T013	T223	FALSE	FALSE	0	0	1	1	none	1.62592387549e-05
T014	T223	FALSE	FALSE	0	0	1	1	none	7.02420512862e-05
T020	T223	FALSE	FALSE	0	0	1	1	none	1.19286902514e-05
T021	T223	FALSE	FALSE	0	0	1	1	none	8.03261679949e-05
T028	T223	FALSE	FALSE	0	0	1	1	none	5.60074860362e-05
T035a	T223	FALSE	FALSE	0	0	1	1	none	0.0001165363659325
T035b	T223	FALSE	FALSE	0	0	1	1	none	7.57374458046e-05
T040	T223	FALSE	FALSE	0	0	1	1	none	7.18029515921e-05
T056	T223	FALSE	FALSE	0	0	1	1	none	8.15137273475e-05
T059	T223	FALSE	FALSE	0	0	1	1	none	0.0001105680038082
T065	T223	FALSE	FALSE	0	0	1	1	none	7.5822200192e-06
T069	T223	FALSE	FALSE	0	0	1	1	none	0.0001191651508778
T073	T223	FALSE	FALSE	0	0	1	1	none	7.88327875066e-05
T075	T223	FALSE	FALSE	0	0	1	1	none	5.99382078298e-05
T077	T223	FALSE	FALSE	0	0	1	1	none	7.82354326869e-05
T087	T223	FALSE	FALSE	0	0	1	1	none	7.77208848035e-05
T095	T223	FALSE	FALSE	0	0	1	1	none	0.0001156205573812
T099a	T223	FALSE	FALSE	0	0	1	1	none	0.0001152630269095
T102	T223	FALSE	FALSE	0	0	1	1	none	0.0001192749815483
T104	T223	FALSE	FALSE	0	0	1	1	none	5.13017950621e-05
T105	T223	FALSE	FALSE	0	0	1	1	none	8.7769296586e-06
T107	T223	FALSE	FALSE	0	0	1	1	none	0.000119872336368
T126	T223	FALSE	FALSE	0	0	1	1	none	0.0001267915470568
T156	T223	FALSE	FALSE	0	0	1	1	none	8.0767894119e-06
T159a	T223	FALSE	FALSE	0	0	1	1	none	7.57374458046e-05
T182	T223	FALSE	FALSE	0	0	1	1	none	3.5841289182e-06
T188	T223	FALSE	FALSE	0	0	1	1	none	4.57080414452e-05
T192	T223	FALSE	FALSE	0	0	1	1	none	0.0001336912115254
S002	T225	FALSE	FALSE	0	0	1	1	none	7.72553323383999e-05
S007	T225	FALSE	FALSE	0	0	1	1	none	5.60217424457e-05
S021	T225	FALSE	FALSE	0	0	1	1	none	8.06605519620999e-05
S024	T225	FALSE	FALSE	0	0	1	1	none	8.00101822392999e-05
S025	T225	FALSE	FALSE	0	0	1	1	none	8.97377550017e-05
S026	T225	FALSE	FALSE	0	0	1	1	none	7.86290283963999e-05
S038	T225	FALSE	FALSE	0	0	1	1	none	1.73057145518e-05
S039	T225	FALSE	FALSE	0	0	1	1	none	8.26737368470999e-05
S040	T225	FALSE	FALSE	0	0	1	1	none	0.0001177309518781
S042	T225	FALSE	FALSE	0	0	1	1	none	7.93690688400999e-05
S071	T225	FALSE	FALSE	0	0	1	1	none	0.000107608435445
S078	T225	FALSE	FALSE	0	0	1	1	none	7.84478936156999e-05
S081	T225	FALSE	FALSE	0	0	1	1	none	8.09726160369999e-05
S085	T225	FALSE	FALSE	0	0	1	1	none	0.000113158316295
S087	T225	FALSE	FALSE	0	0	1	1	none	0.0001251510291034
S093	T225	FALSE	FALSE	0	0	1	1	none	0.0001040930262967
S097	T225	FALSE	FALSE	0	0	1	1	none	8.42539437634999e-05
S102	T225	FALSE	FALSE	0	0	1	1	none	0.000119206774749
S106	T225	FALSE	FALSE	0	0	1	1	none	8.14293247083999e-05
S130	T225	FALSE	FALSE	0	0	1	1	none	0.0001265294042674
T009	T225	FALSE	FALSE	0	0	1	1	none	8.59637908061e-05
T010	T225	FALSE	FALSE	0	0	1	1	none	8.83532100848999e-05
T013	T225	FALSE	FALSE	0	0	1	1	none	2.70829385761e-05
T014	T225	FALSE	FALSE	0	0	1	1	none	8.10657511073999e-05
T020	T225	FALSE	FALSE	0	0	1	1	none	2.27523900726e-05
T021	T225	FALSE	FALSE	0	0	1	1	none	9.11498678160999e-05
T028	T225	FALSE	FALSE	0	0	1	1	none	6.68311858574e-05
T035a	T225	FALSE	FALSE	0	0	1	1	none	0.0001273600657537
T035b	T225	FALSE	FALSE	0	0	1	1	none	8.65611456257999e-05
T040	T225	FALSE	FALSE	0	0	1	1	none	8.26266514132999e-05
T056	T225	FALSE	FALSE	0	0	1	1	none	9.23374271686999e-05
T059	T225	FALSE	FALSE	0	0	1	1	none	0.0001213917036294
T065	T225	FALSE	FALSE	0	0	1	1	none	1.84059198404e-05
T069	T225	FALSE	FALSE	0	0	1	1	none	0.000129988850699
T073	T225	FALSE	FALSE	0	0	1	1	none	8.96564873277999e-05
T075	T225	FALSE	FALSE	0	0	1	1	none	7.07619076509999e-05
T077	T225	FALSE	FALSE	0	0	1	1	none	8.90591325080999e-05
T087	T225	FALSE	FALSE	0	0	1	1	none	8.85445846246999e-05
T095	T225	FALSE	FALSE	0	0	1	1	none	0.0001264442572024
T099a	T225	FALSE	FALSE	0	0	1	1	none	0.0001260867267307
T102	T225	FALSE	FALSE	0	0	1	1	none	0.0001300986813695
T104	T225	FALSE	FALSE	0	0	1	1	none	6.21254948833e-05
T105	T225	FALSE	FALSE	0	0	1	1	none	1.96006294798e-05
T107	T225	FALSE	FALSE	0	0	1	1	none	0.0001306960361892
T126	T225	FALSE	FALSE	0	0	1	1	none	0.000137615246878
T156	T225	FALSE	FALSE	0	0	1	1	none	1.13497415743e-05
T159a	T225	FALSE	FALSE	0	0	1	1	none	8.65611456257999e-05
T182	T225	FALSE	FALSE	0	0	1	1	none	1.94265309862e-05
T188	T225	FALSE	FALSE	0	0	1	1	none	5.65317412664e-05
T192	T225	FALSE	FALSE	0	0	1	1	none	0.0001445149113466
T223	T225	FALSE	FALSE	0	0	1	1	none	1.82318213468e-05
S002	T230	TRUE	TRUE	0	0	1	1	none	2.17600533431e-05
S007	T230	TRUE	TRUE	0	0	1	1	none	6.80006012644e-05
S021	T230	TRUE	TRUE	0	0	1	1	none	2.51652729668e-05
S024	T230	TRUE	TRUE	0	0	1	1	none	2.4514903244e-05
S025	T230	TRUE	TRUE	0	0	1	1	none	3.02548062384e-05
S026	T230	TRUE	TRUE	0	0	1	1	none	1.23374248591e-05
S038	T230	TRUE	TRUE	0	0	1	1	none	7.30192745505e-05
S039	T230	TRUE	TRUE	0	0	1	1	none	2.71784578518e-05
S040	T230	TRUE	TRUE	0	0	1	1	none	0.0001246463115628
S042	T230	TRUE	TRUE	0	0	1	1	none	2.38737898448e-05
S071	T230	TRUE	TRUE	0	0	1	1	none	0.0001145237951297
S078	T230	TRUE	TRUE	0	0	1	1	none	2.29526146204e-05
S081	T230	TRUE	TRUE	0	0	1	1	none	2.54773370417e-05
S085	T230	TRUE	TRUE	0	0	1	1	none	0.0001200736759797
S087	T230	TRUE	TRUE	0	0	1	1	none	0.0001320663887881
S093	T230	TRUE	TRUE	0	0	1	1	none	0.0001110083859814
S097	T230	TRUE	TRUE	0	0	1	1	none	2.47709950002e-05
S102	T230	TRUE	TRUE	0	0	1	1	none	0.0001261221344337
S106	T230	TRUE	TRUE	0	0	1	1	none	2.59340457131e-05
S130	T230	TRUE	TRUE	0	0	1	1	none	0.0001334447639521
T009	T230	TRUE	TRUE	0	0	1	1	none	2.3894192788e-06
T010	T230	FALSE	FALSE	0	0	1	1	none	3.5841289182e-06
T013	T230	FALSE	FALSE	0	0	1	1	none	8.27964985748e-05
T014	T230	TRUE	TRUE	0	0	1	1	none	2.55704721121e-05
T020	T230	TRUE	TRUE	0	0	1	1	none	7.84659500713e-05
T021	T230	FALSE	FALSE	0	0	1	1	none	6.3807866494e-06
T028	T230	TRUE	TRUE	0	0	1	1	none	7.88100446761e-05
T035a	T230	TRUE	TRUE	0	0	1	1	none	0.0001342754254384
T035b	T230	TRUE	TRUE	0	0	1	1	none	1.7920644591e-06
T040	T230	TRUE	TRUE	0	0	1	1	none	2.7131372418e-05
T056	T230	FALSE	FALSE	0	0	1	1	none	8.7630556414e-06
T059	T230	TRUE	TRUE	0	0	1	1	none	0.0001283070633141
T065	T230	TRUE	TRUE	0	0	1	1	none	7.41194798391e-05
T069	T230	TRUE	TRUE	0	0	1	1	none	0.0001369042103837
T073	T230	FALSE	FALSE	0	0	1	1	none	4.8874061611e-06
T075	T230	TRUE	TRUE	0	0	1	1	none	7.76772673357e-05
T077	T230	FALSE	FALSE	0	0	1	1	none	4.2900513414e-06
T087	T230	FALSE	FALSE	0	0	1	1	none	3.775503458e-06
T095	T230	TRUE	TRUE	0	0	1	1	none	0.0001333596168871
T099a	T230	TRUE	TRUE	0	0	1	1	none	0.0001330020864154
T102	T230	FALSE	FALSE	0	0	1	1	none	0.0001370140410542
T104	T230	FALSE	FALSE	0	0	1	1	none	7.4104353702e-05
T105	T230	FALSE	FALSE	0	0	1	1	none	7.53141894785e-05
T107	T230	FALSE	FALSE	0	0	1	1	none	0.0001376113958739
T126	T230	TRUE	TRUE	0	0	1	1	none	0.0001445306065627
T156	T230	FALSE	FALSE	0	0	1	1	none	7.58087588712e-05
T159a	T230	TRUE	TRUE	0	0	1	1	none	1.7920644591e-06
T182	T230	FALSE	FALSE	0	0	1	1	none	7.63348006243e-05
T188	T230	TRUE	TRUE	0	0	1	1	none	6.85106000851e-05
T192	T230	FALSE	FALSE	0	0	1	1	none	0.0001514302710313
T223	T230	FALSE	FALSE	0	0	1	1	none	7.51400909849e-05
T225	T230	FALSE	FALSE	0	0	1	1	none	8.59637908060999e-05
S002	T232	TRUE	TRUE	0	0	1	1	none	0.000135207968189
S007	T232	TRUE	TRUE	0	0	1	1	none	0.0001190378774303
S021	T232	TRUE	TRUE	0	0	1	1	none	0.0001386131878127
S024	T232	TRUE	TRUE	0	0	1	1	none	0.0001379628180899
S025	T232	TRUE	TRUE	0	0	1	1	none	0.0001476903908523
S026	T232	TRUE	TRUE	0	0	1	1	none	0.000136581664247
S038	T232	TRUE	TRUE	0	0	1	1	none	0.0001240565507164
S039	T232	TRUE	TRUE	0	0	1	1	none	0.0001406263726977
S040	T232	TRUE	TRUE	0	0	1	1	none	5.20214913921e-05
S042	T232	TRUE	TRUE	0	0	1	1	none	0.0001373217046907
S071	T232	TRUE	TRUE	0	0	1	1	none	3.2616298437e-05
S078	T232	TRUE	TRUE	0	0	1	1	none	0.0001364005294663
S081	T232	TRUE	TRUE	0	0	1	1	none	0.0001389252518876
S085	T232	TRUE	TRUE	0	0	1	1	none	6.3771081553e-05
S087	T232	TRUE	TRUE	0	0	1	1	none	7.57637943614e-05
S093	T232	TRUE	TRUE	0	0	1	1	none	5.47057915547e-05
S097	T232	TRUE	TRUE	0	0	1	1	none	0.0001422065796141
S102	T232	TRUE	TRUE	0	0	1	1	none	5.3497314263e-05
S106	T232	TRUE	TRUE	0	0	1	1	none	0.000139381960559
S130	T232	TRUE	TRUE	0	0	1	1	none	7.71421695254e-05
T009	T232	TRUE	TRUE	0	0	1	1	none	0.0001439164266567
T010	T232	FALSE	FALSE	0	0	1	1	none	0.0001463058459355
T013	T232	FALSE	FALSE	0	0	1	1	none	0.0001338337747407
T014	T232	TRUE	TRUE	0	0	1	1	none	0.000139018386958
T020	T232	TRUE	TRUE	0	0	1	1	none	0.0001295032262372
T021	T232	FALSE	FALSE	0	0	1	1	none	0.0001491025036667
T028	T232	TRUE	TRUE	0	0	1	1	none	0.000129847320842
T035a	T232	TRUE	TRUE	0	0	1	1	none	7.79728310117e-05
T035b	T232	TRUE	TRUE	0	0	1	1	none	0.0001445137814764
T040	T232	TRUE	TRUE	0	0	1	1	none	0.0001405792872639
T056	T232	FALSE	FALSE	0	0	1	1	none	0.0001502900630193
T059	T232	TRUE	TRUE	0	0	1	1	none	5.56822431434e-05
T065	T232	TRUE	TRUE	0	0	1	1	none	0.000125156756005
T069	T232	TRUE	TRUE	0	0	1	1	none	4.1978487873e-05
T073	T232	FALSE	FALSE	0	0	1	1	none	0.0001476091231784
T075	T232	TRUE	TRUE	0	0	1	1	none	0.000127301051049
T077	T232	FALSE	FALSE	0	0	1	1	none	0.0001470117683587
T087	T232	FALSE	FALSE	0	0	1	1	none	0.0001464972204753
T095	T232	TRUE	TRUE	0	0	1	1	none	7.70570224604e-05
T099a	T232	TRUE	TRUE	0	0	1	1	none	7.66994919887e-05
T102	T232	FALSE	FALSE	0	0	1	1	none	8.07114466275e-05
T104	T232	FALSE	FALSE	0	0	1	1	none	0.0001251416298679
T105	T232	FALSE	FALSE	0	0	1	1	none	0.0001263514656444
T107	T232	FALSE	FALSE	0	0	1	1	none	8.13088014472e-05
T126	T232	TRUE	TRUE	0	0	1	1	none	3.303025792e-06
T156	T232	FALSE	FALSE	0	0	1	1	none	0.0001268460350371
T159a	T232	TRUE	TRUE	0	0	1	1	none	0.0001445137814764
T182	T232	FALSE	FALSE	0	0	1	1	none	0.0001273720767902
T188	T232	TRUE	TRUE	0	0	1	1	none	0.000119547876251
T192	T232	FALSE	FALSE	0	0	1	1	none	1.02026902606e-05
T223	T232	FALSE	FALSE	0	0	1	1	none	0.0001261773671508
T225	T232	FALSE	FALSE	0	0	1	1	none	0.000137001066972
T230	T232	TRUE	TRUE	0	0	1	1	none	0.0001439164266567
S002	T241	FALSE	FALSE	0	0	1	1	none	9.05560016619999e-05
S007	T241	FALSE	FALSE	0	0	1	1	none	6.93224117692999e-05
S021	T241	FALSE	FALSE	0	0	1	1	none	9.39612212856999e-05
S024	T241	FALSE	FALSE	0	0	1	1	none	9.33108515628999e-05
S025	T241	FALSE	FALSE	0	0	1	1	none	0.0001030384243253
S026	T241	FALSE	FALSE	0	0	1	1	none	9.19296977199999e-05
S038	T241	FALSE	FALSE	0	0	1	1	none	2.9411674236e-05
S039	T241	FALSE	FALSE	0	0	1	1	none	9.59744061706999e-05
S040	T241	FALSE	FALSE	0	0	1	1	none	0.0001310316212017
S042	T241	FALSE	FALSE	0	0	1	1	none	9.26697381636999e-05
S071	T241	FALSE	FALSE	0	0	1	1	none	0.0001209091047686
S078	T241	FALSE	FALSE	0	0	1	1	none	9.17485629392999e-05
S081	T241	FALSE	FALSE	0	0	1	1	none	9.42732853605999e-05
S085	T241	FALSE	FALSE	0	0	1	1	none	0.0001264589856186
S087	T241	FALSE	FALSE	0	0	1	1	none	0.000138451698427
S093	T241	FALSE	FALSE	0	0	1	1	none	0.0001173936956203
S097	T241	FALSE	FALSE	0	0	1	1	none	9.75546130870999e-05
S102	T241	FALSE	FALSE	0	0	1	1	none	0.0001325074440726
S106	T241	FALSE	FALSE	0	0	1	1	none	9.47299940319999e-05
S130	T241	FALSE	FALSE	0	0	1	1	none	0.000139830073591
T009	T241	FALSE	FALSE	0	0	1	1	none	9.92644601296999e-05
T010	T241	FALSE	FALSE	0	0	1	1	none	0.0001016538794085
T013	T241	FALSE	FALSE	0	0	1	1	none	2.21919764757e-05
T014	T241	FALSE	FALSE	0	0	1	1	none	9.43664204309999e-05
T020	T241	FALSE	FALSE	0	0	1	1	none	3.48583497568e-05
T021	T241	FALSE	FALSE	0	0	1	1	none	0.0001044505371397
T028	T241	FALSE	FALSE	0	0	1	1	none	8.01318551809999e-05
T035a	T241	FALSE	FALSE	0	0	1	1	none	0.0001406607350773
T035b	T241	FALSE	FALSE	0	0	1	1	none	9.98618149493999e-05
T040	T241	FALSE	FALSE	0	0	1	1	none	9.59273207368999e-05
T056	T241	FALSE	FALSE	0	0	1	1	none	0.0001056380964923
T059	T241	FALSE	FALSE	0	0	1	1	none	0.000134692372953
T065	T241	FALSE	FALSE	0	0	1	1	none	2.633968993e-05
T069	T241	FALSE	FALSE	0	0	1	1	none	0.0001432895200226
T073	T241	FALSE	FALSE	0	0	1	1	none	0.0001029571566514
T075	T241	FALSE	FALSE	0	0	1	1	none	8.40625769745999e-05
T077	T241	FALSE	FALSE	0	0	1	1	none	0.0001023598018317
T087	T241	FALSE	FALSE	0	0	1	1	none	0.0001018452539483
T095	T241	FALSE	FALSE	0	0	1	1	none	0.000139744926526
T099a	T241	FALSE	FALSE	0	0	1	1	none	0.0001393873960543
T102	T241	FALSE	FALSE	0	0	1	1	none	0.0001433993506931
T104	T241	FALSE	FALSE	0	0	1	1	none	7.54261642068999e-05
T105	T241	FALSE	FALSE	0	0	1	1	none	2.75343995694e-05
T107	T241	FALSE	FALSE	0	0	1	1	none	0.0001439967055128
T126	T241	FALSE	FALSE	0	0	1	1	none	0.0001509159162016
T156	T241	FALSE	FALSE	0	0	1	1	none	3.33958681961e-05
T159a	T241	FALSE	FALSE	0	0	1	1	none	9.98618149493999e-05
T182	T241	FALSE	FALSE	0	0	1	1	none	3.39219099492e-05
T188	T241	FALSE	FALSE	0	0	1	1	none	6.98324105899999e-05
T192	T241	FALSE	FALSE	0	0	1	1	none	0.0001578155806702
T223	T241	FALSE	FALSE	0	0	1	1	none	3.27272003098e-05
T225	T241	FALSE	FALSE	0	0	1	1	none	4.35509001309999e-05
T230	T241	FALSE	FALSE	0	0	1	1	none	9.92644601296999e-05
T232	T241	FALSE	FALSE	0	0	1	1	none	0.0001503017362956
S002	T270	FALSE	FALSE	0	0	1	1	none	0.0001372701582066
S007	T270	FALSE	FALSE	0	0	1	1	none	0.0001211000674479
S021	T270	FALSE	FALSE	0	0	1	1	none	0.0001406753778303
S024	T270	FALSE	FALSE	0	0	1	1	none	0.0001400250081075
S025	T270	FALSE	FALSE	0	0	1	1	none	0.0001497525808699
S026	T270	FALSE	FALSE	0	0	1	1	none	0.0001386438542646
S038	T270	FALSE	FALSE	0	0	1	1	none	0.000126118740734
S039	T270	FALSE	FALSE	0	0	1	1	none	0.0001426885627153
S040	T270	FALSE	FALSE	0	0	1	1	none	5.40836814097e-05
S042	T270	FALSE	FALSE	0	0	1	1	none	0.0001393838947083
S071	T270	FALSE	FALSE	0	0	1	1	none	3.46784884546e-05
S078	T270	FALSE	FALSE	0	0	1	1	none	0.0001384627194839
S081	T270	FALSE	FALSE	0	0	1	1	none	0.0001409874419052
S085	T270	FALSE	FALSE	0	0	1	1	none	6.58332715706e-05
S087	T270	FALSE	FALSE	0	0	1	1	none	7.7825984379e-05
S093	T270	FALSE	FALSE	0	0	1	1	none	5.67679815723e-05
S097	T270	FALSE	FALSE	0	0	1	1	none	0.0001442687696317
S102	T270	FALSE	FALSE	0	0	1	1	none	5.55595042806e-05
S106	T270	FALSE	FALSE	0	0	1	1	none	0.0001414441505766
S130	T270	FALSE	FALSE	0	0	1	1	none	7.9204359543e-05
T009	T270	FALSE	FALSE	0	0	1	1	none	0.0001459786166743
T010	T270	FALSE	FALSE	0	0	1	1	none	0.0001483680359531
T013	T270	FALSE	FALSE	0	0	1	1	none	0.0001358959647583
T014	T270	FALSE	FALSE	0	0	1	1	none	0.0001410805769756
T020	T270	FALSE	FALSE	0	0	1	1	none	0.0001315654162548
T021	T270	FALSE	FALSE	0	0	1	1	none	0.0001511646936843
T028	T270	FALSE	FALSE	0	0	1	1	none	0.0001319095108596
T035a	T270	FALSE	FALSE	0	0	1	1	none	8.00350210293e-05
T035b	T270	FALSE	FALSE	0	0	1	1	none	0.000146575971494
T040	T270	FALSE	FALSE	0	0	1	1	none	0.0001426414772815
T056	T270	FALSE	FALSE	0	0	1	1	none	0.0001523522530369
T059	T270	FALSE	FALSE	0	0	1	1	none	5.7744433161e-05
T065	T270	FALSE	FALSE	0	0	1	1	none	0.0001272189460226
T069	T270	FALSE	FALSE	0	0	1	1	none	4.40406778906e-05
T073	T270	FALSE	FALSE	0	0	1	1	none	0.000149671313196
T075	T270	FALSE	FALSE	0	0	1	1	none	0.0001293632410666
T077	T270	FALSE	FALSE	0	0	1	1	none	0.0001490739583763
T087	T270	FALSE	FALSE	0	0	1	1	none	0.0001485594104929
T095	T270	FALSE	FALSE	0	0	1	1	none	7.9119212478e-05
T099a	T270	FALSE	FALSE	0	0	1	1	none	7.87616820063e-05
T102	T270	FALSE	FALSE	0	0	1	1	none	8.27736366451e-05
T104	T270	FALSE	FALSE	0	0	1	1	none	0.0001272038198855
T105	T270	FALSE	FALSE	0	0	1	1	none	0.000128413655662
T107	T270	FALSE	FALSE	0	0	1	1	none	8.33709914648e-05
T126	T270	FALSE	FALSE	0	0	1	1	none	5.3652158096e-06
T156	T270	FALSE	FALSE	0	0	1	1	none	0.0001289082250547
T159a	T270	FALSE	FALSE	0	0	1	1	none	0.000146575971494
T182	T270	FALSE	FALSE	0	0	1	1	none	0.0001294342668078
T188	T270	FALSE	FALSE	0	0	1	1	none	0.0001216100662686
T192	T270	FALSE	FALSE	0	0	1	1	none	1.22648802782e-05
T223	T270	FALSE	FALSE	0	0	1	1	none	0.0001282395571684
T225	T270	FALSE	FALSE	0	0	1	1	none	0.0001390632569896
T230	T270	FALSE	FALSE	0	0	1	1	none	0.0001459786166743
T232	T270	TRUE	TRUE	1	0	1	1	anc	5.973548197e-07
T241	T270	FALSE	FALSE	0	0	1	1	none	0.0001523639263132
S002	T271b	FALSE	FALSE	0	0	1	1	none	7.55899821799e-05
S007	T271b	FALSE	FALSE	0	0	1	1	none	5.43563922872e-05
S021	T271b	FALSE	FALSE	0	0	1	1	none	7.89952018036e-05
S024	T271b	FALSE	FALSE	0	0	1	1	none	7.83448320808e-05
S025	T271b	FALSE	FALSE	0	0	1	1	none	8.80724048432e-05
S026	T271b	FALSE	FALSE	0	0	1	1	none	7.69636782379e-05
S038	T271b	FALSE	FALSE	0	0	1	1	none	1.56403643933e-05
S039	T271b	FALSE	FALSE	0	0	1	1	none	8.10083866886e-05
S040	T271b	FALSE	FALSE	0	0	1	1	none	0.0001160656017196
S042	T271b	FALSE	FALSE	0	0	1	1	none	7.77037186816e-05
S071	T271b	FALSE	FALSE	0	0	1	1	none	0.0001059430852865
S078	T271b	FALSE	FALSE	0	0	1	1	none	7.67825434572e-05
S081	T271b	FALSE	FALSE	0	0	1	1	none	7.93072658785e-05
S085	T271b	FALSE	FALSE	0	0	1	1	none	0.0001114929661365
S087	T271b	FALSE	FALSE	0	0	1	1	none	0.0001234856789449
S093	T271b	FALSE	FALSE	0	0	1	1	none	0.0001024276761382
S097	T271b	FALSE	FALSE	0	0	1	1	none	8.2588593605e-05
S102	T271b	FALSE	FALSE	0	0	1	1	none	0.0001175414245905
S106	T271b	FALSE	FALSE	0	0	1	1	none	7.97639745499e-05
S130	T271b	FALSE	FALSE	0	0	1	1	none	0.0001248640541089
T009	T271b	FALSE	FALSE	0	0	1	1	none	8.42984406476e-05
T010	T271b	FALSE	FALSE	0	0	1	1	none	8.66878599264e-05
T013	T271b	FALSE	FALSE	0	0	1	1	none	2.54175884176e-05
T014	T271b	FALSE	FALSE	0	0	1	1	none	7.94004009489e-05
T020	T271b	FALSE	FALSE	0	0	1	1	none	2.10870399141e-05
T021	T271b	FALSE	FALSE	0	0	1	1	none	8.94845176576e-05
T028	T271b	FALSE	FALSE	0	0	1	1	none	6.51658356989e-05
T035a	T271b	FALSE	FALSE	0	0	1	1	none	0.0001256947155952
T035b	T271b	FALSE	FALSE	0	0	1	1	none	8.48957954673e-05
T040	T271b	FALSE	FALSE	0	0	1	1	none	8.09613012548e-05
T056	T271b	FALSE	FALSE	0	0	1	1	none	9.06720770102e-05
T059	T271b	FALSE	FALSE	0	0	1	1	none	0.0001197263534709
T065	T271b	FALSE	FALSE	0	0	1	1	none	1.67405696819e-05
T069	T271b	FALSE	FALSE	0	0	1	1	none	0.0001283235005405
T073	T271b	FALSE	FALSE	0	0	1	1	none	8.79911371693e-05
T075	T271b	FALSE	FALSE	0	0	1	1	none	6.90965574924999e-05
T077	T271b	FALSE	FALSE	0	0	1	1	none	8.73937823496e-05
T087	T271b	FALSE	FALSE	0	0	1	1	none	8.68792344662e-05
T095	T271b	FALSE	FALSE	0	0	1	1	none	0.0001247789070439
T099a	T271b	FALSE	FALSE	0	0	1	1	none	0.0001244213765722
T102	T271b	FALSE	FALSE	0	0	1	1	none	0.000128433331211
T104	T271b	FALSE	FALSE	0	0	1	1	none	6.04601447248e-05
T105	T271b	FALSE	FALSE	0	0	1	1	none	1.79352793213e-05
T107	T271b	FALSE	FALSE	0	0	1	1	none	0.0001290306860307
T126	T271b	FALSE	FALSE	0	0	1	1	none	0.0001359498967195
T156	T271b	FALSE	FALSE	0	0	1	1	none	9.6843914158e-06
T159a	T271b	FALSE	FALSE	0	0	1	1	none	8.48957954673e-05
T182	T271b	FALSE	FALSE	0	0	1	1	none	1.77611808277e-05
T188	T271b	FALSE	FALSE	0	0	1	1	none	5.48663911079e-05
T192	T271b	FALSE	FALSE	0	0	1	1	none	0.0001428495611881
T223	T271b	FALSE	FALSE	0	0	1	1	none	1.65664711883e-05
T225	T271b	FALSE	FALSE	0	0	1	1	none	7.8923269567e-06
T230	T271b	FALSE	FALSE	0	0	1	1	none	8.42984406476e-05
T232	T271b	FALSE	FALSE	0	0	1	1	none	0.0001353357168135
T241	T271b	FALSE	FALSE	0	0	1	1	none	4.18855499724999e-05
T270	T271b	FALSE	FALSE	0	0	1	1	none	0.0001373979068311
S002	T301	FALSE	FALSE	0	0	1	1	none	0.0001476972148671
S007	T301	FALSE	FALSE	0	0	1	1	none	0.0001315271241084
S021	T301	FALSE	FALSE	0	0	1	1	none	0.0001511024344908
S024	T301	FALSE	FALSE	0	0	1	1	none	0.000150452064768
S025	T301	FALSE	FALSE	0	0	1	1	none	0.0001601796375304
S026	T301	FALSE	FALSE	0	0	1	1	none	0.0001490709109251
S038	T301	FALSE	FALSE	0	0	1	1	none	0.0001365457973945
S039	T301	FALSE	FALSE	0	0	1	1	none	0.0001531156193758
S040	T301	FALSE	FALSE	0	0	1	1	none	6.45107380701999e-05
S042	T301	FALSE	FALSE	0	0	1	1	none	0.0001498109513688
S071	T301	FALSE	FALSE	0	0	1	1	none	4.51055451150999e-05
S078	T301	FALSE	FALSE	0	0	1	1	none	0.0001488897761444
S081	T301	FALSE	FALSE	0	0	1	1	none	0.0001514144985657
S085	T301	FALSE	FALSE	0	0	1	1	none	7.62603282311e-05
S087	T301	FALSE	FALSE	0	0	1	1	none	8.82530410394999e-05
S093	T301	FALSE	FALSE	0	0	1	1	none	6.71950382328e-05
S097	T301	FALSE	FALSE	0	0	1	1	none	0.0001546958262922
S102	T301	FALSE	FALSE	0	0	1	1	none	6.59865609411e-05
S106	T301	FALSE	FALSE	0	0	1	1	none	0.0001518712072371
S130	T301	FALSE	FALSE	0	0	1	1	none	8.96314162035e-05
T009	T301	FALSE	FALSE	0	0	1	1	none	0.0001564056733348
T010	T301	FALSE	FALSE	0	0	1	1	none	0.0001587950926136
T013	T301	FALSE	FALSE	0	0	1	1	none	0.0001463230214188
T014	T301	FALSE	FALSE	0	0	1	1	none	0.0001515076336361
T020	T301	FALSE	FALSE	0	0	1	1	none	0.0001419924729153
T021	T301	FALSE	FALSE	0	0	1	1	none	0.0001615917503448
T028	T301	FALSE	FALSE	0	0	1	1	none	0.0001423365675201
T035a	T301	FALSE	FALSE	0	0	1	1	none	9.04620776897999e-05
T035b	T301	FALSE	FALSE	0	0	1	1	none	0.0001570030281545
T040	T301	FALSE	FALSE	0	0	1	1	none	0.000153068533942
T056	T301	FALSE	FALSE	0	0	1	1	none	0.0001627793096974
T059	T301	FALSE	FALSE	0	0	1	1	none	6.81714898215e-05
T065	T301	FALSE	FALSE	0	0	1	1	none	0.0001376460026831
T069	T301	FALSE	FALSE	0	0	1	1	none	5.44677345511e-05
T073	T301	FALSE	FALSE	0	0	1	1	none	0.0001600983698565
T075	T301	FALSE	FALSE	0	0	1	1	none	0.0001397902977271
T077	T301	FALSE	FALSE	0	0	1	1	none	0.0001595010150368
T087	T301	FALSE	FALSE	0	0	1	1	none	0.0001589864671534
T095	T301	FALSE	FALSE	0	0	1	1	none	8.95462691385e-05
T099a	T301	FALSE	FALSE	0	0	1	1	none	8.91887386668e-05
T102	T301	FALSE	FALSE	0	0	1	1	none	9.32006933055999e-05
T104	T301	FALSE	FALSE	0	0	1	1	none	0.000137630876546
T105	T301	FALSE	FALSE	0	0	1	1	none	0.0001388407123225
T107	T301	FALSE	FALSE	0	0	1	1	none	9.37980481252999e-05
T126	T301	FALSE	FALSE	1	0	1	1	anc	8.2909378539e-06
T156	T301	FALSE	FALSE	0	0	1	1	none	0.0001393352817152
T159a	T301	FALSE	FALSE	0	0	1	1	none	0.0001570030281545
T182	T301	FALSE	FALSE	0	0	1	1	none	0.0001398613234683
T188	T301	FALSE	FALSE	0	0	1	1	none	0.0001320371229291
T192	T301	FALSE	FALSE	0	0	1	1	none	1.75800216013e-05
T223	T301	FALSE	FALSE	0	0	1	1	none	0.0001386666138289
T225	T301	FALSE	FALSE	0	0	1	1	none	0.0001494903136501
T230	T301	FALSE	FALSE	0	0	1	1	none	0.0001564056733348
T232	T301	FALSE	FALSE	0	0	1	1	none	1.51780925641e-05
T241	T301	FALSE	FALSE	0	0	1	1	none	0.0001627909829737
T270	T301	FALSE	FALSE	0	0	1	1	none	1.72402825817e-05
T271b	T301	FALSE	FALSE	0	0	1	1	none	0.0001478249634916
S002	T303	FALSE	FALSE	0	0	1	1	none	0.0001444802254374
S007	T303	FALSE	FALSE	0	0	1	1	none	0.0001283101346787
S021	T303	FALSE	FALSE	0	0	1	1	none	0.0001478854450611
S024	T303	FALSE	FALSE	0	0	1	1	none	0.0001472350753383
S025	T303	FALSE	FALSE	0	0	1	1	none	0.0001569626481007
S026	T303	FALSE	FALSE	0	0	1	1	none	0.0001458539214954
S038	T303	FALSE	FALSE	0	0	1	1	none	0.0001333288079648
S039	T303	FALSE	FALSE	0	0	1	1	none	0.0001498986299461
S040	T303	FALSE	FALSE	0	0	1	1	none	6.12937486405e-05
S042	T303	FALSE	FALSE	0	0	1	1	none	0.0001465939619391
S071	T303	FALSE	FALSE	0	0	1	1	none	4.18885556854e-05
S078	T303	FALSE	FALSE	0	0	1	1	none	0.0001456727867147
S081	T303	FALSE	FALSE	0	0	1	1	none	0.000148197509136
S085	T303	FALSE	FALSE	0	0	1	1	none	7.30433388014e-05
S087	T303	FALSE	FALSE	0	0	1	1	none	8.50360516098e-05
S093	T303	FALSE	FALSE	0	0	1	1	none	6.39780488031e-05
S097	T303	FALSE	FALSE	0	0	1	1	none	0.0001514788368625
S102	T303	FALSE	FALSE	0	0	1	1	none	6.27695715114e-05
S106	T303	FALSE	FALSE	0	0	1	1	none	0.0001486542178074
S130	T303	FALSE	FALSE	0	0	1	1	none	8.64144267738e-05
T009	T303	FALSE	FALSE	0	0	1	1	none	0.0001531886839051
T010	T303	FALSE	FALSE	0	0	1	1	none	0.0001555781031839
T013	T303	FALSE	FALSE	0	0	1	1	none	0.0001431060319891
T014	T303	FALSE	FALSE	0	0	1	1	none	0.0001482906442064
T020	T303	FALSE	FALSE	0	0	1	1	none	0.0001387754834856
T021	T303	FALSE	FALSE	0	0	1	1	none	0.0001583747609151
T028	T303	FALSE	FALSE	0	0	1	1	none	0.0001391195780904
T035a	T303	FALSE	FALSE	0	0	1	1	none	8.72450882601e-05
T035b	T303	FALSE	FALSE	0	0	1	1	none	0.0001537860387248
T040	T303	FALSE	FALSE	0	0	1	1	none	0.0001498515445123
T056	T303	FALSE	FALSE	0	0	1	1	none	0.0001595623202677
T059	T303	FALSE	FALSE	0	0	1	1	none	6.49545003918e-05
T065	T303	FALSE	FALSE	0	0	1	1	none	0.0001344290132534
T069	T303	FALSE	FALSE	0	0	1	1	none	5.12507451214e-05
T073	T303	FALSE	FALSE	0	0	1	1	none	0.0001568813804268
T075	T303	FALSE	FALSE	0	0	1	1	none	0.0001365733082974
T077	T303	FALSE	FALSE	0	0	1	1	none	0.0001562840256071
T087	T303	FALSE	FALSE	0	0	1	1	none	0.0001557694777237
T095	T303	FALSE	FALSE	0	0	1	1	none	8.63292797088e-05
T099a	T303	FALSE	FALSE	0	0	1	1	none	8.59717492371e-05
T102	T303	FALSE	FALSE	0	0	1	1	none	8.99837038759e-05
T104	T303	FALSE	FALSE	0	0	1	1	none	0.0001344138871163
T105	T303	FALSE	FALSE	0	0	1	1	none	0.0001356237228928
T107	T303	FALSE	FALSE	0	0	1	1	none	9.05810586956e-05
T126	T303	FALSE	FALSE	1	0	1	1	anc	5.6713032439e-06
T156	T303	FALSE	FALSE	0	0	1	1	none	0.0001361182922855
T159a	T303	FALSE	FALSE	0	0	1	1	none	0.0001537860387248
T182	T303	FALSE	FALSE	0	0	1	1	none	0.0001366443340386
T188	T303	FALSE	FALSE	0	0	1	1	none	0.0001288201334994
T192	T303	FALSE	FALSE	0	0	1	1	none	1.43630321716e-05
T223	T303	FALSE	FALSE	0	0	1	1	none	0.0001354496243992
T225	T303	FALSE	FALSE	0	0	1	1	none	0.0001462733242204
T230	T303	FALSE	FALSE	0	0	1	1	none	0.0001531886839051
T232	T303	FALSE	FALSE	0	0	1	1	none	1.19611031344e-05
T241	T303	FALSE	FALSE	0	0	1	1	none	0.000159573993544
T270	T303	FALSE	FALSE	0	0	1	1	none	1.4023293152e-05
T271b	T303	FALSE	FALSE	0	0	1	1	none	0.0001446079740619
T301	T303	FALSE	FALSE	0	0	1	1	none	1.81437248357e-05
S002	T322	FALSE	FALSE	0	0	1	1	none	8.02544577147e-05
S007	T322	FALSE	FALSE	0	0	1	1	none	5.9020867822e-05
S021	T322	FALSE	FALSE	0	0	1	1	none	8.36596773384e-05
S024	T322	FALSE	FALSE	0	0	1	1	none	8.30093076156e-05
S025	T322	FALSE	FALSE	0	0	1	1	none	9.2736880378e-05
S026	T322	FALSE	FALSE	0	0	1	1	none	8.16281537727e-05
S038	T322	FALSE	FALSE	0	0	1	1	none	1.91101302887e-05
S039	T322	FALSE	FALSE	0	0	1	1	none	8.56728622234e-05
S040	T322	FALSE	FALSE	0	0	1	1	none	0.0001207300772544
S042	T322	FALSE	FALSE	0	0	1	1	none	8.23681942164e-05
S071	T322	FALSE	FALSE	0	0	1	1	none	0.0001106075608213
S078	T322	FALSE	FALSE	0	0	1	1	none	8.1447018992e-05
S081	T322	FALSE	FALSE	0	0	1	1	none	8.39717414133e-05
S085	T322	FALSE	FALSE	0	0	1	1	none	0.0001161574416713
S087	T322	FALSE	FALSE	0	0	1	1	none	0.0001281501544797
S093	T322	FALSE	FALSE	0	0	1	1	none	0.000107092151673
S097	T322	FALSE	FALSE	0	0	1	1	none	8.72530691398e-05
S102	T322	FALSE	FALSE	0	0	1	1	none	0.0001222059001253
S106	T322	FALSE	FALSE	0	0	1	1	none	8.44284500847e-05
S130	T322	FALSE	FALSE	0	0	1	1	none	0.0001295285296437
T009	T322	FALSE	FALSE	0	0	1	1	none	8.89629161824e-05
T010	T322	FALSE	FALSE	0	0	1	1	none	9.13523354612e-05
T013	T322	FALSE	FALSE	0	0	1	1	none	1.18904325284e-05
T014	T322	FALSE	FALSE	0	0	1	1	none	8.40648764837e-05
T020	T322	FALSE	FALSE	0	0	1	1	none	2.45568058095e-05
T021	T322	FALSE	FALSE	0	0	1	1	none	9.41489931924e-05
T028	T322	FALSE	FALSE	0	0	1	1	none	6.98303112337e-05
T035a	T322	FALSE	FALSE	0	0	1	1	none	0.00013035919113
T035b	T322	FALSE	FALSE	0	0	1	1	none	8.95602710021e-05
T040	T322	FALSE	FALSE	0	0	1	1	none	8.56257767896e-05
T056	T322	FALSE	FALSE	0	0	1	1	none	9.5336552545e-05
T059	T322	FALSE	FALSE	0	0	1	1	none	0.0001243908290057
T065	T322	FALSE	FALSE	0	0	1	1	none	1.60381459827e-05
T069	T322	FALSE	FALSE	0	0	1	1	none	0.0001329879760753
T073	T322	FALSE	FALSE	0	0	1	1	none	9.26556127041e-05
T075	T322	FALSE	FALSE	0	0	1	1	none	7.37610330273e-05
T077	T322	FALSE	FALSE	0	0	1	1	none	9.20582578844e-05
T087	T322	FALSE	FALSE	0	0	1	1	none	9.1543710001e-05
T095	T322	FALSE	FALSE	0	0	1	1	none	0.0001294433825787
T099a	T322	FALSE	FALSE	0	0	1	1	none	0.000129085852107
T102	T322	FALSE	FALSE	0	0	1	1	none	0.0001330978067458
T104	T322	FALSE	FALSE	0	0	1	1	none	6.51246202596e-05
T105	T322	FALSE	FALSE	0	0	1	1	none	1.72328556221e-05
T107	T322	FALSE	FALSE	0	0	1	1	none	0.0001336951615655
T126	T322	FALSE	FALSE	0	0	1	1	none	0.0001406143722543
T156	T322	FALSE	FALSE	0	0	1	1	none	2.30943242488e-05
T159a	T322	FALSE	FALSE	0	0	1	1	none	8.95602710021e-05
T182	T322	FALSE	FALSE	0	0	1	1	none	2.36203660019e-05
T188	T322	FALSE	FALSE	0	0	1	1	none	5.95308666427e-05
T192	T322	FALSE	FALSE	0	0	1	1	none	0.0001475140367229
T223	T322	FALSE	FALSE	0	0	1	1	none	2.24256563625e-05
T225	T322	FALSE	FALSE	0	0	1	1	none	3.32493561837e-05
T230	T322	FALSE	FALSE	0	0	1	1	none	8.89629161824e-05
T232	T322	FALSE	FALSE	0	0	1	1	none	0.0001400001923483
T241	T322	FALSE	FALSE	0	0	1	1	none	1.14962535867e-05
T270	T322	FALSE	FALSE	0	0	1	1	none	0.0001420623823659
T271b	T322	FALSE	FALSE	0	0	1	1	none	3.15840060252e-05
T301	T322	FALSE	FALSE	0	0	1	1	none	0.0001524894390264
T303	T322	FALSE	FALSE	0	0	1	1	none	0.0001492724495967
S002	T327b	FALSE	FALSE	0	0	1	1	none	0.0001248101437361
S007	T327b	FALSE	FALSE	0	0	1	1	none	0.0001086400529774
S021	T327b	FALSE	FALSE	0	0	1	1	none	0.0001282153633598
S024	T327b	FALSE	FALSE	0	0	1	1	none	0.000127564993637
S025	T327b	FALSE	FALSE	0	0	1	1	none	0.0001372925663994
S026	T327b	FALSE	FALSE	0	0	1	1	none	0.0001261838397941
S038	T327b	FALSE	FALSE	0	0	1	1	none	0.0001136587262635
S039	T327b	FALSE	FALSE	0	0	1	1	none	0.0001302285482448
S040	T327b	FALSE	FALSE	0	0	1	1	none	4.16236669392e-05
S042	T327b	FALSE	FALSE	0	0	1	1	none	0.0001269238802378
S071	T327b	FALSE	FALSE	0	0	1	1	none	2.62238347241e-05
S078	T327b	FALSE	FALSE	0	0	1	1	none	0.0001260027050134
S081	T327b	FALSE	FALSE	0	0	1	1	none	0.0001285274274347
S085	T327b	FALSE	FALSE	0	0	1	1	none	5.33732571001e-05
S087	T327b	FALSE	FALSE	0	0	1	1	none	6.53659699085e-05
S093	T327b	FALSE	FALSE	0	0	1	1	none	4.43079671018e-05
S097	T327b	FALSE	FALSE	0	0	1	1	none	0.0001318087551612
S102	T327b	FALSE	FALSE	0	0	1	1	none	4.30994898101e-05
S106	T327b	FALSE	FALSE	0	0	1	1	none	0.0001289841361061
S130	T327b	FALSE	FALSE	0	0	1	1	none	6.67443450725e-05
T009	T327b	FALSE	FALSE	0	0	1	1	none	0.0001335186022038
T010	T327b	FALSE	FALSE	0	0	1	1	none	0.0001359080214826
T013	T327b	FALSE	FALSE	0	0	1	1	none	0.0001234359502878
T014	T327b	FALSE	FALSE	0	0	1	1	none	0.0001286205625051
T020	T327b	FALSE	FALSE	0	0	1	1	none	0.0001191054017843
T021	T327b	FALSE	FALSE	0	0	1	1	none	0.0001387046792138
T028	T327b	FALSE	FALSE	0	0	1	1	none	0.0001194494963891
T035a	T327b	FALSE	FALSE	0	0	1	1	none	6.75750065588e-05
T035b	T327b	FALSE	FALSE	0	0	1	1	none	0.0001341159570235
T040	T327b	FALSE	FALSE	0	0	1	1	none	0.000130181462811
T056	T327b	FALSE	FALSE	0	0	1	1	none	0.0001398922385664
T059	T327b	FALSE	FALSE	0	0	1	1	none	4.52844186905e-05
T065	T327b	FALSE	FALSE	0	0	1	1	none	0.0001147589315521
T069	T327b	FALSE	FALSE	0	0	1	1	none	4.86042499781e-05
T073	T327b	FALSE	FALSE	0	0	1	1	none	0.0001372112987255
T075	T327b	FALSE	FALSE	0	0	1	1	none	0.0001169032265961
T077	T327b	FALSE	FALSE	0	0	1	1	none	0.0001366139439058
T087	T327b	FALSE	FALSE	0	0	1	1	none	0.0001360993960224
T095	T327b	FALSE	FALSE	0	0	1	1	none	6.66591980075e-05
T099a	T327b	FALSE	FALSE	0	0	1	1	none	6.63016675358e-05
T102	T327b	FALSE	FALSE	0	0	1	1	none	7.03136221746e-05
T104	T327b	FALSE	FALSE	0	0	1	1	none	0.000114743805415
T105	T327b	FALSE	FALSE	0	0	1	1	none	0.0001159536411915
T107	T327b	FALSE	FALSE	0	0	1	1	none	7.09109769943e-05
T126	T327b	FALSE	FALSE	0	0	1	1	none	5.62306461571e-05
T156	T327b	FALSE	FALSE	0	0	1	1	none	0.0001164482105842
T159a	T327b	FALSE	FALSE	0	0	1	1	none	0.0001341159570235
T182	T327b	FALSE	FALSE	0	0	1	1	none	0.0001169742523373
T188	T327b	FALSE	FALSE	0	0	1	1	none	0.0001091500517981
T192	T327b	FALSE	FALSE	0	0	1	1	none	6.31303106257e-05
T223	T327b	FALSE	FALSE	0	0	1	1	none	0.0001157795426979
T225	T327b	FALSE	FALSE	0	0	1	1	none	0.0001266032425191
T230	T327b	FALSE	FALSE	0	0	1	1	none	0.0001335186022038
T232	T327b	FALSE	FALSE	0	0	1	1	none	5.56164662511e-05
T241	T327b	FALSE	FALSE	0	0	1	1	none	0.0001399039118427
T270	T327b	FALSE	FALSE	0	0	1	1	none	5.76786562687e-05
T271b	T327b	FALSE	FALSE	0	0	1	1	none	0.0001249378923606
T301	T327b	FALSE	FALSE	0	0	1	1	none	6.81057129291999e-05
T303	T327b	FALSE	FALSE	0	0	1	1	none	6.48887234995e-05
T322	T327b	FALSE	FALSE	0	0	1	1	none	0.0001296023678954
S002	T330	TRUE	TRUE	0	0	1	1	none	0.000123018079277
S007	T330	TRUE	TRUE	0	0	1	1	none	0.0001068479885183
S021	T330	TRUE	TRUE	0	0	1	1	none	0.0001264232989007
S024	T330	TRUE	TRUE	0	0	1	1	none	0.0001257729291779
S025	T330	TRUE	TRUE	0	0	1	1	none	0.0001355005019403
S026	T330	TRUE	TRUE	0	0	1	1	none	0.000124391775335
S038	T330	TRUE	TRUE	0	0	1	1	none	0.0001118666618044
S039	T330	TRUE	TRUE	0	0	1	1	none	0.0001284364837857
S040	T330	TRUE	TRUE	0	0	1	1	none	3.98316024801e-05
S042	T330	TRUE	TRUE	0	0	1	1	none	0.0001251318157787
S071	T330	TRUE	TRUE	0	0	1	1	none	2.4431770265e-05
S078	T330	TRUE	TRUE	0	0	1	1	none	0.0001242106405543
S081	T330	TRUE	TRUE	0	0	1	1	none	0.0001267353629756
S085	T330	TRUE	TRUE	0	0	1	1	none	5.1581192641e-05
S087	T330	TRUE	TRUE	0	0	1	1	none	6.35739054494e-05
S093	T330	TRUE	TRUE	0	0	1	1	none	4.25159026427e-05
S097	T330	TRUE	TRUE	0	0	1	1	none	0.0001300166907021
S102	T330	TRUE	TRUE	0	0	1	1	none	4.1307425351e-05
S106	T330	TRUE	TRUE	0	0	1	1	none	0.000127192071647
S130	T330	TRUE	TRUE	0	0	1	1	none	6.49522806134e-05
T009	T330	TRUE	TRUE	0	0	1	1	none	0.0001317265377447
T010	T330	FALSE	FALSE	0	0	1	1	none	0.0001341159570235
T013	T330	FALSE	FALSE	0	0	1	1	none	0.0001216438858287
T014	T330	TRUE	TRUE	0	0	1	1	none	0.000126828498046
T020	T330	TRUE	TRUE	0	0	1	1	none	0.0001173133373252
T021	T330	FALSE	FALSE	0	0	1	1	none	0.0001369126147547
T028	T330	TRUE	TRUE	0	0	1	1	none	0.00011765743193
T035a	T330	TRUE	TRUE	0	0	1	1	none	6.57829420997e-05
T035b	T330	TRUE	TRUE	0	0	1	1	none	0.0001323238925644
T040	T330	TRUE	TRUE	0	0	1	1	none	0.0001283893983519
T056	T330	FALSE	FALSE	0	0	1	1	none	0.0001381001741073
T059	T330	TRUE	TRUE	0	0	1	1	none	4.34923542314e-05
T065	T330	TRUE	TRUE	0	0	1	1	none	0.000112966867093
T069	T330	TRUE	TRUE	0	0	1	1	none	4.6812185519e-05
T073	T330	FALSE	FALSE	0	0	1	1	none	0.0001354192342664
T075	T330	TRUE	TRUE	0	0	1	1	none	0.000115111162137
T077	T330	FALSE	FALSE	0	0	1	1	none	0.0001348218794467
T087	T330	FALSE	FALSE	0	0	1	1	none	0.0001343073315633
T095	T330	TRUE	TRUE	0	0	1	1	none	6.48671335484e-05
T099a	T330	TRUE	TRUE	0	0	1	1	none	6.45096030767e-05
T102	T330	FALSE	FALSE	0	0	1	1	none	6.85215577155e-05
T104	T330	FALSE	FALSE	0	0	1	1	none	0.0001129517409559
T105	T330	FALSE	FALSE	0	0	1	1	none	0.0001141615767324
T107	T330	FALSE	FALSE	0	0	1	1	none	6.91189125352e-05
T126	T330	TRUE	TRUE	0	0	1	1	none	5.4438581698e-05
T156	T330	FALSE	FALSE	0	0	1	1	none	0.0001146561461251
T159a	T330	TRUE	TRUE	0	0	1	1	none	0.0001323238925644
T182	T330	FALSE	FALSE	0	0	1	1	none	0.0001151821878782
T188	T330	TRUE	TRUE	0	0	1	1	none	0.000107357987339
T192	T330	FALSE	FALSE	0	0	1	1	none	6.13382461666e-05
T223	T330	FALSE	FALSE	0	0	1	1	none	0.0001139874782388
T225	T330	FALSE	FALSE	0	0	1	1	none	0.00012481117806
T230	T330	TRUE	TRUE	0	0	1	1	none	0.0001317265377447
T232	T330	TRUE	TRUE	0	0	1	1	none	5.3824401792e-05
T241	T330	FALSE	FALSE	0	0	1	1	none	0.0001381118473836
T270	T330	FALSE	FALSE	0	0	1	1	none	5.58865918096e-05
T271b	T330	FALSE	FALSE	0	0	1	1	none	0.0001231458279015
T301	T330	FALSE	FALSE	0	0	1	1	none	6.63136484701e-05
T303	T330	FALSE	FALSE	0	0	1	1	none	6.30966590404e-05
T322	T330	FALSE	FALSE	0	0	1	1	none	0.0001278103034363
T327b	T330	TRUE	TRUE	0	1	1	1	desc	5.973548197e-07
S002	T335	FALSE	FALSE	0	0	1	1	none	0.0001425994692632
S007	T335	FALSE	FALSE	0	0	1	1	none	0.0001264293785045
S021	T335	FALSE	FALSE	0	0	1	1	none	0.0001460046888869
S024	T335	FALSE	FALSE	0	0	1	1	none	0.0001453543191641
S025	T335	FALSE	FALSE	0	0	1	1	none	0.0001550818919265
S026	T335	FALSE	FALSE	0	0	1	1	none	0.0001439731653212
S038	T335	FALSE	FALSE	0	0	1	1	none	0.0001314480517906
S039	T335	FALSE	FALSE	0	0	1	1	none	0.0001480178737719
S040	T335	FALSE	FALSE	0	0	1	1	none	5.94129924663e-05
S042	T335	FALSE	FALSE	0	0	1	1	none	0.0001447132057649
S071	T335	FALSE	FALSE	0	0	1	1	none	4.00077995112e-05
S078	T335	FALSE	FALSE	0	0	1	1	none	0.0001437920305405
S081	T335	FALSE	FALSE	0	0	1	1	none	0.0001463167529618
S085	T335	FALSE	FALSE	0	0	1	1	none	7.11625826272e-05
S087	T335	FALSE	FALSE	0	0	1	1	none	8.31552954356e-05
S093	T335	FALSE	FALSE	0	0	1	1	none	6.20972926289e-05
S097	T335	FALSE	FALSE	0	0	1	1	none	0.0001495980806883
S102	T335	FALSE	FALSE	0	0	1	1	none	6.08888153372e-05
S106	T335	FALSE	FALSE	0	0	1	1	none	0.0001467734616332
S130	T335	FALSE	FALSE	0	0	1	1	none	8.45336705996e-05
T009	T335	FALSE	FALSE	0	0	1	1	none	0.0001513079277309
T010	T335	FALSE	FALSE	0	0	1	1	none	0.0001536973470097
T013	T335	FALSE	FALSE	0	0	1	1	none	0.0001412252758149
T014	T335	FALSE	FALSE	0	0	1	1	none	0.0001464098880322
T020	T335	FALSE	FALSE	0	0	1	1	none	0.0001368947273114
T021	T335	FALSE	FALSE	0	0	1	1	none	0.0001564940047409
T028	T335	FALSE	FALSE	0	0	1	1	none	0.0001372388219162
T035a	T335	FALSE	FALSE	0	0	1	1	none	8.53643320859e-05
T035b	T335	FALSE	FALSE	0	0	1	1	none	0.0001519052825506
T040	T335	FALSE	FALSE	0	0	1	1	none	0.0001479707883381
T056	T335	FALSE	FALSE	0	0	1	1	none	0.0001576815640935
T059	T335	FALSE	FALSE	0	0	1	1	none	6.30737442176e-05
T065	T335	FALSE	FALSE	0	0	1	1	none	0.0001325482570792
T069	T335	FALSE	FALSE	0	0	1	1	none	4.93699889472e-05
T073	T335	FALSE	FALSE	0	0	1	1	none	0.0001550006242526
T075	T335	FALSE	FALSE	0	0	1	1	none	0.0001346925521232
T077	T335	FALSE	FALSE	0	0	1	1	none	0.0001544032694329
T087	T335	FALSE	FALSE	0	0	1	1	none	0.0001538887215495
T095	T335	FALSE	FALSE	0	0	1	1	none	8.44485235346e-05
T099a	T335	FALSE	FALSE	0	0	1	1	none	8.40909930629e-05
T102	T335	FALSE	FALSE	0	0	1	1	none	8.81029477017e-05
T104	T335	FALSE	FALSE	0	0	1	1	none	0.0001325331309421
T105	T335	FALSE	FALSE	0	0	1	1	none	0.0001337429667186
T107	T335	FALSE	FALSE	0	0	1	1	none	8.87003025214e-05
T126	T335	TRUE	TRUE	1	0	1	1	anc	5.973548197e-07
T156	T335	FALSE	FALSE	0	0	1	1	none	0.0001342375361113
T159a	T335	FALSE	FALSE	0	0	1	1	none	0.0001519052825506
T182	T335	FALSE	FALSE	0	0	1	1	none	0.0001347635778644
T188	T335	FALSE	FALSE	0	0	1	1	none	0.0001269393773252
T192	T335	FALSE	FALSE	0	0	1	1	none	1.24822759974e-05
T223	T335	FALSE	FALSE	0	0	1	1	none	0.000133568868225
T225	T335	FALSE	FALSE	0	0	1	1	none	0.0001443925680462
T230	T335	FALSE	FALSE	0	0	1	1	none	0.0001513079277309
T232	T335	FALSE	FALSE	0	0	1	1	none	1.00803469602e-05
T241	T335	FALSE	FALSE	0	0	1	1	none	0.0001576932373698
T270	T335	FALSE	FALSE	0	0	1	1	none	1.21425369778e-05
T271b	T335	FALSE	FALSE	0	0	1	1	none	0.0001427272178877
T301	T335	FALSE	FALSE	0	0	1	1	none	1.38735493827e-05
T303	T335	FALSE	FALSE	0	0	1	1	none	1.30459792318e-05
T322	T335	FALSE	FALSE	0	0	1	1	none	0.0001473916934225
T327b	T335	FALSE	FALSE	0	0	1	1	none	6.30079673253e-05
T330	T335	FALSE	FALSE	0	0	1	1	none	6.12159028662e-05
S002	T341	TRUE	TRUE	0	0	1	1	none	1.61607041867e-05
S007	T341	TRUE	TRUE	0	0	1	1	none	6.2401252108e-05
S021	T341	TRUE	TRUE	0	0	1	1	none	1.95659238104e-05
S024	T341	TRUE	TRUE	0	0	1	1	none	1.89155540876e-05
S025	T341	TRUE	TRUE	0	0	1	1	none	2.4655457082e-05
S026	T341	TRUE	TRUE	0	0	1	1	none	2.9301228927e-06
S038	T341	TRUE	TRUE	0	0	1	1	none	6.74199253941e-05
S039	T341	TRUE	TRUE	0	0	1	1	none	2.15791086954e-05
S040	T341	TRUE	TRUE	0	0	1	1	none	0.0001190469624064
S042	T341	TRUE	TRUE	0	0	1	1	none	1.82744406884e-05
S071	T341	TRUE	TRUE	0	0	1	1	none	0.0001089244459733
S078	T341	TRUE	TRUE	0	0	1	1	none	1.7353265464e-05
S081	T341	TRUE	TRUE	0	0	1	1	none	1.98779878853e-05
S085	T341	TRUE	TRUE	0	0	1	1	none	0.0001144743268233
S087	T341	TRUE	TRUE	0	0	1	1	none	0.0001264670396317
S093	T341	TRUE	TRUE	0	0	1	1	none	0.000105409036825
S097	T341	TRUE	TRUE	0	0	1	1	none	1.91716458438e-05
S102	T341	TRUE	TRUE	0	0	1	1	none	0.0001205227852773
S106	T341	TRUE	TRUE	0	0	1	1	none	2.03346965567e-05
S130	T341	TRUE	TRUE	0	0	1	1	none	0.0001278454147957
T009	T341	TRUE	TRUE	0	0	1	1	none	1.40728381124e-05
T010	T341	FALSE	FALSE	0	0	1	1	none	1.64622573912e-05
T013	T341	FALSE	FALSE	0	0	1	1	none	7.71971494184e-05
T014	T341	TRUE	TRUE	0	0	1	1	none	1.99711229557e-05
T020	T341	TRUE	TRUE	0	0	1	1	none	7.28666009149e-05
T021	T341	FALSE	FALSE	0	0	1	1	none	1.92589151224e-05
T028	T341	TRUE	TRUE	0	0	1	1	none	7.32106955197e-05
T035a	T341	TRUE	TRUE	0	0	1	1	none	0.000128676076282
T035b	T341	TRUE	TRUE	0	0	1	1	none	1.46701929321e-05
T040	T341	TRUE	TRUE	0	0	1	1	none	2.15320232616e-05
T056	T341	FALSE	FALSE	0	0	1	1	none	2.0446474475e-05
T059	T341	TRUE	TRUE	0	0	1	1	none	0.0001227077141577
T065	T341	TRUE	TRUE	0	0	1	1	none	6.85201306827e-05
T069	T341	TRUE	TRUE	0	0	1	1	none	0.0001313048612273
T073	T341	FALSE	FALSE	0	0	1	1	none	1.77655346341e-05
T075	T341	TRUE	TRUE	0	0	1	1	none	7.20779181793e-05
T077	T341	FALSE	FALSE	0	0	1	1	none	1.71681798144e-05
T087	T341	FALSE	FALSE	0	0	1	1	none	1.6653631931e-05
T095	T341	TRUE	TRUE	0	0	1	1	none	0.0001277602677307
T099a	T341	TRUE	TRUE	0	0	1	1	none	0.000127402737259
T102	T341	FALSE	FALSE	0	0	1	1	none	0.0001314146918978
T104	T341	FALSE	FALSE	0	0	1	1	none	6.85050045456e-05
T105	T341	FALSE	FALSE	0	0	1	1	none	6.97148403221e-05
T107	T341	FALSE	FALSE	0	0	1	1	none	0.0001320120467175
T126	T341	TRUE	TRUE	0	0	1	1	none	0.0001389312574063
T156	T341	FALSE	FALSE	0	0	1	1	none	7.02094097148e-05
[truncated: 1,161 more rows]
