# Supplementary material for: Improved characterisation of MRSA transmission using within-host bacterial sequence diversity
Source: eLife. 2019 Oct 8;8:e46402. doi: 10.7554/eLife.46402 (PMC6954020; doi:10.7554/eLife.46402)
Supplement: Figure 9—source data 1. [file elife-46402-fig9-data1.zip › Figure 9-source data 1/classifications/Classification_Posterior_ds_10percol_5.csv]

host.1	host.2	adjacent	contiguous	paths12	paths21	nodes1	nodes2	path.classification	min.distance.between.subgraphs
S002	S007	TRUE	TRUE	0	0	1	1	none	7.0101690964e-05
S002	S021	TRUE	TRUE	0	0	1	1	none	1.59975325891e-05
S007	S021	TRUE	TRUE	0	0	1	1	none	6.69431152931e-05
S002	S024	TRUE	TRUE	0	0	1	1	none	1.52189547112e-05
S007	S024	TRUE	TRUE	0	0	1	1	none	6.61645374152e-05
S021	S024	TRUE	TRUE	0	0	1	1	none	3.4924436265e-06
S002	S025	TRUE	TRUE	0	0	1	1	none	2.0684596119e-05
S007	S025	TRUE	TRUE	0	0	1	1	none	6.7576039257e-05
S021	S025	TRUE	TRUE	0	0	1	1	none	1.75260204481e-05
S024	S025	TRUE	TRUE	0	0	1	1	none	1.67474425702e-05
S002	S026	TRUE	TRUE	0	0	1	1	none	1.93365760281e-05
S007	S026	TRUE	TRUE	0	0	1	1	none	6.62280191661e-05
S021	S026	TRUE	TRUE	0	0	1	1	none	1.61780003572e-05
S024	S026	TRUE	TRUE	0	0	1	1	none	1.53994224793e-05
S025	S026	TRUE	TRUE	0	0	1	1	none	1.42499554871e-05
S002	S038	TRUE	TRUE	0	0	1	1	none	7.05721973329e-05
S007	S038	TRUE	TRUE	0	0	1	1	none	4.38905459509e-05
S021	S038	TRUE	TRUE	0	0	1	1	none	6.7413621662e-05
S024	S038	TRUE	TRUE	0	0	1	1	none	6.66350437841e-05
S025	S038	TRUE	TRUE	0	0	1	1	none	6.80465456259e-05
S026	S038	TRUE	TRUE	0	0	1	1	none	6.6698525535e-05
S002	S039	TRUE	TRUE	0	0	1	1	none	1.70198634962e-05
S007	S039	TRUE	TRUE	0	0	1	1	none	6.79654462002e-05
S021	S039	TRUE	TRUE	0	0	1	1	none	2.2199055469e-06
S024	S039	TRUE	TRUE	0	0	1	1	none	4.5147745336e-06
S025	S039	TRUE	TRUE	0	0	1	1	none	1.85483513552e-05
S026	S039	TRUE	TRUE	0	0	1	1	none	1.72003312643e-05
S038	S039	TRUE	TRUE	0	0	1	1	none	6.84359525691e-05
S002	S040	TRUE	TRUE	0	0	1	1	none	0.0001067598738597
S007	S040	TRUE	TRUE	0	0	1	1	none	0.0001071455931777
S021	S040	TRUE	TRUE	0	0	1	1	none	0.0001036012981888
S024	S040	TRUE	TRUE	0	0	1	1	none	0.0001028227203109
S025	S040	TRUE	TRUE	0	0	1	1	none	0.0001042342221527
S026	S040	TRUE	TRUE	0	0	1	1	none	0.0001028862020618
S038	S040	TRUE	TRUE	0	0	1	1	none	0.0001076160995466
S039	S040	TRUE	TRUE	0	0	1	1	none	0.0001046236290959
S002	S042	TRUE	TRUE	0	0	1	1	none	1.62297885007e-05
S007	S042	TRUE	TRUE	0	0	1	1	none	6.71753712047e-05
S021	S042	TRUE	TRUE	0	0	1	1	none	3.3057027762e-06
S024	S042	TRUE	TRUE	0	0	1	1	none	3.7246995381e-06
S025	S042	TRUE	TRUE	0	0	1	1	none	1.77582763597e-05
S026	S042	TRUE	TRUE	0	0	1	1	none	1.64102562688e-05
S038	S042	TRUE	TRUE	0	0	1	1	none	6.76458775736e-05
S039	S042	TRUE	TRUE	0	0	1	1	none	4.3280336833e-06
S040	S042	TRUE	TRUE	0	0	1	1	none	0.0001038335541004
S002	S071	TRUE	TRUE	0	0	1	1	none	9.23697647243e-05
S007	S071	TRUE	TRUE	0	0	1	1	none	9.27554840423e-05
S021	S071	TRUE	TRUE	0	0	1	1	none	8.92111890534e-05
S024	S071	TRUE	TRUE	0	0	1	1	none	8.84326111755e-05
S025	S071	TRUE	TRUE	0	0	1	1	none	8.98441130173e-05
S026	S071	TRUE	TRUE	0	0	1	1	none	8.84960929264e-05
S038	S071	TRUE	TRUE	0	0	1	1	none	9.32259904112e-05
S039	S071	TRUE	TRUE	0	0	1	1	none	9.02335199605e-05
S040	S071	TRUE	TRUE	0	0	1	1	none	2.56852601042e-05
S042	S071	TRUE	TRUE	0	0	1	1	none	8.9443444965e-05
S002	S078	TRUE	TRUE	0	0	1	1	none	1.7892187843e-05
S007	S078	TRUE	TRUE	0	0	1	1	none	6.8837770547e-05
S021	S078	TRUE	TRUE	0	0	1	1	none	7.3632513981e-06
S024	S078	TRUE	TRUE	0	0	1	1	none	6.5846735202e-06
S025	S078	TRUE	TRUE	0	0	1	1	none	1.9420675702e-05
S026	S078	TRUE	TRUE	0	0	1	1	none	1.80726556111e-05
S038	S078	TRUE	TRUE	0	0	1	1	none	6.93082769159e-05
S039	S078	TRUE	TRUE	0	0	1	1	none	8.3855823052e-06
S040	S078	TRUE	TRUE	0	0	1	1	none	0.0001054959534427
S042	S078	TRUE	TRUE	0	0	1	1	none	7.5955073097e-06
S071	S078	TRUE	TRUE	0	0	1	1	none	9.11058443073e-05
S002	S081	TRUE	TRUE	0	0	1	1	none	1.64912018127e-05
S007	S081	TRUE	TRUE	0	0	1	1	none	6.74367845167e-05
S021	S081	TRUE	TRUE	0	0	1	1	none	4.764690728e-06
S024	S081	TRUE	TRUE	0	0	1	1	none	2.7885382103e-06
S025	S081	TRUE	TRUE	0	0	1	1	none	1.80196896717e-05
S026	S081	TRUE	TRUE	0	0	1	1	none	1.66716695808e-05
S038	S081	TRUE	TRUE	0	0	1	1	none	6.79072908856e-05
S039	S081	TRUE	TRUE	0	0	1	1	none	5.7870216351e-06
S040	S081	TRUE	TRUE	0	0	1	1	none	0.0001040949674124
S042	S081	TRUE	TRUE	0	0	1	1	none	4.9969466396e-06
S071	S081	TRUE	TRUE	0	0	1	1	none	8.9704858277e-05
S078	S081	TRUE	TRUE	0	0	1	1	none	7.8569206217e-06
S002	S085	TRUE	TRUE	0	0	1	1	none	9.90142441579e-05
S007	S085	TRUE	TRUE	0	0	1	1	none	9.93999634759e-05
S021	S085	TRUE	TRUE	0	0	1	1	none	9.5855668487e-05
S024	S085	TRUE	TRUE	0	0	1	1	none	9.50770906091e-05
S025	S085	TRUE	TRUE	0	0	1	1	none	9.64885924509e-05
S026	S085	TRUE	TRUE	0	0	1	1	none	9.514057236e-05
S038	S085	TRUE	TRUE	0	0	1	1	none	9.98704698448e-05
S039	S085	TRUE	TRUE	0	0	1	1	none	9.68779993941e-05
S040	S085	TRUE	TRUE	0	0	1	1	none	5.14576681318e-05
S042	S085	TRUE	TRUE	0	0	1	1	none	9.60879243986e-05
S071	S085	TRUE	TRUE	0	0	1	1	none	3.70675589964e-05
S078	S085	TRUE	TRUE	0	0	1	1	none	9.77503237409e-05
S081	S085	TRUE	TRUE	0	0	1	1	none	9.63493377106e-05
S002	S087	TRUE	TRUE	0	0	1	1	none	0.0001063441821005
S007	S087	TRUE	TRUE	0	0	1	1	none	0.0001067299014185
S021	S087	TRUE	TRUE	0	0	1	1	none	0.0001031856064296
S024	S087	TRUE	TRUE	0	0	1	1	none	0.0001024070285517
S025	S087	TRUE	TRUE	0	0	1	1	none	0.0001038185303935
S026	S087	TRUE	TRUE	0	0	1	1	none	0.0001024705103026
S038	S087	TRUE	TRUE	0	0	1	1	none	0.0001072004077874
S039	S087	TRUE	TRUE	0	0	1	1	none	0.0001042079373367
S040	S087	TRUE	TRUE	0	0	1	1	none	5.87876060744e-05
S042	S087	TRUE	TRUE	0	0	1	1	none	0.0001034178623412
S071	S087	TRUE	TRUE	0	0	1	1	none	4.4397496939e-05
S078	S087	TRUE	TRUE	0	0	1	1	none	0.0001050802616835
S081	S087	TRUE	TRUE	0	0	1	1	none	0.0001036792756532
S085	S087	TRUE	TRUE	0	0	1	1	none	2.38126600626e-05
S002	S093	TRUE	TRUE	0	0	1	1	none	8.90653832264e-05
S007	S093	TRUE	TRUE	0	0	1	1	none	8.94511025444e-05
S021	S093	TRUE	TRUE	0	0	1	1	none	8.59068075555e-05
S024	S093	TRUE	TRUE	0	0	1	1	none	8.51282296776e-05
S025	S093	TRUE	TRUE	0	0	1	1	none	8.65397315194e-05
S026	S093	TRUE	TRUE	0	0	1	1	none	8.51917114285e-05
S038	S093	TRUE	TRUE	0	0	1	1	none	8.99216089133e-05
S039	S093	TRUE	TRUE	0	0	1	1	none	8.69291384626e-05
S040	S093	TRUE	TRUE	0	0	1	1	none	4.15088072003e-05
S042	S093	TRUE	TRUE	0	0	1	1	none	8.61390634671e-05
S071	S093	TRUE	TRUE	0	0	1	1	none	2.71186980649e-05
S078	S093	TRUE	TRUE	0	0	1	1	none	8.78014628094e-05
S081	S093	TRUE	TRUE	0	0	1	1	none	8.64004767791e-05
S085	S093	TRUE	TRUE	0	0	1	1	none	1.12543792785e-05
S087	S093	TRUE	TRUE	0	0	1	1	none	1.85843172211e-05
S002	S097	TRUE	TRUE	0	0	1	1	none	1.9244620577e-05
S007	S097	TRUE	TRUE	0	0	1	1	none	6.6136063715e-05
S021	S097	TRUE	TRUE	0	0	1	1	none	1.60860449061e-05
S024	S097	TRUE	TRUE	0	0	1	1	none	1.53074670282e-05
S025	S097	TRUE	TRUE	0	0	1	1	none	3.595616008e-06
S026	S097	TRUE	TRUE	0	0	1	1	none	1.28099799451e-05
S038	S097	TRUE	TRUE	0	0	1	1	none	6.66065700839e-05
S039	S097	TRUE	TRUE	0	0	1	1	none	1.71083758132e-05
S040	S097	TRUE	TRUE	0	0	1	1	none	0.0001027942466107
S042	S097	TRUE	TRUE	0	0	1	1	none	1.63183008177e-05
S071	S097	TRUE	TRUE	0	0	1	1	none	8.84041374753e-05
S078	S097	TRUE	TRUE	0	0	1	1	none	1.798070016e-05
S081	S097	TRUE	TRUE	0	0	1	1	none	1.65797141297e-05
S085	S097	TRUE	TRUE	0	0	1	1	none	9.50486169089e-05
S087	S097	TRUE	TRUE	0	0	1	1	none	0.0001023785548515
S093	S097	TRUE	TRUE	0	0	1	1	none	8.50997559774e-05
S002	S102	TRUE	TRUE	0	0	1	1	none	0.0001074882121509
S007	S102	TRUE	TRUE	0	0	1	1	none	0.0001078739314689
S021	S102	TRUE	TRUE	0	0	1	1	none	0.00010432963648
S024	S102	TRUE	TRUE	0	0	1	1	none	0.0001035510586021
S025	S102	TRUE	TRUE	0	0	1	1	none	0.0001049625604439
S026	S102	TRUE	TRUE	0	0	1	1	none	0.000103614540353
S038	S102	TRUE	TRUE	0	0	1	1	none	0.0001083444378378
S039	S102	TRUE	TRUE	0	0	1	1	none	0.0001053519673871
S040	S102	TRUE	TRUE	0	0	1	1	none	3.1234875708e-06
S042	S102	TRUE	TRUE	0	0	1	1	none	0.0001045618923916
S071	S102	TRUE	TRUE	0	0	1	1	none	2.64135983954e-05
S078	S102	TRUE	TRUE	0	0	1	1	none	0.0001062242917339
S081	S102	TRUE	TRUE	0	0	1	1	none	0.0001048233057036
S085	S102	TRUE	TRUE	0	0	1	1	none	5.2186006423e-05
S087	S102	TRUE	TRUE	0	0	1	1	none	5.95159443656e-05
S093	S102	TRUE	TRUE	0	0	1	1	none	4.22371454915e-05
S097	S102	TRUE	TRUE	0	0	1	1	none	0.0001035225849019
S002	S106	TRUE	TRUE	0	0	1	1	none	1.1073751335e-05
S007	S106	TRUE	TRUE	0	0	1	1	none	6.4973894339e-05
S021	S106	TRUE	TRUE	0	0	1	1	none	1.08697359641e-05
S024	S106	TRUE	TRUE	0	0	1	1	none	1.00911580862e-05
S025	S106	TRUE	TRUE	0	0	1	1	none	1.5556799494e-05
S026	S106	TRUE	TRUE	0	0	1	1	none	1.42087794031e-05
S038	S106	TRUE	TRUE	0	0	1	1	none	6.54444007079e-05
S039	S106	TRUE	TRUE	0	0	1	1	none	1.18920668712e-05
S040	S106	TRUE	TRUE	0	0	1	1	none	0.0001016320772347
S042	S106	TRUE	TRUE	0	0	1	1	none	1.11019918757e-05
S071	S106	TRUE	TRUE	0	0	1	1	none	8.72419680993e-05
S078	S106	TRUE	TRUE	0	0	1	1	none	1.2764391218e-05
S081	S106	TRUE	TRUE	0	0	1	1	none	1.13634051877e-05
S085	S106	TRUE	TRUE	0	0	1	1	none	9.38864475329e-05
S087	S106	TRUE	TRUE	0	0	1	1	none	0.0001012163854755
S093	S106	TRUE	TRUE	0	0	1	1	none	8.39375866014e-05
S097	S106	TRUE	TRUE	0	0	1	1	none	1.4116823952e-05
S102	S106	TRUE	TRUE	0	0	1	1	none	0.0001023604155259
S002	S130	TRUE	TRUE	0	0	1	1	none	0.0001061293323799
S007	S130	TRUE	TRUE	0	0	1	1	none	0.0001065150516979
S021	S130	TRUE	TRUE	0	0	1	1	none	0.000102970756709
S024	S130	TRUE	TRUE	0	0	1	1	none	0.0001021921788311
S025	S130	TRUE	TRUE	0	0	1	1	none	0.0001036036806729
S026	S130	TRUE	TRUE	0	0	1	1	none	0.000102255660582
S038	S130	TRUE	TRUE	0	0	1	1	none	0.0001069855580668
S039	S130	TRUE	TRUE	0	0	1	1	none	0.0001039930876161
S040	S130	TRUE	TRUE	0	0	1	1	none	5.85727563538e-05
S042	S130	TRUE	TRUE	0	0	1	1	none	0.0001032030126206
S071	S130	TRUE	TRUE	0	0	1	1	none	4.41826472184e-05
S078	S130	TRUE	TRUE	0	0	1	1	none	0.0001048654119629
S081	S130	TRUE	TRUE	0	0	1	1	none	0.0001034644259326
S085	S130	TRUE	TRUE	0	0	1	1	none	2.3597810342e-05
S087	S130	TRUE	TRUE	0	0	1	1	none	1.4124243604e-06
S093	S130	TRUE	TRUE	0	0	1	1	none	1.83694675005e-05
S097	S130	TRUE	TRUE	0	0	1	1	none	0.0001021637051309
S102	S130	TRUE	TRUE	0	0	1	1	none	5.9301094645e-05
S106	S130	TRUE	TRUE	0	0	1	1	none	0.0001010015357549
S002	T009	FALSE	FALSE	0	0	1	1	none	3.36466526466e-05
S007	T009	FALSE	FALSE	0	0	1	1	none	8.05380957846e-05
S021	T009	FALSE	FALSE	0	0	1	1	none	3.04880769757e-05
S024	T009	FALSE	FALSE	0	0	1	1	none	2.97094990978e-05
S025	T009	FALSE	FALSE	0	0	1	1	none	2.85600321056e-05
S026	T009	FALSE	FALSE	0	0	1	1	none	1.93699267087e-05
S038	T009	FALSE	FALSE	0	0	1	1	none	8.10086021535e-05
S039	T009	FALSE	FALSE	0	0	1	1	none	3.15104078828e-05
S040	T009	FALSE	FALSE	0	0	1	1	none	0.0001171962786803
S042	T009	FALSE	FALSE	0	0	1	1	none	3.07203328873e-05
S071	T009	FALSE	FALSE	0	0	1	1	none	0.0001028061695449
S078	T009	FALSE	FALSE	0	0	1	1	none	3.23827322296e-05
S081	T009	FALSE	FALSE	0	0	1	1	none	3.09817461993e-05
S085	T009	FALSE	FALSE	0	0	1	1	none	0.0001094506489785
S087	T009	FALSE	FALSE	0	0	1	1	none	0.0001167805869211
S093	T009	FALSE	FALSE	0	0	1	1	none	9.9501788047e-05
S097	T009	FALSE	FALSE	0	0	1	1	none	2.71200565636e-05
S102	T009	FALSE	FALSE	0	0	1	1	none	0.0001179246169715
S106	T009	FALSE	FALSE	0	0	1	1	none	2.85188560216e-05
S130	T009	FALSE	FALSE	0	0	1	1	none	0.0001165657372005
S002	T010	FALSE	FALSE	0	0	1	1	none	3.48978107902e-05
S007	T010	FALSE	FALSE	0	0	1	1	none	8.17892539282e-05
S021	T010	FALSE	FALSE	0	0	1	1	none	3.17392351193e-05
S024	T010	FALSE	FALSE	0	0	1	1	none	3.09606572414e-05
S025	T010	FALSE	FALSE	0	0	1	1	none	2.98111902492e-05
S026	T010	FALSE	FALSE	0	0	1	1	none	2.06210848523e-05
S038	T010	FALSE	FALSE	0	0	1	1	none	8.22597602971e-05
S039	T010	FALSE	FALSE	0	0	1	1	none	3.27615660264e-05
S040	T010	FALSE	FALSE	0	0	1	1	none	0.0001184474368239
S042	T010	FALSE	FALSE	0	0	1	1	none	3.19714910309e-05
S071	T010	FALSE	FALSE	0	0	1	1	none	0.0001040573276885
S078	T010	FALSE	FALSE	0	0	1	1	none	3.36338903732e-05
S081	T010	FALSE	FALSE	0	0	1	1	none	3.22329043429e-05
S085	T010	FALSE	FALSE	0	0	1	1	none	0.0001107018071221
S087	T010	FALSE	FALSE	0	0	1	1	none	0.0001180317450647
S093	T010	FALSE	FALSE	0	0	1	1	none	0.0001007529461906
S097	T010	FALSE	FALSE	0	0	1	1	none	2.83712147072e-05
S102	T010	FALSE	FALSE	0	0	1	1	none	0.0001191757751151
S106	T010	FALSE	FALSE	0	0	1	1	none	2.97700141652e-05
S130	T010	FALSE	FALSE	0	0	1	1	none	0.0001178168953441
T009	T010	FALSE	FALSE	0	0	1	1	none	3.828882194e-06
S002	T013	FALSE	FALSE	0	0	1	1	none	7.64624048644e-05
S007	T013	FALSE	FALSE	0	0	1	1	none	4.97807534824e-05
S021	T013	FALSE	FALSE	0	0	1	1	none	7.33038291935e-05
S024	T013	FALSE	FALSE	0	0	1	1	none	7.25252513156e-05
S025	T013	FALSE	FALSE	0	0	1	1	none	7.39367531574e-05
S026	T013	FALSE	FALSE	0	0	1	1	none	7.25887330665e-05
S038	T013	FALSE	FALSE	0	0	1	1	none	1.36002431515e-05
S039	T013	FALSE	FALSE	0	0	1	1	none	7.43261601006e-05
S040	T013	FALSE	FALSE	0	0	1	1	none	0.0001135063070781
S042	T013	FALSE	FALSE	0	0	1	1	none	7.35360851051e-05
S071	T013	FALSE	FALSE	0	0	1	1	none	9.91161979427e-05
S078	T013	FALSE	FALSE	0	0	1	1	none	7.51984844474e-05
S081	T013	FALSE	FALSE	0	0	1	1	none	7.37974984171e-05
S085	T013	FALSE	FALSE	0	0	1	1	none	0.0001057606773763
S087	T013	FALSE	FALSE	0	0	1	1	none	0.0001130906153189
S093	T013	FALSE	FALSE	0	0	1	1	none	9.58118164448e-05
S097	T013	FALSE	FALSE	0	0	1	1	none	7.24967776154e-05
S102	T013	FALSE	FALSE	0	0	1	1	none	0.0001142346453693
S106	T013	FALSE	FALSE	0	0	1	1	none	7.13346082394e-05
S130	T013	FALSE	FALSE	0	0	1	1	none	0.0001128757655983
T009	T013	FALSE	FALSE	0	0	1	1	none	8.6898809685e-05
T010	T013	FALSE	FALSE	0	0	1	1	none	8.81499678286e-05
S002	T014	TRUE	TRUE	0	0	1	1	none	1.71313046548e-05
S007	T014	TRUE	TRUE	0	0	1	1	none	6.80768873588e-05
S021	T014	TRUE	TRUE	0	0	1	1	none	4.2072189303e-06
S024	T014	TRUE	TRUE	0	0	1	1	none	4.6262156922e-06
S025	T014	TRUE	TRUE	0	0	1	1	none	1.86597925138e-05
S026	T014	TRUE	TRUE	0	0	1	1	none	1.73117724229e-05
S038	T014	TRUE	TRUE	0	0	1	1	none	6.85473937277e-05
S039	T014	TRUE	TRUE	0	0	1	1	none	5.2295498374e-06
S040	T014	TRUE	TRUE	0	0	1	1	none	0.0001047350702545
S042	T014	TRUE	TRUE	0	0	1	1	none	2.0990907939e-06
S071	T014	TRUE	TRUE	0	0	1	1	none	9.03449611191e-05
S078	T014	TRUE	TRUE	0	0	1	1	none	8.4970234638e-06
S081	T014	TRUE	TRUE	0	0	1	1	none	5.8984627937e-06
S085	T014	TRUE	TRUE	0	0	1	1	none	9.69894405527e-05
S087	T014	TRUE	TRUE	0	0	1	1	none	0.0001043193784953
S093	T014	TRUE	TRUE	0	0	1	1	none	8.70405796212e-05
S097	T014	TRUE	TRUE	0	0	1	1	none	1.72198169718e-05
S102	T014	TRUE	TRUE	0	0	1	1	none	0.0001054634085457
S106	T014	TRUE	TRUE	0	0	1	1	none	1.20035080298e-05
S130	T014	TRUE	TRUE	0	0	1	1	none	0.0001041045287747
T009	T014	FALSE	FALSE	0	0	1	1	none	3.16218490414e-05
T010	T014	FALSE	FALSE	0	0	1	1	none	3.2873007185e-05
T013	T014	FALSE	FALSE	0	0	1	1	none	7.44376012592e-05
S002	T020	TRUE	TRUE	0	0	1	1	none	7.10160439369e-05
S007	T020	TRUE	TRUE	0	0	1	1	none	4.43343925549e-05
S021	T020	TRUE	TRUE	0	0	1	1	none	6.7857468266e-05
S024	T020	TRUE	TRUE	0	0	1	1	none	6.70788903881e-05
S025	T020	TRUE	TRUE	0	0	1	1	none	6.84903922299e-05
S026	T020	TRUE	TRUE	0	0	1	1	none	6.7142372139e-05
S038	T020	TRUE	TRUE	0	0	1	1	none	4.246955902e-06
S039	T020	TRUE	TRUE	0	0	1	1	none	6.88797991731e-05
S040	T020	TRUE	TRUE	0	0	1	1	none	0.0001080599461506
S042	T020	TRUE	TRUE	0	0	1	1	none	6.80897241776e-05
S071	T020	TRUE	TRUE	0	0	1	1	none	9.36698370152e-05
S078	T020	TRUE	TRUE	0	0	1	1	none	6.97521235199e-05
S081	T020	TRUE	TRUE	0	0	1	1	none	6.83511374896e-05
S085	T020	TRUE	TRUE	0	0	1	1	none	0.0001003143164488
S087	T020	TRUE	TRUE	0	0	1	1	none	0.0001076442543914
S093	T020	TRUE	TRUE	0	0	1	1	none	9.03654555173e-05
S097	T020	TRUE	TRUE	0	0	1	1	none	6.70504166879e-05
S102	T020	TRUE	TRUE	0	0	1	1	none	0.0001087882844418
S106	T020	TRUE	TRUE	0	0	1	1	none	6.58882473119e-05
S130	T020	TRUE	TRUE	0	0	1	1	none	0.0001074294046708
T009	T020	FALSE	FALSE	0	0	1	1	none	8.14524487575e-05
T010	T020	FALSE	FALSE	0	0	1	1	none	8.27036069011e-05
T013	T020	FALSE	FALSE	0	0	1	1	none	1.40440897555e-05
T014	T020	TRUE	TRUE	0	0	1	1	none	6.89912403317e-05
S002	T021	FALSE	FALSE	0	0	1	1	none	3.69778895116e-05
S007	T021	FALSE	FALSE	0	0	1	1	none	8.38693326496e-05
S021	T021	FALSE	FALSE	0	0	1	1	none	3.38193138407e-05
S024	T021	FALSE	FALSE	0	0	1	1	none	3.30407359628e-05
S025	T021	FALSE	FALSE	0	0	1	1	none	3.18912689706e-05
S026	T021	FALSE	FALSE	0	0	1	1	none	2.27011635737e-05
S038	T021	FALSE	FALSE	0	0	1	1	none	8.43398390185e-05
S039	T021	FALSE	FALSE	0	0	1	1	none	3.48416447478e-05
S040	T021	FALSE	FALSE	0	0	1	1	none	0.0001205275155453
S042	T021	FALSE	FALSE	0	0	1	1	none	3.40515697523e-05
S071	T021	FALSE	FALSE	0	0	1	1	none	0.0001061374064099
S078	T021	FALSE	FALSE	0	0	1	1	none	3.57139690946e-05
S081	T021	FALSE	FALSE	0	0	1	1	none	3.43129830643e-05
S085	T021	FALSE	FALSE	0	0	1	1	none	0.0001127818858435
S087	T021	FALSE	FALSE	0	0	1	1	none	0.0001201118237861
S093	T021	FALSE	FALSE	0	0	1	1	none	0.000102833024912
S097	T021	FALSE	FALSE	0	0	1	1	none	3.04512934286e-05
S102	T021	FALSE	FALSE	0	0	1	1	none	0.0001212558538365
S106	T021	FALSE	FALSE	0	0	1	1	none	3.18500928866e-05
S130	T021	FALSE	FALSE	0	0	1	1	none	0.0001198969740655
T009	T021	FALSE	FALSE	0	0	1	1	none	5.9089609154e-06
T010	T021	TRUE	TRUE	0	0	1	1	none	3.5673951396e-06
T013	T021	FALSE	FALSE	0	0	1	1	none	9.023004655e-05
T014	T021	FALSE	FALSE	0	0	1	1	none	3.49530859064e-05
T020	T021	FALSE	FALSE	0	0	1	1	none	8.47836856225e-05
S002	T028	TRUE	TRUE	0	0	1	1	none	7.24818608389e-05
S007	T028	TRUE	TRUE	0	0	1	1	none	3.64632137149e-05
S021	T028	TRUE	TRUE	0	0	1	1	none	6.9323285168e-05
S024	T028	TRUE	TRUE	0	0	1	1	none	6.85447072901e-05
S025	T028	TRUE	TRUE	0	0	1	1	none	6.99562091319e-05
S026	T028	TRUE	TRUE	0	0	1	1	none	6.8608189041e-05
S038	T028	TRUE	TRUE	0	0	1	1	none	4.62707158258e-05
S039	T028	TRUE	TRUE	0	0	1	1	none	7.03456160751e-05
S040	T028	TRUE	TRUE	0	0	1	1	none	0.0001095257630526
S042	T028	TRUE	TRUE	0	0	1	1	none	6.95555410796e-05
S071	T028	TRUE	TRUE	0	0	1	1	none	9.51356539172e-05
S078	T028	TRUE	TRUE	0	0	1	1	none	7.12179404219e-05
S081	T028	TRUE	TRUE	0	0	1	1	none	6.98169543916e-05
S085	T028	TRUE	TRUE	0	0	1	1	none	0.0001017801333508
S087	T028	TRUE	TRUE	0	0	1	1	none	0.0001091100712934
S093	T028	TRUE	TRUE	0	0	1	1	none	9.18312724193e-05
S097	T028	TRUE	TRUE	0	0	1	1	none	6.85162335899e-05
S102	T028	TRUE	TRUE	0	0	1	1	none	0.0001102541013438
S106	T028	TRUE	TRUE	0	0	1	1	none	6.73540642139e-05
S130	T028	TRUE	TRUE	0	0	1	1	none	0.0001088952215728
T009	T028	FALSE	FALSE	0	0	1	1	none	8.29182656595e-05
T010	T028	FALSE	FALSE	0	0	1	1	none	8.41694238031e-05
T013	T028	FALSE	FALSE	0	0	1	1	none	5.21609233573e-05
T014	T028	TRUE	TRUE	0	0	1	1	none	7.04570572337e-05
T020	T028	TRUE	TRUE	0	0	1	1	none	4.67145624298e-05
T021	T028	FALSE	FALSE	0	0	1	1	none	8.62495025245e-05
S002	T035a	TRUE	TRUE	0	0	1	1	none	0.0001095138896898
S007	T035a	TRUE	TRUE	0	0	1	1	none	0.0001098996090078
S021	T035a	TRUE	TRUE	0	0	1	1	none	0.0001063553140189
S024	T035a	TRUE	TRUE	0	0	1	1	none	0.000105576736141
S025	T035a	TRUE	TRUE	0	0	1	1	none	0.0001069882379828
S026	T035a	TRUE	TRUE	0	0	1	1	none	0.0001056402178919
S038	T035a	TRUE	TRUE	0	0	1	1	none	0.0001103701153767
S039	T035a	TRUE	TRUE	0	0	1	1	none	0.000107377644926
S040	T035a	TRUE	TRUE	0	0	1	1	none	6.19573136637e-05
S042	T035a	TRUE	TRUE	0	0	1	1	none	0.0001065875699305
S071	T035a	TRUE	TRUE	0	0	1	1	none	4.75672045283e-05
S078	T035a	TRUE	TRUE	0	0	1	1	none	0.0001082499692728
S081	T035a	TRUE	TRUE	0	0	1	1	none	0.0001068489832425
S085	T035a	TRUE	TRUE	0	0	1	1	none	2.69823676519e-05
S087	T035a	TRUE	TRUE	0	0	1	1	none	7.6625019145e-06
S093	T035a	TRUE	TRUE	0	0	1	1	none	2.17540248104e-05
S097	T035a	TRUE	TRUE	0	0	1	1	none	0.0001055482624408
S102	T035a	TRUE	TRUE	0	0	1	1	none	6.26856519549e-05
S106	T035a	TRUE	TRUE	0	0	1	1	none	0.0001043860930648
S130	T035a	TRUE	TRUE	0	0	1	1	none	7.4476521939e-06
T009	T035a	FALSE	FALSE	0	0	1	1	none	0.0001199502945104
T010	T035a	FALSE	FALSE	0	0	1	1	none	0.000121201452654
T013	T035a	FALSE	FALSE	0	0	1	1	none	0.0001162603229082
T014	T035a	TRUE	TRUE	0	0	1	1	none	0.0001074890860846
T020	T035a	TRUE	TRUE	0	0	1	1	none	0.0001108139619807
T021	T035a	FALSE	FALSE	0	0	1	1	none	0.0001232815313754
T028	T035a	TRUE	TRUE	0	0	1	1	none	0.0001122797788827
S002	T035b	FALSE	FALSE	0	0	1	1	none	3.41541525811e-05
S007	T035b	FALSE	FALSE	0	0	1	1	none	8.10455957191e-05
S021	T035b	FALSE	FALSE	0	0	1	1	none	3.09955769102e-05
S024	T035b	FALSE	FALSE	0	0	1	1	none	3.02169990323e-05
S025	T035b	FALSE	FALSE	0	0	1	1	none	2.90675320401e-05
S026	T035b	FALSE	FALSE	0	0	1	1	none	1.98774266432e-05
S038	T035b	FALSE	FALSE	0	0	1	1	none	8.1516102088e-05
S039	T035b	FALSE	FALSE	0	0	1	1	none	3.20179078173e-05
S040	T035b	FALSE	FALSE	0	0	1	1	none	0.0001177037786148
S042	T035b	FALSE	FALSE	0	0	1	1	none	3.12278328218e-05
S071	T035b	FALSE	FALSE	0	0	1	1	none	0.0001033136694794
S078	T035b	FALSE	FALSE	0	0	1	1	none	3.28902321641e-05
S081	T035b	FALSE	FALSE	0	0	1	1	none	3.14892461338e-05
S085	T035b	FALSE	FALSE	0	0	1	1	none	0.000109958148913
S087	T035b	FALSE	FALSE	0	0	1	1	none	0.0001172880868556
S093	T035b	FALSE	FALSE	0	0	1	1	none	0.0001000092879815
S097	T035b	FALSE	FALSE	0	0	1	1	none	2.76275564981e-05
S102	T035b	FALSE	FALSE	0	0	1	1	none	0.000118432116906
S106	T035b	FALSE	FALSE	0	0	1	1	none	2.90263559561e-05
S130	T035b	FALSE	FALSE	0	0	1	1	none	0.000117073237135
T009	T035b	FALSE	FALSE	0	0	1	1	none	1.8876493451e-06
T010	T035b	FALSE	FALSE	0	0	1	1	none	4.3363821285e-06
T013	T035b	FALSE	FALSE	0	0	1	1	none	8.74063096195e-05
T014	T035b	FALSE	FALSE	0	0	1	1	none	3.21293489759e-05
T020	T035b	FALSE	FALSE	0	0	1	1	none	8.1959948692e-05
T021	T035b	FALSE	FALSE	0	0	1	1	none	6.4164608499e-06
T028	T035b	FALSE	FALSE	0	0	1	1	none	8.3425765594e-05
T035a	T035b	FALSE	FALSE	0	0	1	1	none	0.0001204577944449
S002	T040	TRUE	TRUE	0	0	1	1	none	2.00873684528e-05
S007	T040	TRUE	TRUE	0	0	1	1	none	7.10329511568e-05
S021	T040	TRUE	TRUE	0	0	1	1	none	8.3608573681e-06
S024	T040	TRUE	TRUE	0	0	1	1	none	6.3847048504e-06
S025	T040	TRUE	TRUE	0	0	1	1	none	2.16158563118e-05
S026	T040	TRUE	TRUE	0	0	1	1	none	2.02678362209e-05
S038	T040	TRUE	TRUE	0	0	1	1	none	7.15034575257e-05
S039	T040	TRUE	TRUE	0	0	1	1	none	9.3831882752e-06
S040	T040	TRUE	TRUE	0	0	1	1	none	0.0001076911340525
S042	T040	TRUE	TRUE	0	0	1	1	none	8.5931132797e-06
S071	T040	TRUE	TRUE	0	0	1	1	none	9.33010249171e-05
S078	T040	TRUE	TRUE	0	0	1	1	none	1.14530872618e-05
S081	T040	TRUE	TRUE	0	0	1	1	none	4.7937412799e-06
S085	T040	TRUE	TRUE	0	0	1	1	none	9.99455043507e-05
S087	T040	TRUE	TRUE	0	0	1	1	none	0.0001072754422933
S093	T040	TRUE	TRUE	0	0	1	1	none	8.99966434192e-05
S097	T040	TRUE	TRUE	0	0	1	1	none	2.01758807698e-05
S102	T040	TRUE	TRUE	0	0	1	1	none	0.0001084194723437
S106	T040	TRUE	TRUE	0	0	1	1	none	1.49595718278e-05
S130	T040	TRUE	TRUE	0	0	1	1	none	0.0001070605925727
T009	T040	FALSE	FALSE	0	0	1	1	none	3.45779128394e-05
T010	T040	FALSE	FALSE	0	0	1	1	none	3.5829070983e-05
T013	T040	FALSE	FALSE	0	0	1	1	none	7.73936650572e-05
T014	T040	TRUE	TRUE	0	0	1	1	none	9.4946294338e-06
T020	T040	TRUE	TRUE	0	0	1	1	none	7.19473041297e-05
T021	T040	FALSE	FALSE	0	0	1	1	none	3.79091497044e-05
T028	T040	TRUE	TRUE	0	0	1	1	none	7.34131210317e-05
T035a	T040	TRUE	TRUE	0	0	1	1	none	0.0001104451498826
T035b	T040	FALSE	FALSE	0	0	1	1	none	3.50854127739e-05
S002	T056	FALSE	FALSE	0	0	1	1	none	3.92031548451e-05
S007	T056	FALSE	FALSE	0	0	1	1	none	8.60945979831e-05
S021	T056	FALSE	FALSE	0	0	1	1	none	3.60445791742e-05
S024	T056	FALSE	FALSE	0	0	1	1	none	3.52660012963e-05
S025	T056	FALSE	FALSE	0	0	1	1	none	3.41165343041e-05
S026	T056	FALSE	FALSE	0	0	1	1	none	2.49264289072e-05
S038	T056	FALSE	FALSE	0	0	1	1	none	8.6565104352e-05
S039	T056	FALSE	FALSE	0	0	1	1	none	3.70669100813e-05
S040	T056	FALSE	FALSE	0	0	1	1	none	0.0001227527808788
S042	T056	FALSE	FALSE	0	0	1	1	none	3.62768350858e-05
S071	T056	FALSE	FALSE	0	0	1	1	none	0.0001083626717434
S078	T056	FALSE	FALSE	0	0	1	1	none	3.79392344281e-05
S081	T056	FALSE	FALSE	0	0	1	1	none	3.65382483978e-05
S085	T056	FALSE	FALSE	0	0	1	1	none	0.000115007151177
S087	T056	FALSE	FALSE	0	0	1	1	none	0.0001223370891196
S093	T056	FALSE	FALSE	0	0	1	1	none	0.0001050582902455
S097	T056	FALSE	FALSE	0	0	1	1	none	3.26765587621e-05
S102	T056	FALSE	FALSE	0	0	1	1	none	0.00012348111917
S106	T056	FALSE	FALSE	0	0	1	1	none	3.40753582201e-05
S130	T056	FALSE	FALSE	0	0	1	1	none	0.000122122239399
T009	T056	TRUE	TRUE	1	0	1	1	anc	2.562565599e-06
T010	T056	FALSE	FALSE	0	0	1	1	none	9.3853843925e-06
T013	T056	FALSE	FALSE	0	0	1	1	none	9.24553118835e-05
T014	T056	FALSE	FALSE	0	0	1	1	none	3.71783512399e-05
T020	T056	FALSE	FALSE	0	0	1	1	none	8.7008950956e-05
T021	T056	FALSE	FALSE	0	0	1	1	none	1.14654631139e-05
T028	T056	FALSE	FALSE	0	0	1	1	none	8.8474767858e-05
T035a	T056	FALSE	FALSE	0	0	1	1	none	0.0001255067967089
T035b	T056	FALSE	FALSE	0	0	1	1	none	7.4441515436e-06
T040	T056	FALSE	FALSE	0	0	1	1	none	4.01344150379e-05
S002	T059	TRUE	TRUE	0	0	1	1	none	0.0001129484560937
S007	T059	TRUE	TRUE	0	0	1	1	none	0.0001133341754117
S021	T059	TRUE	TRUE	0	0	1	1	none	0.0001097898804228
S024	T059	TRUE	TRUE	0	0	1	1	none	0.0001090113025449
S025	T059	TRUE	TRUE	0	0	1	1	none	0.0001104228043867
S026	T059	TRUE	TRUE	0	0	1	1	none	0.0001090747842958
S038	T059	TRUE	TRUE	0	0	1	1	none	0.0001138046817806
S039	T059	TRUE	TRUE	0	0	1	1	none	0.0001108122113299
S040	T059	TRUE	TRUE	0	0	1	1	none	7.3861568738e-06
S042	T059	TRUE	TRUE	0	0	1	1	none	0.0001100221363344
S071	T059	TRUE	TRUE	0	0	1	1	none	3.18738423382e-05
S078	T059	TRUE	TRUE	0	0	1	1	none	0.0001116845356767
S081	T059	TRUE	TRUE	0	0	1	1	none	0.0001102835496464
S085	T059	TRUE	TRUE	0	0	1	1	none	5.76462503658e-05
S087	T059	TRUE	TRUE	0	0	1	1	none	6.49761883084e-05
S093	T059	TRUE	TRUE	0	0	1	1	none	4.76973894343e-05
S097	T059	TRUE	TRUE	0	0	1	1	none	0.0001089828288447
S102	T059	TRUE	TRUE	0	0	1	1	none	9.3120698048e-06
S106	T059	TRUE	TRUE	0	0	1	1	none	0.0001078206594687
S130	T059	TRUE	TRUE	0	0	1	1	none	6.47613385878e-05
T009	T059	FALSE	FALSE	0	0	1	1	none	0.0001233848609143
T010	T059	FALSE	FALSE	0	0	1	1	none	0.0001246360190579
T013	T059	FALSE	FALSE	0	0	1	1	none	0.0001196948893121
T014	T059	TRUE	TRUE	0	0	1	1	none	0.0001109236524885
T020	T059	TRUE	TRUE	0	0	1	1	none	0.0001142485283846
T021	T059	FALSE	FALSE	0	0	1	1	none	0.0001267160977793
T028	T059	TRUE	TRUE	0	0	1	1	none	0.0001157143452866
T035a	T059	TRUE	TRUE	0	0	1	1	none	6.81458958977e-05
T035b	T059	FALSE	FALSE	0	0	1	1	none	0.0001238923608488
T040	T059	TRUE	TRUE	0	0	1	1	none	0.0001138797162865
T056	T059	FALSE	FALSE	0	0	1	1	none	0.0001289413631128
S002	T065	TRUE	TRUE	0	0	1	1	none	6.91123288025e-05
S007	T065	TRUE	TRUE	0	0	1	1	none	4.24306774205e-05
S021	T065	TRUE	TRUE	0	0	1	1	none	6.59537531316e-05
S024	T065	TRUE	TRUE	0	0	1	1	none	6.51751752537e-05
S025	T065	TRUE	TRUE	0	0	1	1	none	6.65866770955e-05
S026	T065	TRUE	TRUE	0	0	1	1	none	6.52386570046e-05
S038	T065	TRUE	TRUE	0	0	1	1	none	6.2501670896e-06
S039	T065	TRUE	TRUE	0	0	1	1	none	6.69760840387e-05
S040	T065	TRUE	TRUE	0	0	1	1	none	0.0001061562310162
S042	T065	TRUE	TRUE	0	0	1	1	none	6.61860090432e-05
S071	T065	TRUE	TRUE	0	0	1	1	none	9.17661218808e-05
S078	T065	TRUE	TRUE	0	0	1	1	none	6.78484083855e-05
S081	T065	TRUE	TRUE	0	0	1	1	none	6.64474223552e-05
S085	T065	TRUE	TRUE	0	0	1	1	none	9.84106013144e-05
S087	T065	TRUE	TRUE	0	0	1	1	none	0.000105740539257
S093	T065	TRUE	TRUE	0	0	1	1	none	8.84617403829e-05
S097	T065	TRUE	TRUE	0	0	1	1	none	6.51467015535e-05
S102	T065	TRUE	TRUE	0	0	1	1	none	0.0001068845693074
S106	T065	TRUE	TRUE	0	0	1	1	none	6.39845321775e-05
S130	T065	TRUE	TRUE	0	0	1	1	none	0.0001055256895364
T009	T065	FALSE	FALSE	0	0	1	1	none	7.95487336231e-05
T010	T065	FALSE	FALSE	0	0	1	1	none	8.07998917667e-05
T013	T065	FALSE	FALSE	0	0	1	1	none	9.7452253415e-06
T014	T065	TRUE	TRUE	0	0	1	1	none	6.70875251973e-05
T020	T065	TRUE	TRUE	0	0	1	1	none	6.6940136936e-06
T021	T065	FALSE	FALSE	0	0	1	1	none	8.28799704881e-05
T028	T065	TRUE	TRUE	0	0	1	1	none	4.48108472954e-05
T035a	T065	TRUE	TRUE	0	0	1	1	none	0.0001089102468463
T035b	T065	FALSE	FALSE	0	0	1	1	none	8.00562335576e-05
T040	T065	TRUE	TRUE	0	0	1	1	none	7.00435889953e-05
T056	T065	FALSE	FALSE	0	0	1	1	none	8.51052358216e-05
T059	T065	TRUE	TRUE	0	0	1	1	none	0.0001123448132502
S002	T069	TRUE	TRUE	0	0	1	1	none	0.0001140390432289
S007	T069	TRUE	TRUE	0	0	1	1	none	0.0001144247625469
S021	T069	TRUE	TRUE	0	0	1	1	none	0.000110880467558
S024	T069	TRUE	TRUE	0	0	1	1	none	0.0001101018896801
S025	T069	TRUE	TRUE	0	0	1	1	none	0.0001115133915219
S026	T069	TRUE	TRUE	0	0	1	1	none	0.000110165371431
S038	T069	TRUE	TRUE	0	0	1	1	none	0.0001148952689158
S039	T069	TRUE	TRUE	0	0	1	1	none	0.0001119027984651
S040	T069	TRUE	TRUE	0	0	1	1	none	4.73545386088e-05
S042	T069	TRUE	TRUE	0	0	1	1	none	0.0001111127234696
S071	T069	TRUE	TRUE	0	0	1	1	none	2.28661704414e-05
S078	T069	TRUE	TRUE	0	0	1	1	none	0.0001127751228119
S081	T069	TRUE	TRUE	0	0	1	1	none	0.0001113741367816
S085	T069	TRUE	TRUE	0	0	1	1	none	5.8736837501e-05
S087	T069	TRUE	TRUE	0	0	1	1	none	6.60667754436e-05
S093	T069	TRUE	TRUE	0	0	1	1	none	4.87879765695e-05
S097	T069	TRUE	TRUE	0	0	1	1	none	0.0001100734159799
S102	T069	TRUE	TRUE	0	0	1	1	none	4.80828769e-05
S106	T069	TRUE	TRUE	0	0	1	1	none	0.0001089112466039
S130	T069	TRUE	TRUE	0	0	1	1	none	6.5851925723e-05
T009	T069	FALSE	FALSE	0	0	1	1	none	0.0001244754480495
T010	T069	FALSE	FALSE	0	0	1	1	none	0.0001257266061931
T013	T069	FALSE	FALSE	0	0	1	1	none	0.0001207854764473
T014	T069	TRUE	TRUE	0	0	1	1	none	0.0001120142396237
T020	T069	TRUE	TRUE	0	0	1	1	none	0.0001153391155198
T021	T069	FALSE	FALSE	0	0	1	1	none	0.0001278066849145
T028	T069	TRUE	TRUE	0	0	1	1	none	0.0001168049324218
T035a	T069	TRUE	TRUE	0	0	1	1	none	6.92364830329e-05
T035b	T069	FALSE	FALSE	0	0	1	1	none	0.000124982947984
T040	T069	TRUE	TRUE	0	0	1	1	none	0.0001149703034217
T056	T069	FALSE	FALSE	0	0	1	1	none	0.000130031950248
T059	T069	TRUE	TRUE	0	0	1	1	none	5.35431208428e-05
T065	T069	TRUE	TRUE	0	0	1	1	none	0.0001134354003854
S002	T073	FALSE	FALSE	0	0	1	1	none	3.59983174058e-05
S007	T073	FALSE	FALSE	0	0	1	1	none	8.28897605438e-05
S021	T073	FALSE	FALSE	0	0	1	1	none	3.28397417349e-05
S024	T073	FALSE	FALSE	0	0	1	1	none	3.2061163857e-05
S025	T073	FALSE	FALSE	0	0	1	1	none	3.09116968648e-05
S026	T073	FALSE	FALSE	0	0	1	1	none	2.17215914679e-05
S038	T073	FALSE	FALSE	0	0	1	1	none	8.33602669127e-05
S039	T073	FALSE	FALSE	0	0	1	1	none	3.3862072642e-05
S040	T073	FALSE	FALSE	0	0	1	1	none	0.0001195479434395
S042	T073	FALSE	FALSE	0	0	1	1	none	3.30719976465e-05
S071	T073	FALSE	FALSE	0	0	1	1	none	0.0001051578343041
S078	T073	FALSE	FALSE	0	0	1	1	none	3.47343969888e-05
S081	T073	FALSE	FALSE	0	0	1	1	none	3.33334109585e-05
S085	T073	FALSE	FALSE	0	0	1	1	none	0.0001118023137377
S087	T073	FALSE	FALSE	0	0	1	1	none	0.0001191322516803
S093	T073	FALSE	FALSE	0	0	1	1	none	0.0001018534528062
S097	T073	FALSE	FALSE	0	0	1	1	none	2.94717213228e-05
S102	T073	FALSE	FALSE	0	0	1	1	none	0.0001202762817307
S106	T073	FALSE	FALSE	0	0	1	1	none	3.08705207808e-05
S130	T073	FALSE	FALSE	0	0	1	1	none	0.0001189174019597
T009	T073	FALSE	FALSE	0	0	1	1	none	4.9293888096e-06
T010	T073	TRUE	TRUE	0	0	1	1	none	2.5878230338e-06
T013	T073	FALSE	FALSE	0	0	1	1	none	8.92504744442e-05
T014	T073	FALSE	FALSE	0	0	1	1	none	3.39735138006e-05
T020	T073	FALSE	FALSE	0	0	1	1	none	8.38041135167e-05
T021	T073	TRUE	TRUE	0	0	1	1	none	2.1771467456e-06
T028	T073	FALSE	FALSE	0	0	1	1	none	8.52699304187e-05
T035a	T073	FALSE	FALSE	0	0	1	1	none	0.0001223019592696
T035b	T073	FALSE	FALSE	0	0	1	1	none	5.4368887441e-06
T040	T073	FALSE	FALSE	0	0	1	1	none	3.69295775986e-05
T056	T073	FALSE	FALSE	0	0	1	1	none	1.04858910081e-05
T059	T073	FALSE	FALSE	0	0	1	1	none	0.0001257365256735
T065	T073	FALSE	FALSE	0	0	1	1	none	8.19003983823e-05
T069	T073	FALSE	FALSE	0	0	1	1	none	0.0001268271128087
S002	T075	TRUE	TRUE	0	0	1	1	none	5.97056540639e-05
S007	T075	TRUE	TRUE	0	0	1	1	none	6.00913733819e-05
S021	T075	TRUE	TRUE	0	0	1	1	none	5.6547078393e-05
S024	T075	TRUE	TRUE	0	0	1	1	none	5.57685005151e-05
S025	T075	TRUE	TRUE	0	0	1	1	none	5.71800023569e-05
S026	T075	TRUE	TRUE	0	0	1	1	none	5.5831982266e-05
S038	T075	TRUE	TRUE	0	0	1	1	none	6.05618797508e-05
S039	T075	TRUE	TRUE	0	0	1	1	none	5.75694093001e-05
S040	T075	TRUE	TRUE	0	0	1	1	none	9.55519816378e-05
S042	T075	TRUE	TRUE	0	0	1	1	none	5.67793343046e-05
S071	T075	TRUE	TRUE	0	0	1	1	none	8.11618725024e-05
S078	T075	TRUE	TRUE	0	0	1	1	none	5.84417336469e-05
S081	T075	TRUE	TRUE	0	0	1	1	none	5.70407476166e-05
S085	T075	TRUE	TRUE	0	0	1	1	none	8.7806351936e-05
S087	T075	TRUE	TRUE	0	0	1	1	none	9.51362898786e-05
S093	T075	TRUE	TRUE	0	0	1	1	none	7.78574910045e-05
S097	T075	TRUE	TRUE	0	0	1	1	none	5.57400268149e-05
S102	T075	TRUE	TRUE	0	0	1	1	none	9.6280319929e-05
S106	T075	TRUE	TRUE	0	0	1	1	none	5.45778574389e-05
S130	T075	TRUE	TRUE	0	0	1	1	none	9.4921440158e-05
T009	T075	FALSE	FALSE	0	0	1	1	none	7.01420588845e-05
T010	T075	FALSE	FALSE	0	0	1	1	none	7.13932170281e-05
T013	T075	FALSE	FALSE	0	0	1	1	none	6.64520872823e-05
T014	T075	TRUE	TRUE	0	0	1	1	none	5.76808504587e-05
T020	T075	TRUE	TRUE	0	0	1	1	none	6.10057263548e-05
T021	T075	FALSE	FALSE	0	0	1	1	none	7.34732957495e-05
T028	T075	TRUE	TRUE	0	0	1	1	none	6.24715432568e-05
T035a	T075	TRUE	TRUE	0	0	1	1	none	9.83059974679e-05
T035b	T075	FALSE	FALSE	0	0	1	1	none	7.0649558819e-05
T040	T075	TRUE	TRUE	0	0	1	1	none	6.06369142567e-05
T056	T075	FALSE	FALSE	0	0	1	1	none	7.5698561083e-05
T059	T075	TRUE	TRUE	0	0	1	1	none	0.0001017405638718
T065	T075	TRUE	TRUE	0	0	1	1	none	5.91020112204e-05
T069	T075	TRUE	TRUE	0	0	1	1	none	0.000102831151007
T073	T075	FALSE	FALSE	0	0	1	1	none	7.24937236437e-05
S002	T077	FALSE	FALSE	0	0	1	1	none	3.65971047257e-05
S007	T077	FALSE	FALSE	0	0	1	1	none	8.34885478637e-05
S021	T077	FALSE	FALSE	0	0	1	1	none	3.34385290548e-05
S024	T077	FALSE	FALSE	0	0	1	1	none	3.26599511769e-05
S025	T077	FALSE	FALSE	0	0	1	1	none	3.15104841847e-05
S026	T077	FALSE	FALSE	0	0	1	1	none	2.23203787878e-05
S038	T077	FALSE	FALSE	0	0	1	1	none	8.39590542326e-05
S039	T077	FALSE	FALSE	0	0	1	1	none	3.44608599619e-05
S040	T077	FALSE	FALSE	0	0	1	1	none	0.0001201467307594
S042	T077	FALSE	FALSE	0	0	1	1	none	3.36707849664e-05
S071	T077	FALSE	FALSE	0	0	1	1	none	0.000105756621624
S078	T077	FALSE	FALSE	0	0	1	1	none	3.53331843087e-05
S081	T077	FALSE	FALSE	0	0	1	1	none	3.39321982784e-05
S085	T077	FALSE	FALSE	0	0	1	1	none	0.0001124011010576
S087	T077	FALSE	FALSE	0	0	1	1	none	0.0001197310390002
S093	T077	FALSE	FALSE	0	0	1	1	none	0.0001024522401261
S097	T077	FALSE	FALSE	0	0	1	1	none	3.00705086427e-05
S102	T077	FALSE	FALSE	0	0	1	1	none	0.0001208750690506
S106	T077	FALSE	FALSE	0	0	1	1	none	3.14693081007e-05
S130	T077	FALSE	FALSE	0	0	1	1	none	0.0001195161892796
T009	T077	FALSE	FALSE	0	0	1	1	none	5.5281761295e-06
T010	T077	TRUE	TRUE	0	0	1	1	none	3.1866103537e-06
T013	T077	FALSE	FALSE	0	0	1	1	none	8.98492617641e-05
T014	T077	FALSE	FALSE	0	0	1	1	none	3.45723011205e-05
T020	T077	FALSE	FALSE	0	0	1	1	none	8.44029008366e-05
T021	T077	TRUE	TRUE	0	0	1	1	none	1.5783594257e-06
T028	T077	FALSE	FALSE	0	0	1	1	none	8.58687177386e-05
T035a	T077	FALSE	FALSE	0	0	1	1	none	0.0001229007465895
T035b	T077	FALSE	FALSE	0	0	1	1	none	6.035676064e-06
T040	T077	FALSE	FALSE	0	0	1	1	none	3.75283649185e-05
T056	T077	FALSE	FALSE	0	0	1	1	none	1.1084678328e-05
T059	T077	FALSE	FALSE	0	0	1	1	none	0.0001263353129934
T065	T077	FALSE	FALSE	0	0	1	1	none	8.24991857022e-05
T069	T077	FALSE	FALSE	0	0	1	1	none	0.0001274259001286
T073	T077	TRUE	TRUE	0	0	1	1	none	1.7963619597e-06
T075	T077	FALSE	FALSE	0	0	1	1	none	7.30925109636e-05
S002	T087	FALSE	FALSE	0	0	1	1	none	3.7058355979e-05
S007	T087	FALSE	FALSE	0	0	1	1	none	8.3949799117e-05
S021	T087	FALSE	FALSE	0	0	1	1	none	3.38997803081e-05
S024	T087	FALSE	FALSE	0	0	1	1	none	3.31212024302e-05
S025	T087	FALSE	FALSE	0	0	1	1	none	3.1971735438e-05
S026	T087	FALSE	FALSE	0	0	1	1	none	2.27816300411e-05
S038	T087	FALSE	FALSE	0	0	1	1	none	8.44203054859e-05
S039	T087	FALSE	FALSE	0	0	1	1	none	3.49221112152e-05
S040	T087	FALSE	FALSE	0	0	1	1	none	0.0001206079820127
S042	T087	FALSE	FALSE	0	0	1	1	none	3.41320362197e-05
S071	T087	FALSE	FALSE	0	0	1	1	none	0.0001062178728773
S078	T087	FALSE	FALSE	0	0	1	1	none	3.5794435562e-05
S081	T087	FALSE	FALSE	0	0	1	1	none	3.43934495317e-05
S085	T087	FALSE	FALSE	0	0	1	1	none	0.0001128623523109
S087	T087	FALSE	FALSE	0	0	1	1	none	0.0001201922902535
S093	T087	FALSE	FALSE	0	0	1	1	none	0.0001029134913794
S097	T087	FALSE	FALSE	0	0	1	1	none	3.0531759896e-05
S102	T087	FALSE	FALSE	0	0	1	1	none	0.0001213363203039
S106	T087	FALSE	FALSE	0	0	1	1	none	3.1930559354e-05
S130	T087	FALSE	FALSE	0	0	1	1	none	0.0001199774405329
T009	T087	FALSE	FALSE	0	0	1	1	none	5.9894273828e-06
T010	T087	TRUE	TRUE	0	0	1	1	none	3.647861607e-06
T013	T087	FALSE	FALSE	0	0	1	1	none	9.03105130174e-05
T014	T087	FALSE	FALSE	0	0	1	1	none	3.50335523738e-05
T020	T087	FALSE	FALSE	0	0	1	1	none	8.48641520899e-05
T021	T087	TRUE	TRUE	0	0	1	1	none	4.5303656886e-06
T028	T087	FALSE	FALSE	0	0	1	1	none	8.63299689919e-05
T035a	T087	FALSE	FALSE	0	0	1	1	none	0.0001233619978428
T035b	T087	FALSE	FALSE	0	0	1	1	none	6.4969273173e-06
T040	T087	FALSE	FALSE	0	0	1	1	none	3.79896161718e-05
T056	T087	FALSE	FALSE	0	0	1	1	none	1.15459295813e-05
T059	T087	FALSE	FALSE	0	0	1	1	none	0.0001267965642467
T065	T087	FALSE	FALSE	0	0	1	1	none	8.29604369555e-05
T069	T087	FALSE	FALSE	0	0	1	1	none	0.0001278871513819
T073	T087	TRUE	TRUE	0	0	1	1	none	3.5507935828e-06
T075	T087	FALSE	FALSE	0	0	1	1	none	7.35537622169e-05
T077	T087	TRUE	TRUE	0	0	1	1	none	4.1495809027e-06
S002	T095	TRUE	TRUE	0	0	1	1	none	0.00010553054506
S007	T095	TRUE	TRUE	0	0	1	1	none	0.000105916264378
S021	T095	TRUE	TRUE	0	0	1	1	none	0.0001023719693891
S024	T095	TRUE	TRUE	0	0	1	1	none	0.0001015933915112
S025	T095	TRUE	TRUE	0	0	1	1	none	0.000103004893353
S026	T095	TRUE	TRUE	0	0	1	1	none	0.0001016568732621
S038	T095	TRUE	TRUE	0	0	1	1	none	0.0001063867707469
S039	T095	TRUE	TRUE	0	0	1	1	none	0.0001033943002962
S040	T095	TRUE	TRUE	0	0	1	1	none	5.79739690339e-05
S042	T095	TRUE	TRUE	0	0	1	1	none	0.0001026042253007
S071	T095	TRUE	TRUE	0	0	1	1	none	4.35838598985e-05
S078	T095	TRUE	TRUE	0	0	1	1	none	0.000104266624643
S081	T095	TRUE	TRUE	0	0	1	1	none	0.0001028656386127
S085	T095	TRUE	TRUE	0	0	1	1	none	2.29990230221e-05
S087	T095	TRUE	TRUE	0	0	1	1	none	2.0112116803e-06
S093	T095	TRUE	TRUE	0	0	1	1	none	1.77706801806e-05
S097	T095	TRUE	TRUE	0	0	1	1	none	0.000101564917811
S102	T095	TRUE	TRUE	0	0	1	1	none	5.87023073251e-05
S106	T095	TRUE	TRUE	0	0	1	1	none	0.000100402748435
S130	T095	TRUE	TRUE	0	0	1	1	none	1.7963619597e-06
T009	T095	FALSE	FALSE	0	0	1	1	none	0.0001159669498806
T010	T095	FALSE	FALSE	0	0	1	1	none	0.0001172181080242
T013	T095	FALSE	FALSE	0	0	1	1	none	0.0001122769782784
T014	T095	TRUE	TRUE	0	0	1	1	none	0.0001035057414548
T020	T095	TRUE	TRUE	0	0	1	1	none	0.0001068306173509
T021	T095	FALSE	FALSE	0	0	1	1	none	0.0001192981867456
T028	T095	TRUE	TRUE	0	0	1	1	none	0.0001082964342529
T035a	T095	TRUE	TRUE	0	0	1	1	none	6.848864874e-06
T035b	T095	FALSE	FALSE	0	0	1	1	none	0.0001164744498151
T040	T095	TRUE	TRUE	0	0	1	1	none	0.0001064618052528
T056	T095	FALSE	FALSE	0	0	1	1	none	0.0001215234520791
T059	T095	TRUE	TRUE	0	0	1	1	none	6.41625512679e-05
T065	T095	TRUE	TRUE	0	0	1	1	none	0.0001049269022165
T069	T095	TRUE	TRUE	0	0	1	1	none	6.52531384031e-05
T073	T095	FALSE	FALSE	0	0	1	1	none	0.0001183186146398
T075	T095	TRUE	TRUE	0	0	1	1	none	9.43226528381e-05
T077	T095	FALSE	FALSE	0	0	1	1	none	0.0001189174019597
T087	T095	FALSE	FALSE	0	0	1	1	none	0.000119378653213
S002	T099a	TRUE	TRUE	0	0	1	1	none	0.0001052953595777
S007	T099a	TRUE	TRUE	0	0	1	1	none	0.0001056810788957
S021	T099a	TRUE	TRUE	0	0	1	1	none	0.0001021367839068
S024	T099a	TRUE	TRUE	0	0	1	1	none	0.0001013582060289
S025	T099a	TRUE	TRUE	0	0	1	1	none	0.0001027697078707
S026	T099a	TRUE	TRUE	0	0	1	1	none	0.0001014216877798
S038	T099a	TRUE	TRUE	0	0	1	1	none	0.0001061515852646
S039	T099a	TRUE	TRUE	0	0	1	1	none	0.0001031591148139
S040	T099a	TRUE	TRUE	0	0	1	1	none	5.77387835516e-05
S042	T099a	TRUE	TRUE	0	0	1	1	none	0.0001023690398184
S071	T099a	TRUE	TRUE	0	0	1	1	none	4.33486744162e-05
S078	T099a	TRUE	TRUE	0	0	1	1	none	0.0001040314391607
S081	T099a	TRUE	TRUE	0	0	1	1	none	0.0001026304531304
S085	T099a	TRUE	TRUE	0	0	1	1	none	2.27638375398e-05
S087	T099a	TRUE	TRUE	0	0	1	1	none	3.4439718024e-06
S093	T099a	TRUE	TRUE	0	0	1	1	none	1.75354946983e-05
S097	T099a	TRUE	TRUE	0	0	1	1	none	0.0001013297323287
S102	T099a	TRUE	TRUE	0	0	1	1	none	5.84671218428e-05
S106	T099a	TRUE	TRUE	0	0	1	1	none	0.0001001675629527
S130	T099a	TRUE	TRUE	0	0	1	1	none	3.2291220818e-06
T009	T099a	FALSE	FALSE	0	0	1	1	none	0.0001157317643983
T010	T099a	FALSE	FALSE	0	0	1	1	none	0.0001169829225419
T013	T099a	FALSE	FALSE	0	0	1	1	none	0.0001120417927961
T014	T099a	TRUE	TRUE	0	0	1	1	none	0.0001032705559725
T020	T099a	TRUE	TRUE	0	0	1	1	none	0.0001065954318686
T021	T099a	FALSE	FALSE	0	0	1	1	none	0.0001190630012633
T028	T099a	TRUE	TRUE	0	0	1	1	none	0.0001080612487706
T035a	T099a	TRUE	TRUE	0	0	1	1	none	5.4161047519e-06
T035b	T099a	FALSE	FALSE	0	0	1	1	none	0.0001162392643328
T040	T099a	TRUE	TRUE	0	0	1	1	none	0.0001062266197705
T056	T099a	FALSE	FALSE	0	0	1	1	none	0.0001212882665968
T059	T099a	TRUE	TRUE	0	0	1	1	none	6.39273657856e-05
T065	T099a	TRUE	TRUE	0	0	1	1	none	0.0001046917167342
T069	T099a	TRUE	TRUE	0	0	1	1	none	6.50179529208e-05
T073	T099a	FALSE	FALSE	0	0	1	1	none	0.0001180834291575
T075	T099a	TRUE	TRUE	0	0	1	1	none	9.40874673558e-05
T077	T099a	FALSE	FALSE	0	0	1	1	none	0.0001186822164774
T087	T099a	FALSE	FALSE	0	0	1	1	none	0.0001191434677307
T095	T099a	TRUE	TRUE	0	0	1	1	none	2.6303347619e-06
S002	T102	FALSE	FALSE	0	0	1	1	none	0.0001096913241975
S007	T102	FALSE	FALSE	0	0	1	1	none	0.0001100770435155
S021	T102	FALSE	FALSE	0	0	1	1	none	0.0001065327485266
S024	T102	FALSE	FALSE	0	0	1	1	none	0.0001057541706487
S025	T102	FALSE	FALSE	0	0	1	1	none	0.0001071656724905
S026	T102	FALSE	FALSE	0	0	1	1	none	0.0001058176523996
S038	T102	FALSE	FALSE	0	0	1	1	none	0.0001105475498844
S039	T102	FALSE	FALSE	0	0	1	1	none	0.0001075550794337
S040	T102	FALSE	FALSE	0	0	1	1	none	6.21347481714e-05
S042	T102	FALSE	FALSE	0	0	1	1	none	0.0001067650044382
S071	T102	FALSE	FALSE	0	0	1	1	none	4.7744639036e-05
S078	T102	FALSE	FALSE	0	0	1	1	none	0.0001084274037805
S081	T102	FALSE	FALSE	0	0	1	1	none	0.0001070264177502
S085	T102	FALSE	FALSE	0	0	1	1	none	2.71598021596e-05
S087	T102	FALSE	FALSE	0	0	1	1	none	6.1719908178e-06
S093	T102	FALSE	FALSE	0	0	1	1	none	2.19314593181e-05
S097	T102	FALSE	FALSE	0	0	1	1	none	0.0001057256969485
S102	T102	FALSE	FALSE	0	0	1	1	none	6.28630864626e-05
S106	T102	FALSE	FALSE	0	0	1	1	none	0.0001045635275725
S130	T102	FALSE	FALSE	0	0	1	1	none	5.9571410972e-06
T009	T102	FALSE	FALSE	0	0	1	1	none	0.0001201277290181
T010	T102	FALSE	FALSE	0	0	1	1	none	0.0001213788871617
T013	T102	FALSE	FALSE	0	0	1	1	none	0.0001164377574159
T014	T102	FALSE	FALSE	0	0	1	1	none	0.0001076665205923
T020	T102	FALSE	FALSE	0	0	1	1	none	0.0001109913964884
T021	T102	FALSE	FALSE	0	0	1	1	none	0.0001234589658831
T028	T102	FALSE	FALSE	0	0	1	1	none	0.0001124572133904
T035a	T102	FALSE	FALSE	0	0	1	1	none	1.10096440115e-05
T035b	T102	FALSE	FALSE	0	0	1	1	none	0.0001206352289526
T040	T102	FALSE	FALSE	0	0	1	1	none	0.0001106225843903
T056	T102	FALSE	FALSE	0	0	1	1	none	0.0001256842312166
T059	T102	FALSE	FALSE	0	0	1	1	none	6.83233304054e-05
T065	T102	FALSE	FALSE	0	0	1	1	none	0.000109087681354
T069	T102	FALSE	FALSE	0	0	1	1	none	6.94139175406e-05
T073	T102	FALSE	FALSE	0	0	1	1	none	0.0001224793937773
T075	T102	FALSE	FALSE	0	0	1	1	none	9.84834319756e-05
T077	T102	FALSE	FALSE	0	0	1	1	none	0.0001230781810972
T087	T102	FALSE	FALSE	0	0	1	1	none	0.0001235394323505
T095	T102	TRUE	TRUE	1	0	1	1	anc	5.987873199e-07
T099a	T102	FALSE	FALSE	0	0	1	1	none	6.7911138994e-06
S002	T104	FALSE	FALSE	0	0	1	1	none	6.77758818832e-05
S007	T104	FALSE	FALSE	0	0	1	1	none	3.17572347592e-05
S021	T104	FALSE	FALSE	0	0	1	1	none	6.46173062123e-05
S024	T104	FALSE	FALSE	0	0	1	1	none	6.38387283344e-05
S025	T104	FALSE	FALSE	0	0	1	1	none	6.52502301762e-05
S026	T104	FALSE	FALSE	0	0	1	1	none	6.39022100853e-05
S038	T104	FALSE	FALSE	0	0	1	1	none	4.15647368701e-05
S039	T104	FALSE	FALSE	0	0	1	1	none	6.56396371194e-05
S040	T104	FALSE	FALSE	0	0	1	1	none	0.0001048197840969
S042	T104	FALSE	FALSE	0	0	1	1	none	6.48495621239e-05
S071	T104	FALSE	FALSE	0	0	1	1	none	9.04296749615e-05
S078	T104	FALSE	FALSE	0	0	1	1	none	6.65119614662e-05
S081	T104	FALSE	FALSE	0	0	1	1	none	6.51109754359e-05
S085	T104	FALSE	FALSE	0	0	1	1	none	9.70741543951e-05
S087	T104	FALSE	FALSE	0	0	1	1	none	0.0001044040923377
S093	T104	FALSE	FALSE	0	0	1	1	none	8.71252934636e-05
S097	T104	FALSE	FALSE	0	0	1	1	none	6.38102546342e-05
S102	T104	FALSE	FALSE	0	0	1	1	none	0.0001055481223881
S106	T104	FALSE	FALSE	0	0	1	1	none	6.26480852582e-05
S130	T104	FALSE	FALSE	0	0	1	1	none	0.0001041892426171
T009	T104	FALSE	FALSE	0	0	1	1	none	7.82122867038e-05
T010	T104	FALSE	FALSE	0	0	1	1	none	7.94634448474e-05
T013	T104	FALSE	FALSE	0	0	1	1	none	4.74549444016e-05
T014	T104	FALSE	FALSE	0	0	1	1	none	6.5751078278e-05
T020	T104	FALSE	FALSE	0	0	1	1	none	4.20085834741e-05
T021	T104	FALSE	FALSE	0	0	1	1	none	8.15435235688e-05
T028	T104	FALSE	FALSE	0	0	1	1	none	3.25643214503e-05
T035a	T104	FALSE	FALSE	0	0	1	1	none	0.000107573799927
T035b	T104	FALSE	FALSE	0	0	1	1	none	7.87197866383e-05
T040	T104	FALSE	FALSE	0	0	1	1	none	6.8707142076e-05
T056	T104	FALSE	FALSE	0	0	1	1	none	8.37687889023e-05
T059	T104	FALSE	FALSE	0	0	1	1	none	0.0001110083663309
T065	T104	FALSE	FALSE	0	0	1	1	none	4.01048683397e-05
T069	T104	FALSE	FALSE	0	0	1	1	none	0.0001120989534661
T073	T104	FALSE	FALSE	0	0	1	1	none	8.0563951463e-05
T075	T104	FALSE	FALSE	0	0	1	1	none	5.77655643011e-05
T077	T104	FALSE	FALSE	0	0	1	1	none	8.11627387829e-05
T087	T104	FALSE	FALSE	0	0	1	1	none	8.16239900362e-05
T095	T104	FALSE	FALSE	0	0	1	1	none	0.0001035904552972
T099a	T104	FALSE	FALSE	0	0	1	1	none	0.0001033552698149
T102	T104	FALSE	FALSE	0	0	1	1	none	0.0001077512344347
S002	T105	TRUE	TRUE	0	0	1	1	none	6.91123288025e-05
S007	T105	TRUE	TRUE	0	0	1	1	none	4.24306774205e-05
S021	T105	TRUE	TRUE	0	0	1	1	none	6.59537531316e-05
S024	T105	TRUE	TRUE	0	0	1	1	none	6.51751752537e-05
S025	T105	TRUE	TRUE	0	0	1	1	none	6.65866770955e-05
S026	T105	TRUE	TRUE	0	0	1	1	none	6.52386570046e-05
S038	T105	TRUE	TRUE	0	0	1	1	none	6.2501670896e-06
S039	T105	TRUE	TRUE	0	0	1	1	none	6.69760840387e-05
S040	T105	TRUE	TRUE	0	0	1	1	none	0.0001061562310162
S042	T105	TRUE	TRUE	0	0	1	1	none	6.61860090432e-05
S071	T105	TRUE	TRUE	0	0	1	1	none	9.17661218808e-05
S078	T105	TRUE	TRUE	0	0	1	1	none	6.78484083855e-05
S081	T105	TRUE	TRUE	0	0	1	1	none	6.64474223552e-05
S085	T105	TRUE	TRUE	0	0	1	1	none	9.84106013144e-05
S087	T105	TRUE	TRUE	0	0	1	1	none	0.000105740539257
S093	T105	TRUE	TRUE	0	0	1	1	none	8.84617403829e-05
S097	T105	TRUE	TRUE	0	0	1	1	none	6.51467015535e-05
S102	T105	TRUE	TRUE	0	0	1	1	none	0.0001068845693074
S106	T105	TRUE	TRUE	0	0	1	1	none	6.39845321775e-05
S130	T105	TRUE	TRUE	0	0	1	1	none	0.0001055256895364
T009	T105	FALSE	FALSE	0	0	1	1	none	7.95487336231e-05
T010	T105	FALSE	FALSE	0	0	1	1	none	8.07998917667e-05
T013	T105	FALSE	FALSE	0	0	1	1	none	9.7452253415e-06
T014	T105	TRUE	TRUE	0	0	1	1	none	6.70875251973e-05
T020	T105	TRUE	TRUE	0	0	1	1	none	6.6940136936e-06
T021	T105	FALSE	FALSE	0	0	1	1	none	8.28799704881e-05
T028	T105	TRUE	TRUE	0	0	1	1	none	4.48108472954e-05
T035a	T105	TRUE	TRUE	0	0	1	1	none	0.0001089102468463
T035b	T105	FALSE	FALSE	0	0	1	1	none	8.00562335576e-05
T040	T105	TRUE	TRUE	0	0	1	1	none	7.00435889953e-05
T056	T105	FALSE	FALSE	0	0	1	1	none	8.51052358216e-05
T059	T105	TRUE	TRUE	0	0	1	1	none	0.0001123448132502
T065	T105	TRUE	TRUE	0	0	1	1	none	1.1975746398e-06
T069	T105	TRUE	TRUE	0	0	1	1	none	0.0001134354003854
T073	T105	FALSE	FALSE	0	0	1	1	none	8.19003983823e-05
T075	T105	TRUE	TRUE	0	0	1	1	none	5.91020112204e-05
T077	T105	FALSE	FALSE	0	0	1	1	none	8.24991857022e-05
T087	T105	FALSE	FALSE	0	0	1	1	none	8.29604369555e-05
T095	T105	TRUE	TRUE	0	0	1	1	none	0.0001049269022165
T099a	T105	TRUE	TRUE	0	0	1	1	none	0.0001046917167342
T102	T105	FALSE	FALSE	0	0	1	1	none	0.000109087681354
T104	T105	FALSE	FALSE	0	0	1	1	none	4.01048683397e-05
S002	T107	FALSE	FALSE	0	0	1	1	none	0.0001108885574858
S007	T107	FALSE	FALSE	0	0	1	1	none	0.0001112742768038
S021	T107	FALSE	FALSE	0	0	1	1	none	0.0001077299818149
S024	T107	FALSE	FALSE	0	0	1	1	none	0.000106951403937
S025	T107	FALSE	FALSE	0	0	1	1	none	0.0001083629057788
S026	T107	FALSE	FALSE	0	0	1	1	none	0.0001070148856879
S038	T107	FALSE	FALSE	0	0	1	1	none	0.0001117447831727
S039	T107	FALSE	FALSE	0	0	1	1	none	0.000108752312722
S040	T107	FALSE	FALSE	0	0	1	1	none	6.33319814597e-05
S042	T107	FALSE	FALSE	0	0	1	1	none	0.0001079622377265
S071	T107	FALSE	FALSE	0	0	1	1	none	4.89418723243e-05
S078	T107	FALSE	FALSE	0	0	1	1	none	0.0001096246370688
S081	T107	FALSE	FALSE	0	0	1	1	none	0.0001082236510385
S085	T107	FALSE	FALSE	0	0	1	1	none	2.83570354479e-05
S087	T107	FALSE	FALSE	0	0	1	1	none	7.3692241061e-06
S093	T107	FALSE	FALSE	0	0	1	1	none	2.31286926064e-05
S097	T107	FALSE	FALSE	0	0	1	1	none	0.0001069229302368
S102	T107	FALSE	FALSE	0	0	1	1	none	6.40603197509e-05
S106	T107	FALSE	FALSE	0	0	1	1	none	0.0001057607608608
S130	T107	FALSE	FALSE	0	0	1	1	none	7.1543743855e-06
T009	T107	FALSE	FALSE	0	0	1	1	none	0.0001213249623064
T010	T107	FALSE	FALSE	0	0	1	1	none	0.00012257612045
T013	T107	FALSE	FALSE	0	0	1	1	none	0.0001176349907042
T014	T107	FALSE	FALSE	0	0	1	1	none	0.0001088637538806
T020	T107	FALSE	FALSE	0	0	1	1	none	0.0001121886297767
T021	T107	FALSE	FALSE	0	0	1	1	none	0.0001246561991714
T028	T107	FALSE	FALSE	0	0	1	1	none	0.0001136544466787
T035a	T107	FALSE	FALSE	0	0	1	1	none	1.22068772998e-05
T035b	T107	FALSE	FALSE	0	0	1	1	none	0.0001218324622409
T040	T107	FALSE	FALSE	0	0	1	1	none	0.0001118198176786
T056	T107	FALSE	FALSE	0	0	1	1	none	0.0001268814645049
T059	T107	FALSE	FALSE	0	0	1	1	none	6.95205636937e-05
T065	T107	FALSE	FALSE	0	0	1	1	none	0.0001102849146423
T069	T107	FALSE	FALSE	0	0	1	1	none	7.06111508289e-05
T073	T107	FALSE	FALSE	0	0	1	1	none	0.0001236766270656
T075	T107	FALSE	FALSE	0	0	1	1	none	9.96806652639e-05
T077	T107	FALSE	FALSE	0	0	1	1	none	0.0001242754143855
T087	T107	FALSE	FALSE	0	0	1	1	none	0.0001247366656388
T095	T107	TRUE	TRUE	1	0	1	1	anc	5.984459684e-07
T099a	T107	FALSE	FALSE	0	0	1	1	none	7.9883471877e-06
T102	T107	FALSE	FALSE	0	0	1	1	none	3.5923825679e-06
T104	T107	FALSE	FALSE	0	0	1	1	none	0.000108948467723
T105	T107	FALSE	FALSE	0	0	1	1	none	0.0001102849146423
S002	T126	TRUE	TRUE	0	0	1	1	none	0.0001160633813522
S007	T126	TRUE	TRUE	0	0	1	1	none	0.0001164491006702
S021	T126	TRUE	TRUE	0	0	1	1	none	0.0001129048056813
S024	T126	TRUE	TRUE	0	0	1	1	none	0.0001121262278034
S025	T126	TRUE	TRUE	0	0	1	1	none	0.0001135377296452
S026	T126	TRUE	TRUE	0	0	1	1	none	0.0001121897095543
S038	T126	TRUE	TRUE	0	0	1	1	none	0.0001169196070391
S039	T126	TRUE	TRUE	0	0	1	1	none	0.0001139271365884
S040	T126	TRUE	TRUE	0	0	1	1	none	4.93788767321e-05
S042	T126	TRUE	TRUE	0	0	1	1	none	0.0001131370615929
S071	T126	TRUE	TRUE	0	0	1	1	none	2.48905085647e-05
S078	T126	TRUE	TRUE	0	0	1	1	none	0.0001147994609352
S081	T126	TRUE	TRUE	0	0	1	1	none	0.0001133984749049
S085	T126	TRUE	TRUE	0	0	1	1	none	6.07611756243e-05
S087	T126	TRUE	TRUE	0	0	1	1	none	6.80911135669e-05
S093	T126	TRUE	TRUE	0	0	1	1	none	5.08123146928e-05
S097	T126	TRUE	TRUE	0	0	1	1	none	0.0001120977541032
S102	T126	TRUE	TRUE	0	0	1	1	none	5.01072150233e-05
S106	T126	TRUE	TRUE	0	0	1	1	none	0.0001109355847272
S130	T126	TRUE	TRUE	0	0	1	1	none	6.78762638463e-05
T009	T126	FALSE	FALSE	0	0	1	1	none	0.0001264997861728
T010	T126	FALSE	FALSE	0	0	1	1	none	0.0001277509443164
T013	T126	FALSE	FALSE	0	0	1	1	none	0.0001228098145706
T014	T126	TRUE	TRUE	0	0	1	1	none	0.000114038577747
T020	T126	TRUE	TRUE	0	0	1	1	none	0.0001173634536431
T021	T126	FALSE	FALSE	0	0	1	1	none	0.0001298310230378
T028	T126	TRUE	TRUE	0	0	1	1	none	0.0001188292705451
T035a	T126	TRUE	TRUE	0	0	1	1	none	7.12608211562e-05
T035b	T126	FALSE	FALSE	0	0	1	1	none	0.0001270072861073
T040	T126	TRUE	TRUE	0	0	1	1	none	0.000116994641545
T056	T126	FALSE	FALSE	0	0	1	1	none	0.0001320562883713
T059	T126	TRUE	TRUE	0	0	1	1	none	5.55674589661e-05
T065	T126	TRUE	TRUE	0	0	1	1	none	0.0001154597385087
T069	T126	TRUE	TRUE	0	0	1	1	none	4.35074875833e-05
T073	T126	FALSE	FALSE	0	0	1	1	none	0.000128851450932
T075	T126	TRUE	TRUE	0	0	1	1	none	0.0001048554891303
T077	T126	FALSE	FALSE	0	0	1	1	none	0.0001294502382519
T087	T126	FALSE	FALSE	0	0	1	1	none	0.0001299114895052
T095	T126	TRUE	TRUE	0	0	1	1	none	6.72774765264e-05
T099a	T126	TRUE	TRUE	0	0	1	1	none	6.70422910441e-05
T102	T126	FALSE	FALSE	0	0	1	1	none	7.14382556639e-05
T104	T126	FALSE	FALSE	0	0	1	1	none	0.0001141232915894
T105	T126	TRUE	TRUE	0	0	1	1	none	0.0001154597385087
T107	T126	FALSE	FALSE	0	0	1	1	none	7.26354889522e-05
S002	T156	FALSE	FALSE	0	0	1	1	none	7.17279319644e-05
S007	T156	FALSE	FALSE	0	0	1	1	none	4.50462805824e-05
S021	T156	FALSE	FALSE	0	0	1	1	none	6.85693562935e-05
S024	T156	FALSE	FALSE	0	0	1	1	none	6.77907784156e-05
S025	T156	FALSE	FALSE	0	0	1	1	none	6.92022802574e-05
S026	T156	FALSE	FALSE	0	0	1	1	none	6.78542601665e-05
S038	T156	FALSE	FALSE	0	0	1	1	none	1.00633448913e-05
S039	T156	FALSE	FALSE	0	0	1	1	none	6.95916872006e-05
S040	T156	FALSE	FALSE	0	0	1	1	none	0.0001087718341781
S042	T156	FALSE	FALSE	0	0	1	1	none	6.88016122051e-05
S071	T156	FALSE	FALSE	0	0	1	1	none	9.43817250427e-05
S078	T156	FALSE	FALSE	0	0	1	1	none	7.04640115474e-05
S081	T156	FALSE	FALSE	0	0	1	1	none	6.90630255171e-05
S085	T156	FALSE	FALSE	0	0	1	1	none	0.0001010262044763
S087	T156	FALSE	FALSE	0	0	1	1	none	0.0001083561424189
S093	T156	FALSE	FALSE	0	0	1	1	none	9.10773435448e-05
S097	T156	FALSE	FALSE	0	0	1	1	none	6.77623047154e-05
S102	T156	FALSE	FALSE	0	0	1	1	none	0.0001095001724693
S106	T156	FALSE	FALSE	0	0	1	1	none	6.66001353394e-05
S130	T156	FALSE	FALSE	0	0	1	1	none	0.0001081412926983
T009	T156	FALSE	FALSE	0	0	1	1	none	8.2164336785e-05
T010	T156	FALSE	FALSE	0	0	1	1	none	8.34154949286e-05
T013	T156	FALSE	FALSE	0	0	1	1	none	1.59535524228e-05
T014	T156	FALSE	FALSE	0	0	1	1	none	6.97031283592e-05
T020	T156	FALSE	FALSE	0	0	1	1	none	1.05071914953e-05
T021	T156	FALSE	FALSE	0	0	1	1	none	8.549557365e-05
T028	T156	FALSE	FALSE	0	0	1	1	none	4.74264504573e-05
T035a	T156	FALSE	FALSE	0	0	1	1	none	0.0001115258500082
T035b	T156	FALSE	FALSE	0	0	1	1	none	8.26718367195e-05
T040	T156	FALSE	FALSE	0	0	1	1	none	7.26591921572e-05
T056	T156	FALSE	FALSE	0	0	1	1	none	8.77208389835e-05
T059	T156	FALSE	FALSE	0	0	1	1	none	0.0001149604164121
T065	T156	FALSE	FALSE	0	0	1	1	none	8.6034763609e-06
T069	T156	FALSE	FALSE	0	0	1	1	none	0.0001160510035473
T073	T156	FALSE	FALSE	0	0	1	1	none	8.45160015442e-05
T075	T156	FALSE	FALSE	0	0	1	1	none	6.17176143823e-05
T077	T156	FALSE	FALSE	0	0	1	1	none	8.51147888641e-05
T087	T156	FALSE	FALSE	0	0	1	1	none	8.55760401174e-05
T095	T156	FALSE	FALSE	0	0	1	1	none	0.0001075425053784
T099a	T156	FALSE	FALSE	0	0	1	1	none	0.0001073073198961
T102	T156	FALSE	FALSE	0	0	1	1	none	0.0001117032845159
T104	T156	FALSE	FALSE	0	0	1	1	none	4.27204715016e-05
T105	T156	FALSE	FALSE	0	0	1	1	none	8.6034763609e-06
T107	T156	FALSE	FALSE	0	0	1	1	none	0.0001129005178042
T126	T156	FALSE	FALSE	0	0	1	1	none	0.0001180753416706
S002	T159a	TRUE	TRUE	0	0	1	1	none	3.23577906214e-05
S007	T159a	TRUE	TRUE	0	0	1	1	none	7.92492337594e-05
S021	T159a	TRUE	TRUE	0	0	1	1	none	2.91992149505e-05
S024	T159a	TRUE	TRUE	0	0	1	1	none	2.84206370726e-05
S025	T159a	TRUE	TRUE	0	0	1	1	none	2.72711700804e-05
S026	T159a	TRUE	TRUE	0	0	1	1	none	1.80810646835e-05
S038	T159a	TRUE	TRUE	0	0	1	1	none	7.97197401283e-05
S039	T159a	TRUE	TRUE	0	0	1	1	none	3.02215458576e-05
S040	T159a	TRUE	TRUE	0	0	1	1	none	0.0001159074166551
S042	T159a	TRUE	TRUE	0	0	1	1	none	2.94314708621e-05
S071	T159a	TRUE	TRUE	0	0	1	1	none	0.0001015173075197
S078	T159a	TRUE	TRUE	0	0	1	1	none	3.10938702044e-05
S081	T159a	TRUE	TRUE	0	0	1	1	none	2.96928841741e-05
S085	T159a	TRUE	TRUE	0	0	1	1	none	0.0001081617869533
S087	T159a	TRUE	TRUE	0	0	1	1	none	0.0001154917248959
S093	T159a	TRUE	TRUE	0	0	1	1	none	9.82129260218e-05
S097	T159a	TRUE	TRUE	0	0	1	1	none	2.58311945384e-05
S102	T159a	TRUE	TRUE	0	0	1	1	none	0.0001166357549463
S106	T159a	TRUE	TRUE	0	0	1	1	none	2.72299939964e-05
S130	T159a	TRUE	TRUE	0	0	1	1	none	0.0001152768751753
T009	T159a	TRUE	TRUE	0	1	1	1	desc	6.900747053e-07
T010	T159a	TRUE	TRUE	0	1	1	1	desc	1.342445529e-06
T013	T159a	FALSE	FALSE	0	0	1	1	none	8.56099476598e-05
T014	T159a	TRUE	TRUE	0	0	1	1	none	3.03329870162e-05
T020	T159a	TRUE	TRUE	0	0	1	1	none	8.01635867323e-05
T021	T159a	TRUE	TRUE	0	1	1	1	desc	3.4225242504e-06
T028	T159a	TRUE	TRUE	0	0	1	1	none	8.16294036343e-05
T035a	T159a	TRUE	TRUE	0	0	1	1	none	0.0001186614324852
T035b	T159a	TRUE	TRUE	0	1	1	1	desc	5.987873199e-07
T040	T159a	TRUE	TRUE	0	0	1	1	none	3.32890508142e-05
T056	T159a	FALSE	FALSE	0	1	1	1	desc	6.2465769038e-06
T059	T159a	TRUE	TRUE	0	0	1	1	none	0.0001220959988891
T065	T159a	TRUE	TRUE	0	0	1	1	none	7.82598715979e-05
T069	T159a	TRUE	TRUE	0	0	1	1	none	0.0001231865860243
T073	T159a	TRUE	TRUE	0	1	1	1	desc	2.4429521446e-06
T075	T159a	TRUE	TRUE	0	0	1	1	none	6.88531968593e-05
T077	T159a	TRUE	TRUE	0	1	1	1	desc	3.0417394645e-06
T087	T159a	TRUE	TRUE	0	1	1	1	desc	3.5029907178e-06
T095	T159a	TRUE	TRUE	0	0	1	1	none	0.0001146780878554
T099a	T159a	TRUE	TRUE	0	0	1	1	none	0.0001144429023731
T102	T159a	FALSE	FALSE	0	0	1	1	none	0.0001188388669929
T104	T159a	FALSE	FALSE	0	0	1	1	none	7.69234246786e-05
T105	T159a	TRUE	TRUE	0	0	1	1	none	7.82598715979e-05
T107	T159a	FALSE	FALSE	0	0	1	1	none	0.0001200361002812
T126	T159a	TRUE	TRUE	0	0	1	1	none	0.0001252109241476
T156	T159a	FALSE	FALSE	0	0	1	1	none	8.08754747598e-05
S002	T182	FALSE	FALSE	0	0	1	1	none	7.20623135452e-05
S007	T182	FALSE	FALSE	0	0	1	1	none	4.53806621632e-05
S021	T182	FALSE	FALSE	0	0	1	1	none	6.89037378743e-05
S024	T182	FALSE	FALSE	0	0	1	1	none	6.81251599964e-05
S025	T182	FALSE	FALSE	0	0	1	1	none	6.95366618382e-05
S026	T182	FALSE	FALSE	0	0	1	1	none	6.81886417473e-05
S038	T182	FALSE	FALSE	0	0	1	1	none	1.03977264721e-05
S039	T182	FALSE	FALSE	0	0	1	1	none	6.99260687814e-05
S040	T182	FALSE	FALSE	0	0	1	1	none	0.0001091062157589
S042	T182	FALSE	FALSE	0	0	1	1	none	6.91359937859e-05
S071	T182	FALSE	FALSE	0	0	1	1	none	9.47161066235e-05
S078	T182	FALSE	FALSE	0	0	1	1	none	7.07983931282e-05
S081	T182	FALSE	FALSE	0	0	1	1	none	6.93974070979e-05
S085	T182	FALSE	FALSE	0	0	1	1	none	0.0001013605860571
S087	T182	FALSE	FALSE	0	0	1	1	none	0.0001086905239997
S093	T182	FALSE	FALSE	0	0	1	1	none	9.14117251256e-05
S097	T182	FALSE	FALSE	0	0	1	1	none	6.80966862962e-05
S102	T182	FALSE	FALSE	0	0	1	1	none	0.0001098345540501
S106	T182	FALSE	FALSE	0	0	1	1	none	6.69345169202e-05
S130	T182	FALSE	FALSE	0	0	1	1	none	0.0001084756742791
T009	T182	FALSE	FALSE	0	0	1	1	none	8.24987183658e-05
T010	T182	FALSE	FALSE	0	0	1	1	none	8.37498765094e-05
T013	T182	FALSE	FALSE	0	0	1	1	none	1.62879340036e-05
T014	T182	FALSE	FALSE	0	0	1	1	none	7.003750994e-05
T020	T182	FALSE	FALSE	0	0	1	1	none	1.08415730761e-05
T021	T182	FALSE	FALSE	0	0	1	1	none	8.58299552308e-05
T028	T182	FALSE	FALSE	0	0	1	1	none	4.77608320381e-05
T035a	T182	FALSE	FALSE	0	0	1	1	none	0.000111860231589
T035b	T182	FALSE	FALSE	0	0	1	1	none	8.30062183003e-05
T040	T182	FALSE	FALSE	0	0	1	1	none	7.2993573738e-05
T056	T182	FALSE	FALSE	0	0	1	1	none	8.80552205643e-05
T059	T182	FALSE	FALSE	0	0	1	1	none	0.0001152947979929
T065	T182	FALSE	FALSE	0	0	1	1	none	8.9378579417e-06
T069	T182	FALSE	FALSE	0	0	1	1	none	0.0001163853851281
T073	T182	FALSE	FALSE	0	0	1	1	none	8.4850383125e-05
T075	T182	FALSE	FALSE	0	0	1	1	none	6.20519959631e-05
T077	T182	FALSE	FALSE	0	0	1	1	none	8.54491704449e-05
T087	T182	FALSE	FALSE	0	0	1	1	none	8.59104216982e-05
T095	T182	FALSE	FALSE	0	0	1	1	none	0.0001078768869592
T099a	T182	FALSE	FALSE	0	0	1	1	none	0.0001076417014769
T102	T182	FALSE	FALSE	0	0	1	1	none	0.0001120376660967
T104	T182	FALSE	FALSE	0	0	1	1	none	4.30548530824e-05
T105	T182	FALSE	FALSE	0	0	1	1	none	8.9378579417e-06
T107	T182	FALSE	FALSE	0	0	1	1	none	0.000113234899385
T126	T182	FALSE	FALSE	0	0	1	1	none	0.0001184097232514
T156	T182	FALSE	FALSE	0	0	1	1	none	1.03558864638e-05
T159a	T182	FALSE	FALSE	0	0	1	1	none	8.12098563406e-05
S002	T188	TRUE	TRUE	0	0	1	1	none	6.67347084689e-05
S007	T188	TRUE	TRUE	0	0	1	1	none	3.07160613449e-05
S021	T188	TRUE	TRUE	0	0	1	1	none	6.3576132798e-05
S024	T188	TRUE	TRUE	0	0	1	1	none	6.27975549201e-05
S025	T188	TRUE	TRUE	0	0	1	1	none	6.42090567619e-05
S026	T188	TRUE	TRUE	0	0	1	1	none	6.2861036671e-05
S038	T188	TRUE	TRUE	0	0	1	1	none	4.05235634558e-05
S039	T188	TRUE	TRUE	0	0	1	1	none	6.45984637051e-05
S040	T188	TRUE	TRUE	0	0	1	1	none	0.0001037786106826
S042	T188	TRUE	TRUE	0	0	1	1	none	6.38083887096e-05
S071	T188	TRUE	TRUE	0	0	1	1	none	8.93885015472e-05
S078	T188	TRUE	TRUE	0	0	1	1	none	6.54707880519e-05
S081	T188	TRUE	TRUE	0	0	1	1	none	6.40698020216e-05
S085	T188	TRUE	TRUE	0	0	1	1	none	9.60329809808e-05
S087	T188	TRUE	TRUE	0	0	1	1	none	0.0001033629189234
S093	T188	TRUE	TRUE	0	0	1	1	none	8.60841200493e-05
S097	T188	TRUE	TRUE	0	0	1	1	none	6.27690812199e-05
S102	T188	TRUE	TRUE	0	0	1	1	none	0.0001045069489738
S106	T188	TRUE	TRUE	0	0	1	1	none	6.16069118439e-05
S130	T188	TRUE	TRUE	0	0	1	1	none	0.0001031480692028
T009	T188	FALSE	FALSE	0	0	1	1	none	7.71711132895e-05
T010	T188	FALSE	FALSE	0	0	1	1	none	7.84222714331e-05
T013	T188	FALSE	FALSE	0	0	1	1	none	4.64137709873e-05
T014	T188	TRUE	TRUE	0	0	1	1	none	6.47099048637e-05
T020	T188	TRUE	TRUE	0	0	1	1	none	4.09674100598e-05
T021	T188	FALSE	FALSE	0	0	1	1	none	8.05023501545e-05
T028	T188	TRUE	TRUE	0	0	1	1	none	2.644864027e-05
T035a	T188	TRUE	TRUE	0	0	1	1	none	0.0001065326265127
T035b	T188	FALSE	FALSE	0	0	1	1	none	7.7678613224e-05
T040	T188	TRUE	TRUE	0	0	1	1	none	6.76659686617e-05
T056	T188	FALSE	FALSE	0	0	1	1	none	8.2727615488e-05
T059	T188	TRUE	TRUE	0	0	1	1	none	0.0001099671929166
T065	T188	TRUE	TRUE	0	0	1	1	none	3.90636949254e-05
T069	T188	TRUE	TRUE	0	0	1	1	none	0.0001110577800518
T073	T188	FALSE	FALSE	0	0	1	1	none	7.95227780487e-05
T075	T188	TRUE	TRUE	0	0	1	1	none	5.67243908868e-05
T077	T188	FALSE	FALSE	0	0	1	1	none	8.01215653686e-05
T087	T188	FALSE	FALSE	0	0	1	1	none	8.05828166219e-05
T095	T188	TRUE	TRUE	0	0	1	1	none	0.0001025492818829
T099a	T188	TRUE	TRUE	0	0	1	1	none	0.0001023140964006
T102	T188	FALSE	FALSE	0	0	1	1	none	0.0001067100610204
T104	T188	FALSE	FALSE	0	0	1	1	none	2.68171690803e-05
T105	T188	TRUE	TRUE	0	0	1	1	none	3.90636949254e-05
T107	T188	FALSE	FALSE	0	0	1	1	none	0.0001079072943087
T126	T188	TRUE	TRUE	0	0	1	1	none	0.0001130821181751
T156	T188	FALSE	FALSE	0	0	1	1	none	4.16792980873e-05
T159a	T188	TRUE	TRUE	0	0	1	1	none	7.58822512643e-05
T182	T188	FALSE	FALSE	0	0	1	1	none	4.20136796681e-05
S002	T192	FALSE	FALSE	0	0	1	1	none	0.0001252144680692
S007	T192	FALSE	FALSE	0	0	1	1	none	0.0001256001873872
S021	T192	FALSE	FALSE	0	0	1	1	none	0.0001220558923983
S024	T192	FALSE	FALSE	0	0	1	1	none	0.0001212773145204
S025	T192	FALSE	FALSE	0	0	1	1	none	0.0001226888163622
S026	T192	FALSE	FALSE	0	0	1	1	none	0.0001213407962713
S038	T192	FALSE	FALSE	0	0	1	1	none	0.0001260706937561
S039	T192	FALSE	FALSE	0	0	1	1	none	0.0001230782233054
S040	T192	FALSE	FALSE	0	0	1	1	none	5.85299634491e-05
S042	T192	FALSE	FALSE	0	0	1	1	none	0.0001222881483099
S071	T192	FALSE	FALSE	0	0	1	1	none	3.40415952817e-05
S078	T192	FALSE	FALSE	0	0	1	1	none	0.0001239505476522
S081	T192	FALSE	FALSE	0	0	1	1	none	0.0001225495616219
S085	T192	FALSE	FALSE	0	0	1	1	none	6.99122623413e-05
S087	T192	FALSE	FALSE	0	0	1	1	none	7.72422002839e-05
S093	T192	FALSE	FALSE	0	0	1	1	none	5.99634014098e-05
S097	T192	FALSE	FALSE	0	0	1	1	none	0.0001212488408202
S102	T192	FALSE	FALSE	0	0	1	1	none	5.92583017403e-05
S106	T192	FALSE	FALSE	0	0	1	1	none	0.0001200866714442
S130	T192	FALSE	FALSE	0	0	1	1	none	7.70273505633e-05
T009	T192	FALSE	FALSE	0	0	1	1	none	0.0001356508728898
T010	T192	FALSE	FALSE	0	0	1	1	none	0.0001369020310334
T013	T192	FALSE	FALSE	0	0	1	1	none	0.0001319609012876
T014	T192	FALSE	FALSE	0	0	1	1	none	0.000123189664464
T020	T192	FALSE	FALSE	0	0	1	1	none	0.0001265145403601
T021	T192	FALSE	FALSE	0	0	1	1	none	0.0001389821097548
T028	T192	FALSE	FALSE	0	0	1	1	none	0.0001279803572621
T035a	T192	FALSE	FALSE	0	0	1	1	none	8.04119078732e-05
T035b	T192	FALSE	FALSE	0	0	1	1	none	0.0001361583728243
T040	T192	FALSE	FALSE	0	0	1	1	none	0.000126145728262
T056	T192	FALSE	FALSE	0	0	1	1	none	0.0001412073750883
T059	T192	FALSE	FALSE	0	0	1	1	none	6.47185456831e-05
T065	T192	FALSE	FALSE	0	0	1	1	none	0.0001246108252257
T069	T192	FALSE	FALSE	0	0	1	1	none	5.26585743003e-05
T073	T192	FALSE	FALSE	0	0	1	1	none	0.000138002537649
T075	T192	FALSE	FALSE	0	0	1	1	none	0.0001140065758473
T077	T192	FALSE	FALSE	0	0	1	1	none	0.0001386013249689
T087	T192	FALSE	FALSE	0	0	1	1	none	0.0001390625762222
T095	T192	FALSE	FALSE	0	0	1	1	none	7.64285632434e-05
T099a	T192	FALSE	FALSE	0	0	1	1	none	7.61933777611e-05
T102	T192	FALSE	FALSE	0	0	1	1	none	8.05893423809e-05
T104	T192	FALSE	FALSE	0	0	1	1	none	0.0001232743783064
T105	T192	FALSE	FALSE	0	0	1	1	none	0.0001246108252257
T107	T192	FALSE	FALSE	0	0	1	1	none	8.17865756692e-05
T126	T192	TRUE	TRUE	1	0	1	1	anc	5.987873199e-07
T156	T192	FALSE	FALSE	0	0	1	1	none	0.0001272264283876
T159a	T192	FALSE	FALSE	0	0	1	1	none	0.0001343620108646
T182	T192	FALSE	FALSE	0	0	1	1	none	0.0001275608099684
T188	T192	FALSE	FALSE	0	0	1	1	none	0.0001222332048921
S002	T223	FALSE	FALSE	0	0	1	1	none	7.14636190165e-05
S007	T223	FALSE	FALSE	0	0	1	1	none	4.47819676345e-05
S021	T223	FALSE	FALSE	0	0	1	1	none	6.83050433456e-05
S024	T223	FALSE	FALSE	0	0	1	1	none	6.75264654677e-05
S025	T223	FALSE	FALSE	0	0	1	1	none	6.89379673095e-05
S026	T223	FALSE	FALSE	0	0	1	1	none	6.75899472186e-05
S038	T223	FALSE	FALSE	0	0	1	1	none	9.7990319434e-06
S039	T223	FALSE	FALSE	0	0	1	1	none	6.93273742527e-05
S040	T223	FALSE	FALSE	0	0	1	1	none	0.0001085075212302
S042	T223	FALSE	FALSE	0	0	1	1	none	6.85372992572e-05
S071	T223	FALSE	FALSE	0	0	1	1	none	9.41174120948e-05
S078	T223	FALSE	FALSE	0	0	1	1	none	7.01996985995e-05
S081	T223	FALSE	FALSE	0	0	1	1	none	6.87987125692e-05
S085	T223	FALSE	FALSE	0	0	1	1	none	0.0001007618915284
S087	T223	FALSE	FALSE	0	0	1	1	none	0.000108091829471
S093	T223	FALSE	FALSE	0	0	1	1	none	9.08130305969e-05
S097	T223	FALSE	FALSE	0	0	1	1	none	6.74979917675e-05
S102	T223	FALSE	FALSE	0	0	1	1	none	0.0001092358595214
S106	T223	FALSE	FALSE	0	0	1	1	none	6.63358223915e-05
S130	T223	FALSE	FALSE	0	0	1	1	none	0.0001078769797504
T009	T223	FALSE	FALSE	0	0	1	1	none	8.19000238371e-05
T010	T223	FALSE	FALSE	0	0	1	1	none	8.31511819807e-05
T013	T223	FALSE	FALSE	0	0	1	1	none	1.56892394749e-05
T014	T223	FALSE	FALSE	0	0	1	1	none	6.94388154113e-05
T020	T223	FALSE	FALSE	0	0	1	1	none	1.02428785474e-05
T021	T223	FALSE	FALSE	0	0	1	1	none	8.52312607021e-05
T028	T223	FALSE	FALSE	0	0	1	1	none	4.71621375094e-05
T035a	T223	FALSE	FALSE	0	0	1	1	none	0.0001112615370603
T035b	T223	FALSE	FALSE	0	0	1	1	none	8.24075237716e-05
T040	T223	FALSE	FALSE	0	0	1	1	none	7.23948792093e-05
T056	T223	FALSE	FALSE	0	0	1	1	none	8.74565260356e-05
T059	T223	FALSE	FALSE	0	0	1	1	none	0.0001146961034642
T065	T223	FALSE	FALSE	0	0	1	1	none	8.339163413e-06
T069	T223	FALSE	FALSE	0	0	1	1	none	0.0001157866905994
T073	T223	FALSE	FALSE	0	0	1	1	none	8.42516885963e-05
T075	T223	FALSE	FALSE	0	0	1	1	none	6.14533014344e-05
T077	T223	FALSE	FALSE	0	0	1	1	none	8.48504759162e-05
T087	T223	FALSE	FALSE	0	0	1	1	none	8.53117271695e-05
T095	T223	FALSE	FALSE	0	0	1	1	none	0.0001072781924305
T099a	T223	FALSE	FALSE	0	0	1	1	none	0.0001070430069482
T102	T223	FALSE	FALSE	0	0	1	1	none	0.000111438971568
T104	T223	FALSE	FALSE	0	0	1	1	none	4.24561585537e-05
T105	T223	FALSE	FALSE	0	0	1	1	none	8.339163413e-06
T107	T223	FALSE	FALSE	0	0	1	1	none	0.0001126362048563
T126	T223	FALSE	FALSE	0	0	1	1	none	0.0001178110287227
T156	T223	FALSE	FALSE	0	0	1	1	none	9.7571919351e-06
T159a	T223	FALSE	FALSE	0	0	1	1	none	8.06111618119e-05
T182	T223	FALSE	FALSE	0	0	1	1	none	2.9938438083e-06
T188	T223	FALSE	FALSE	0	0	1	1	none	4.14149851394e-05
T192	T223	FALSE	FALSE	0	0	1	1	none	0.0001269621154397
S002	T225	FALSE	FALSE	0	0	1	1	none	7.77153710207e-05
S007	T225	FALSE	FALSE	0	0	1	1	none	5.10337196387e-05
S021	T225	FALSE	FALSE	0	0	1	1	none	7.45567953498e-05
S024	T225	FALSE	FALSE	0	0	1	1	none	7.37782174719e-05
S025	T225	FALSE	FALSE	0	0	1	1	none	7.51897193137e-05
S026	T225	FALSE	FALSE	0	0	1	1	none	7.38416992228e-05
S038	T225	FALSE	FALSE	0	0	1	1	none	1.60507839476e-05
S039	T225	FALSE	FALSE	0	0	1	1	none	7.55791262569e-05
S040	T225	FALSE	FALSE	0	0	1	1	none	0.0001147592732344
S042	T225	FALSE	FALSE	0	0	1	1	none	7.47890512614e-05
S071	T225	FALSE	FALSE	0	0	1	1	none	0.000100369164099
S078	T225	FALSE	FALSE	0	0	1	1	none	7.64514506037e-05
S081	T225	FALSE	FALSE	0	0	1	1	none	7.50504645734e-05
S085	T225	FALSE	FALSE	0	0	1	1	none	0.0001070136435326
S087	T225	FALSE	FALSE	0	0	1	1	none	0.0001143435814752
S093	T225	FALSE	FALSE	0	0	1	1	none	9.70647826011e-05
S097	T225	FALSE	FALSE	0	0	1	1	none	7.37497437717e-05
S102	T225	FALSE	FALSE	0	0	1	1	none	0.0001154876115256
S106	T225	FALSE	FALSE	0	0	1	1	none	7.25875743957e-05
S130	T225	FALSE	FALSE	0	0	1	1	none	0.0001141287317546
T009	T225	FALSE	FALSE	0	0	1	1	none	8.81517758413e-05
T010	T225	FALSE	FALSE	0	0	1	1	none	8.94029339849e-05
T013	T225	FALSE	FALSE	0	0	1	1	none	2.19409914791e-05
T014	T225	FALSE	FALSE	0	0	1	1	none	7.56905674155e-05
T020	T225	FALSE	FALSE	0	0	1	1	none	1.64946305516e-05
T021	T225	FALSE	FALSE	0	0	1	1	none	9.14830127063e-05
T028	T225	FALSE	FALSE	0	0	1	1	none	5.34138895136e-05
T035a	T225	FALSE	FALSE	0	0	1	1	none	0.0001175132890645
T035b	T225	FALSE	FALSE	0	0	1	1	none	8.86592757758e-05
T040	T225	FALSE	FALSE	0	0	1	1	none	7.86466312135e-05
T056	T225	FALSE	FALSE	0	0	1	1	none	9.37082780398e-05
T059	T225	FALSE	FALSE	0	0	1	1	none	0.0001209478554684
T065	T225	FALSE	FALSE	0	0	1	1	none	1.45909154172e-05
T069	T225	FALSE	FALSE	0	0	1	1	none	0.0001220384426036
T073	T225	FALSE	FALSE	0	0	1	1	none	9.05034406005e-05
T075	T225	FALSE	FALSE	0	0	1	1	none	6.77050534386e-05
T077	T225	FALSE	FALSE	0	0	1	1	none	9.11022279204e-05
T087	T225	FALSE	FALSE	0	0	1	1	none	9.15634791737e-05
T095	T225	FALSE	FALSE	0	0	1	1	none	0.0001135299444347
T099a	T225	FALSE	FALSE	0	0	1	1	none	0.0001132947589524
T102	T225	FALSE	FALSE	0	0	1	1	none	0.0001176907235722
T104	T225	FALSE	FALSE	0	0	1	1	none	4.87079105579e-05
T105	T225	FALSE	FALSE	0	0	1	1	none	1.45909154172e-05
T107	T225	FALSE	FALSE	0	0	1	1	none	0.0001188879568605
T126	T225	FALSE	FALSE	0	0	1	1	none	0.0001240627807269
T156	T225	FALSE	FALSE	0	0	1	1	none	1.07777376155e-05
T159a	T225	FALSE	FALSE	0	0	1	1	none	8.68629138161e-05
T182	T225	FALSE	FALSE	0	0	1	1	none	1.63433255201e-05
T188	T225	FALSE	FALSE	0	0	1	1	none	4.76667371436e-05
T192	T225	FALSE	FALSE	0	0	1	1	none	0.0001332138674439
T223	T225	FALSE	FALSE	0	0	1	1	none	1.57446309914e-05
S002	T230	FALSE	FALSE	0	0	1	1	none	3.40629841643e-05
S007	T230	FALSE	FALSE	0	0	1	1	none	8.09544273023e-05
S021	T230	FALSE	FALSE	0	0	1	1	none	3.09044084934e-05
S024	T230	FALSE	FALSE	0	0	1	1	none	3.01258306155e-05
S025	T230	FALSE	FALSE	0	0	1	1	none	2.89763636233e-05
S026	T230	FALSE	FALSE	0	0	1	1	none	1.97862582264e-05
S038	T230	FALSE	FALSE	0	0	1	1	none	8.14249336712e-05
S039	T230	FALSE	FALSE	0	0	1	1	none	3.19267394005e-05
S040	T230	FALSE	FALSE	0	0	1	1	none	0.000117612610198
S042	T230	FALSE	FALSE	0	0	1	1	none	3.1136664405e-05
S071	T230	FALSE	FALSE	0	0	1	1	none	0.0001032225010626
S078	T230	FALSE	FALSE	0	0	1	1	none	3.27990637473e-05
S081	T230	FALSE	FALSE	0	0	1	1	none	3.1398077717e-05
S085	T230	FALSE	FALSE	0	0	1	1	none	0.0001098669804962
S087	T230	FALSE	FALSE	0	0	1	1	none	0.0001171969184388
S093	T230	FALSE	FALSE	0	0	1	1	none	9.99181195647e-05
S097	T230	FALSE	FALSE	0	0	1	1	none	2.75363880813e-05
S102	T230	FALSE	FALSE	0	0	1	1	none	0.0001183409484892
S106	T230	FALSE	FALSE	0	0	1	1	none	2.89351875393e-05
S130	T230	FALSE	FALSE	0	0	1	1	none	0.0001169820687182
T009	T230	FALSE	FALSE	0	0	1	1	none	2.9940555681e-06
T010	T230	FALSE	FALSE	0	0	1	1	none	3.0476390719e-06
T013	T230	FALSE	FALSE	0	0	1	1	none	8.73151412027e-05
T014	T230	FALSE	FALSE	0	0	1	1	none	3.20381805591e-05
T020	T230	FALSE	FALSE	0	0	1	1	none	8.18687802752e-05
T021	T230	FALSE	FALSE	0	0	1	1	none	5.1277177933e-06
T028	T230	FALSE	FALSE	0	0	1	1	none	8.33345971772e-05
T035a	T230	FALSE	FALSE	0	0	1	1	none	0.0001203666260281
T035b	T230	FALSE	FALSE	0	0	1	1	none	3.5015555026e-06
T040	T230	FALSE	FALSE	0	0	1	1	none	3.49942443571e-05
T056	T230	FALSE	FALSE	0	0	1	1	none	8.5505577666e-06
T059	T230	FALSE	FALSE	0	0	1	1	none	0.000123801192432
T065	T230	FALSE	FALSE	0	0	1	1	none	7.99650651408e-05
T069	T230	FALSE	FALSE	0	0	1	1	none	0.0001248917795672
T073	T230	FALSE	FALSE	0	0	1	1	none	4.1481456875e-06
T075	T230	FALSE	FALSE	0	0	1	1	none	7.05583904022e-05
T077	T230	FALSE	FALSE	0	0	1	1	none	4.7469330074e-06
T087	T230	FALSE	FALSE	0	0	1	1	none	5.2081842607e-06
T095	T230	FALSE	FALSE	0	0	1	1	none	0.0001163832813983
T099a	T230	FALSE	FALSE	0	0	1	1	none	0.000116148095916
T102	T230	FALSE	FALSE	0	0	1	1	none	0.0001205440605358
T104	T230	FALSE	FALSE	0	0	1	1	none	7.86286182215e-05
T105	T230	FALSE	FALSE	0	0	1	1	none	7.99650651408e-05
T107	T230	FALSE	FALSE	0	0	1	1	none	0.0001217412938241
T126	T230	FALSE	FALSE	0	0	1	1	none	0.0001269161176905
T156	T230	FALSE	FALSE	0	0	1	1	none	8.25806683027e-05
T159a	T230	TRUE	TRUE	1	0	1	1	anc	1.106406223e-06
T182	T230	FALSE	FALSE	0	0	1	1	none	8.29150498835e-05
T188	T230	FALSE	FALSE	0	0	1	1	none	7.75874448072e-05
T192	T230	FALSE	FALSE	0	0	1	1	none	0.0001360672044075
T223	T230	FALSE	FALSE	0	0	1	1	none	8.23163553548e-05
T225	T230	FALSE	FALSE	0	0	1	1	none	8.8568107359e-05
S002	T232	TRUE	TRUE	0	0	1	1	none	0.0001160170055293
S007	T232	TRUE	TRUE	0	0	1	1	none	0.0001164027248473
S021	T232	TRUE	TRUE	0	0	1	1	none	0.0001128584298584
S024	T232	TRUE	TRUE	0	0	1	1	none	0.0001120798519805
S025	T232	TRUE	TRUE	0	0	1	1	none	0.0001134913538223
S026	T232	TRUE	TRUE	0	0	1	1	none	0.0001121433337314
S038	T232	TRUE	TRUE	0	0	1	1	none	0.0001168732312162
S039	T232	TRUE	TRUE	0	0	1	1	none	0.0001138807607655
S040	T232	TRUE	TRUE	0	0	1	1	none	4.93325009092e-05
S042	T232	TRUE	TRUE	0	0	1	1	none	0.00011309068577
S071	T232	TRUE	TRUE	0	0	1	1	none	2.48441327418e-05
S078	T232	TRUE	TRUE	0	0	1	1	none	0.0001147530851123
S081	T232	TRUE	TRUE	0	0	1	1	none	0.000113352099082
S085	T232	TRUE	TRUE	0	0	1	1	none	6.07147998014e-05
S087	T232	TRUE	TRUE	0	0	1	1	none	6.8044737744e-05
S093	T232	TRUE	TRUE	0	0	1	1	none	5.07659388699e-05
S097	T232	TRUE	TRUE	0	0	1	1	none	0.0001120513782803
S102	T232	TRUE	TRUE	0	0	1	1	none	5.00608392004e-05
S106	T232	TRUE	TRUE	0	0	1	1	none	0.0001108892089043
S130	T232	TRUE	TRUE	0	0	1	1	none	6.78298880234e-05
T009	T232	FALSE	FALSE	0	0	1	1	none	0.0001264534103499
T010	T232	FALSE	FALSE	0	0	1	1	none	0.0001277045684935
T013	T232	FALSE	FALSE	0	0	1	1	none	0.0001227634387477
T014	T232	TRUE	TRUE	0	0	1	1	none	0.0001139922019241
T020	T232	TRUE	TRUE	0	0	1	1	none	0.0001173170778202
T021	T232	FALSE	FALSE	0	0	1	1	none	0.0001297846472149
T028	T232	TRUE	TRUE	0	0	1	1	none	0.0001187828947222
T035a	T232	TRUE	TRUE	0	0	1	1	none	7.12144453333e-05
T035b	T232	FALSE	FALSE	0	0	1	1	none	0.0001269609102844
T040	T232	TRUE	TRUE	0	0	1	1	none	0.0001169482657221
T056	T232	FALSE	FALSE	0	0	1	1	none	0.0001320099125484
T059	T232	TRUE	TRUE	0	0	1	1	none	5.55210831432e-05
T065	T232	TRUE	TRUE	0	0	1	1	none	0.0001154133626858
T069	T232	TRUE	TRUE	0	0	1	1	none	4.34611117604e-05
T073	T232	FALSE	FALSE	0	0	1	1	none	0.0001288050751091
T075	T232	TRUE	TRUE	0	0	1	1	none	0.0001048091133074
T077	T232	FALSE	FALSE	0	0	1	1	none	0.000129403862429
T087	T232	FALSE	FALSE	0	0	1	1	none	0.0001298651136823
T095	T232	TRUE	TRUE	0	0	1	1	none	6.72311007035e-05
T099a	T232	TRUE	TRUE	0	0	1	1	none	6.69959152212e-05
T102	T232	FALSE	FALSE	0	0	1	1	none	7.1391879841e-05
T104	T232	FALSE	FALSE	0	0	1	1	none	0.0001140769157665
T105	T232	TRUE	TRUE	0	0	1	1	none	0.0001154133626858
T107	T232	FALSE	FALSE	0	0	1	1	none	7.25891131293e-05
T126	T232	TRUE	TRUE	0	0	1	1	none	1.7658729437e-06
T156	T232	FALSE	FALSE	0	0	1	1	none	0.0001180289658477
T159a	T232	TRUE	TRUE	0	0	1	1	none	0.0001251645483247
T182	T232	FALSE	FALSE	0	0	1	1	none	0.0001183633474285
T188	T232	TRUE	TRUE	0	0	1	1	none	0.0001130357423522
T192	T232	FALSE	FALSE	0	0	1	1	none	1.09169596607e-05
T223	T232	FALSE	FALSE	0	0	1	1	none	0.0001177646528998
T225	T232	FALSE	FALSE	0	0	1	1	none	0.000124016404904
T230	T232	FALSE	FALSE	0	0	1	1	none	0.0001268697418676
S002	T241	FALSE	FALSE	0	0	1	1	none	9.34598024826e-05
S007	T241	FALSE	FALSE	0	0	1	1	none	6.67781511006e-05
S021	T241	FALSE	FALSE	0	0	1	1	none	9.03012268117e-05
S024	T241	FALSE	FALSE	0	0	1	1	none	8.95226489338e-05
S025	T241	FALSE	FALSE	0	0	1	1	none	9.09341507756e-05
S026	T241	FALSE	FALSE	0	0	1	1	none	8.95861306847e-05
S038	T241	FALSE	FALSE	0	0	1	1	none	3.05976407697e-05
S039	T241	FALSE	FALSE	0	0	1	1	none	9.13235577188e-05
S040	T241	FALSE	FALSE	0	0	1	1	none	0.0001305037046963
S042	T241	FALSE	FALSE	0	0	1	1	none	9.05334827233e-05
S071	T241	FALSE	FALSE	0	0	1	1	none	0.0001161135955609
S078	T241	FALSE	FALSE	0	0	1	1	none	9.21958820656e-05
S081	T241	FALSE	FALSE	0	0	1	1	none	9.07948960353e-05
S085	T241	FALSE	FALSE	0	0	1	1	none	0.0001227580749945
S087	T241	FALSE	FALSE	0	0	1	1	none	0.0001300880129371
S093	T241	FALSE	FALSE	0	0	1	1	none	0.000112809214063
S097	T241	FALSE	FALSE	0	0	1	1	none	8.94941752336e-05
S102	T241	FALSE	FALSE	0	0	1	1	none	0.0001312320429875
S106	T241	FALSE	FALSE	0	0	1	1	none	8.83320058576e-05
S130	T241	FALSE	FALSE	0	0	1	1	none	0.0001298731632165
T009	T241	FALSE	FALSE	0	0	1	1	none	0.0001038962073032
T010	T241	FALSE	FALSE	0	0	1	1	none	0.0001051473654468
T013	T241	FALSE	FALSE	0	0	1	1	none	2.1495926376e-05
T014	T241	FALSE	FALSE	0	0	1	1	none	9.14349988774e-05
T020	T241	FALSE	FALSE	0	0	1	1	none	3.10414873737e-05
T021	T241	FALSE	FALSE	0	0	1	1	none	0.0001072274441682
T028	T241	FALSE	FALSE	0	0	1	1	none	6.91583209755e-05
T035a	T241	FALSE	FALSE	0	0	1	1	none	0.0001332577205264
T035b	T241	FALSE	FALSE	0	0	1	1	none	0.0001044037072377
T040	T241	FALSE	FALSE	0	0	1	1	none	9.43910626754e-05
T056	T241	FALSE	FALSE	0	0	1	1	none	0.0001094527095017
T059	T241	FALSE	FALSE	0	0	1	1	none	0.0001366922869303
T065	T241	FALSE	FALSE	0	0	1	1	none	2.67426229597e-05
T069	T241	FALSE	FALSE	0	0	1	1	none	0.0001377828740655
T073	T241	FALSE	FALSE	0	0	1	1	none	0.0001062478720624
T075	T241	FALSE	FALSE	0	0	1	1	none	8.34494849005e-05
T077	T241	FALSE	FALSE	0	0	1	1	none	0.0001068466593823
T087	T241	FALSE	FALSE	0	0	1	1	none	0.0001073079106356
T095	T241	FALSE	FALSE	0	0	1	1	none	0.0001292743758966
T099a	T241	FALSE	FALSE	0	0	1	1	none	0.0001290391904143
T102	T241	FALSE	FALSE	0	0	1	1	none	0.0001334351550341
T104	T241	FALSE	FALSE	0	0	1	1	none	6.44523420198e-05
T105	T241	FALSE	FALSE	0	0	1	1	none	2.67426229597e-05
T107	T241	FALSE	FALSE	0	0	1	1	none	0.0001346323883224
T126	T241	FALSE	FALSE	0	0	1	1	none	0.0001398072121888
T156	T241	FALSE	FALSE	0	0	1	1	none	3.2950950041e-05
T159a	T241	FALSE	FALSE	0	0	1	1	none	0.000102607345278
T182	T241	FALSE	FALSE	0	0	1	1	none	3.32853316218e-05
T188	T241	FALSE	FALSE	0	0	1	1	none	6.34111686055e-05
T192	T241	FALSE	FALSE	0	0	1	1	none	0.0001489582989058
T223	T241	FALSE	FALSE	0	0	1	1	none	3.26866370931e-05
T225	T241	FALSE	FALSE	0	0	1	1	none	3.89383890973e-05
T230	T241	FALSE	FALSE	0	0	1	1	none	0.0001043125388209
T232	T241	FALSE	FALSE	0	0	1	1	none	0.0001397608363659
S002	T270	FALSE	FALSE	0	0	1	1	none	0.0001172145801691
S007	T270	FALSE	FALSE	0	0	1	1	none	0.0001176002994871
S021	T270	FALSE	FALSE	0	0	1	1	none	0.0001140560044982
S024	T270	FALSE	FALSE	0	0	1	1	none	0.0001132774266203
S025	T270	FALSE	FALSE	0	0	1	1	none	0.0001146889284621
S026	T270	FALSE	FALSE	0	0	1	1	none	0.0001133409083712
S038	T270	FALSE	FALSE	0	0	1	1	none	0.000118070805856
S039	T270	FALSE	FALSE	0	0	1	1	none	0.0001150783354053
S040	T270	FALSE	FALSE	0	0	1	1	none	5.0530075549e-05
S042	T270	FALSE	FALSE	0	0	1	1	none	0.0001142882604098
S071	T270	FALSE	FALSE	0	0	1	1	none	2.60417073816e-05
S078	T270	FALSE	FALSE	0	0	1	1	none	0.0001159506597521
S081	T270	FALSE	FALSE	0	0	1	1	none	0.0001145496737218
S085	T270	FALSE	FALSE	0	0	1	1	none	6.19123744412e-05
S087	T270	FALSE	FALSE	0	0	1	1	none	6.92423123838e-05
S093	T270	FALSE	FALSE	0	0	1	1	none	5.19635135097e-05
S097	T270	FALSE	FALSE	0	0	1	1	none	0.0001132489529201
S102	T270	FALSE	FALSE	0	0	1	1	none	5.12584138402e-05
S106	T270	FALSE	FALSE	0	0	1	1	none	0.0001120867835441
S130	T270	FALSE	FALSE	0	0	1	1	none	6.90274626632e-05
T009	T270	FALSE	FALSE	0	0	1	1	none	0.0001276509849897
T010	T270	FALSE	FALSE	0	0	1	1	none	0.0001289021431333
T013	T270	FALSE	FALSE	0	0	1	1	none	0.0001239610133875
T014	T270	FALSE	FALSE	0	0	1	1	none	0.0001151897765639
T020	T270	FALSE	FALSE	0	0	1	1	none	0.00011851465246
T021	T270	FALSE	FALSE	0	0	1	1	none	0.0001309822218547
T028	T270	FALSE	FALSE	0	0	1	1	none	0.000119980469362
T035a	T270	FALSE	FALSE	0	0	1	1	none	7.24120199731e-05
T035b	T270	FALSE	FALSE	0	0	1	1	none	0.0001281584849242
T040	T270	FALSE	FALSE	0	0	1	1	none	0.0001181458403619
T056	T270	FALSE	FALSE	0	0	1	1	none	0.0001332074871882
T059	T270	FALSE	FALSE	0	0	1	1	none	5.6718657783e-05
T065	T270	FALSE	FALSE	0	0	1	1	none	0.0001166109373256
T069	T270	FALSE	FALSE	0	0	1	1	none	4.46586864002e-05
T073	T270	FALSE	FALSE	0	0	1	1	none	0.0001300026497489
T075	T270	FALSE	FALSE	0	0	1	1	none	0.0001060066879472
T077	T270	FALSE	FALSE	0	0	1	1	none	0.0001306014370688
T087	T270	FALSE	FALSE	0	0	1	1	none	0.0001310626883221
T095	T270	FALSE	FALSE	0	0	1	1	none	6.84286753433e-05
T099a	T270	FALSE	FALSE	0	0	1	1	none	6.8193489861e-05
T102	T270	FALSE	FALSE	0	0	1	1	none	7.25894544808e-05
T104	T270	FALSE	FALSE	0	0	1	1	none	0.0001152744904063
T105	T270	FALSE	FALSE	0	0	1	1	none	0.0001166109373256
T107	T270	FALSE	FALSE	0	0	1	1	none	7.37866877691e-05
T126	T270	FALSE	FALSE	0	0	1	1	none	2.9634475835e-06
T156	T270	FALSE	FALSE	0	0	1	1	none	0.0001192265404875
T159a	T270	FALSE	FALSE	0	0	1	1	none	0.0001263621229645
T182	T270	FALSE	FALSE	0	0	1	1	none	0.0001195609220683
T188	T270	FALSE	FALSE	0	0	1	1	none	0.000114233316992
T192	T270	FALSE	FALSE	0	0	1	1	none	1.21145343005e-05
T223	T270	FALSE	FALSE	0	0	1	1	none	0.0001189622275396
T225	T270	FALSE	FALSE	0	0	1	1	none	0.0001252139795438
T230	T270	FALSE	FALSE	0	0	1	1	none	0.0001280673165074
T232	T270	TRUE	TRUE	1	0	1	1	anc	5.987873199e-07
T241	T270	FALSE	FALSE	0	0	1	1	none	0.0001409584110057
S002	T271b	FALSE	FALSE	0	0	1	1	none	7.2925413813e-05
S007	T271b	FALSE	FALSE	0	0	1	1	none	4.6243762431e-05
S021	T271b	FALSE	FALSE	0	0	1	1	none	6.97668381421e-05
S024	T271b	FALSE	FALSE	0	0	1	1	none	6.89882602642e-05
S025	T271b	FALSE	FALSE	0	0	1	1	none	7.0399762106e-05
S026	T271b	FALSE	FALSE	0	0	1	1	none	6.90517420151e-05
S038	T271b	FALSE	FALSE	0	0	1	1	none	1.12608267399e-05
S039	T271b	FALSE	FALSE	0	0	1	1	none	7.07891690492e-05
S040	T271b	FALSE	FALSE	0	0	1	1	none	0.0001099693160267
S042	T271b	FALSE	FALSE	0	0	1	1	none	6.99990940537e-05
S071	T271b	FALSE	FALSE	0	0	1	1	none	9.55792068913e-05
S078	T271b	FALSE	FALSE	0	0	1	1	none	7.1661493396e-05
S081	T271b	FALSE	FALSE	0	0	1	1	none	7.02605073657e-05
S085	T271b	FALSE	FALSE	0	0	1	1	none	0.0001022236863249
S087	T271b	FALSE	FALSE	0	0	1	1	none	0.0001095536242675
S093	T271b	FALSE	FALSE	0	0	1	1	none	9.22748253934e-05
S097	T271b	FALSE	FALSE	0	0	1	1	none	6.8959786564e-05
S102	T271b	FALSE	FALSE	0	0	1	1	none	0.0001106976543179
S106	T271b	FALSE	FALSE	0	0	1	1	none	6.7797617188e-05
S130	T271b	FALSE	FALSE	0	0	1	1	none	0.0001093387745469
T009	T271b	FALSE	FALSE	0	0	1	1	none	8.33618186336e-05
T010	T271b	FALSE	FALSE	0	0	1	1	none	8.46129767772e-05
T013	T271b	FALSE	FALSE	0	0	1	1	none	1.71510342714e-05
T014	T271b	FALSE	FALSE	0	0	1	1	none	7.09006102078e-05
T020	T271b	FALSE	FALSE	0	0	1	1	none	1.17046733439e-05
T021	T271b	FALSE	FALSE	0	0	1	1	none	8.66930554986e-05
T028	T271b	FALSE	FALSE	0	0	1	1	none	4.86239323059e-05
T035a	T271b	FALSE	FALSE	0	0	1	1	none	0.0001127233318568
T035b	T271b	FALSE	FALSE	0	0	1	1	none	8.38693185681e-05
T040	T271b	FALSE	FALSE	0	0	1	1	none	7.38566740058e-05
T056	T271b	FALSE	FALSE	0	0	1	1	none	8.89183208321e-05
T059	T271b	FALSE	FALSE	0	0	1	1	none	0.0001161578982607
T065	T271b	FALSE	FALSE	0	0	1	1	none	9.8009582095e-06
T069	T271b	FALSE	FALSE	0	0	1	1	none	0.0001172484853959
T073	T271b	FALSE	FALSE	0	0	1	1	none	8.57134833928e-05
T075	T271b	FALSE	FALSE	0	0	1	1	none	6.29150962309e-05
T077	T271b	FALSE	FALSE	0	0	1	1	none	8.63122707127e-05
T087	T271b	FALSE	FALSE	0	0	1	1	none	8.6773521966e-05
T095	T271b	FALSE	FALSE	0	0	1	1	none	0.000108739987227
T099a	T271b	FALSE	FALSE	0	0	1	1	none	0.0001085048017447
T102	T271b	FALSE	FALSE	0	0	1	1	none	0.0001129007663645
T104	T271b	FALSE	FALSE	0	0	1	1	none	4.39179533502e-05
T105	T271b	FALSE	FALSE	0	0	1	1	none	9.8009582095e-06
T107	T271b	FALSE	FALSE	0	0	1	1	none	0.0001140979996528
T126	T271b	FALSE	FALSE	0	0	1	1	none	0.0001192728235192
T156	T271b	FALSE	FALSE	0	0	1	1	none	5.9877804078e-06
T159a	T271b	FALSE	FALSE	0	0	1	1	none	8.20729566084e-05
T182	T271b	FALSE	FALSE	0	0	1	1	none	1.15533683124e-05
T188	T271b	FALSE	FALSE	0	0	1	1	none	4.28767799359e-05
T192	T271b	FALSE	FALSE	0	0	1	1	none	0.0001284239102362
T223	T271b	FALSE	FALSE	0	0	1	1	none	1.09546737837e-05
T225	T271b	FALSE	FALSE	0	0	1	1	none	5.9875318475e-06
T230	T271b	FALSE	FALSE	0	0	1	1	none	8.37781501513e-05
T232	T271b	FALSE	FALSE	0	0	1	1	none	0.0001192264476963
T241	T271b	FALSE	FALSE	0	0	1	1	none	3.41484318896e-05
T270	T271b	FALSE	FALSE	0	0	1	1	none	0.0001204240223361
S002	T301	FALSE	FALSE	0	0	1	1	none	0.0001247334717925
S007	T301	FALSE	FALSE	0	0	1	1	none	0.0001251191911105
S021	T301	FALSE	FALSE	0	0	1	1	none	0.0001215748961216
S024	T301	FALSE	FALSE	0	0	1	1	none	0.0001207963182437
S025	T301	FALSE	FALSE	0	0	1	1	none	0.0001222078200855
S026	T301	FALSE	FALSE	0	0	1	1	none	0.0001208597999946
S038	T301	FALSE	FALSE	0	0	1	1	none	0.0001255896974794
S039	T301	FALSE	FALSE	0	0	1	1	none	0.0001225972270287
S040	T301	FALSE	FALSE	0	0	1	1	none	5.80489671724e-05
S042	T301	FALSE	FALSE	0	0	1	1	none	0.0001218071520332
S071	T301	FALSE	FALSE	0	0	1	1	none	3.3560599005e-05
S078	T301	FALSE	FALSE	0	0	1	1	none	0.0001234695513755
S081	T301	FALSE	FALSE	0	0	1	1	none	0.0001220685653452
S085	T301	FALSE	FALSE	0	0	1	1	none	6.94312660646e-05
S087	T301	FALSE	FALSE	0	0	1	1	none	7.67612040072e-05
S093	T301	FALSE	FALSE	0	0	1	1	none	5.94824051331e-05
S097	T301	FALSE	FALSE	0	0	1	1	none	0.0001207678445435
S102	T301	FALSE	FALSE	0	0	1	1	none	5.87773054636e-05
S106	T301	FALSE	FALSE	0	0	1	1	none	0.0001196056751675
S130	T301	FALSE	FALSE	0	0	1	1	none	7.65463542866e-05
T009	T301	FALSE	FALSE	0	0	1	1	none	0.0001351698766131
T010	T301	FALSE	FALSE	0	0	1	1	none	0.0001364210347567
T013	T301	FALSE	FALSE	0	0	1	1	none	0.0001314799050109
T014	T301	FALSE	FALSE	0	0	1	1	none	0.0001227086681873
T020	T301	FALSE	FALSE	0	0	1	1	none	0.0001260335440834
T021	T301	FALSE	FALSE	0	0	1	1	none	0.0001385011134781
T028	T301	FALSE	FALSE	0	0	1	1	none	0.0001274993609854
T035a	T301	FALSE	FALSE	0	0	1	1	none	7.99309115965e-05
T035b	T301	FALSE	FALSE	0	0	1	1	none	0.0001356773765476
T040	T301	FALSE	FALSE	0	0	1	1	none	0.0001256647319853
T056	T301	FALSE	FALSE	0	0	1	1	none	0.0001407263788116
T059	T301	FALSE	FALSE	0	0	1	1	none	6.42375494064e-05
T065	T301	FALSE	FALSE	0	0	1	1	none	0.000124129828949
T069	T301	FALSE	FALSE	0	0	1	1	none	5.21775780236e-05
T073	T301	FALSE	FALSE	0	0	1	1	none	0.0001375215413723
T075	T301	FALSE	FALSE	0	0	1	1	none	0.0001135255795706
T077	T301	FALSE	FALSE	0	0	1	1	none	0.0001381203286922
T087	T301	FALSE	FALSE	0	0	1	1	none	0.0001385815799455
T095	T301	FALSE	FALSE	0	0	1	1	none	7.59475669667e-05
T099a	T301	FALSE	FALSE	0	0	1	1	none	7.57123814844e-05
T102	T301	FALSE	FALSE	0	0	1	1	none	8.01083461042e-05
T104	T301	FALSE	FALSE	0	0	1	1	none	0.0001227933820297
T105	T301	FALSE	FALSE	0	0	1	1	none	0.000124129828949
T107	T301	FALSE	FALSE	0	0	1	1	none	8.13055793925e-05
T126	T301	FALSE	FALSE	1	0	1	1	anc	5.0777078724e-06
T156	T301	FALSE	FALSE	0	0	1	1	none	0.0001267454321109
T159a	T301	FALSE	FALSE	0	0	1	1	none	0.0001338810145879
T182	T301	FALSE	FALSE	0	0	1	1	none	0.0001270798136917
T188	T301	FALSE	FALSE	0	0	1	1	none	0.0001217522086154
T192	T301	FALSE	FALSE	0	0	1	1	none	1.54260278777e-05
T223	T301	FALSE	FALSE	0	0	1	1	none	0.000126481119163
T225	T301	FALSE	FALSE	0	0	1	1	none	0.0001327328711672
T230	T301	FALSE	FALSE	0	0	1	1	none	0.0001355862081308
T232	T301	FALSE	FALSE	0	0	1	1	none	1.0435963384e-05
T241	T301	FALSE	FALSE	0	0	1	1	none	0.0001484773026291
T270	T301	FALSE	FALSE	0	0	1	1	none	1.16335380238e-05
T271b	T301	FALSE	FALSE	0	0	1	1	none	0.0001279429139595
S002	T303	FALSE	FALSE	0	0	1	1	none	0.0001253160292309
S007	T303	FALSE	FALSE	0	0	1	1	none	0.0001257017485489
S021	T303	FALSE	FALSE	0	0	1	1	none	0.00012215745356
S024	T303	FALSE	FALSE	0	0	1	1	none	0.0001213788756821
S025	T303	FALSE	FALSE	0	0	1	1	none	0.0001227903775239
S026	T303	FALSE	FALSE	0	0	1	1	none	0.000121442357433
S038	T303	FALSE	FALSE	0	0	1	1	none	0.0001261722549178
S039	T303	FALSE	FALSE	0	0	1	1	none	0.0001231797844671
S040	T303	FALSE	FALSE	0	0	1	1	none	5.86315246108e-05
S042	T303	FALSE	FALSE	0	0	1	1	none	0.0001223897094716
S071	T303	FALSE	FALSE	0	0	1	1	none	3.41431564434e-05
S078	T303	FALSE	FALSE	0	0	1	1	none	0.0001240521088139
S081	T303	FALSE	FALSE	0	0	1	1	none	0.0001226511227836
S085	T303	FALSE	FALSE	0	0	1	1	none	7.0013823503e-05
S087	T303	FALSE	FALSE	0	0	1	1	none	7.73437614456e-05
S093	T303	FALSE	FALSE	0	0	1	1	none	6.00649625715e-05
S097	T303	FALSE	FALSE	0	0	1	1	none	0.0001213504019819
S102	T303	FALSE	FALSE	0	0	1	1	none	5.9359862902e-05
S106	T303	FALSE	FALSE	0	0	1	1	none	0.0001201882326059
S130	T303	FALSE	FALSE	0	0	1	1	none	7.7128911725e-05
T009	T303	FALSE	FALSE	0	0	1	1	none	0.0001357524340515
T010	T303	FALSE	FALSE	0	0	1	1	none	0.0001370035921951
T013	T303	FALSE	FALSE	0	0	1	1	none	0.0001320624624493
T014	T303	FALSE	FALSE	0	0	1	1	none	0.0001232912256257
T020	T303	FALSE	FALSE	0	0	1	1	none	0.0001266161015218
T021	T303	FALSE	FALSE	0	0	1	1	none	0.0001390836709165
T028	T303	FALSE	FALSE	0	0	1	1	none	0.0001280819184238
T035a	T303	FALSE	FALSE	0	0	1	1	none	8.05134690349e-05
T035b	T303	FALSE	FALSE	0	0	1	1	none	0.000136259933986
T040	T303	FALSE	FALSE	0	0	1	1	none	0.0001262472894237
T056	T303	FALSE	FALSE	0	0	1	1	none	0.00014130893625
T059	T303	FALSE	FALSE	0	0	1	1	none	6.48201068448e-05
T065	T303	FALSE	FALSE	0	0	1	1	none	0.0001247123863874
T069	T303	FALSE	FALSE	0	0	1	1	none	5.2760135462e-05
T073	T303	FALSE	FALSE	0	0	1	1	none	0.0001381040988107
T075	T303	FALSE	FALSE	0	0	1	1	none	0.000114108137009
T077	T303	FALSE	FALSE	0	0	1	1	none	0.0001387028861306
T087	T303	FALSE	FALSE	0	0	1	1	none	0.0001391641373839
T095	T303	FALSE	FALSE	0	0	1	1	none	7.65301244051e-05
T099a	T303	FALSE	FALSE	0	0	1	1	none	7.62949389228e-05
T102	T303	FALSE	FALSE	0	0	1	1	none	8.06909035426e-05
T104	T303	FALSE	FALSE	0	0	1	1	none	0.0001233759394681
T105	T303	FALSE	FALSE	0	0	1	1	none	0.0001247123863874
T107	T303	FALSE	FALSE	0	0	1	1	none	8.18881368309e-05
T126	T303	FALSE	FALSE	1	0	1	1	anc	6.1351794327e-06
T156	T303	FALSE	FALSE	0	0	1	1	none	0.0001273279895493
T159a	T303	FALSE	FALSE	0	0	1	1	none	0.0001344635720263
T182	T303	FALSE	FALSE	0	0	1	1	none	0.0001276623711301
T188	T303	FALSE	FALSE	0	0	1	1	none	0.0001223347660538
T192	T303	FALSE	FALSE	0	0	1	1	none	1.84037345957e-05
T223	T303	FALSE	FALSE	0	0	1	1	none	0.0001270636766014
T225	T303	FALSE	FALSE	0	0	1	1	none	0.0001333154286056
T230	T303	FALSE	FALSE	0	0	1	1	none	0.0001361687655692
T232	T303	FALSE	FALSE	0	0	1	1	none	1.10185208224e-05
T241	T303	FALSE	FALSE	0	0	1	1	none	0.0001490598600675
T270	T303	FALSE	FALSE	0	0	1	1	none	1.22160954622e-05
T271b	T303	FALSE	FALSE	0	0	1	1	none	0.0001285254713979
T301	T303	FALSE	FALSE	0	0	1	1	none	1.7922738319e-05
S002	T322	FALSE	FALSE	0	0	1	1	none	8.61891620987e-05
S007	T322	FALSE	FALSE	0	0	1	1	none	5.95075107167e-05
S021	T322	FALSE	FALSE	0	0	1	1	none	8.30305864278e-05
S024	T322	FALSE	FALSE	0	0	1	1	none	8.22520085499e-05
S025	T322	FALSE	FALSE	0	0	1	1	none	8.36635103917e-05
S026	T322	FALSE	FALSE	0	0	1	1	none	8.23154903008e-05
S038	T322	FALSE	FALSE	0	0	1	1	none	2.33270003858e-05
S039	T322	FALSE	FALSE	0	0	1	1	none	8.40529173349e-05
S040	T322	FALSE	FALSE	0	0	1	1	none	0.0001232330643124
S042	T322	FALSE	FALSE	0	0	1	1	none	8.32628423394e-05
S071	T322	FALSE	FALSE	0	0	1	1	none	0.000108842955177
S078	T322	FALSE	FALSE	0	0	1	1	none	8.49252416817e-05
S081	T322	FALSE	FALSE	0	0	1	1	none	8.35242556514e-05
S085	T322	FALSE	FALSE	0	0	1	1	none	0.0001154874346106
S087	T322	FALSE	FALSE	0	0	1	1	none	0.0001228173725532
S093	T322	FALSE	FALSE	0	0	1	1	none	0.0001055385736791
S097	T322	FALSE	FALSE	0	0	1	1	none	8.22235348497e-05
S102	T322	FALSE	FALSE	0	0	1	1	none	0.0001239614026036
S106	T322	FALSE	FALSE	0	0	1	1	none	8.10613654737e-05
S130	T322	FALSE	FALSE	0	0	1	1	none	0.0001226025228326
T009	T322	FALSE	FALSE	0	0	1	1	none	9.66255669193e-05
T010	T322	FALSE	FALSE	0	0	1	1	none	9.78767250629e-05
T013	T322	FALSE	FALSE	0	0	1	1	none	1.42252859921e-05
T014	T322	FALSE	FALSE	0	0	1	1	none	8.41643584935e-05
T020	T322	FALSE	FALSE	0	0	1	1	none	2.37708469898e-05
T021	T322	FALSE	FALSE	0	0	1	1	none	9.99568037843e-05
T028	T322	FALSE	FALSE	0	0	1	1	none	6.18876805916e-05
T035a	T322	FALSE	FALSE	0	0	1	1	none	0.0001259870801425
T035b	T322	FALSE	FALSE	0	0	1	1	none	9.71330668538e-05
T040	T322	FALSE	FALSE	0	0	1	1	none	8.71204222915e-05
T056	T322	FALSE	FALSE	0	0	1	1	none	0.0001021820691178
T059	T322	FALSE	FALSE	0	0	1	1	none	0.0001294216465464
T065	T322	FALSE	FALSE	0	0	1	1	none	1.94719825758e-05
T069	T322	FALSE	FALSE	0	0	1	1	none	0.0001305122336816
T073	T322	FALSE	FALSE	0	0	1	1	none	9.89772316785e-05
T075	T322	FALSE	FALSE	0	0	1	1	none	7.61788445166e-05
T077	T322	FALSE	FALSE	0	0	1	1	none	9.95760189984e-05
T087	T322	FALSE	FALSE	0	0	1	1	none	0.0001000372702517
T095	T322	FALSE	FALSE	0	0	1	1	none	0.0001220037355127
T099a	T322	FALSE	FALSE	0	0	1	1	none	0.0001217685500304
T102	T322	FALSE	FALSE	0	0	1	1	none	0.0001261645146502
T104	T322	FALSE	FALSE	0	0	1	1	none	5.71817016359e-05
T105	T322	FALSE	FALSE	0	0	1	1	none	1.94719825758e-05
T107	T322	FALSE	FALSE	0	0	1	1	none	0.0001273617479385
T126	T322	FALSE	FALSE	0	0	1	1	none	0.0001325365718049
T156	T322	FALSE	FALSE	0	0	1	1	none	2.56803096571e-05
T159a	T322	FALSE	FALSE	0	0	1	1	none	9.53367048941e-05
T182	T322	FALSE	FALSE	0	0	1	1	none	2.60146912379e-05
T188	T322	FALSE	FALSE	0	0	1	1	none	5.61405282216e-05
T192	T322	FALSE	FALSE	0	0	1	1	none	0.0001416876585219
T223	T322	FALSE	FALSE	0	0	1	1	none	2.54159967092e-05
T225	T322	FALSE	FALSE	0	0	1	1	none	3.16677487134e-05
T230	T322	FALSE	FALSE	0	0	1	1	none	9.7041898437e-05
T232	T322	FALSE	FALSE	0	0	1	1	none	0.000132490195982
T241	T322	FALSE	FALSE	0	0	1	1	none	1.22576323397e-05
T270	T322	FALSE	FALSE	0	0	1	1	none	0.0001336877706218
T271b	T322	FALSE	FALSE	0	0	1	1	none	2.68777915057e-05
T301	T322	FALSE	FALSE	0	0	1	1	none	0.0001412066622452
T303	T322	FALSE	FALSE	0	0	1	1	none	0.0001417892196836
S002	T327b	FALSE	FALSE	0	0	1	1	none	0.0001183592730191
S007	T327b	FALSE	FALSE	0	0	1	1	none	0.0001187449923371
S021	T327b	FALSE	FALSE	0	0	1	1	none	0.0001152006973482
S024	T327b	FALSE	FALSE	0	0	1	1	none	0.0001144221194703
S025	T327b	FALSE	FALSE	0	0	1	1	none	0.0001158336213121
S026	T327b	FALSE	FALSE	0	0	1	1	none	0.0001144856012212
S038	T327b	FALSE	FALSE	0	0	1	1	none	0.000119215498706
S039	T327b	FALSE	FALSE	0	0	1	1	none	0.0001162230282553
S040	T327b	FALSE	FALSE	0	0	1	1	none	5.1674768399e-05
S042	T327b	FALSE	FALSE	0	0	1	1	none	0.0001154329532598
S071	T327b	FALSE	FALSE	0	0	1	1	none	3.18447800616e-05
S078	T327b	FALSE	FALSE	0	0	1	1	none	0.0001170953526021
S081	T327b	FALSE	FALSE	0	0	1	1	none	0.0001156943665718
S085	T327b	FALSE	FALSE	0	0	1	1	none	6.30570672912e-05
S087	T327b	FALSE	FALSE	0	0	1	1	none	7.03870052338e-05
S093	T327b	FALSE	FALSE	0	0	1	1	none	5.31082063597e-05
S097	T327b	FALSE	FALSE	0	0	1	1	none	0.0001143936457701
S102	T327b	FALSE	FALSE	0	0	1	1	none	5.24031066902e-05
S106	T327b	FALSE	FALSE	0	0	1	1	none	0.0001132314763941
S130	T327b	FALSE	FALSE	0	0	1	1	none	7.01721555132e-05
T009	T327b	FALSE	FALSE	0	0	1	1	none	0.0001287956778397
T010	T327b	FALSE	FALSE	0	0	1	1	none	0.0001300468359833
T013	T327b	FALSE	FALSE	0	0	1	1	none	0.0001251057062375
T014	T327b	FALSE	FALSE	0	0	1	1	none	0.0001163344694139
T020	T327b	FALSE	FALSE	0	0	1	1	none	0.00011965934531
T021	T327b	FALSE	FALSE	0	0	1	1	none	0.0001321269147047
T028	T327b	FALSE	FALSE	0	0	1	1	none	0.000121125162212
T035a	T327b	FALSE	FALSE	0	0	1	1	none	7.35567128231e-05
T035b	T327b	FALSE	FALSE	0	0	1	1	none	0.0001293031777742
T040	T327b	FALSE	FALSE	0	0	1	1	none	0.0001192905332119
T056	T327b	FALSE	FALSE	0	0	1	1	none	0.0001343521800382
T059	T327b	FALSE	FALSE	0	0	1	1	none	5.7863350633e-05
T065	T327b	FALSE	FALSE	0	0	1	1	none	0.0001177556301756
T069	T327b	FALSE	FALSE	0	0	1	1	none	5.35140585662e-05
T073	T327b	FALSE	FALSE	0	0	1	1	none	0.0001311473425989
T075	T327b	FALSE	FALSE	0	0	1	1	none	0.0001071513807972
T077	T327b	FALSE	FALSE	0	0	1	1	none	0.0001317461299188
T087	T327b	FALSE	FALSE	0	0	1	1	none	0.0001322073811721
T095	T327b	FALSE	FALSE	0	0	1	1	none	6.95733681933e-05
T099a	T327b	FALSE	FALSE	0	0	1	1	none	6.9338182711e-05
T102	T327b	FALSE	FALSE	0	0	1	1	none	7.37341473308e-05
T104	T327b	FALSE	FALSE	0	0	1	1	none	0.0001164191832563
T105	T327b	FALSE	FALSE	0	0	1	1	none	0.0001177556301756
T107	T327b	FALSE	FALSE	0	0	1	1	none	7.49313806191e-05
T126	T327b	FALSE	FALSE	0	0	1	1	none	5.55383966895e-05
T156	T327b	FALSE	FALSE	0	0	1	1	none	0.0001203712333375
T159a	T327b	FALSE	FALSE	0	0	1	1	none	0.0001275068158145
T182	T327b	FALSE	FALSE	0	0	1	1	none	0.0001207056149183
T188	T327b	FALSE	FALSE	0	0	1	1	none	0.000115378009842
T192	T327b	FALSE	FALSE	0	0	1	1	none	6.46894834065e-05
T223	T327b	FALSE	FALSE	0	0	1	1	none	0.0001201069203896
T225	T327b	FALSE	FALSE	0	0	1	1	none	0.0001263586723938
T230	T327b	FALSE	FALSE	0	0	1	1	none	0.0001292120093574
T232	T327b	FALSE	FALSE	0	0	1	1	none	5.54920208666e-05
T241	T327b	FALSE	FALSE	0	0	1	1	none	0.0001421031038557
T270	T327b	FALSE	FALSE	0	0	1	1	none	5.66895955064e-05
T271b	T327b	FALSE	FALSE	0	0	1	1	none	0.0001215687151861
T301	T327b	FALSE	FALSE	0	0	1	1	none	6.42084871298e-05
T303	T327b	FALSE	FALSE	0	0	1	1	none	6.47910445682e-05
T322	T327b	FALSE	FALSE	0	0	1	1	none	0.0001348324634718
S002	T330	TRUE	TRUE	0	0	1	1	none	0.0001144121974609
S007	T330	TRUE	TRUE	0	0	1	1	none	0.0001147979167789
S021	T330	TRUE	TRUE	0	0	1	1	none	0.00011125362179
S024	T330	TRUE	TRUE	0	0	1	1	none	0.0001104750439121
S025	T330	TRUE	TRUE	0	0	1	1	none	0.0001118865457539
S026	T330	TRUE	TRUE	0	0	1	1	none	0.000110538525663
S038	T330	TRUE	TRUE	0	0	1	1	none	0.0001152684231478
S039	T330	TRUE	TRUE	0	0	1	1	none	0.0001122759526971
S040	T330	TRUE	TRUE	0	0	1	1	none	4.77276928408e-05
S042	T330	TRUE	TRUE	0	0	1	1	none	0.0001114858777016
S071	T330	TRUE	TRUE	0	0	1	1	none	2.78977045034e-05
S078	T330	TRUE	TRUE	0	0	1	1	none	0.0001131482770439
S081	T330	TRUE	TRUE	0	0	1	1	none	0.0001117472910136
S085	T330	TRUE	TRUE	0	0	1	1	none	5.9109991733e-05
S087	T330	TRUE	TRUE	0	0	1	1	none	6.64399296756e-05
S093	T330	TRUE	TRUE	0	0	1	1	none	4.91611308015e-05
S097	T330	TRUE	TRUE	0	0	1	1	none	0.0001104465702119
S102	T330	TRUE	TRUE	0	0	1	1	none	4.8456031132e-05
S106	T330	TRUE	TRUE	0	0	1	1	none	0.0001092844008359
S130	T330	TRUE	TRUE	0	0	1	1	none	6.6225079955e-05
T009	T330	FALSE	FALSE	0	0	1	1	none	0.0001248486022815
T010	T330	FALSE	FALSE	0	0	1	1	none	0.0001260997604251
T013	T330	FALSE	FALSE	0	0	1	1	none	0.0001211586306793
T014	T330	TRUE	TRUE	0	0	1	1	none	0.0001123873938557
T020	T330	TRUE	TRUE	0	0	1	1	none	0.0001157122697518
T021	T330	FALSE	FALSE	0	0	1	1	none	0.0001281798391465
T028	T330	TRUE	TRUE	0	0	1	1	none	0.0001171780866538
T035a	T330	TRUE	TRUE	0	0	1	1	none	6.96096372649e-05
T035b	T330	FALSE	FALSE	0	0	1	1	none	0.000125356102216
T040	T330	TRUE	TRUE	0	0	1	1	none	0.0001153434576537
T056	T330	FALSE	FALSE	0	0	1	1	none	0.00013040510448
T059	T330	TRUE	TRUE	0	0	1	1	none	5.39162750748e-05
T065	T330	TRUE	TRUE	0	0	1	1	none	0.0001138085546174
T069	T330	TRUE	TRUE	0	0	1	1	none	4.9566983008e-05
T073	T330	FALSE	FALSE	0	0	1	1	none	0.0001272002670407
T075	T330	TRUE	TRUE	0	0	1	1	none	0.000103204305239
T077	T330	FALSE	FALSE	0	0	1	1	none	0.0001277990543606
T087	T330	FALSE	FALSE	0	0	1	1	none	0.0001282603056139
T095	T330	TRUE	TRUE	0	0	1	1	none	6.56262926351e-05
T099a	T330	TRUE	TRUE	0	0	1	1	none	6.53911071528e-05
T102	T330	FALSE	FALSE	0	0	1	1	none	6.97870717726e-05
T104	T330	FALSE	FALSE	0	0	1	1	none	0.0001124721076981
T105	T330	TRUE	TRUE	0	0	1	1	none	0.0001138085546174
T107	T330	FALSE	FALSE	0	0	1	1	none	7.09843050609e-05
T126	T330	TRUE	TRUE	0	0	1	1	none	5.15913211313e-05
T156	T330	FALSE	FALSE	0	0	1	1	none	0.0001164241577793
T159a	T330	TRUE	TRUE	0	0	1	1	none	0.0001235597402563
T182	T330	FALSE	FALSE	0	0	1	1	none	0.0001167585393601
T188	T330	TRUE	TRUE	0	0	1	1	none	0.0001114309342838
T192	T330	FALSE	FALSE	0	0	1	1	none	6.07424078483e-05
T223	T330	FALSE	FALSE	0	0	1	1	none	0.0001161598448314
T225	T330	FALSE	FALSE	0	0	1	1	none	0.0001224115968356
T230	T330	FALSE	FALSE	0	0	1	1	none	0.0001252649337992
T232	T330	TRUE	TRUE	0	0	1	1	none	5.15449453084e-05
T241	T330	FALSE	FALSE	0	0	1	1	none	0.0001381560282975
T270	T330	FALSE	FALSE	0	0	1	1	none	5.27425199482e-05
T271b	T330	FALSE	FALSE	0	0	1	1	none	0.0001176216396279
T301	T330	FALSE	FALSE	0	0	1	1	none	6.02614115716e-05
T303	T330	FALSE	FALSE	0	0	1	1	none	6.084396901e-05
T322	T330	FALSE	FALSE	0	0	1	1	none	0.0001308853879136
T327b	T330	TRUE	TRUE	0	1	1	1	desc	5.987873199e-07
S002	T335	FALSE	FALSE	0	0	1	1	none	0.0001247266859256
S007	T335	FALSE	FALSE	0	0	1	1	none	0.0001251124052436
S021	T335	FALSE	FALSE	0	0	1	1	none	0.0001215681102547
S024	T335	FALSE	FALSE	0	0	1	1	none	0.0001207895323768
S025	T335	FALSE	FALSE	0	0	1	1	none	0.0001222010342186
S026	T335	FALSE	FALSE	0	0	1	1	none	0.0001208530141277
S038	T335	FALSE	FALSE	0	0	1	1	none	0.0001255829116125
S039	T335	FALSE	FALSE	0	0	1	1	none	0.0001225904411618
S040	T335	FALSE	FALSE	0	0	1	1	none	5.80421813055e-05
S042	T335	FALSE	FALSE	0	0	1	1	none	0.0001218003661663
S071	T335	FALSE	FALSE	0	0	1	1	none	3.35538131381e-05
S078	T335	FALSE	FALSE	0	0	1	1	none	0.0001234627655086
S081	T335	FALSE	FALSE	0	0	1	1	none	0.0001220617794783
S085	T335	FALSE	FALSE	0	0	1	1	none	6.94244801977e-05
S087	T335	FALSE	FALSE	0	0	1	1	none	7.67544181403e-05
S093	T335	FALSE	FALSE	0	0	1	1	none	5.94756192662e-05
S097	T335	FALSE	FALSE	0	0	1	1	none	0.0001207610586766
S102	T335	FALSE	FALSE	0	0	1	1	none	5.87705195967e-05
S106	T335	FALSE	FALSE	0	0	1	1	none	0.0001195988893006
S130	T335	FALSE	FALSE	0	0	1	1	none	7.65395684197e-05
T009	T335	FALSE	FALSE	0	0	1	1	none	0.0001351630907462
T010	T335	FALSE	FALSE	0	0	1	1	none	0.0001364142488898
T013	T335	FALSE	FALSE	0	0	1	1	none	0.000131473119144
T014	T335	FALSE	FALSE	0	0	1	1	none	0.0001227018823204
T020	T335	FALSE	FALSE	0	0	1	1	none	0.0001260267582165
T021	T335	FALSE	FALSE	0	0	1	1	none	0.0001384943276112
T028	T335	FALSE	FALSE	0	0	1	1	none	0.0001274925751185
T035a	T335	FALSE	FALSE	0	0	1	1	none	7.99241257296e-05
T035b	T335	FALSE	FALSE	0	0	1	1	none	0.0001356705906807
T040	T335	FALSE	FALSE	0	0	1	1	none	0.0001256579461184
T056	T335	FALSE	FALSE	0	0	1	1	none	0.0001407195929447
T059	T335	FALSE	FALSE	0	0	1	1	none	6.42307635395e-05
T065	T335	FALSE	FALSE	0	0	1	1	none	0.0001241230430821
T069	T335	FALSE	FALSE	0	0	1	1	none	5.21707921567e-05
T073	T335	FALSE	FALSE	0	0	1	1	none	0.0001375147555054
T075	T335	FALSE	FALSE	0	0	1	1	none	0.0001135187937037
T077	T335	FALSE	FALSE	0	0	1	1	none	0.0001381135428253
T087	T335	FALSE	FALSE	0	0	1	1	none	0.0001385747940786
T095	T335	FALSE	FALSE	0	0	1	1	none	7.59407810998e-05
T099a	T335	FALSE	FALSE	0	0	1	1	none	7.57055956175e-05
T102	T335	FALSE	FALSE	0	0	1	1	none	8.01015602373e-05
T104	T335	FALSE	FALSE	0	0	1	1	none	0.0001227865961628
T105	T335	FALSE	FALSE	0	0	1	1	none	0.0001241230430821
T107	T335	FALSE	FALSE	0	0	1	1	none	8.12987935256e-05
T126	T335	TRUE	TRUE	1	0	1	1	anc	5.987873199e-07
T156	T335	FALSE	FALSE	0	0	1	1	none	0.000126738646244
T159a	T335	FALSE	FALSE	0	0	1	1	none	0.000133874228721
T182	T335	FALSE	FALSE	0	0	1	1	none	0.0001270730278248
T188	T335	FALSE	FALSE	0	0	1	1	none	0.0001217454227485
T192	T335	FALSE	FALSE	0	0	1	1	none	1.54192420108e-05
T223	T335	FALSE	FALSE	0	0	1	1	none	0.0001264743332961
T225	T335	FALSE	FALSE	0	0	1	1	none	0.0001327260853003
T230	T335	FALSE	FALSE	0	0	1	1	none	0.0001355794222639
T232	T335	FALSE	FALSE	0	0	1	1	none	1.04291775171e-05
T241	T335	FALSE	FALSE	0	0	1	1	none	0.0001484705167622
T270	T335	FALSE	FALSE	0	0	1	1	none	1.16267521569e-05
T271b	T335	FALSE	FALSE	0	0	1	1	none	0.0001279361280926
T301	T335	FALSE	FALSE	0	0	1	1	none	1.37406710943e-05
T303	T335	FALSE	FALSE	0	0	1	1	none	1.79159524521e-05
T322	T335	FALSE	FALSE	0	0	1	1	none	0.0001411998763783
T327b	T335	FALSE	FALSE	0	0	1	1	none	6.42017012629e-05
T330	T335	FALSE	FALSE	0	0	1	1	none	6.02546257047e-05
S002	T341	TRUE	TRUE	0	0	1	1	none	2.13612410181e-05
S007	T341	TRUE	TRUE	0	0	1	1	none	6.82526841561e-05
S021	T341	TRUE	TRUE	0	0	1	1	none	1.82026653472e-05
S024	T341	TRUE	TRUE	0	0	1	1	none	1.74240874693e-05
S025	T341	TRUE	TRUE	0	0	1	1	none	1.62746204771e-05
S026	T341	TRUE	TRUE	0	0	1	1	none	5.404842288e-06
S038	T341	TRUE	TRUE	0	0	1	1	none	6.8723190525e-05
S039	T341	TRUE	TRUE	0	0	1	1	none	1.92249962543e-05
S040	T341	TRUE	TRUE	0	0	1	1	none	0.0001049108670518
S042	T341	TRUE	TRUE	0	0	1	1	none	1.84349212588e-05
S071	T341	TRUE	TRUE	0	0	1	1	none	9.05207579164e-05
S078	T341	TRUE	TRUE	0	0	1	1	none	2.00973206011e-05
S081	T341	TRUE	TRUE	0	0	1	1	none	1.86963345708e-05
S085	T341	TRUE	TRUE	0	0	1	1	none	9.716523735e-05
S087	T341	TRUE	TRUE	0	0	1	1	none	0.0001044951752926
S093	T341	TRUE	TRUE	0	0	1	1	none	8.72163764185e-05
S097	T341	TRUE	TRUE	0	0	1	1	none	1.48346449351e-05
S102	T341	TRUE	TRUE	0	0	1	1	none	0.000105639205343
S106	T341	TRUE	TRUE	0	0	1	1	none	1.62334443931e-05
S130	T341	TRUE	TRUE	0	0	1	1	none	0.000104280325572
T009	T341	FALSE	FALSE	0	0	1	1	none	2.13945916987e-05
T010	T341	FALSE	FALSE	0	0	1	1	none	2.26457498423e-05
T013	T341	FALSE	FALSE	0	0	1	1	none	7.46133980565e-05
T014	T341	TRUE	TRUE	0	0	1	1	none	1.93364374129e-05
T020	T341	TRUE	TRUE	0	0	1	1	none	6.9167037129e-05
T021	T341	FALSE	FALSE	0	0	1	1	none	2.47258285637e-05
T028	T341	TRUE	TRUE	0	0	1	1	none	7.0632854031e-05
T035a	T341	TRUE	TRUE	0	0	1	1	none	0.0001076648828819
T035b	T341	FALSE	FALSE	0	0	1	1	none	2.19020916332e-05
T040	T341	TRUE	TRUE	0	0	1	1	none	2.22925012109e-05
T056	T341	FALSE	FALSE	0	0	1	1	none	2.69510938972e-05
T059	T341	TRUE	TRUE	0	0	1	1	none	0.0001110994492858
T065	T341	TRUE	TRUE	0	0	1	1	none	6.72633219946e-05
T069	T341	TRUE	TRUE	0	0	1	1	none	0.000112190036421
T073	T341	FALSE	FALSE	0	0	1	1	none	2.37462564579e-05
T075	T341	TRUE	TRUE	0	0	1	1	none	5.7856647256e-05
T077	T341	FALSE	FALSE	0	0	1	1	none	2.43450437778e-05
T087	T341	FALSE	FALSE	0	0	1	1	none	2.48062950311e-05
T095	T341	TRUE	TRUE	0	0	1	1	none	0.0001036815382521
T099a	T341	TRUE	TRUE	0	0	1	1	none	0.0001034463527698
T102	T341	FALSE	FALSE	0	0	1	1	none	0.0001078423173896
T104	T341	FALSE	FALSE	0	0	1	1	none	6.59268750753e-05
T105	T341	TRUE	TRUE	0	0	1	1	none	6.72633219946e-05
T107	T341	FALSE	FALSE	0	0	1	1	none	0.0001090395506779
T126	T341	TRUE	TRUE	0	0	1	1	none	0.0001142143745443
T156	T341	FALSE	FALSE	0	0	1	1	none	6.98789251565e-05
[truncated: 1,161 more rows]
