# Supplementary material for: Improved characterisation of MRSA transmission using within-host bacterial sequence diversity
Source: eLife. 2019 Oct 8;8:e46402. doi: 10.7554/eLife.46402 (PMC6954020; doi:10.7554/eLife.46402)
Supplement: Figure 9—source data 1. [file elife-46402-fig9-data1.zip › Figure 9-source data 1/classifications/Classification_Posterior_ds_10percol_16.csv]

host.1	host.2	adjacent	contiguous	paths12	paths21	nodes1	nodes2	path.classification	min.distance.between.subgraphs
S002	S007	TRUE	TRUE	0	0	1	1	none	6.61299315753e-05
S002	S021	TRUE	TRUE	0	0	1	1	none	1.44701949386e-05
S007	S021	TRUE	TRUE	0	0	1	1	none	6.48721762071e-05
S002	S024	TRUE	TRUE	0	0	1	1	none	1.45769957162e-05
S007	S024	TRUE	TRUE	0	0	1	1	none	6.49789769847e-05
S021	S024	TRUE	TRUE	0	0	1	1	none	5.0955067512e-06
S002	S025	TRUE	TRUE	0	0	1	1	none	2.48043628574e-05
S007	S025	TRUE	TRUE	0	0	1	1	none	7.24448680239e-05
S021	S025	TRUE	TRUE	0	0	1	1	none	2.35466074892e-05
S024	S025	TRUE	TRUE	0	0	1	1	none	2.36534082668e-05
S002	S026	TRUE	TRUE	0	0	1	1	none	1.85229295044e-05
S007	S026	TRUE	TRUE	0	0	1	1	none	6.61634346709e-05
S021	S026	TRUE	TRUE	0	0	1	1	none	1.72651741362e-05
S024	S026	TRUE	TRUE	0	0	1	1	none	1.73719749138e-05
S025	S026	TRUE	TRUE	0	0	1	1	none	1.7414237807e-05
S002	S038	TRUE	TRUE	0	0	1	1	none	6.90593455169e-05
S007	S038	TRUE	TRUE	0	0	1	1	none	3.85970176356e-05
S021	S038	TRUE	TRUE	0	0	1	1	none	6.78015901487e-05
S024	S038	TRUE	TRUE	0	0	1	1	none	6.79083909263e-05
S025	S038	TRUE	TRUE	0	0	1	1	none	7.53742819655e-05
S026	S038	TRUE	TRUE	0	0	1	1	none	6.90928486125e-05
S002	S039	TRUE	TRUE	0	0	1	1	none	1.53310877986e-05
S007	S039	TRUE	TRUE	0	0	1	1	none	6.57330690671e-05
S021	S039	TRUE	TRUE	0	0	1	1	none	3.102793718e-06
S024	S039	TRUE	TRUE	0	0	1	1	none	5.9563996112e-06
S025	S039	TRUE	TRUE	0	0	1	1	none	2.44075003492e-05
S026	S039	TRUE	TRUE	0	0	1	1	none	1.81260669962e-05
S038	S039	TRUE	TRUE	0	0	1	1	none	6.86624830087e-05
S002	S040	TRUE	TRUE	0	0	1	1	none	9.80727637154e-05
S007	S040	TRUE	TRUE	0	0	1	1	none	9.10677122419e-05
S021	S040	TRUE	TRUE	0	0	1	1	none	9.68150083472e-05
S024	S040	TRUE	TRUE	0	0	1	1	none	9.69218091248e-05
S025	S040	TRUE	TRUE	0	0	1	1	none	0.000104387700164
S026	S040	TRUE	TRUE	0	0	1	1	none	9.8106266811e-05
S038	S040	TRUE	TRUE	0	0	1	1	none	9.39971261835e-05
S039	S040	TRUE	TRUE	0	0	1	1	none	9.76759012072e-05
S002	S042	TRUE	TRUE	0	0	1	1	none	1.3815608384e-05
S007	S042	TRUE	TRUE	0	0	1	1	none	6.42175896525e-05
S021	S042	TRUE	TRUE	0	0	1	1	none	3.1076084642e-06
S024	S042	TRUE	TRUE	0	0	1	1	none	4.4409201966e-06
S025	S042	TRUE	TRUE	0	0	1	1	none	2.28920209346e-05
S026	S042	TRUE	TRUE	0	0	1	1	none	1.66105875816e-05
S038	S042	TRUE	TRUE	0	0	1	1	none	6.71470035941e-05
S039	S042	TRUE	TRUE	0	0	1	1	none	3.9685013242e-06
S040	S042	TRUE	TRUE	0	0	1	1	none	9.61604217926e-05
S002	S071	TRUE	TRUE	0	0	1	1	none	8.39762625142e-05
S007	S071	TRUE	TRUE	0	0	1	1	none	7.69712110407e-05
S021	S071	TRUE	TRUE	0	0	1	1	none	8.2718507146e-05
S024	S071	TRUE	TRUE	0	0	1	1	none	8.28253079236e-05
S025	S071	TRUE	TRUE	0	0	1	1	none	9.02911989628e-05
S026	S071	TRUE	TRUE	0	0	1	1	none	8.40097656098e-05
S038	S071	TRUE	TRUE	0	0	1	1	none	7.99006249823e-05
S039	S071	TRUE	TRUE	0	0	1	1	none	8.3579400006e-05
S040	S071	TRUE	TRUE	0	0	1	1	none	1.65495231108e-05
S042	S071	TRUE	TRUE	0	0	1	1	none	8.20639205914e-05
S002	S078	TRUE	TRUE	0	0	1	1	none	1.48750581774e-05
S007	S078	TRUE	TRUE	0	0	1	1	none	6.52770394459e-05
S021	S078	TRUE	TRUE	0	0	1	1	none	6.6200801672e-06
S024	S078	TRUE	TRUE	0	0	1	1	none	6.7268809448e-06
S025	S078	TRUE	TRUE	0	0	1	1	none	2.3951470728e-05
S026	S078	TRUE	TRUE	0	0	1	1	none	1.7670037375e-05
S038	S078	TRUE	TRUE	0	0	1	1	none	6.82064533875e-05
S039	S078	TRUE	TRUE	0	0	1	1	none	7.4809730272e-06
S040	S078	TRUE	TRUE	0	0	1	1	none	9.7219871586e-05
S042	S078	TRUE	TRUE	0	0	1	1	none	5.9654936126e-06
S071	S078	TRUE	TRUE	0	0	1	1	none	8.31233703848e-05
S002	S081	TRUE	TRUE	0	0	1	1	none	1.38401055931e-05
S007	S081	TRUE	TRUE	0	0	1	1	none	6.42420868616e-05
S021	S081	TRUE	TRUE	0	0	1	1	none	4.3586166281e-06
S024	S081	TRUE	TRUE	0	0	1	1	none	3.2389064509e-06
S025	S081	TRUE	TRUE	0	0	1	1	none	2.29165181437e-05
S026	S081	TRUE	TRUE	0	0	1	1	none	1.66350847907e-05
S038	S081	TRUE	TRUE	0	0	1	1	none	6.71715008032e-05
S039	S081	TRUE	TRUE	0	0	1	1	none	5.2195094881e-06
S040	S081	TRUE	TRUE	0	0	1	1	none	9.61849190017e-05
S042	S081	TRUE	TRUE	0	0	1	1	none	3.7040300735e-06
S071	S081	TRUE	TRUE	0	0	1	1	none	8.20884178005e-05
S078	S081	TRUE	TRUE	0	0	1	1	none	5.9899908217e-06
S002	S085	TRUE	TRUE	0	0	1	1	none	9.19871140484e-05
S007	S085	TRUE	TRUE	0	0	1	1	none	8.49820625749e-05
S021	S085	TRUE	TRUE	0	0	1	1	none	9.07293586802e-05
S024	S085	TRUE	TRUE	0	0	1	1	none	9.08361594578e-05
S025	S085	TRUE	TRUE	0	0	1	1	none	9.8302050497e-05
S026	S085	TRUE	TRUE	0	0	1	1	none	9.2020617144e-05
S038	S085	TRUE	TRUE	0	0	1	1	none	8.79114765165e-05
S039	S085	TRUE	TRUE	0	0	1	1	none	9.15902515402e-05
S040	S085	TRUE	TRUE	0	0	1	1	none	5.0085010415e-05
S042	S085	TRUE	TRUE	0	0	1	1	none	9.00747721256e-05
S071	S085	TRUE	TRUE	0	0	1	1	none	3.59885092138e-05
S078	S085	TRUE	TRUE	0	0	1	1	none	9.1134221919e-05
S081	S085	TRUE	TRUE	0	0	1	1	none	9.00992693347e-05
S002	S087	TRUE	TRUE	0	0	1	1	none	9.4123729082e-05
S007	S087	TRUE	TRUE	0	0	1	1	none	8.71186776085e-05
S021	S087	TRUE	TRUE	0	0	1	1	none	9.28659737138e-05
S024	S087	TRUE	TRUE	0	0	1	1	none	9.29727744914e-05
S025	S087	TRUE	TRUE	0	0	1	1	none	0.0001004386655306
S026	S087	TRUE	TRUE	0	0	1	1	none	9.41572321776e-05
S038	S087	TRUE	TRUE	0	0	1	1	none	9.00480915501e-05
S039	S087	TRUE	TRUE	0	0	1	1	none	9.37268665738e-05
S040	S087	TRUE	TRUE	0	0	1	1	none	5.22216254486e-05
S042	S087	TRUE	TRUE	0	0	1	1	none	9.22113871592e-05
S071	S087	TRUE	TRUE	0	0	1	1	none	3.81251242474e-05
S078	S087	TRUE	TRUE	0	0	1	1	none	9.32708369526e-05
S081	S087	TRUE	TRUE	0	0	1	1	none	9.22358843683e-05
S085	S087	TRUE	TRUE	0	0	1	1	none	1.90715560616e-05
S002	S093	TRUE	TRUE	0	0	1	1	none	8.01308517434e-05
S007	S093	TRUE	TRUE	0	0	1	1	none	7.31258002699e-05
S021	S093	TRUE	TRUE	0	0	1	1	none	7.88730963752e-05
S024	S093	TRUE	TRUE	0	0	1	1	none	7.89798971528e-05
S025	S093	TRUE	TRUE	0	0	1	1	none	8.6445788192e-05
S026	S093	TRUE	TRUE	0	0	1	1	none	8.0164354839e-05
S038	S093	TRUE	TRUE	0	0	1	1	none	7.60552142115e-05
S039	S093	TRUE	TRUE	0	0	1	1	none	7.97339892352e-05
S040	S093	TRUE	TRUE	0	0	1	1	none	2.0503032018e-05
S042	S093	TRUE	TRUE	0	0	1	1	none	7.82185098206e-05
S071	S093	TRUE	TRUE	0	0	1	1	none	6.4065308168e-06
S078	S093	TRUE	TRUE	0	0	1	1	none	7.9277959614e-05
S081	S093	TRUE	TRUE	0	0	1	1	none	7.82430070297e-05
S085	S093	TRUE	TRUE	0	0	1	1	none	3.2143098443e-05
S087	S093	TRUE	TRUE	0	0	1	1	none	3.42797134766e-05
S002	S097	TRUE	TRUE	0	0	1	1	none	2.37699058064e-05
S007	S097	TRUE	TRUE	0	0	1	1	none	7.14104109729e-05
S021	S097	TRUE	TRUE	0	0	1	1	none	2.25121504382e-05
S024	S097	TRUE	TRUE	0	0	1	1	none	2.26189512158e-05
S025	S097	TRUE	TRUE	0	0	1	1	none	6.758503431e-06
S026	S097	TRUE	TRUE	0	0	1	1	none	1.6379780756e-05
S038	S097	TRUE	TRUE	0	0	1	1	none	7.43398249145e-05
S039	S097	TRUE	TRUE	0	0	1	1	none	2.33730432982e-05
S040	S097	TRUE	TRUE	0	0	1	1	none	0.000103353243113
S042	S097	TRUE	TRUE	0	0	1	1	none	2.18575638836e-05
S071	S097	TRUE	TRUE	0	0	1	1	none	8.92567419118e-05
S078	S097	TRUE	TRUE	0	0	1	1	none	2.2917013677e-05
S081	S097	TRUE	TRUE	0	0	1	1	none	2.18820610927e-05
S085	S097	TRUE	TRUE	0	0	1	1	none	9.7267593446e-05
S087	S097	TRUE	TRUE	0	0	1	1	none	9.94042084796e-05
S093	S097	TRUE	TRUE	0	0	1	1	none	8.5411331141e-05
S002	S102	TRUE	TRUE	0	0	1	1	none	9.91671503644e-05
S007	S102	TRUE	TRUE	0	0	1	1	none	9.21620988909e-05
S021	S102	TRUE	TRUE	0	0	1	1	none	9.79093949962e-05
S024	S102	TRUE	TRUE	0	0	1	1	none	9.80161957738e-05
S025	S102	TRUE	TRUE	0	0	1	1	none	0.000105482086813
S026	S102	TRUE	TRUE	0	0	1	1	none	9.920065346e-05
S038	S102	TRUE	TRUE	0	0	1	1	none	9.50915128325e-05
S039	S102	TRUE	TRUE	0	0	1	1	none	9.87702878562e-05
S040	S102	TRUE	TRUE	0	0	1	1	none	3.924794401e-06
S042	S102	TRUE	TRUE	0	0	1	1	none	9.72548084416e-05
S071	S102	TRUE	TRUE	0	0	1	1	none	1.76439097598e-05
S078	S102	TRUE	TRUE	0	0	1	1	none	9.8314258235e-05
S081	S102	TRUE	TRUE	0	0	1	1	none	9.72793056507e-05
S085	S102	TRUE	TRUE	0	0	1	1	none	5.1179397064e-05
S087	S102	TRUE	TRUE	0	0	1	1	none	5.33160120976e-05
S093	S102	TRUE	TRUE	0	0	1	1	none	2.1597418667e-05
S097	S102	TRUE	TRUE	0	0	1	1	none	0.000104447629762
S002	S106	TRUE	TRUE	0	0	1	1	none	1.1002051427e-05
S007	S106	TRUE	TRUE	0	0	1	1	none	6.32541497043e-05
S021	S106	TRUE	TRUE	0	0	1	1	none	1.15944130676e-05
S024	S106	TRUE	TRUE	0	0	1	1	none	1.17012138452e-05
S025	S106	TRUE	TRUE	0	0	1	1	none	2.19285809864e-05
S026	S106	TRUE	TRUE	0	0	1	1	none	1.56471476334e-05
S038	S106	TRUE	TRUE	0	0	1	1	none	6.61835636459e-05
S039	S106	TRUE	TRUE	0	0	1	1	none	1.24553059276e-05
S040	S106	TRUE	TRUE	0	0	1	1	none	9.51969818444e-05
S042	S106	TRUE	TRUE	0	0	1	1	none	1.0939826513e-05
S071	S106	TRUE	TRUE	0	0	1	1	none	8.11004806432e-05
S078	S106	TRUE	TRUE	0	0	1	1	none	1.19992763064e-05
S081	S106	TRUE	TRUE	0	0	1	1	none	1.09643237221e-05
S085	S106	TRUE	TRUE	0	0	1	1	none	8.91113321774e-05
S087	S106	TRUE	TRUE	0	0	1	1	none	9.1247947211e-05
S093	S106	TRUE	TRUE	0	0	1	1	none	7.72550698724e-05
S097	S106	TRUE	TRUE	0	0	1	1	none	2.08941239354e-05
S102	S106	TRUE	TRUE	0	0	1	1	none	9.62913684934e-05
S002	S130	TRUE	TRUE	0	0	1	1	none	9.48498612542e-05
S007	S130	TRUE	TRUE	0	0	1	1	none	8.78448097807e-05
S021	S130	TRUE	TRUE	0	0	1	1	none	9.3592105886e-05
S024	S130	TRUE	TRUE	0	0	1	1	none	9.36989066636e-05
S025	S130	TRUE	TRUE	0	0	1	1	none	0.0001011647977028
S026	S130	TRUE	TRUE	0	0	1	1	none	9.48833643498e-05
S038	S130	TRUE	TRUE	0	0	1	1	none	9.07742237223e-05
S039	S130	TRUE	TRUE	0	0	1	1	none	9.4452998746e-05
S040	S130	TRUE	TRUE	0	0	1	1	none	5.29477576208e-05
S042	S130	TRUE	TRUE	0	0	1	1	none	9.29375193314e-05
S071	S130	TRUE	TRUE	0	0	1	1	none	3.88512564196e-05
S078	S130	TRUE	TRUE	0	0	1	1	none	9.39969691248e-05
S081	S130	TRUE	TRUE	0	0	1	1	none	9.29620165405e-05
S085	S130	TRUE	TRUE	0	0	1	1	none	1.97976882338e-05
S087	S130	TRUE	TRUE	0	0	1	1	none	3.1791540818e-06
S093	S130	TRUE	TRUE	0	0	1	1	none	3.50058456488e-05
S097	S130	TRUE	TRUE	0	0	1	1	none	0.0001001303406518
S102	S130	TRUE	TRUE	0	0	1	1	none	5.40421442698e-05
S106	S130	TRUE	TRUE	0	0	1	1	none	9.19740793832e-05
S002	T009	FALSE	FALSE	0	0	1	1	none	2.67769186918e-05
S007	T009	FALSE	FALSE	0	0	1	1	none	7.44174238583e-05
S021	T009	FALSE	FALSE	0	0	1	1	none	2.55191633236e-05
S024	T009	FALSE	FALSE	0	0	1	1	none	2.56259641012e-05
S025	T009	FALSE	FALSE	0	0	1	1	none	2.56682269944e-05
S026	T009	FALSE	FALSE	0	0	1	1	none	1.54896358894e-05
S038	T009	FALSE	FALSE	0	0	1	1	none	7.73468377999e-05
S039	T009	FALSE	FALSE	0	0	1	1	none	2.63800561836e-05
S040	T009	FALSE	FALSE	0	0	1	1	none	0.0001063602559984
S042	T009	FALSE	FALSE	0	0	1	1	none	2.4864576769e-05
S071	T009	FALSE	FALSE	0	0	1	1	none	9.22637547972e-05
S078	T009	FALSE	FALSE	0	0	1	1	none	2.59240265624e-05
S081	T009	FALSE	FALSE	0	0	1	1	none	2.48890739781e-05
S085	T009	FALSE	FALSE	0	0	1	1	none	0.0001002746063314
S087	T009	FALSE	FALSE	0	0	1	1	none	0.000102411221365
S093	T009	FALSE	FALSE	0	0	1	1	none	8.84183440264e-05
S097	T009	FALSE	FALSE	0	0	1	1	none	2.46337699434e-05
S102	T009	FALSE	FALSE	0	0	1	1	none	0.0001074546426474
S106	T009	FALSE	FALSE	0	0	1	1	none	2.39011368208e-05
S130	T009	FALSE	FALSE	0	0	1	1	none	0.0001031373535372
S002	T010	TRUE	TRUE	0	0	1	1	none	2.58557179618e-05
S007	T010	TRUE	TRUE	0	0	1	1	none	7.34962231283e-05
S021	T010	TRUE	TRUE	0	0	1	1	none	2.45979625936e-05
S024	T010	TRUE	TRUE	0	0	1	1	none	2.47047633712e-05
S025	T010	TRUE	TRUE	0	0	1	1	none	2.47470262644e-05
S026	T010	TRUE	TRUE	0	0	1	1	none	1.45684351594e-05
S038	T010	TRUE	TRUE	0	0	1	1	none	7.64256370699e-05
S039	T010	TRUE	TRUE	0	0	1	1	none	2.54588554536e-05
S040	T010	TRUE	TRUE	0	0	1	1	none	0.0001054390552684
S042	T010	TRUE	TRUE	0	0	1	1	none	2.3943376039e-05
S071	T010	TRUE	TRUE	0	0	1	1	none	9.13425540672e-05
S078	T010	TRUE	TRUE	0	0	1	1	none	2.50028258324e-05
S081	T010	TRUE	TRUE	0	0	1	1	none	2.39678732481e-05
S085	T010	TRUE	TRUE	0	0	1	1	none	9.93534056014e-05
S087	T010	TRUE	TRUE	0	0	1	1	none	0.000101490020635
S093	T010	TRUE	TRUE	0	0	1	1	none	8.74971432964e-05
S097	T010	TRUE	TRUE	0	0	1	1	none	2.37125692134e-05
S102	T010	TRUE	TRUE	0	0	1	1	none	0.0001065334419174
S106	T010	TRUE	TRUE	0	0	1	1	none	2.29799360908e-05
S130	T010	TRUE	TRUE	0	0	1	1	none	0.0001022161528072
T009	T010	FALSE	FALSE	0	0	1	1	none	4.6244110448e-06
S002	T013	FALSE	FALSE	0	0	1	1	none	7.68848238879e-05
S007	T013	FALSE	FALSE	0	0	1	1	none	4.64224960066e-05
S021	T013	FALSE	FALSE	0	0	1	1	none	7.56270685196999e-05
S024	T013	FALSE	FALSE	0	0	1	1	none	7.57338692972999e-05
S025	T013	FALSE	FALSE	0	0	1	1	none	8.31997603365e-05
S026	T013	FALSE	FALSE	0	0	1	1	none	7.69183269834999e-05
S038	T013	FALSE	FALSE	0	0	1	1	none	1.05799233734e-05
S039	T013	FALSE	FALSE	0	0	1	1	none	7.64879613796999e-05
S040	T013	FALSE	FALSE	0	0	1	1	none	0.0001018226045545
S042	T013	FALSE	FALSE	0	0	1	1	none	7.49724819650999e-05
S071	T013	FALSE	FALSE	0	0	1	1	none	8.77261033533e-05
S078	T013	FALSE	FALSE	0	0	1	1	none	7.60319317584999e-05
S081	T013	FALSE	FALSE	0	0	1	1	none	7.49969791741999e-05
S085	T013	FALSE	FALSE	0	0	1	1	none	9.57369548875e-05
S087	T013	FALSE	FALSE	0	0	1	1	none	9.78735699211e-05
S093	T013	FALSE	FALSE	0	0	1	1	none	8.38806925824999e-05
S097	T013	FALSE	FALSE	0	0	1	1	none	8.21653032854999e-05
S102	T013	FALSE	FALSE	0	0	1	1	none	0.0001029169912035
S106	T013	FALSE	FALSE	0	0	1	1	none	7.40090420168999e-05
S130	T013	FALSE	FALSE	0	0	1	1	none	9.85997020932999e-05
T009	T013	FALSE	FALSE	0	0	1	1	none	8.51723161708999e-05
T010	T013	FALSE	FALSE	0	0	1	1	none	8.42511154409e-05
S002	T014	TRUE	TRUE	0	0	1	1	none	1.52664581526e-05
S007	T014	TRUE	TRUE	0	0	1	1	none	6.56684394211e-05
S021	T014	TRUE	TRUE	0	0	1	1	none	4.5584582328e-06
S024	T014	TRUE	TRUE	0	0	1	1	none	5.8917699652e-06
S025	T014	TRUE	TRUE	0	0	1	1	none	2.43428707032e-05
S026	T014	TRUE	TRUE	0	0	1	1	none	1.80614373502e-05
S038	T014	TRUE	TRUE	0	0	1	1	none	6.85978533627e-05
S039	T014	TRUE	TRUE	0	0	1	1	none	5.4193510928e-06
S040	T014	TRUE	TRUE	0	0	1	1	none	9.76112715612e-05
S042	T014	TRUE	TRUE	0	0	1	1	none	2.6773607234e-06
S071	T014	TRUE	TRUE	0	0	1	1	none	8.351477036e-05
S078	T014	TRUE	TRUE	0	0	1	1	none	7.4163433812e-06
S081	T014	TRUE	TRUE	0	0	1	1	none	5.1548798421e-06
S085	T014	TRUE	TRUE	0	0	1	1	none	9.15256218942e-05
S087	T014	TRUE	TRUE	0	0	1	1	none	9.36622369278e-05
S093	T014	TRUE	TRUE	0	0	1	1	none	7.96693595892e-05
S097	T014	TRUE	TRUE	0	0	1	1	none	2.33084136522e-05
S102	T014	TRUE	TRUE	0	0	1	1	none	9.87056582102e-05
S106	T014	TRUE	TRUE	0	0	1	1	none	1.23906762816e-05
S130	T014	TRUE	TRUE	0	0	1	1	none	9.43883691e-05
T009	T014	FALSE	FALSE	0	0	1	1	none	2.63154265376e-05
T010	T014	TRUE	TRUE	0	0	1	1	none	2.53942258076e-05
T013	T014	FALSE	FALSE	0	0	1	1	none	7.64233317336999e-05
S002	T020	TRUE	TRUE	0	0	1	1	none	7.03134952851e-05
S007	T020	TRUE	TRUE	0	0	1	1	none	3.98511674038e-05
S021	T020	TRUE	TRUE	0	0	1	1	none	6.90557399169e-05
S024	T020	TRUE	TRUE	0	0	1	1	none	6.91625406945e-05
S025	T020	TRUE	TRUE	0	0	1	1	none	7.66284317337e-05
S026	T020	TRUE	TRUE	0	0	1	1	none	7.03469983807e-05
S038	T020	TRUE	TRUE	0	0	1	1	none	2.7820838158e-06
S039	T020	TRUE	TRUE	0	0	1	1	none	6.99166327769e-05
S040	T020	TRUE	TRUE	0	0	1	1	none	9.52512759517e-05
S042	T020	TRUE	TRUE	0	0	1	1	none	6.84011533623e-05
S071	T020	TRUE	TRUE	0	0	1	1	none	8.11547747505e-05
S078	T020	TRUE	TRUE	0	0	1	1	none	6.94606031557e-05
S081	T020	TRUE	TRUE	0	0	1	1	none	6.84256505714e-05
S085	T020	TRUE	TRUE	0	0	1	1	none	8.91656262847e-05
S087	T020	TRUE	TRUE	0	0	1	1	none	9.13022413183e-05
S093	T020	TRUE	TRUE	0	0	1	1	none	7.73093639797e-05
S097	T020	TRUE	TRUE	0	0	1	1	none	7.55939746827e-05
S102	T020	TRUE	TRUE	0	0	1	1	none	9.63456626007e-05
S106	T020	TRUE	TRUE	0	0	1	1	none	6.74377134141e-05
S130	T020	TRUE	TRUE	0	0	1	1	none	9.20283734905e-05
T009	T020	FALSE	FALSE	0	0	1	1	none	7.86009875681e-05
T010	T020	TRUE	TRUE	0	0	1	1	none	7.76797868381e-05
T013	T020	FALSE	FALSE	0	0	1	1	none	1.18340731416e-05
T014	T020	TRUE	TRUE	0	0	1	1	none	6.98520031309e-05
S002	T021	TRUE	TRUE	0	0	1	1	none	2.64624526572e-05
S007	T021	TRUE	TRUE	0	0	1	1	none	7.41029578237e-05
S021	T021	TRUE	TRUE	0	0	1	1	none	2.5204697289e-05
S024	T021	TRUE	TRUE	0	0	1	1	none	2.53114980666e-05
S025	T021	TRUE	TRUE	0	0	1	1	none	2.53537609598e-05
S026	T021	TRUE	TRUE	0	0	1	1	none	1.51751698548e-05
S038	T021	TRUE	TRUE	0	0	1	1	none	7.70323717653e-05
S039	T021	TRUE	TRUE	0	0	1	1	none	2.6065590149e-05
S040	T021	TRUE	TRUE	0	0	1	1	none	0.0001060457899638
S042	T021	TRUE	TRUE	0	0	1	1	none	2.45501107344e-05
S071	T021	TRUE	TRUE	0	0	1	1	none	9.19492887626e-05
S078	T021	TRUE	TRUE	0	0	1	1	none	2.56095605278e-05
S081	T021	TRUE	TRUE	0	0	1	1	none	2.45746079435e-05
S085	T021	TRUE	TRUE	0	0	1	1	none	9.99601402968e-05
S087	T021	TRUE	TRUE	0	0	1	1	none	0.0001020967553304
S093	T021	TRUE	TRUE	0	0	1	1	none	8.81038779918e-05
S097	T021	TRUE	TRUE	0	0	1	1	none	2.43193039088e-05
S102	T021	TRUE	TRUE	0	0	1	1	none	0.0001071401766128
S106	T021	TRUE	TRUE	0	0	1	1	none	2.35866707862e-05
S130	T021	TRUE	TRUE	0	0	1	1	none	0.0001028228875026
T009	T021	FALSE	FALSE	0	0	1	1	none	5.2311457402e-06
T010	T021	TRUE	TRUE	0	0	1	1	none	3.0834340554e-06
T013	T021	FALSE	FALSE	0	0	1	1	none	8.48578501362999e-05
T014	T021	TRUE	TRUE	0	0	1	1	none	2.6000960503e-05
T020	T021	TRUE	TRUE	0	0	1	1	none	7.82865215335e-05
S002	T028	TRUE	TRUE	0	0	1	1	none	6.64400593477e-05
S007	T028	TRUE	TRUE	0	0	1	1	none	2.89863634724e-05
S021	T028	TRUE	TRUE	0	0	1	1	none	6.51823039795e-05
S024	T028	TRUE	TRUE	0	0	1	1	none	6.52891047571e-05
S025	T028	TRUE	TRUE	0	0	1	1	none	7.27549957963e-05
S026	T028	TRUE	TRUE	0	0	1	1	none	6.64735624433e-05
S038	T028	TRUE	TRUE	0	0	1	1	none	3.8907145408e-05
S039	T028	TRUE	TRUE	0	0	1	1	none	6.60431968395e-05
S040	T028	TRUE	TRUE	0	0	1	1	none	9.13778400143e-05
S042	T028	TRUE	TRUE	0	0	1	1	none	6.45277174249e-05
S071	T028	TRUE	TRUE	0	0	1	1	none	7.72813388131e-05
S078	T028	TRUE	TRUE	0	0	1	1	none	6.55871672183e-05
S081	T028	TRUE	TRUE	0	0	1	1	none	6.4552214634e-05
S085	T028	TRUE	TRUE	0	0	1	1	none	8.52921903473e-05
S087	T028	TRUE	TRUE	0	0	1	1	none	8.74288053809e-05
S093	T028	TRUE	TRUE	0	0	1	1	none	7.34359280423e-05
S097	T028	TRUE	TRUE	0	0	1	1	none	7.17205387453e-05
S102	T028	TRUE	TRUE	0	0	1	1	none	9.24722266633e-05
S106	T028	TRUE	TRUE	0	0	1	1	none	6.35642774767e-05
S130	T028	TRUE	TRUE	0	0	1	1	none	8.81549375531e-05
T009	T028	FALSE	FALSE	0	0	1	1	none	7.47275516307e-05
T010	T028	TRUE	TRUE	0	0	1	1	none	7.38063509007e-05
T013	T028	FALSE	FALSE	0	0	1	1	none	4.6732623779e-05
T014	T028	TRUE	TRUE	0	0	1	1	none	6.59785671935e-05
T020	T028	TRUE	TRUE	0	0	1	1	none	4.01612951762e-05
T021	T028	TRUE	TRUE	0	0	1	1	none	7.44130855961e-05
S002	T035a	TRUE	TRUE	0	0	1	1	none	9.43694169724e-05
S007	T035a	TRUE	TRUE	0	0	1	1	none	8.73643654989e-05
S021	T035a	TRUE	TRUE	0	0	1	1	none	9.31116616042e-05
S024	T035a	TRUE	TRUE	0	0	1	1	none	9.32184623818e-05
S025	T035a	TRUE	TRUE	0	0	1	1	none	0.000100684353421
S026	T035a	TRUE	TRUE	0	0	1	1	none	9.4402920068e-05
S038	T035a	TRUE	TRUE	0	0	1	1	none	9.02937794405e-05
S039	T035a	TRUE	TRUE	0	0	1	1	none	9.39725544642e-05
S040	T035a	TRUE	TRUE	0	0	1	1	none	5.2467313339e-05
S042	T035a	TRUE	TRUE	0	0	1	1	none	9.24570750496e-05
S071	T035a	TRUE	TRUE	0	0	1	1	none	3.83708121378e-05
S078	T035a	TRUE	TRUE	0	0	1	1	none	9.3516524843e-05
S081	T035a	TRUE	TRUE	0	0	1	1	none	9.24815722587e-05
S085	T035a	TRUE	TRUE	0	0	1	1	none	1.9317243952e-05
S087	T035a	TRUE	TRUE	0	0	1	1	none	5.1517317096e-06
S093	T035a	TRUE	TRUE	0	0	1	1	none	3.4525401367e-05
S097	T035a	TRUE	TRUE	0	0	1	1	none	9.964989637e-05
S102	T035a	TRUE	TRUE	0	0	1	1	none	5.3561699988e-05
S106	T035a	TRUE	TRUE	0	0	1	1	none	9.14936351014e-05
S130	T035a	TRUE	TRUE	0	0	1	1	none	5.8778638818e-06
T009	T035a	FALSE	FALSE	0	0	1	1	none	0.0001026569092554
T010	T035a	TRUE	TRUE	0	0	1	1	none	0.0001017357085254
T013	T035a	FALSE	FALSE	0	0	1	1	none	9.81192578114999e-05
T014	T035a	TRUE	TRUE	0	0	1	1	none	9.39079248182e-05
T020	T035a	TRUE	TRUE	0	0	1	1	none	9.15479292087e-05
T021	T035a	TRUE	TRUE	0	0	1	1	none	0.0001023424432208
T028	T035a	TRUE	TRUE	0	0	1	1	none	8.76744932713e-05
S002	T035b	FALSE	FALSE	0	0	1	1	none	2.70703901914e-05
S007	T035b	FALSE	FALSE	0	0	1	1	none	7.47108953579e-05
S021	T035b	FALSE	FALSE	0	0	1	1	none	2.58126348232e-05
S024	T035b	FALSE	FALSE	0	0	1	1	none	2.59194356008e-05
S025	T035b	FALSE	FALSE	0	0	1	1	none	2.5961698494e-05
S026	T035b	FALSE	FALSE	0	0	1	1	none	1.5783107389e-05
S038	T035b	FALSE	FALSE	0	0	1	1	none	7.76403092995e-05
S039	T035b	FALSE	FALSE	0	0	1	1	none	2.66735276832e-05
S040	T035b	FALSE	FALSE	0	0	1	1	none	0.000106653727498
S042	T035b	FALSE	FALSE	0	0	1	1	none	2.51580482686e-05
S071	T035b	FALSE	FALSE	0	0	1	1	none	9.25572262968e-05
S078	T035b	FALSE	FALSE	0	0	1	1	none	2.6217498062e-05
S081	T035b	FALSE	FALSE	0	0	1	1	none	2.51825454777e-05
S085	T035b	FALSE	FALSE	0	0	1	1	none	0.000100568077831
S087	T035b	FALSE	FALSE	0	0	1	1	none	0.0001027046928646
S093	T035b	FALSE	FALSE	0	0	1	1	none	8.8711815526e-05
S097	T035b	FALSE	FALSE	0	0	1	1	none	2.4927241443e-05
S102	T035b	FALSE	FALSE	0	0	1	1	none	0.000107748114147
S106	T035b	FALSE	FALSE	0	0	1	1	none	2.41946083204e-05
S130	T035b	FALSE	FALSE	0	0	1	1	none	0.0001034308250368
T009	T035b	FALSE	FALSE	0	0	1	1	none	4.6125723196e-06
T010	T035b	FALSE	FALSE	0	0	1	1	none	4.9178825444e-06
T013	T035b	FALSE	FALSE	0	0	1	1	none	8.54657876704999e-05
T014	T035b	FALSE	FALSE	0	0	1	1	none	2.66088980372e-05
T020	T035b	FALSE	FALSE	0	0	1	1	none	7.88944590677e-05
T021	T035b	FALSE	FALSE	0	0	1	1	none	5.5246172398e-06
T028	T035b	FALSE	FALSE	0	0	1	1	none	7.50210231303e-05
T035a	T035b	FALSE	FALSE	0	0	1	1	none	0.000102950380755
S002	T040	TRUE	TRUE	0	0	1	1	none	1.53099470787e-05
S007	T040	TRUE	TRUE	0	0	1	1	none	6.57119283472e-05
S021	T040	TRUE	TRUE	0	0	1	1	none	5.8284581137e-06
S024	T040	TRUE	TRUE	0	0	1	1	none	4.7087479365e-06
S025	T040	TRUE	TRUE	0	0	1	1	none	2.43863596293e-05
S026	T040	TRUE	TRUE	0	0	1	1	none	1.81049262763e-05
S038	T040	TRUE	TRUE	0	0	1	1	none	6.86413422888e-05
S039	T040	TRUE	TRUE	0	0	1	1	none	6.6893509737e-06
S040	T040	TRUE	TRUE	0	0	1	1	none	9.76547604873e-05
S042	T040	TRUE	TRUE	0	0	1	1	none	5.1738715591e-06
S071	T040	TRUE	TRUE	0	0	1	1	none	8.35582592861e-05
S078	T040	TRUE	TRUE	0	0	1	1	none	7.4598323073e-06
S081	T040	TRUE	TRUE	0	0	1	1	none	2.6963524404e-06
S085	T040	TRUE	TRUE	0	0	1	1	none	9.15691108203e-05
S087	T040	TRUE	TRUE	0	0	1	1	none	9.37057258539e-05
S093	T040	TRUE	TRUE	0	0	1	1	none	7.97128485153e-05
S097	T040	TRUE	TRUE	0	0	1	1	none	2.33519025783e-05
S102	T040	TRUE	TRUE	0	0	1	1	none	9.87491471363e-05
S106	T040	TRUE	TRUE	0	0	1	1	none	1.24341652077e-05
S130	T040	TRUE	TRUE	0	0	1	1	none	9.44318580261e-05
T009	T040	FALSE	FALSE	0	0	1	1	none	2.63589154637e-05
T010	T040	TRUE	TRUE	0	0	1	1	none	2.54377147337e-05
T013	T040	FALSE	FALSE	0	0	1	1	none	7.64668206597999e-05
T014	T040	TRUE	TRUE	0	0	1	1	none	6.6247213277e-06
T020	T040	TRUE	TRUE	0	0	1	1	none	6.9895492057e-05
T021	T040	TRUE	TRUE	0	0	1	1	none	2.60444494291e-05
T028	T040	TRUE	TRUE	0	0	1	1	none	6.60220561196e-05
T035a	T040	TRUE	TRUE	0	0	1	1	none	9.39514137443e-05
T035b	T040	FALSE	FALSE	0	0	1	1	none	2.66523869633e-05
S002	T056	FALSE	FALSE	0	0	1	1	none	3.11477033838e-05
S007	T056	FALSE	FALSE	0	0	1	1	none	7.87882085503e-05
S021	T056	FALSE	FALSE	0	0	1	1	none	2.98899480156e-05
S024	T056	FALSE	FALSE	0	0	1	1	none	2.99967487932e-05
S025	T056	FALSE	FALSE	0	0	1	1	none	3.00390116864e-05
S026	T056	FALSE	FALSE	0	0	1	1	none	1.98604205814e-05
S038	T056	FALSE	FALSE	0	0	1	1	none	8.17176224919e-05
S039	T056	FALSE	FALSE	0	0	1	1	none	3.07508408756e-05
S040	T056	FALSE	FALSE	0	0	1	1	none	0.0001107310406904
S042	T056	FALSE	FALSE	0	0	1	1	none	2.9235361461e-05
S071	T056	FALSE	FALSE	0	0	1	1	none	9.66345394891999e-05
S078	T056	FALSE	FALSE	0	0	1	1	none	3.02948112544e-05
S081	T056	FALSE	FALSE	0	0	1	1	none	2.92598586701e-05
S085	T056	FALSE	FALSE	0	0	1	1	none	0.0001046453910234
S087	T056	FALSE	FALSE	0	0	1	1	none	0.000106782006057
S093	T056	FALSE	FALSE	0	0	1	1	none	9.27891287183999e-05
S097	T056	FALSE	FALSE	0	0	1	1	none	2.90045546354e-05
S102	T056	FALSE	FALSE	0	0	1	1	none	0.0001118254273394
S106	T056	FALSE	FALSE	0	0	1	1	none	2.82719215128e-05
S130	T056	FALSE	FALSE	0	0	1	1	none	0.0001075081382292
T009	T056	TRUE	TRUE	1	0	1	1	anc	1.304507305e-06
T010	T056	FALSE	FALSE	0	0	1	1	none	8.9951957368e-06
T013	T056	FALSE	FALSE	0	0	1	1	none	8.95431008628999e-05
T014	T056	FALSE	FALSE	0	0	1	1	none	3.06862112296e-05
T020	T056	FALSE	FALSE	0	0	1	1	none	8.29717722601e-05
T021	T056	FALSE	FALSE	0	0	1	1	none	9.6019304322e-06
T028	T056	FALSE	FALSE	0	0	1	1	none	7.90983363227e-05
T035a	T056	FALSE	FALSE	0	0	1	1	none	0.0001070276939474
T035b	T056	FALSE	FALSE	0	0	1	1	none	8.9833570116e-06
T040	T056	FALSE	FALSE	0	0	1	1	none	3.07297001557e-05
S002	T059	TRUE	TRUE	0	0	1	1	none	0.0001054303890864
S007	T059	TRUE	TRUE	0	0	1	1	none	9.84253376129e-05
S021	T059	TRUE	TRUE	0	0	1	1	none	0.0001041726337182
S024	T059	TRUE	TRUE	0	0	1	1	none	0.0001042794344958
S025	T059	TRUE	TRUE	0	0	1	1	none	0.000111745325535
S026	T059	TRUE	TRUE	0	0	1	1	none	0.000105463892182
S038	T059	TRUE	TRUE	0	0	1	1	none	0.0001013547515545
S039	T059	TRUE	TRUE	0	0	1	1	none	0.0001050335265782
S040	T059	TRUE	TRUE	0	0	1	1	none	8.5841363258e-06
S042	T059	TRUE	TRUE	0	0	1	1	none	0.0001035180471636
S071	T059	TRUE	TRUE	0	0	1	1	none	2.39071484818e-05
S078	T059	TRUE	TRUE	0	0	1	1	none	0.000104577496957
S081	T059	TRUE	TRUE	0	0	1	1	none	0.0001035425443727
S085	T059	TRUE	TRUE	0	0	1	1	none	5.7442635786e-05
S087	T059	TRUE	TRUE	0	0	1	1	none	5.95792508196e-05
S093	T059	TRUE	TRUE	0	0	1	1	none	2.7860657389e-05
S097	T059	TRUE	TRUE	0	0	1	1	none	0.000110710868484
S102	T059	TRUE	TRUE	0	0	1	1	none	1.1282419772e-05
S106	T059	TRUE	TRUE	0	0	1	1	none	0.0001025546072154
S130	T059	TRUE	TRUE	0	0	1	1	none	6.03053829918e-05
T009	T059	FALSE	FALSE	0	0	1	1	none	0.0001137178813694
T010	T059	TRUE	TRUE	0	0	1	1	none	0.0001127966806394
T013	T059	FALSE	FALSE	0	0	1	1	none	0.0001091802299255
T014	T059	TRUE	TRUE	0	0	1	1	none	0.0001049688969322
T020	T059	TRUE	TRUE	0	0	1	1	none	0.0001026089013227
T021	T059	TRUE	TRUE	0	0	1	1	none	0.0001134034153348
T028	T059	TRUE	TRUE	0	0	1	1	none	9.87354653853e-05
T035a	T059	TRUE	TRUE	0	0	1	1	none	5.982493871e-05
T035b	T059	FALSE	FALSE	0	0	1	1	none	0.000114011352869
T040	T059	TRUE	TRUE	0	0	1	1	none	0.0001050123858583
T056	T059	FALSE	FALSE	0	0	1	1	none	0.0001180886660614
S002	T065	TRUE	TRUE	0	0	1	1	none	7.12916395399e-05
S007	T065	TRUE	TRUE	0	0	1	1	none	4.08293116586e-05
S021	T065	TRUE	TRUE	0	0	1	1	none	7.00338841717e-05
S024	T065	TRUE	TRUE	0	0	1	1	none	7.01406849493e-05
S025	T065	TRUE	TRUE	0	0	1	1	none	7.76065759885e-05
S026	T065	TRUE	TRUE	0	0	1	1	none	7.13251426355e-05
S038	T065	TRUE	TRUE	0	0	1	1	none	4.9867390254e-06
S039	T065	TRUE	TRUE	0	0	1	1	none	7.08947770317e-05
S040	T065	TRUE	TRUE	0	0	1	1	none	9.62294202065e-05
S042	T065	TRUE	TRUE	0	0	1	1	none	6.93792976171e-05
S071	T065	TRUE	TRUE	0	0	1	1	none	8.21329190053e-05
S078	T065	TRUE	TRUE	0	0	1	1	none	7.04387474105e-05
S081	T065	TRUE	TRUE	0	0	1	1	none	6.94037948262e-05
S085	T065	TRUE	TRUE	0	0	1	1	none	9.01437705395e-05
S087	T065	TRUE	TRUE	0	0	1	1	none	9.22803855731e-05
S093	T065	TRUE	TRUE	0	0	1	1	none	7.82875082345e-05
S097	T065	TRUE	TRUE	0	0	1	1	none	7.65721189375e-05
S102	T065	TRUE	TRUE	0	0	1	1	none	9.73238068555e-05
S106	T065	TRUE	TRUE	0	0	1	1	none	6.84158576689e-05
S130	T065	TRUE	TRUE	0	0	1	1	none	9.30065177453e-05
T009	T065	FALSE	FALSE	0	0	1	1	none	7.95791318229e-05
T010	T065	TRUE	TRUE	0	0	1	1	none	7.86579310929e-05
T013	T065	FALSE	FALSE	0	0	1	1	none	1.03591954868e-05
T014	T065	TRUE	TRUE	0	0	1	1	none	7.08301473857e-05
T020	T065	TRUE	TRUE	0	0	1	1	none	6.2408887936e-06
T021	T065	TRUE	TRUE	0	0	1	1	none	7.92646657883e-05
T028	T065	TRUE	TRUE	0	0	1	1	none	4.1139439431e-05
T035a	T065	TRUE	TRUE	0	0	1	1	none	9.25260734635e-05
T035b	T065	FALSE	FALSE	0	0	1	1	none	7.98726033225e-05
T040	T065	TRUE	TRUE	0	0	1	1	none	7.08736363118e-05
T056	T065	FALSE	FALSE	0	0	1	1	none	8.39499165149e-05
T059	T065	TRUE	TRUE	0	0	1	1	none	0.0001035870455775
S002	T069	TRUE	TRUE	0	0	1	1	none	0.0001112654074908
S007	T069	TRUE	TRUE	0	0	1	1	none	0.0001042603560173
S021	T069	TRUE	TRUE	0	0	1	1	none	0.0001100076521226
S024	T069	TRUE	TRUE	0	0	1	1	none	0.0001101144529002
S025	T069	TRUE	TRUE	0	0	1	1	none	0.0001175803439394
S026	T069	TRUE	TRUE	0	0	1	1	none	0.0001112989105864
S038	T069	TRUE	TRUE	0	0	1	1	none	0.0001071897699589
S039	T069	TRUE	TRUE	0	0	1	1	none	0.0001108685449826
S040	T069	TRUE	TRUE	0	0	1	1	none	4.38386680874e-05
S042	T069	TRUE	TRUE	0	0	1	1	none	0.000109353065568
S071	T069	TRUE	TRUE	0	0	1	1	none	2.85156559314e-05
S078	T069	TRUE	TRUE	0	0	1	1	none	0.0001104125153614
S081	T069	TRUE	TRUE	0	0	1	1	none	0.0001093775627771
S085	T069	TRUE	TRUE	0	0	1	1	none	6.32776541904e-05
S087	T069	TRUE	TRUE	0	0	1	1	none	6.5414269224e-05
S093	T069	TRUE	TRUE	0	0	1	1	none	3.36956757934e-05
S097	T069	TRUE	TRUE	0	0	1	1	none	0.0001165458868884
S102	T069	TRUE	TRUE	0	0	1	1	none	4.49330547364e-05
S106	T069	TRUE	TRUE	0	0	1	1	none	0.0001083896256198
S130	T069	TRUE	TRUE	0	0	1	1	none	6.61404013962e-05
T009	T069	FALSE	FALSE	0	0	1	1	none	0.0001195528997738
T010	T069	TRUE	TRUE	0	0	1	1	none	0.0001186316990438
T013	T069	FALSE	FALSE	0	0	1	1	none	0.0001150152483299
T014	T069	TRUE	TRUE	0	0	1	1	none	0.0001108039153366
T020	T069	TRUE	TRUE	0	0	1	1	none	0.0001084439197271
T021	T069	TRUE	TRUE	0	0	1	1	none	0.0001192384337392
T028	T069	TRUE	TRUE	0	0	1	1	none	0.0001045704837897
T035a	T069	TRUE	TRUE	0	0	1	1	none	6.56599571144e-05
T035b	T069	FALSE	FALSE	0	0	1	1	none	0.0001198463712734
T040	T069	TRUE	TRUE	0	0	1	1	none	0.0001108474042627
T056	T069	FALSE	FALSE	0	0	1	1	none	0.0001239236844658
T059	T069	TRUE	TRUE	0	0	1	1	none	5.11962934584e-05
T065	T069	TRUE	TRUE	0	0	1	1	none	0.0001094220639819
S002	T071	TRUE	TRUE	0	0	1	1	none	5.97941627997e-05
S007	T071	TRUE	TRUE	0	0	1	1	none	2.23404669244e-05
S021	T071	TRUE	TRUE	0	0	1	1	none	5.85364074315e-05
S024	T071	TRUE	TRUE	0	0	1	1	none	5.86432082091e-05
S025	T071	TRUE	TRUE	0	0	1	1	none	6.61090992483e-05
S026	T071	TRUE	TRUE	0	0	1	1	none	5.98276658953e-05
S038	T071	TRUE	TRUE	0	0	1	1	none	3.226124886e-05
S039	T071	TRUE	TRUE	0	0	1	1	none	5.93973002915e-05
S040	T071	TRUE	TRUE	0	0	1	1	none	8.47319434663e-05
S042	T071	TRUE	TRUE	0	0	1	1	none	5.78818208769e-05
S071	T071	TRUE	TRUE	0	0	1	1	none	7.06354422651e-05
S078	T071	TRUE	TRUE	0	0	1	1	none	5.89412706703e-05
S081	T071	TRUE	TRUE	0	0	1	1	none	5.7906318086e-05
S085	T071	TRUE	TRUE	0	0	1	1	none	7.86462937993e-05
S087	T071	TRUE	TRUE	0	0	1	1	none	8.07829088329e-05
S093	T071	TRUE	TRUE	0	0	1	1	none	6.67900314943e-05
S097	T071	TRUE	TRUE	0	0	1	1	none	6.50746421973e-05
S102	T071	TRUE	TRUE	0	0	1	1	none	8.58263301153e-05
S106	T071	TRUE	TRUE	0	0	1	1	none	5.69183809287e-05
S130	T071	TRUE	TRUE	0	0	1	1	none	8.15090410051e-05
T009	T071	FALSE	FALSE	0	0	1	1	none	6.80816550827e-05
T010	T071	TRUE	TRUE	0	0	1	1	none	6.71604543527e-05
T013	T071	FALSE	FALSE	0	0	1	1	none	4.0086727231e-05
T014	T071	TRUE	TRUE	0	0	1	1	none	5.93326706455e-05
T020	T071	TRUE	TRUE	0	0	1	1	none	3.35153986282e-05
T021	T071	TRUE	TRUE	0	0	1	1	none	6.77671890481e-05
T028	T071	TRUE	TRUE	0	0	1	1	none	2.1424083742e-05
T035a	T071	TRUE	TRUE	0	0	1	1	none	8.10285967233e-05
T035b	T071	FALSE	FALSE	0	0	1	1	none	6.83751265823e-05
T040	T071	TRUE	TRUE	0	0	1	1	none	5.93761595716e-05
T056	T071	FALSE	FALSE	0	0	1	1	none	7.24524397747e-05
T059	T071	TRUE	TRUE	0	0	1	1	none	9.20895688373e-05
T065	T071	TRUE	TRUE	0	0	1	1	none	3.4493542883e-05
T069	T071	TRUE	TRUE	0	0	1	1	none	9.79245872417e-05
S002	T073	TRUE	TRUE	0	0	1	1	none	2.70757081346e-05
S007	T073	TRUE	TRUE	0	0	1	1	none	7.47162133011e-05
S021	T073	TRUE	TRUE	0	0	1	1	none	2.58179527664e-05
S024	T073	TRUE	TRUE	0	0	1	1	none	2.5924753544e-05
S025	T073	TRUE	TRUE	0	0	1	1	none	2.59670164372e-05
S026	T073	TRUE	TRUE	0	0	1	1	none	1.57884253322e-05
S038	T073	TRUE	TRUE	0	0	1	1	none	7.76456272427e-05
S039	T073	TRUE	TRUE	0	0	1	1	none	2.66788456264e-05
S040	T073	TRUE	TRUE	0	0	1	1	none	0.0001066590454412
S042	T073	TRUE	TRUE	0	0	1	1	none	2.51633662118e-05
S071	T073	TRUE	TRUE	0	0	1	1	none	9.256254424e-05
S078	T073	TRUE	TRUE	0	0	1	1	none	2.62228160052e-05
S081	T073	TRUE	TRUE	0	0	1	1	none	2.51878634209e-05
S085	T073	TRUE	TRUE	0	0	1	1	none	0.0001005733957742
S087	T073	TRUE	TRUE	0	0	1	1	none	0.0001027100108078
S093	T073	TRUE	TRUE	0	0	1	1	none	8.87171334692e-05
S097	T073	TRUE	TRUE	0	0	1	1	none	2.49325593862e-05
S102	T073	TRUE	TRUE	0	0	1	1	none	0.0001077534320902
S106	T073	TRUE	TRUE	0	0	1	1	none	2.41999262636e-05
S130	T073	TRUE	TRUE	0	0	1	1	none	0.00010343614298
T009	T073	FALSE	FALSE	0	0	1	1	none	5.8444012176e-06
T010	T073	TRUE	TRUE	0	0	1	1	none	3.6966895328e-06
T013	T073	FALSE	FALSE	0	0	1	1	none	8.54711056136999e-05
T014	T073	TRUE	TRUE	0	0	1	1	none	2.66142159804e-05
T020	T073	TRUE	TRUE	0	0	1	1	none	7.88997770109e-05
T021	T073	TRUE	TRUE	0	0	1	1	none	1.8397664322e-06
T028	T073	TRUE	TRUE	0	0	1	1	none	7.50263410735e-05
T035a	T073	TRUE	TRUE	0	0	1	1	none	0.0001029556986982
T035b	T073	FALSE	FALSE	0	0	1	1	none	6.1378727172e-06
T040	T073	TRUE	TRUE	0	0	1	1	none	2.66577049065e-05
T056	T073	FALSE	FALSE	0	0	1	1	none	1.02151859096e-05
T059	T073	TRUE	TRUE	0	0	1	1	none	0.0001140166708122
T065	T073	TRUE	TRUE	0	0	1	1	none	7.98779212657e-05
T069	T073	TRUE	TRUE	0	0	1	1	none	0.0001198516892166
T071	T073	TRUE	TRUE	0	0	1	1	none	6.83804445255e-05
S002	T075	TRUE	TRUE	0	0	1	1	none	7.18323828143e-05
S007	T075	TRUE	TRUE	0	0	1	1	none	6.2841687013e-05
S021	T075	TRUE	TRUE	0	0	1	1	none	7.05746274461e-05
S024	T075	TRUE	TRUE	0	0	1	1	none	7.06814282237e-05
S025	T075	TRUE	TRUE	0	0	1	1	none	7.81473192629e-05
S026	T075	TRUE	TRUE	0	0	1	1	none	7.18658859099e-05
S038	T075	TRUE	TRUE	0	0	1	1	none	6.57711009546e-05
S039	T075	TRUE	TRUE	0	0	1	1	none	7.14355203061e-05
S040	T075	TRUE	TRUE	0	0	1	1	none	9.67701634809e-05
S042	T075	TRUE	TRUE	0	0	1	1	none	6.99200408915e-05
S071	T075	TRUE	TRUE	0	0	1	1	none	8.26736622797e-05
S078	T075	TRUE	TRUE	0	0	1	1	none	7.09794906849e-05
S081	T075	TRUE	TRUE	0	0	1	1	none	6.99445381006e-05
S085	T075	TRUE	TRUE	0	0	1	1	none	9.06845138139e-05
S087	T075	TRUE	TRUE	0	0	1	1	none	9.28211288475e-05
S093	T075	TRUE	TRUE	0	0	1	1	none	7.88282515089e-05
S097	T075	TRUE	TRUE	0	0	1	1	none	7.71128622119e-05
S102	T075	TRUE	TRUE	0	0	1	1	none	9.78645501299e-05
S106	T075	TRUE	TRUE	0	0	1	1	none	6.89566009433e-05
S130	T075	TRUE	TRUE	0	0	1	1	none	9.35472610197e-05
T009	T075	FALSE	FALSE	0	0	1	1	none	8.01198750973e-05
T010	T075	TRUE	TRUE	0	0	1	1	none	7.91986743673e-05
T013	T075	FALSE	FALSE	0	0	1	1	none	7.35965793256e-05
T014	T075	TRUE	TRUE	0	0	1	1	none	7.13708906601e-05
T020	T075	TRUE	TRUE	0	0	1	1	none	6.70252507228e-05
T021	T075	TRUE	TRUE	0	0	1	1	none	7.98054090627e-05
T028	T075	TRUE	TRUE	0	0	1	1	none	6.31518147854e-05
T035a	T075	TRUE	TRUE	0	0	1	1	none	9.30668167379e-05
T035b	T075	FALSE	FALSE	0	0	1	1	none	8.04133465969e-05
T040	T075	TRUE	TRUE	0	0	1	1	none	7.14143795862e-05
T056	T075	FALSE	FALSE	0	0	1	1	none	8.44906597893e-05
T059	T075	TRUE	TRUE	0	0	1	1	none	0.0001041277888519
T065	T075	TRUE	TRUE	0	0	1	1	none	6.80033949776e-05
T069	T075	TRUE	TRUE	0	0	1	1	none	0.0001099628072563
T071	T075	TRUE	TRUE	0	0	1	1	none	5.65059182374e-05
T073	T075	TRUE	TRUE	0	0	1	1	none	8.04186645401e-05
S002	T077	TRUE	TRUE	0	0	1	1	none	2.70757081346e-05
S007	T077	TRUE	TRUE	0	0	1	1	none	7.47162133011e-05
S021	T077	TRUE	TRUE	0	0	1	1	none	2.58179527664e-05
S024	T077	TRUE	TRUE	0	0	1	1	none	2.5924753544e-05
S025	T077	TRUE	TRUE	0	0	1	1	none	2.59670164372e-05
S026	T077	TRUE	TRUE	0	0	1	1	none	1.57884253322e-05
S038	T077	TRUE	TRUE	0	0	1	1	none	7.76456272427e-05
S039	T077	TRUE	TRUE	0	0	1	1	none	2.66788456264e-05
S040	T077	TRUE	TRUE	0	0	1	1	none	0.0001066590454412
S042	T077	TRUE	TRUE	0	0	1	1	none	2.51633662118e-05
S071	T077	TRUE	TRUE	0	0	1	1	none	9.256254424e-05
S078	T077	TRUE	TRUE	0	0	1	1	none	2.62228160052e-05
S081	T077	TRUE	TRUE	0	0	1	1	none	2.51878634209e-05
S085	T077	TRUE	TRUE	0	0	1	1	none	0.0001005733957742
S087	T077	TRUE	TRUE	0	0	1	1	none	0.0001027100108078
S093	T077	TRUE	TRUE	0	0	1	1	none	8.87171334692e-05
S097	T077	TRUE	TRUE	0	0	1	1	none	2.49325593862e-05
S102	T077	TRUE	TRUE	0	0	1	1	none	0.0001077534320902
S106	T077	TRUE	TRUE	0	0	1	1	none	2.41999262636e-05
S130	T077	TRUE	TRUE	0	0	1	1	none	0.00010343614298
T009	T077	FALSE	FALSE	0	0	1	1	none	5.8444012176e-06
T010	T077	TRUE	TRUE	0	0	1	1	none	3.6966895328e-06
T013	T077	FALSE	FALSE	0	0	1	1	none	8.54711056136999e-05
T014	T077	TRUE	TRUE	0	0	1	1	none	2.66142159804e-05
T020	T077	TRUE	TRUE	0	0	1	1	none	7.88997770109e-05
T021	T077	TRUE	TRUE	0	0	1	1	none	1.8397664322e-06
T028	T077	TRUE	TRUE	0	0	1	1	none	7.50263410735e-05
T035a	T077	TRUE	TRUE	0	0	1	1	none	0.0001029556986982
T035b	T077	FALSE	FALSE	0	0	1	1	none	6.1378727172e-06
T040	T077	TRUE	TRUE	0	0	1	1	none	2.66577049065e-05
T056	T077	FALSE	FALSE	0	0	1	1	none	1.02151859096e-05
T059	T077	TRUE	TRUE	0	0	1	1	none	0.0001140166708122
T065	T077	TRUE	TRUE	0	0	1	1	none	7.98779212657e-05
T069	T077	TRUE	TRUE	0	0	1	1	none	0.0001198516892166
T071	T077	TRUE	TRUE	0	0	1	1	none	6.83804445255e-05
T073	T077	TRUE	TRUE	0	0	1	1	none	1.2265109548e-06
T075	T077	TRUE	TRUE	0	0	1	1	none	8.04186645401e-05
S002	T087	FALSE	FALSE	0	0	1	1	none	2.58438792366e-05
S007	T087	FALSE	FALSE	0	0	1	1	none	7.34843844031e-05
S021	T087	FALSE	FALSE	0	0	1	1	none	2.45861238684e-05
S024	T087	FALSE	FALSE	0	0	1	1	none	2.4692924646e-05
S025	T087	FALSE	FALSE	0	0	1	1	none	2.47351875392e-05
S026	T087	FALSE	FALSE	0	0	1	1	none	1.45565964342e-05
S038	T087	FALSE	FALSE	0	0	1	1	none	7.64137983447e-05
S039	T087	FALSE	FALSE	0	0	1	1	none	2.54470167284e-05
S040	T087	FALSE	FALSE	0	0	1	1	none	0.0001054272165432
S042	T087	FALSE	FALSE	0	0	1	1	none	2.39315373138e-05
S071	T087	FALSE	FALSE	0	0	1	1	none	9.1330715342e-05
S078	T087	FALSE	FALSE	0	0	1	1	none	2.49909871072e-05
S081	T087	FALSE	FALSE	0	0	1	1	none	2.39560345229e-05
S085	T087	FALSE	FALSE	0	0	1	1	none	9.93415668762e-05
S087	T087	FALSE	FALSE	0	0	1	1	none	0.0001014781819098
S093	T087	FALSE	FALSE	0	0	1	1	none	8.74853045712e-05
S097	T087	FALSE	FALSE	0	0	1	1	none	2.37007304882e-05
S102	T087	FALSE	FALSE	0	0	1	1	none	0.0001065216031922
S106	T087	FALSE	FALSE	0	0	1	1	none	2.29680973656e-05
S130	T087	FALSE	FALSE	0	0	1	1	none	0.000102204314082
T009	T087	FALSE	FALSE	0	0	1	1	none	2.15955041e-06
T010	T087	FALSE	FALSE	0	0	1	1	none	3.6913715896e-06
T013	T087	FALSE	FALSE	0	0	1	1	none	8.42392767156999e-05
T014	T087	FALSE	FALSE	0	0	1	1	none	2.53823870824e-05
T020	T087	FALSE	FALSE	0	0	1	1	none	7.76679481129e-05
T021	T087	FALSE	FALSE	0	0	1	1	none	4.298106285e-06
T028	T087	FALSE	FALSE	0	0	1	1	none	7.37945121755e-05
T035a	T087	FALSE	FALSE	0	0	1	1	none	0.0001017238698002
T035b	T087	FALSE	FALSE	0	0	1	1	none	3.6795328644e-06
T040	T087	FALSE	FALSE	0	0	1	1	none	2.54258760085e-05
T056	T087	FALSE	FALSE	0	0	1	1	none	6.530335102e-06
T059	T087	FALSE	FALSE	0	0	1	1	none	0.0001127848419142
T065	T087	FALSE	FALSE	0	0	1	1	none	7.86460923677e-05
T069	T087	FALSE	FALSE	0	0	1	1	none	0.0001186198603186
T071	T087	FALSE	FALSE	0	0	1	1	none	6.71486156275e-05
T073	T087	FALSE	FALSE	0	0	1	1	none	4.9113617624e-06
T075	T087	FALSE	FALSE	0	0	1	1	none	7.91868356421e-05
T077	T087	FALSE	FALSE	0	0	1	1	none	4.9113617624e-06
S002	T095	TRUE	TRUE	0	0	1	1	none	9.47208849576e-05
S007	T095	TRUE	TRUE	0	0	1	1	none	8.77158334841e-05
S021	T095	TRUE	TRUE	0	0	1	1	none	9.34631295894e-05
S024	T095	TRUE	TRUE	0	0	1	1	none	9.3569930367e-05
S025	T095	TRUE	TRUE	0	0	1	1	none	0.0001010358214062
S026	T095	TRUE	TRUE	0	0	1	1	none	9.47543880532e-05
S038	T095	TRUE	TRUE	0	0	1	1	none	9.06452474257e-05
S039	T095	TRUE	TRUE	0	0	1	1	none	9.43240224494e-05
S040	T095	TRUE	TRUE	0	0	1	1	none	5.28187813242e-05
S042	T095	TRUE	TRUE	0	0	1	1	none	9.28085430348e-05
S071	T095	TRUE	TRUE	0	0	1	1	none	3.8722280123e-05
S078	T095	TRUE	TRUE	0	0	1	1	none	9.38679928282e-05
S081	T095	TRUE	TRUE	0	0	1	1	none	9.28330402439e-05
S085	T095	TRUE	TRUE	0	0	1	1	none	1.96687119372e-05
S087	T095	TRUE	TRUE	0	0	1	1	none	1.8236668304e-06
S093	T095	TRUE	TRUE	0	0	1	1	none	3.48768693522e-05
S097	T095	TRUE	TRUE	0	0	1	1	none	0.0001000013643552
S102	T095	TRUE	TRUE	0	0	1	1	none	5.39131679732e-05
S106	T095	TRUE	TRUE	0	0	1	1	none	9.18451030866e-05
S130	T095	TRUE	TRUE	0	0	1	1	none	3.7763099574e-06
T009	T095	FALSE	FALSE	0	0	1	1	none	0.0001030083772406
T010	T095	TRUE	TRUE	0	0	1	1	none	0.0001020871765106
T013	T095	FALSE	FALSE	0	0	1	1	none	9.84707257966999e-05
T014	T095	TRUE	TRUE	0	0	1	1	none	9.42593928034e-05
T020	T095	TRUE	TRUE	0	0	1	1	none	9.18993971939e-05
T021	T095	TRUE	TRUE	0	0	1	1	none	0.000102693911206
T028	T095	TRUE	TRUE	0	0	1	1	none	8.80259612565e-05
T035a	T095	TRUE	TRUE	0	0	1	1	none	5.7488875852e-06
T035b	T095	FALSE	FALSE	0	0	1	1	none	0.0001033018487402
T040	T095	TRUE	TRUE	0	0	1	1	none	9.43028817295e-05
T056	T095	FALSE	FALSE	0	0	1	1	none	0.0001073791619326
T059	T095	TRUE	TRUE	0	0	1	1	none	6.01764066952e-05
T065	T095	TRUE	TRUE	0	0	1	1	none	9.28775414487e-05
T069	T095	TRUE	TRUE	0	0	1	1	none	6.60114250996e-05
T071	T095	TRUE	TRUE	0	0	1	1	none	8.13800647085e-05
T073	T095	TRUE	TRUE	0	0	1	1	none	0.0001033071666834
T075	T095	TRUE	TRUE	0	0	1	1	none	9.34182847231e-05
T077	T095	TRUE	TRUE	0	0	1	1	none	0.0001033071666834
T087	T095	FALSE	FALSE	0	0	1	1	none	0.0001020753377854
S002	T099a	TRUE	TRUE	0	0	1	1	none	9.33450773428e-05
S007	T099a	TRUE	TRUE	0	0	1	1	none	8.63400258693e-05
S021	T099a	TRUE	TRUE	0	0	1	1	none	9.20873219746e-05
S024	T099a	TRUE	TRUE	0	0	1	1	none	9.21941227522e-05
S025	T099a	TRUE	TRUE	0	0	1	1	none	9.96600137914e-05
S026	T099a	TRUE	TRUE	0	0	1	1	none	9.33785804384e-05
S038	T099a	TRUE	TRUE	0	0	1	1	none	8.92694398109e-05
S039	T099a	TRUE	TRUE	0	0	1	1	none	9.29482148346e-05
S040	T099a	TRUE	TRUE	0	0	1	1	none	5.14429737094e-05
S042	T099a	TRUE	TRUE	0	0	1	1	none	9.143273542e-05
S071	T099a	TRUE	TRUE	0	0	1	1	none	3.73464725082e-05
S078	T099a	TRUE	TRUE	0	0	1	1	none	9.24921852134e-05
S081	T099a	TRUE	TRUE	0	0	1	1	none	9.14572326291e-05
S085	T099a	TRUE	TRUE	0	0	1	1	none	1.82929043224e-05
S087	T099a	TRUE	TRUE	0	0	1	1	none	2.9008811252e-06
S093	T099a	TRUE	TRUE	0	0	1	1	none	3.35010617374e-05
S097	T099a	TRUE	TRUE	0	0	1	1	none	9.86255567404e-05
S102	T099a	TRUE	TRUE	0	0	1	1	none	5.25373603584e-05
S106	T099a	TRUE	TRUE	0	0	1	1	none	9.04692954718e-05
S130	T099a	TRUE	TRUE	0	0	1	1	none	3.6270132974e-06
T009	T099a	FALSE	FALSE	0	0	1	1	none	0.0001016325696258
T010	T099a	TRUE	TRUE	0	0	1	1	none	0.0001007113688958
T013	T099a	FALSE	FALSE	0	0	1	1	none	9.70949181818999e-05
T014	T099a	TRUE	TRUE	0	0	1	1	none	9.28835851886e-05
T020	T099a	TRUE	TRUE	0	0	1	1	none	9.05235895791e-05
T021	T099a	TRUE	TRUE	0	0	1	1	none	0.0001013181035912
T028	T099a	TRUE	TRUE	0	0	1	1	none	8.66501536417e-05
T035a	T099a	TRUE	TRUE	0	0	1	1	none	4.3730799704e-06
T035b	T099a	FALSE	FALSE	0	0	1	1	none	0.0001019260411254
T040	T099a	TRUE	TRUE	0	0	1	1	none	9.29270741147e-05
T056	T099a	FALSE	FALSE	0	0	1	1	none	0.0001060033543178
T059	T099a	TRUE	TRUE	0	0	1	1	none	5.88005990804e-05
T065	T099a	TRUE	TRUE	0	0	1	1	none	9.15017338339e-05
T069	T099a	TRUE	TRUE	0	0	1	1	none	6.46356174848e-05
T071	T099a	TRUE	TRUE	0	0	1	1	none	8.00042570937e-05
T073	T099a	TRUE	TRUE	0	0	1	1	none	0.0001019313590686
T075	T099a	TRUE	TRUE	0	0	1	1	none	9.20424771083e-05
T077	T099a	TRUE	TRUE	0	0	1	1	none	0.0001019313590686
T087	T099a	FALSE	FALSE	0	0	1	1	none	0.0001006995301706
T095	T099a	TRUE	TRUE	0	0	1	1	none	3.4980370008e-06
S002	T102	FALSE	FALSE	0	0	1	1	none	9.65606513898e-05
S007	T102	FALSE	FALSE	0	0	1	1	none	8.95555999163e-05
S021	T102	FALSE	FALSE	0	0	1	1	none	9.53028960216e-05
S024	T102	FALSE	FALSE	0	0	1	1	none	9.54096967992e-05
S025	T102	FALSE	FALSE	0	0	1	1	none	0.0001028755878384
S026	T102	FALSE	FALSE	0	0	1	1	none	9.65941544854e-05
S038	T102	FALSE	FALSE	0	0	1	1	none	9.24850138579e-05
S039	T102	FALSE	FALSE	0	0	1	1	none	9.61637888816e-05
S040	T102	FALSE	FALSE	0	0	1	1	none	5.46585477564e-05
S042	T102	FALSE	FALSE	0	0	1	1	none	9.4648309467e-05
S071	T102	FALSE	FALSE	0	0	1	1	none	4.05620465552e-05
S078	T102	FALSE	FALSE	0	0	1	1	none	9.57077592604e-05
S081	T102	FALSE	FALSE	0	0	1	1	none	9.46728066761e-05
S085	T102	FALSE	FALSE	0	0	1	1	none	2.15084783694e-05
S087	T102	FALSE	FALSE	0	0	1	1	none	3.6634332626e-06
S093	T102	FALSE	FALSE	0	0	1	1	none	3.67166357844e-05
S097	T102	FALSE	FALSE	0	0	1	1	none	0.0001018411307874
S102	T102	FALSE	FALSE	0	0	1	1	none	5.57529344054e-05
S106	T102	FALSE	FALSE	0	0	1	1	none	9.36848695188e-05
S130	T102	FALSE	FALSE	0	0	1	1	none	5.6160763896e-06
T009	T102	FALSE	FALSE	0	0	1	1	none	0.0001048481436728
T010	T102	FALSE	FALSE	0	0	1	1	none	0.0001039269429428
T013	T102	FALSE	FALSE	0	0	1	1	none	0.0001003104922289
T014	T102	FALSE	FALSE	0	0	1	1	none	9.60991592356e-05
T020	T102	FALSE	FALSE	0	0	1	1	none	9.37391636261e-05
T021	T102	FALSE	FALSE	0	0	1	1	none	0.0001045336776382
T028	T102	FALSE	FALSE	0	0	1	1	none	8.98657276887e-05
T035a	T102	FALSE	FALSE	0	0	1	1	none	7.5886540174e-06
T035b	T102	FALSE	FALSE	0	0	1	1	none	0.0001051416151724
T040	T102	FALSE	FALSE	0	0	1	1	none	9.61426481617e-05
T056	T102	FALSE	FALSE	0	0	1	1	none	0.0001092189283648
T059	T102	FALSE	FALSE	0	0	1	1	none	6.20161731274e-05
T065	T102	FALSE	FALSE	0	0	1	1	none	9.47173078809e-05
T069	T102	FALSE	FALSE	0	0	1	1	none	6.78511915318e-05
T071	T102	FALSE	FALSE	0	0	1	1	none	8.32198311407e-05
T073	T102	FALSE	FALSE	0	0	1	1	none	0.0001051469331156
T075	T102	FALSE	FALSE	0	0	1	1	none	9.52580511553e-05
T077	T102	FALSE	FALSE	0	0	1	1	none	0.0001051469331156
T087	T102	FALSE	FALSE	0	0	1	1	none	0.0001039151042176
T095	T102	TRUE	TRUE	1	0	1	1	anc	6.132554774e-07
T099a	T102	FALSE	FALSE	0	0	1	1	none	5.337803433e-06
S002	T104	FALSE	FALSE	0	0	1	1	none	6.40928827515e-05
S007	T104	FALSE	FALSE	0	0	1	1	none	2.66391868762e-05
S021	T104	FALSE	FALSE	0	0	1	1	none	6.28351273833e-05
S024	T104	FALSE	FALSE	0	0	1	1	none	6.29419281609e-05
S025	T104	FALSE	FALSE	0	0	1	1	none	7.04078192001e-05
S026	T104	FALSE	FALSE	0	0	1	1	none	6.41263858471e-05
S038	T104	FALSE	FALSE	0	0	1	1	none	3.65599688118e-05
S039	T104	FALSE	FALSE	0	0	1	1	none	6.36960202433e-05
S040	T104	FALSE	FALSE	0	0	1	1	none	8.90306634180999e-05
S042	T104	FALSE	FALSE	0	0	1	1	none	6.21805408287e-05
S071	T104	FALSE	FALSE	0	0	1	1	none	7.49341622169e-05
S078	T104	FALSE	FALSE	0	0	1	1	none	6.32399906221e-05
S081	T104	FALSE	FALSE	0	0	1	1	none	6.22050380378e-05
S085	T104	FALSE	FALSE	0	0	1	1	none	8.29450137511e-05
S087	T104	FALSE	FALSE	0	0	1	1	none	8.50816287847e-05
S093	T104	FALSE	FALSE	0	0	1	1	none	7.10887514461e-05
S097	T104	FALSE	FALSE	0	0	1	1	none	6.93733621491e-05
S102	T104	FALSE	FALSE	0	0	1	1	none	9.01250500671e-05
S106	T104	FALSE	FALSE	0	0	1	1	none	6.12171008805e-05
S130	T104	FALSE	FALSE	0	0	1	1	none	8.58077609569e-05
T009	T104	FALSE	FALSE	0	0	1	1	none	7.23803750345e-05
T010	T104	FALSE	FALSE	0	0	1	1	none	7.14591743045e-05
T013	T104	FALSE	FALSE	0	0	1	1	none	4.43854471828e-05
T014	T104	FALSE	FALSE	0	0	1	1	none	6.36313905973e-05
T020	T104	FALSE	FALSE	0	0	1	1	none	3.781411858e-05
T021	T104	FALSE	FALSE	0	0	1	1	none	7.20659089999e-05
T028	T104	FALSE	FALSE	0	0	1	1	none	2.57228036938e-05
T035a	T104	FALSE	FALSE	0	0	1	1	none	8.53273166751e-05
T035b	T104	FALSE	FALSE	0	0	1	1	none	7.26738465341e-05
T040	T104	FALSE	FALSE	0	0	1	1	none	6.36748795234e-05
T056	T104	FALSE	FALSE	0	0	1	1	none	7.67511597265e-05
T059	T104	FALSE	FALSE	0	0	1	1	none	9.63882887890999e-05
T065	T104	FALSE	FALSE	0	0	1	1	none	3.87922628348e-05
T069	T104	FALSE	FALSE	0	0	1	1	none	0.0001022233071935
T071	T104	TRUE	TRUE	1	0	1	1	anc	6.132554774e-07
T073	T104	FALSE	FALSE	0	0	1	1	none	7.26791644773e-05
T075	T104	FALSE	FALSE	0	0	1	1	none	6.08046381892e-05
T077	T104	FALSE	FALSE	0	0	1	1	none	7.26791644773e-05
T087	T104	FALSE	FALSE	0	0	1	1	none	7.14473355793e-05
T095	T104	FALSE	FALSE	0	0	1	1	none	8.56787846603e-05
T099a	T104	FALSE	FALSE	0	0	1	1	none	8.43029770455e-05
T102	T104	FALSE	FALSE	0	0	1	1	none	8.75185510925e-05
S002	T105	FALSE	FALSE	0	0	1	1	none	7.25181504947e-05
S007	T105	FALSE	FALSE	0	0	1	1	none	4.20558226134e-05
S021	T105	FALSE	FALSE	0	0	1	1	none	7.12603951265e-05
S024	T105	FALSE	FALSE	0	0	1	1	none	7.13671959041e-05
S025	T105	FALSE	FALSE	0	0	1	1	none	7.88330869433e-05
S026	T105	FALSE	FALSE	0	0	1	1	none	7.25516535903e-05
S038	T105	FALSE	FALSE	0	0	1	1	none	6.2132499802e-06
S039	T105	FALSE	FALSE	0	0	1	1	none	7.21212879865e-05
S040	T105	FALSE	FALSE	0	0	1	1	none	9.74559311613e-05
S042	T105	FALSE	FALSE	0	0	1	1	none	7.06058085719e-05
S071	T105	FALSE	FALSE	0	0	1	1	none	8.33594299601e-05
S078	T105	FALSE	FALSE	0	0	1	1	none	7.16652583653e-05
S081	T105	FALSE	FALSE	0	0	1	1	none	7.0630305781e-05
S085	T105	FALSE	FALSE	0	0	1	1	none	9.13702814943e-05
S087	T105	FALSE	FALSE	0	0	1	1	none	9.35068965279e-05
S093	T105	FALSE	FALSE	0	0	1	1	none	7.95140191893e-05
S097	T105	FALSE	FALSE	0	0	1	1	none	7.77986298923e-05
S102	T105	FALSE	FALSE	0	0	1	1	none	9.85503178103e-05
S106	T105	FALSE	FALSE	0	0	1	1	none	6.96423686237e-05
S130	T105	FALSE	FALSE	0	0	1	1	none	9.42330287001e-05
T009	T105	FALSE	FALSE	0	0	1	1	none	8.08056427777e-05
T010	T105	FALSE	FALSE	0	0	1	1	none	7.98844420477e-05
T013	T105	FALSE	FALSE	0	0	1	1	none	1.15857064416e-05
T014	T105	FALSE	FALSE	0	0	1	1	none	7.20566583405e-05
T020	T105	FALSE	FALSE	0	0	1	1	none	7.4673997484e-06
T021	T105	FALSE	FALSE	0	0	1	1	none	8.04911767431e-05
T028	T105	FALSE	FALSE	0	0	1	1	none	4.23659503858e-05
T035a	T105	FALSE	FALSE	0	0	1	1	none	9.37525844183e-05
T035b	T105	FALSE	FALSE	0	0	1	1	none	8.10991142773e-05
T040	T105	FALSE	FALSE	0	0	1	1	none	7.21001472666e-05
T056	T105	FALSE	FALSE	0	0	1	1	none	8.51764274697e-05
T059	T105	FALSE	FALSE	0	0	1	1	none	0.0001048135565323
T065	T105	TRUE	TRUE	1	0	1	1	anc	6.132554774e-07
T069	T105	FALSE	FALSE	0	0	1	1	none	0.0001106485749367
T071	T105	FALSE	FALSE	0	0	1	1	none	3.57200538378e-05
T073	T105	FALSE	FALSE	0	0	1	1	none	8.11044322205e-05
T075	T105	FALSE	FALSE	0	0	1	1	none	6.92299059324e-05
T077	T105	FALSE	FALSE	0	0	1	1	none	8.11044322205e-05
T087	T105	FALSE	FALSE	0	0	1	1	none	7.98726033225e-05
T095	T105	FALSE	FALSE	0	0	1	1	none	9.41040524035e-05
T099a	T105	FALSE	FALSE	0	0	1	1	none	9.27282447887e-05
T102	T105	FALSE	FALSE	0	0	1	1	none	9.59438188357e-05
T104	T105	FALSE	FALSE	0	0	1	1	none	4.00187737896e-05
S002	T107	FALSE	FALSE	0	0	1	1	none	9.8400417822e-05
S007	T107	FALSE	FALSE	0	0	1	1	none	9.13953663485e-05
S021	T107	FALSE	FALSE	0	0	1	1	none	9.71426624538e-05
S024	T107	FALSE	FALSE	0	0	1	1	none	9.72494632314e-05
S025	T107	FALSE	FALSE	0	0	1	1	none	0.0001047153542706
S026	T107	FALSE	FALSE	0	0	1	1	none	9.84339209176e-05
S038	T107	FALSE	FALSE	0	0	1	1	none	9.43247802901e-05
S039	T107	FALSE	FALSE	0	0	1	1	none	9.80035553138e-05
S040	T107	FALSE	FALSE	0	0	1	1	none	5.64983141886e-05
S042	T107	FALSE	FALSE	0	0	1	1	none	9.64880758992e-05
S071	T107	FALSE	FALSE	0	0	1	1	none	4.24018129874e-05
S078	T107	FALSE	FALSE	0	0	1	1	none	9.75475256926e-05
S081	T107	FALSE	FALSE	0	0	1	1	none	9.65125731083e-05
S085	T107	FALSE	FALSE	0	0	1	1	none	2.33482448016e-05
S087	T107	FALSE	FALSE	0	0	1	1	none	5.5031996948e-06
S093	T107	FALSE	FALSE	0	0	1	1	none	3.85564022166e-05
S097	T107	FALSE	FALSE	0	0	1	1	none	0.0001036808972196
S102	T107	FALSE	FALSE	0	0	1	1	none	5.75927008376e-05
S106	T107	FALSE	FALSE	0	0	1	1	none	9.5524635951e-05
S130	T107	FALSE	FALSE	0	0	1	1	none	7.4558428218e-06
T009	T107	FALSE	FALSE	0	0	1	1	none	0.000106687910105
T010	T107	FALSE	FALSE	0	0	1	1	none	0.000105766709375
T013	T107	FALSE	FALSE	0	0	1	1	none	0.0001021502586611
T014	T107	FALSE	FALSE	0	0	1	1	none	9.79389256678e-05
T020	T107	FALSE	FALSE	0	0	1	1	none	9.55789300583e-05
T021	T107	FALSE	FALSE	0	0	1	1	none	0.0001063734440704
T028	T107	FALSE	FALSE	0	0	1	1	none	9.17054941209e-05
T035a	T107	FALSE	FALSE	0	0	1	1	none	9.4284204496e-06
T035b	T107	FALSE	FALSE	0	0	1	1	none	0.0001069813816046
T040	T107	FALSE	FALSE	0	0	1	1	none	9.79824145939e-05
T056	T107	FALSE	FALSE	0	0	1	1	none	0.000111058694797
T059	T107	FALSE	FALSE	0	0	1	1	none	6.38559395596e-05
T065	T107	FALSE	FALSE	0	0	1	1	none	9.65570743131e-05
T069	T107	FALSE	FALSE	0	0	1	1	none	6.96909579639999e-05
T071	T107	FALSE	FALSE	0	0	1	1	none	8.50595975729e-05
T073	T107	FALSE	FALSE	0	0	1	1	none	0.0001069866995478
T075	T107	FALSE	FALSE	0	0	1	1	none	9.70978175874999e-05
T077	T107	FALSE	FALSE	0	0	1	1	none	0.0001069866995478
T087	T107	FALSE	FALSE	0	0	1	1	none	0.0001057548706498
T095	T107	TRUE	TRUE	1	0	1	1	anc	6.132554774e-07
T099a	T107	FALSE	FALSE	0	0	1	1	none	7.1775698652e-06
T102	T107	FALSE	FALSE	0	0	1	1	none	3.066277387e-06
T104	T107	FALSE	FALSE	0	0	1	1	none	8.93583175246999e-05
T105	T107	FALSE	FALSE	0	0	1	1	none	9.77835852678999e-05
S002	T126	TRUE	TRUE	0	0	1	1	none	0.0001215941698228
S007	T126	TRUE	TRUE	0	0	1	1	none	0.0001145891183493
S021	T126	TRUE	TRUE	0	0	1	1	none	0.0001203364144546
S024	T126	TRUE	TRUE	0	0	1	1	none	0.0001204432152322
S025	T126	TRUE	TRUE	0	0	1	1	none	0.0001279091062714
S026	T126	TRUE	TRUE	0	0	1	1	none	0.0001216276729184
S038	T126	TRUE	TRUE	0	0	1	1	none	0.0001175185322909
S039	T126	TRUE	TRUE	0	0	1	1	none	0.0001211973073146
S040	T126	TRUE	TRUE	0	0	1	1	none	5.41674304194e-05
S042	T126	TRUE	TRUE	0	0	1	1	none	0.0001196818279
S071	T126	TRUE	TRUE	0	0	1	1	none	3.88444182634e-05
S078	T126	TRUE	TRUE	0	0	1	1	none	0.0001207412776934
S081	T126	TRUE	TRUE	0	0	1	1	none	0.0001197063251091
S085	T126	TRUE	TRUE	0	0	1	1	none	7.36064165224e-05
S087	T126	TRUE	TRUE	0	0	1	1	none	7.5743031556e-05
S093	T126	TRUE	TRUE	0	0	1	1	none	4.40244381254e-05
S097	T126	TRUE	TRUE	0	0	1	1	none	0.0001268746492204
S102	T126	TRUE	TRUE	0	0	1	1	none	5.52618170684e-05
S106	T126	TRUE	TRUE	0	0	1	1	none	0.0001187183879518
S130	T126	TRUE	TRUE	0	0	1	1	none	7.64691637282e-05
T009	T126	FALSE	FALSE	0	0	1	1	none	0.0001298816621058
T010	T126	TRUE	TRUE	0	0	1	1	none	0.0001289604613758
T013	T126	FALSE	FALSE	0	0	1	1	none	0.0001253440106619
T014	T126	TRUE	TRUE	0	0	1	1	none	0.0001211326776686
T020	T126	TRUE	TRUE	0	0	1	1	none	0.0001187726820591
T021	T126	TRUE	TRUE	0	0	1	1	none	0.0001295671960712
T028	T126	TRUE	TRUE	0	0	1	1	none	0.0001148992461217
T035a	T126	TRUE	TRUE	0	0	1	1	none	7.59887194464e-05
T035b	T126	FALSE	FALSE	0	0	1	1	none	0.0001301751336054
T040	T126	TRUE	TRUE	0	0	1	1	none	0.0001211761665947
T056	T126	FALSE	FALSE	0	0	1	1	none	0.0001342524467978
T059	T126	TRUE	TRUE	0	0	1	1	none	6.15250557904e-05
T065	T126	TRUE	TRUE	0	0	1	1	none	0.0001197508263139
T069	T126	TRUE	TRUE	0	0	1	1	none	4.8223750432e-05
T071	T126	TRUE	TRUE	0	0	1	1	none	0.0001082533495737
T073	T126	TRUE	TRUE	0	0	1	1	none	0.0001301804515486
T075	T126	TRUE	TRUE	0	0	1	1	none	0.0001202915695883
T077	T126	TRUE	TRUE	0	0	1	1	none	0.0001301804515486
T087	T126	FALSE	FALSE	0	0	1	1	none	0.0001289486226506
T095	T126	TRUE	TRUE	0	0	1	1	none	7.63401874316e-05
T099a	T126	TRUE	TRUE	0	0	1	1	none	7.49643798168e-05
T102	T126	FALSE	FALSE	0	0	1	1	none	7.81799538638e-05
T104	T126	FALSE	FALSE	0	0	1	1	none	0.0001125520695255
T105	T126	FALSE	FALSE	0	0	1	1	none	0.0001209773372687
T107	T126	FALSE	FALSE	0	0	1	1	none	8.00197202959999e-05
S002	T156	FALSE	FALSE	0	0	1	1	none	7.23535827363999e-05
S007	T156	FALSE	FALSE	0	0	1	1	none	4.18912548551e-05
S021	T156	FALSE	FALSE	0	0	1	1	none	7.10958273681999e-05
S024	T156	FALSE	FALSE	0	0	1	1	none	7.12026281457999e-05
S025	T156	FALSE	FALSE	0	0	1	1	none	7.8668519185e-05
S026	T156	FALSE	FALSE	0	0	1	1	none	7.2387085832e-05
S038	T156	FALSE	FALSE	0	0	1	1	none	7.2751931767e-06
S039	T156	FALSE	FALSE	0	0	1	1	none	7.19567202281999e-05
S040	T156	FALSE	FALSE	0	0	1	1	none	9.72913634029999e-05
S042	T156	FALSE	FALSE	0	0	1	1	none	7.04412408135999e-05
S071	T156	FALSE	FALSE	0	0	1	1	none	8.31948622017999e-05
S078	T156	FALSE	FALSE	0	0	1	1	none	7.15006906069999e-05
S081	T156	FALSE	FALSE	0	0	1	1	none	7.04657380226999e-05
S085	T156	FALSE	FALSE	0	0	1	1	none	9.1205713736e-05
S087	T156	FALSE	FALSE	0	0	1	1	none	9.33423287696e-05
S093	T156	FALSE	FALSE	0	0	1	1	none	7.9349451431e-05
S097	T156	FALSE	FALSE	0	0	1	1	none	7.7634062134e-05
S102	T156	FALSE	FALSE	0	0	1	1	none	9.83857500519999e-05
S106	T156	FALSE	FALSE	0	0	1	1	none	6.94778008653999e-05
S130	T156	FALSE	FALSE	0	0	1	1	none	9.40684609418e-05
T009	T156	FALSE	FALSE	0	0	1	1	none	8.06410750193999e-05
T010	T156	FALSE	FALSE	0	0	1	1	none	7.97198742894e-05
T013	T156	FALSE	FALSE	0	0	1	1	none	1.51006715477e-05
T014	T156	FALSE	FALSE	0	0	1	1	none	7.18920905821999e-05
T020	T156	FALSE	FALSE	0	0	1	1	none	8.5293429449e-06
T021	T156	FALSE	FALSE	0	0	1	1	none	8.03266089847999e-05
T028	T156	FALSE	FALSE	0	0	1	1	none	4.22013826275e-05
T035a	T156	FALSE	FALSE	0	0	1	1	none	9.35880166599999e-05
T035b	T156	FALSE	FALSE	0	0	1	1	none	8.09345465189999e-05
T040	T156	FALSE	FALSE	0	0	1	1	none	7.19355795082999e-05
T056	T156	FALSE	FALSE	0	0	1	1	none	8.50118597113999e-05
T059	T156	FALSE	FALSE	0	0	1	1	none	0.000104648988774
T065	T156	FALSE	FALSE	0	0	1	1	none	9.5074871997e-06
T069	T156	FALSE	FALSE	0	0	1	1	none	0.0001104840071784
T071	T156	FALSE	FALSE	0	0	1	1	none	3.55554860795e-05
T073	T156	FALSE	FALSE	0	0	1	1	none	8.09398644621999e-05
T075	T156	FALSE	FALSE	0	0	1	1	none	6.90653381741e-05
T077	T156	FALSE	FALSE	0	0	1	1	none	8.09398644621999e-05
T087	T156	FALSE	FALSE	0	0	1	1	none	7.97080355641999e-05
T095	T156	FALSE	FALSE	0	0	1	1	none	9.39394846451999e-05
T099a	T156	FALSE	FALSE	0	0	1	1	none	9.25636770304e-05
T102	T156	FALSE	FALSE	0	0	1	1	none	9.57792510774e-05
T104	T156	FALSE	FALSE	0	0	1	1	none	3.98542060313e-05
T105	T156	FALSE	FALSE	0	0	1	1	none	1.07339981545e-05
T107	T156	FALSE	FALSE	0	0	1	1	none	9.76190175095999e-05
T126	T156	FALSE	FALSE	0	0	1	1	none	0.0001208127695104
S002	T159a	TRUE	TRUE	0	0	1	1	none	2.46173682818e-05
S007	T159a	TRUE	TRUE	0	0	1	1	none	7.22578734483e-05
S021	T159a	TRUE	TRUE	0	0	1	1	none	2.33596129136e-05
S024	T159a	TRUE	TRUE	0	0	1	1	none	2.34664136912e-05
S025	T159a	TRUE	TRUE	0	0	1	1	none	2.35086765844e-05
S026	T159a	TRUE	TRUE	0	0	1	1	none	1.33300854794e-05
S038	T159a	TRUE	TRUE	0	0	1	1	none	7.51872873899e-05
S039	T159a	TRUE	TRUE	0	0	1	1	none	2.42205057736e-05
S040	T159a	TRUE	TRUE	0	0	1	1	none	0.0001042007055884
S042	T159a	TRUE	TRUE	0	0	1	1	none	2.2705026359e-05
S071	T159a	TRUE	TRUE	0	0	1	1	none	9.01042043872e-05
S078	T159a	TRUE	TRUE	0	0	1	1	none	2.37644761524e-05
S081	T159a	TRUE	TRUE	0	0	1	1	none	2.27295235681e-05
S085	T159a	TRUE	TRUE	0	0	1	1	none	9.81150559214e-05
S087	T159a	TRUE	TRUE	0	0	1	1	none	0.000100251670955
S093	T159a	TRUE	TRUE	0	0	1	1	none	8.62587936164e-05
S097	T159a	TRUE	TRUE	0	0	1	1	none	2.24742195334e-05
S102	T159a	TRUE	TRUE	0	0	1	1	none	0.0001052950922374
S106	T159a	TRUE	TRUE	0	0	1	1	none	2.17415864108e-05
S130	T159a	TRUE	TRUE	0	0	1	1	none	0.0001009778031272
T009	T159a	TRUE	TRUE	0	1	1	1	desc	9.330394552e-07
T010	T159a	TRUE	TRUE	0	0	1	1	none	2.4648606348e-06
T013	T159a	FALSE	FALSE	0	0	1	1	none	8.30127657608999e-05
T014	T159a	TRUE	TRUE	0	0	1	1	none	2.41558761276e-05
T020	T159a	TRUE	TRUE	0	0	1	1	none	7.64414371581e-05
T021	T159a	TRUE	TRUE	0	0	1	1	none	3.0715953302e-06
T028	T159a	TRUE	TRUE	0	0	1	1	none	7.25680012207e-05
T035a	T159a	TRUE	TRUE	0	0	1	1	none	0.0001004973588454
T035b	T159a	TRUE	TRUE	0	1	1	1	desc	6.132554774e-07
T040	T159a	TRUE	TRUE	0	0	1	1	none	2.41993650537e-05
T056	T159a	FALSE	FALSE	0	1	1	1	desc	5.3038241472e-06
T059	T159a	TRUE	TRUE	0	0	1	1	none	0.0001115583309594
T065	T159a	TRUE	TRUE	0	0	1	1	none	7.74195814129e-05
T069	T159a	TRUE	TRUE	0	0	1	1	none	0.0001173933493638
T071	T159a	TRUE	TRUE	0	0	1	1	none	6.59221046727e-05
T073	T159a	TRUE	TRUE	0	0	1	1	none	3.6848508076e-06
T075	T159a	TRUE	TRUE	0	0	1	1	none	7.79603246873e-05
T077	T159a	TRUE	TRUE	0	0	1	1	none	3.6848508076e-06
T087	T159a	TRUE	TRUE	0	1	1	1	desc	6.132554774e-07
T095	T159a	TRUE	TRUE	0	0	1	1	none	0.0001008488268306
T099a	T159a	TRUE	TRUE	0	0	1	1	none	9.94730192158e-05
T102	T159a	FALSE	FALSE	0	0	1	1	none	0.0001026885932628
T104	T159a	FALSE	FALSE	0	0	1	1	none	7.02208246245e-05
T105	T159a	FALSE	FALSE	0	0	1	1	none	7.86460923677e-05
T107	T159a	FALSE	FALSE	0	0	1	1	none	0.000104528359695
T126	T159a	TRUE	TRUE	0	0	1	1	none	0.0001277221116958
T156	T159a	FALSE	FALSE	0	0	1	1	none	7.84815246093999e-05
S002	T182	FALSE	FALSE	0	0	1	1	none	7.31795465363e-05
S007	T182	FALSE	FALSE	0	0	1	1	none	4.2717218655e-05
S021	T182	FALSE	FALSE	0	0	1	1	none	7.19217911681e-05
S024	T182	FALSE	FALSE	0	0	1	1	none	7.20285919457e-05
S025	T182	FALSE	FALSE	0	0	1	1	none	7.94944829849e-05
S026	T182	FALSE	FALSE	0	0	1	1	none	7.32130496319e-05
S038	T182	FALSE	FALSE	0	0	1	1	none	8.1011569766e-06
S039	T182	FALSE	FALSE	0	0	1	1	none	7.27826840281e-05
S040	T182	FALSE	FALSE	0	0	1	1	none	9.81173272029e-05
S042	T182	FALSE	FALSE	0	0	1	1	none	7.12672046135e-05
S071	T182	FALSE	FALSE	0	0	1	1	none	8.40208260017e-05
S078	T182	FALSE	FALSE	0	0	1	1	none	7.23266544069e-05
S081	T182	FALSE	FALSE	0	0	1	1	none	7.12917018226e-05
S085	T182	FALSE	FALSE	0	0	1	1	none	9.20316775359e-05
S087	T182	FALSE	FALSE	0	0	1	1	none	9.41682925695e-05
S093	T182	FALSE	FALSE	0	0	1	1	none	8.01754152309e-05
S097	T182	FALSE	FALSE	0	0	1	1	none	7.84600259339e-05
S102	T182	FALSE	FALSE	0	0	1	1	none	9.92117138519e-05
S106	T182	FALSE	FALSE	0	0	1	1	none	7.03037646653e-05
S130	T182	FALSE	FALSE	0	0	1	1	none	9.48944247417e-05
T009	T182	FALSE	FALSE	0	0	1	1	none	8.14670388193e-05
T010	T182	FALSE	FALSE	0	0	1	1	none	8.05458380893e-05
T013	T182	FALSE	FALSE	0	0	1	1	none	1.59266353476e-05
T014	T182	FALSE	FALSE	0	0	1	1	none	7.27180543821e-05
T020	T182	FALSE	FALSE	0	0	1	1	none	9.3553067448e-06
T021	T182	FALSE	FALSE	0	0	1	1	none	8.11525727847e-05
T028	T182	FALSE	FALSE	0	0	1	1	none	4.30273464274e-05
T035a	T182	FALSE	FALSE	0	0	1	1	none	9.44139804599e-05
T035b	T182	FALSE	FALSE	0	0	1	1	none	8.17605103189e-05
T040	T182	FALSE	FALSE	0	0	1	1	none	7.27615433082e-05
T056	T182	FALSE	FALSE	0	0	1	1	none	8.58378235113e-05
T059	T182	FALSE	FALSE	0	0	1	1	none	0.0001054749525739
T065	T182	FALSE	FALSE	0	0	1	1	none	1.03334509996e-05
T069	T182	FALSE	FALSE	0	0	1	1	none	0.0001113099709783
T071	T182	FALSE	FALSE	0	0	1	1	none	3.63814498794e-05
T073	T182	FALSE	FALSE	0	0	1	1	none	8.17658282621e-05
T075	T182	FALSE	FALSE	0	0	1	1	none	6.9891301974e-05
T077	T182	FALSE	FALSE	0	0	1	1	none	8.17658282621e-05
T087	T182	FALSE	FALSE	0	0	1	1	none	8.05339993641e-05
T095	T182	FALSE	FALSE	0	0	1	1	none	9.47654484451e-05
T099a	T182	FALSE	FALSE	0	0	1	1	none	9.33896408303e-05
T102	T182	FALSE	FALSE	0	0	1	1	none	9.66052148773e-05
T104	T182	FALSE	FALSE	0	0	1	1	none	4.06801698312e-05
T105	T182	FALSE	FALSE	0	0	1	1	none	1.15599619544e-05
T107	T182	FALSE	FALSE	0	0	1	1	none	9.84449813094999e-05
T126	T182	FALSE	FALSE	0	0	1	1	none	0.0001216387333103
T156	T182	FALSE	FALSE	0	0	1	1	none	1.01688832413e-05
T159a	T182	FALSE	FALSE	0	0	1	1	none	7.93074884093e-05
S002	T188	TRUE	TRUE	0	0	1	1	none	7.07044014687e-05
S007	T188	TRUE	TRUE	0	0	1	1	none	3.32507055934e-05
S021	T188	TRUE	TRUE	0	0	1	1	none	6.94466461005e-05
S024	T188	TRUE	TRUE	0	0	1	1	none	6.95534468781e-05
S025	T188	TRUE	TRUE	0	0	1	1	none	7.70193379173e-05
S026	T188	TRUE	TRUE	0	0	1	1	none	7.07379045643e-05
S038	T188	TRUE	TRUE	0	0	1	1	none	4.3171487529e-05
S039	T188	TRUE	TRUE	0	0	1	1	none	7.03075389605e-05
S040	T188	TRUE	TRUE	0	0	1	1	none	9.56421821353e-05
S042	T188	TRUE	TRUE	0	0	1	1	none	6.87920595459e-05
S071	T188	TRUE	TRUE	0	0	1	1	none	8.15456809341e-05
S078	T188	TRUE	TRUE	0	0	1	1	none	6.98515093393e-05
S081	T188	TRUE	TRUE	0	0	1	1	none	6.8816556755e-05
S085	T188	TRUE	TRUE	0	0	1	1	none	8.95565324683e-05
S087	T188	TRUE	TRUE	0	0	1	1	none	9.16931475019e-05
S093	T188	TRUE	TRUE	0	0	1	1	none	7.77002701633e-05
S097	T188	TRUE	TRUE	0	0	1	1	none	7.59848808663e-05
S102	T188	TRUE	TRUE	0	0	1	1	none	9.67365687843e-05
S106	T188	TRUE	TRUE	0	0	1	1	none	6.78286195977e-05
S130	T188	TRUE	TRUE	0	0	1	1	none	9.24192796741e-05
T009	T188	FALSE	FALSE	0	0	1	1	none	7.89918937517e-05
T010	T188	TRUE	TRUE	0	0	1	1	none	7.80706930217e-05
T013	T188	FALSE	FALSE	0	0	1	1	none	5.09969659e-05
T014	T188	TRUE	TRUE	0	0	1	1	none	7.02429093145e-05
T020	T188	TRUE	TRUE	0	0	1	1	none	4.44256372972e-05
T021	T188	TRUE	TRUE	0	0	1	1	none	7.86774277171e-05
T028	T188	TRUE	TRUE	0	0	1	1	none	2.2551944259e-05
T035a	T188	TRUE	TRUE	0	0	1	1	none	9.19388353923e-05
T035b	T188	FALSE	FALSE	0	0	1	1	none	7.92853652513e-05
T040	T188	TRUE	TRUE	0	0	1	1	none	7.02863982406e-05
T056	T188	FALSE	FALSE	0	0	1	1	none	8.33626784437e-05
T059	T188	TRUE	TRUE	0	0	1	1	none	0.0001029998075063
T065	T188	TRUE	TRUE	0	0	1	1	none	4.5403781552e-05
T069	T188	TRUE	TRUE	0	0	1	1	none	0.0001088348259107
T071	T188	TRUE	TRUE	0	0	1	1	none	2.5688425863e-05
T073	T188	TRUE	TRUE	0	0	1	1	none	7.92906831945e-05
T075	T188	TRUE	TRUE	0	0	1	1	none	6.74161569064e-05
T077	T188	TRUE	TRUE	0	0	1	1	none	7.92906831945e-05
T087	T188	FALSE	FALSE	0	0	1	1	none	7.80588542965e-05
T095	T188	TRUE	TRUE	0	0	1	1	none	9.22903033775e-05
T099a	T188	TRUE	TRUE	0	0	1	1	none	9.09144957627e-05
T102	T188	FALSE	FALSE	0	0	1	1	none	9.41300698097e-05
T104	T188	FALSE	FALSE	0	0	1	1	none	2.99871458148e-05
T105	T188	FALSE	FALSE	0	0	1	1	none	4.66302925068e-05
T107	T188	FALSE	FALSE	0	0	1	1	none	9.59698362419e-05
T126	T188	TRUE	TRUE	0	0	1	1	none	0.0001191635882427
T156	T188	FALSE	FALSE	0	0	1	1	none	4.64657247485e-05
T159a	T188	TRUE	TRUE	0	0	1	1	none	7.68323433417e-05
T182	T188	FALSE	FALSE	0	0	1	1	none	4.72916885484e-05
S002	T192	FALSE	FALSE	0	0	1	1	none	0.0001297933612853
S007	T192	FALSE	FALSE	0	0	1	1	none	0.0001227883098118
S021	T192	FALSE	FALSE	0	0	1	1	none	0.0001285356059171
S024	T192	FALSE	FALSE	0	0	1	1	none	0.0001286424066947
S025	T192	FALSE	FALSE	0	0	1	1	none	0.0001361082977339
S026	T192	FALSE	FALSE	0	0	1	1	none	0.0001298268643809
S038	T192	FALSE	FALSE	0	0	1	1	none	0.0001257177237534
S039	T192	FALSE	FALSE	0	0	1	1	none	0.0001293964987771
S040	T192	FALSE	FALSE	0	0	1	1	none	6.23666218819e-05
S042	T192	FALSE	FALSE	0	0	1	1	none	0.0001278810193625
S071	T192	FALSE	FALSE	0	0	1	1	none	4.70436097259e-05
S078	T192	FALSE	FALSE	0	0	1	1	none	0.0001289404691559
S081	T192	FALSE	FALSE	0	0	1	1	none	0.0001279055165716
S085	T192	FALSE	FALSE	0	0	1	1	none	8.18056079849e-05
S087	T192	FALSE	FALSE	0	0	1	1	none	8.39422230185e-05
S093	T192	FALSE	FALSE	0	0	1	1	none	5.22236295879e-05
S097	T192	FALSE	FALSE	0	0	1	1	none	0.0001350738406829
S102	T192	FALSE	FALSE	0	0	1	1	none	6.34610085309e-05
S106	T192	FALSE	FALSE	0	0	1	1	none	0.0001269175794143
S130	T192	FALSE	FALSE	0	0	1	1	none	8.46683551907e-05
T009	T192	FALSE	FALSE	0	0	1	1	none	0.0001380808535683
T010	T192	FALSE	FALSE	0	0	1	1	none	0.0001371596528383
T013	T192	FALSE	FALSE	0	0	1	1	none	0.0001335432021244
T014	T192	FALSE	FALSE	0	0	1	1	none	0.0001293318691311
T020	T192	FALSE	FALSE	0	0	1	1	none	0.0001269718735216
T021	T192	FALSE	FALSE	0	0	1	1	none	0.0001377663875337
T028	T192	FALSE	FALSE	0	0	1	1	none	0.0001230984375842
T035a	T192	FALSE	FALSE	0	0	1	1	none	8.41879109089e-05
T035b	T192	FALSE	FALSE	0	0	1	1	none	0.0001383743250679
T040	T192	FALSE	FALSE	0	0	1	1	none	0.0001293753580572
T056	T192	FALSE	FALSE	0	0	1	1	none	0.0001424516382603
T059	T192	FALSE	FALSE	0	0	1	1	none	6.97242472529e-05
T065	T192	FALSE	FALSE	0	0	1	1	none	0.0001279500177764
T069	T192	FALSE	FALSE	0	0	1	1	none	5.64229418945e-05
T071	T192	FALSE	FALSE	0	0	1	1	none	0.0001164525410362
T073	T192	FALSE	FALSE	0	0	1	1	none	0.0001383796430111
T075	T192	FALSE	FALSE	0	0	1	1	none	0.0001284907610508
T077	T192	FALSE	FALSE	0	0	1	1	none	0.0001383796430111
T087	T192	FALSE	FALSE	0	0	1	1	none	0.0001371478141131
T095	T192	FALSE	FALSE	0	0	1	1	none	8.45393788941e-05
T099a	T192	FALSE	FALSE	0	0	1	1	none	8.31635712793e-05
T102	T192	FALSE	FALSE	0	0	1	1	none	8.63791453263e-05
T104	T192	FALSE	FALSE	0	0	1	1	none	0.000120751260988
T105	T192	FALSE	FALSE	0	0	1	1	none	0.0001291765287312
T107	T192	FALSE	FALSE	0	0	1	1	none	8.82189117584999e-05
T126	T192	TRUE	TRUE	1	0	1	1	anc	6.132554774e-07
T156	T192	FALSE	FALSE	0	0	1	1	none	0.0001290119609729
T159a	T192	FALSE	FALSE	0	0	1	1	none	0.0001359213031583
T182	T192	FALSE	FALSE	0	0	1	1	none	0.0001298379247728
T188	T192	FALSE	FALSE	0	0	1	1	none	0.0001273627797052
S002	T223	FALSE	FALSE	0	0	1	1	none	7.21040972977e-05
S007	T223	FALSE	FALSE	0	0	1	1	none	4.16417694164e-05
S021	T223	FALSE	FALSE	0	0	1	1	none	7.08463419295e-05
S024	T223	FALSE	FALSE	0	0	1	1	none	7.09531427071e-05
S025	T223	FALSE	FALSE	0	0	1	1	none	7.84190337463e-05
S026	T223	FALSE	FALSE	0	0	1	1	none	7.21376003933e-05
S038	T223	FALSE	FALSE	0	0	1	1	none	7.025707738e-06
S039	T223	FALSE	FALSE	0	0	1	1	none	7.17072347895e-05
S040	T223	FALSE	FALSE	0	0	1	1	none	9.70418779643e-05
S042	T223	FALSE	FALSE	0	0	1	1	none	7.01917553749e-05
S071	T223	FALSE	FALSE	0	0	1	1	none	8.29453767631e-05
S078	T223	FALSE	FALSE	0	0	1	1	none	7.12512051683e-05
S081	T223	FALSE	FALSE	0	0	1	1	none	7.0216252584e-05
S085	T223	FALSE	FALSE	0	0	1	1	none	9.09562282973e-05
S087	T223	FALSE	FALSE	0	0	1	1	none	9.30928433309e-05
S093	T223	FALSE	FALSE	0	0	1	1	none	7.90999659923e-05
S097	T223	FALSE	FALSE	0	0	1	1	none	7.73845766953e-05
S102	T223	FALSE	FALSE	0	0	1	1	none	9.81362646133e-05
S106	T223	FALSE	FALSE	0	0	1	1	none	6.92283154267e-05
S130	T223	FALSE	FALSE	0	0	1	1	none	9.38189755031e-05
T009	T223	FALSE	FALSE	0	0	1	1	none	8.03915895807e-05
T010	T223	FALSE	FALSE	0	0	1	1	none	7.94703888507e-05
T013	T223	FALSE	FALSE	0	0	1	1	none	1.4851186109e-05
T014	T223	FALSE	FALSE	0	0	1	1	none	7.16426051435e-05
T020	T223	FALSE	FALSE	0	0	1	1	none	8.2798575062e-06
T021	T223	FALSE	FALSE	0	0	1	1	none	8.00771235461e-05
T028	T223	FALSE	FALSE	0	0	1	1	none	4.19518971888e-05
T035a	T223	FALSE	FALSE	0	0	1	1	none	9.33385312213e-05
T035b	T223	FALSE	FALSE	0	0	1	1	none	8.06850610803e-05
T040	T223	FALSE	FALSE	0	0	1	1	none	7.16860940696e-05
T056	T223	FALSE	FALSE	0	0	1	1	none	8.47623742727e-05
T059	T223	FALSE	FALSE	0	0	1	1	none	0.0001043995033353
T065	T223	FALSE	FALSE	0	0	1	1	none	9.258001761e-06
T069	T223	FALSE	FALSE	0	0	1	1	none	0.0001102345217397
T071	T223	FALSE	FALSE	0	0	1	1	none	3.53060006408e-05
T073	T223	FALSE	FALSE	0	0	1	1	none	8.06903790235e-05
T075	T223	FALSE	FALSE	0	0	1	1	none	6.88158527354e-05
T077	T223	FALSE	FALSE	0	0	1	1	none	8.06903790235e-05
T087	T223	FALSE	FALSE	0	0	1	1	none	7.94585501255e-05
T095	T223	FALSE	FALSE	0	0	1	1	none	9.36899992065e-05
T099a	T223	FALSE	FALSE	0	0	1	1	none	9.23141915917e-05
T102	T223	FALSE	FALSE	0	0	1	1	none	9.55297656387e-05
T104	T223	FALSE	FALSE	0	0	1	1	none	3.96047205926e-05
T105	T223	FALSE	FALSE	0	0	1	1	none	1.04845127158e-05
T107	T223	FALSE	FALSE	0	0	1	1	none	9.73695320708999e-05
T126	T223	FALSE	FALSE	0	0	1	1	none	0.0001205632840717
T156	T223	FALSE	FALSE	0	0	1	1	none	9.0934340027e-06
T159a	T223	FALSE	FALSE	0	0	1	1	none	7.82320391707e-05
T182	T223	FALSE	FALSE	0	0	1	1	none	3.5284711482e-06
T188	T223	FALSE	FALSE	0	0	1	1	none	4.62162393098e-05
T192	T223	FALSE	FALSE	0	0	1	1	none	0.0001287624755342
S002	T225	FALSE	FALSE	0	0	1	1	none	7.30880619871e-05
S007	T225	FALSE	FALSE	0	0	1	1	none	4.26257341058e-05
S021	T225	FALSE	FALSE	0	0	1	1	none	7.18303066189e-05
S024	T225	FALSE	FALSE	0	0	1	1	none	7.19371073964999e-05
S025	T225	FALSE	FALSE	0	0	1	1	none	7.94029984357e-05
S026	T225	FALSE	FALSE	0	0	1	1	none	7.31215650827e-05
S038	T225	FALSE	FALSE	0	0	1	1	none	8.0096724274e-06
S039	T225	FALSE	FALSE	0	0	1	1	none	7.26911994789e-05
S040	T225	FALSE	FALSE	0	0	1	1	none	9.80258426536999e-05
S042	T225	FALSE	FALSE	0	0	1	1	none	7.11757200643e-05
S071	T225	FALSE	FALSE	0	0	1	1	none	8.39293414525e-05
S078	T225	FALSE	FALSE	0	0	1	1	none	7.22351698577e-05
S081	T225	FALSE	FALSE	0	0	1	1	none	7.12002172734e-05
S085	T225	FALSE	FALSE	0	0	1	1	none	9.19401929867e-05
S087	T225	FALSE	FALSE	0	0	1	1	none	9.40768080203e-05
S093	T225	FALSE	FALSE	0	0	1	1	none	8.00839306817e-05
S097	T225	FALSE	FALSE	0	0	1	1	none	7.83685413847e-05
S102	T225	FALSE	FALSE	0	0	1	1	none	9.91202293027e-05
S106	T225	FALSE	FALSE	0	0	1	1	none	7.02122801161e-05
S130	T225	FALSE	FALSE	0	0	1	1	none	9.48029401925e-05
T009	T225	FALSE	FALSE	0	0	1	1	none	8.13755542701e-05
T010	T225	FALSE	FALSE	0	0	1	1	none	8.04543535401e-05
T013	T225	FALSE	FALSE	0	0	1	1	none	1.58351507984e-05
T014	T225	FALSE	FALSE	0	0	1	1	none	7.26265698328999e-05
T020	T225	FALSE	FALSE	0	0	1	1	none	9.2638221956e-06
T021	T225	FALSE	FALSE	0	0	1	1	none	8.10610882354999e-05
T028	T225	FALSE	FALSE	0	0	1	1	none	4.29358618782e-05
T035a	T225	FALSE	FALSE	0	0	1	1	none	9.43224959107e-05
T035b	T225	FALSE	FALSE	0	0	1	1	none	8.16690257697e-05
T040	T225	FALSE	FALSE	0	0	1	1	none	7.2670058759e-05
T056	T225	FALSE	FALSE	0	0	1	1	none	8.57463389621e-05
T059	T225	FALSE	FALSE	0	0	1	1	none	0.0001053834680247
T065	T225	FALSE	FALSE	0	0	1	1	none	1.02419664504e-05
T069	T225	FALSE	FALSE	0	0	1	1	none	0.0001112184864291
T071	T225	FALSE	FALSE	0	0	1	1	none	3.62899653302e-05
T073	T225	FALSE	FALSE	0	0	1	1	none	8.16743437129e-05
T075	T225	FALSE	FALSE	0	0	1	1	none	6.97998174248e-05
T077	T225	FALSE	FALSE	0	0	1	1	none	8.16743437129e-05
T087	T225	FALSE	FALSE	0	0	1	1	none	8.04425148149e-05
T095	T225	FALSE	FALSE	0	0	1	1	none	9.46739638959e-05
T099a	T225	FALSE	FALSE	0	0	1	1	none	9.32981562811e-05
T102	T225	FALSE	FALSE	0	0	1	1	none	9.65137303281e-05
T104	T225	FALSE	FALSE	0	0	1	1	none	4.0588685282e-05
T105	T225	FALSE	FALSE	0	0	1	1	none	1.14684774052e-05
T107	T225	FALSE	FALSE	0	0	1	1	none	9.83534967602999e-05
T126	T225	FALSE	FALSE	0	0	1	1	none	0.0001215472487611
T156	T225	FALSE	FALSE	0	0	1	1	none	8.8508877373e-06
T159a	T225	FALSE	FALSE	0	0	1	1	none	7.92160038601e-05
T182	T225	FALSE	FALSE	0	0	1	1	none	1.0903362492e-05
T188	T225	FALSE	FALSE	0	0	1	1	none	4.72002039992e-05
T192	T225	FALSE	FALSE	0	0	1	1	none	0.0001297464402236
T223	T225	FALSE	FALSE	0	0	1	1	none	9.8279132534e-06
S002	T230	FALSE	FALSE	0	0	1	1	none	2.58438792366e-05
S007	T230	FALSE	FALSE	0	0	1	1	none	7.34843844031e-05
S021	T230	FALSE	FALSE	0	0	1	1	none	2.45861238684e-05
S024	T230	FALSE	FALSE	0	0	1	1	none	2.4692924646e-05
S025	T230	FALSE	FALSE	0	0	1	1	none	2.47351875392e-05
S026	T230	FALSE	FALSE	0	0	1	1	none	1.45565964342e-05
S038	T230	FALSE	FALSE	0	0	1	1	none	7.64137983447e-05
S039	T230	FALSE	FALSE	0	0	1	1	none	2.54470167284e-05
S040	T230	FALSE	FALSE	0	0	1	1	none	0.0001054272165432
S042	T230	FALSE	FALSE	0	0	1	1	none	2.39315373138e-05
S071	T230	FALSE	FALSE	0	0	1	1	none	9.1330715342e-05
S078	T230	FALSE	FALSE	0	0	1	1	none	2.49909871072e-05
S081	T230	FALSE	FALSE	0	0	1	1	none	2.39560345229e-05
S085	T230	FALSE	FALSE	0	0	1	1	none	9.93415668762e-05
S087	T230	FALSE	FALSE	0	0	1	1	none	0.0001014781819098
S093	T230	FALSE	FALSE	0	0	1	1	none	8.74853045712e-05
S097	T230	FALSE	FALSE	0	0	1	1	none	2.37007304882e-05
S102	T230	FALSE	FALSE	0	0	1	1	none	0.0001065216031922
S106	T230	FALSE	FALSE	0	0	1	1	none	2.29680973656e-05
S130	T230	FALSE	FALSE	0	0	1	1	none	0.000102204314082
T009	T230	FALSE	FALSE	0	0	1	1	none	3.3860613648e-06
T010	T230	FALSE	FALSE	0	0	1	1	none	3.6913715896e-06
T013	T230	FALSE	FALSE	0	0	1	1	none	8.42392767156999e-05
T014	T230	FALSE	FALSE	0	0	1	1	none	2.53823870824e-05
T020	T230	FALSE	FALSE	0	0	1	1	none	7.76679481129e-05
T021	T230	FALSE	FALSE	0	0	1	1	none	4.298106285e-06
T028	T230	FALSE	FALSE	0	0	1	1	none	7.37945121755e-05
T035a	T230	FALSE	FALSE	0	0	1	1	none	0.0001017238698002
T035b	T230	FALSE	FALSE	0	0	1	1	none	2.4530219096e-06
T040	T230	FALSE	FALSE	0	0	1	1	none	2.54258760085e-05
T056	T230	FALSE	FALSE	0	0	1	1	none	7.7568460568e-06
T059	T230	FALSE	FALSE	0	0	1	1	none	0.0001127848419142
T065	T230	FALSE	FALSE	0	0	1	1	none	7.86460923677e-05
T069	T230	FALSE	FALSE	0	0	1	1	none	0.0001186198603186
T071	T230	FALSE	FALSE	0	0	1	1	none	6.71486156275e-05
T073	T230	FALSE	FALSE	0	0	1	1	none	4.9113617624e-06
T075	T230	FALSE	FALSE	0	0	1	1	none	7.91868356421e-05
T077	T230	FALSE	FALSE	0	0	1	1	none	4.9113617624e-06
T087	T230	FALSE	FALSE	0	0	1	1	none	2.4530219096e-06
T095	T230	FALSE	FALSE	0	0	1	1	none	0.0001020753377854
T099a	T230	FALSE	FALSE	0	0	1	1	none	0.0001006995301706
T102	T230	FALSE	FALSE	0	0	1	1	none	0.0001039151042176
T104	T230	FALSE	FALSE	0	0	1	1	none	7.14473355793e-05
T105	T230	FALSE	FALSE	0	0	1	1	none	7.98726033225e-05
T107	T230	FALSE	FALSE	0	0	1	1	none	0.0001057548706498
T126	T230	FALSE	FALSE	0	0	1	1	none	0.0001289486226506
T156	T230	FALSE	FALSE	0	0	1	1	none	7.97080355641999e-05
T159a	T230	TRUE	TRUE	1	0	1	1	anc	6.132554774e-07
T182	T230	FALSE	FALSE	0	0	1	1	none	8.05339993641e-05
T188	T230	FALSE	FALSE	0	0	1	1	none	7.80588542965e-05
T192	T230	FALSE	FALSE	0	0	1	1	none	0.0001371478141131
T223	T230	FALSE	FALSE	0	0	1	1	none	7.94585501255e-05
T225	T230	FALSE	FALSE	0	0	1	1	none	8.04425148149e-05
S002	T232	TRUE	TRUE	0	0	1	1	none	0.0001185782414208
S007	T232	TRUE	TRUE	0	0	1	1	none	0.0001115731899473
S021	T232	TRUE	TRUE	0	0	1	1	none	0.0001173204860526
S024	T232	TRUE	TRUE	0	0	1	1	none	0.0001174272868302
S025	T232	TRUE	TRUE	0	0	1	1	none	0.0001248931778694
S026	T232	TRUE	TRUE	0	0	1	1	none	0.0001186117445164
S038	T232	TRUE	TRUE	0	0	1	1	none	0.0001145026038889
S039	T232	TRUE	TRUE	0	0	1	1	none	0.0001181813789126
S040	T232	TRUE	TRUE	0	0	1	1	none	5.11515020174e-05
S042	T232	TRUE	TRUE	0	0	1	1	none	0.000116665899498
S071	T232	TRUE	TRUE	0	0	1	1	none	3.58284898614e-05
S078	T232	TRUE	TRUE	0	0	1	1	none	0.0001177253492914
S081	T232	TRUE	TRUE	0	0	1	1	none	0.0001166903967071
S085	T232	TRUE	TRUE	0	0	1	1	none	7.05904881204e-05
S087	T232	TRUE	TRUE	0	0	1	1	none	7.2727103154e-05
S093	T232	TRUE	TRUE	0	0	1	1	none	4.10085097234e-05
S097	T232	TRUE	TRUE	0	0	1	1	none	0.0001238587208184
S102	T232	TRUE	TRUE	0	0	1	1	none	5.22458886664e-05
S106	T232	TRUE	TRUE	0	0	1	1	none	0.0001157024595498
S130	T232	TRUE	TRUE	0	0	1	1	none	7.34532353262e-05
T009	T232	FALSE	FALSE	0	0	1	1	none	0.0001268657337038
T010	T232	TRUE	TRUE	0	0	1	1	none	0.0001259445329738
T013	T232	FALSE	FALSE	0	0	1	1	none	0.0001223280822599
T014	T232	TRUE	TRUE	0	0	1	1	none	0.0001181167492666
T020	T232	TRUE	TRUE	0	0	1	1	none	0.0001157567536571
T021	T232	TRUE	TRUE	0	0	1	1	none	0.0001265512676692
T028	T232	TRUE	TRUE	0	0	1	1	none	0.0001118833177197
T035a	T232	TRUE	TRUE	0	0	1	1	none	7.29727910444e-05
T035b	T232	FALSE	FALSE	0	0	1	1	none	0.0001271592052034
T040	T232	TRUE	TRUE	0	0	1	1	none	0.0001181602381927
T056	T232	FALSE	FALSE	0	0	1	1	none	0.0001312365183958
T059	T232	TRUE	TRUE	0	0	1	1	none	5.85091273884e-05
T065	T232	TRUE	TRUE	0	0	1	1	none	0.0001167348979119
T069	T232	TRUE	TRUE	0	0	1	1	none	4.520782203e-05
T071	T232	TRUE	TRUE	0	0	1	1	none	0.0001052374211717
T073	T232	TRUE	TRUE	0	0	1	1	none	0.0001271645231466
T075	T232	TRUE	TRUE	0	0	1	1	none	0.0001172756411863
T077	T232	TRUE	TRUE	0	0	1	1	none	0.0001271645231466
T087	T232	FALSE	FALSE	0	0	1	1	none	0.0001259326942486
T095	T232	TRUE	TRUE	0	0	1	1	none	7.33242590296e-05
T099a	T232	TRUE	TRUE	0	0	1	1	none	7.19484514148e-05
T102	T232	FALSE	FALSE	0	0	1	1	none	7.51640254618e-05
T104	T232	FALSE	FALSE	0	0	1	1	none	0.0001095361411235
T105	T232	FALSE	FALSE	0	0	1	1	none	0.0001179614088667
T107	T232	FALSE	FALSE	0	0	1	1	none	7.70037918939999e-05
T126	T232	TRUE	TRUE	0	0	1	1	none	6.207629862e-06
T156	T232	FALSE	FALSE	0	0	1	1	none	0.0001177968411084
T159a	T232	TRUE	TRUE	0	0	1	1	none	0.0001247061832938
T182	T232	FALSE	FALSE	0	0	1	1	none	0.0001186228049083
T188	T232	TRUE	TRUE	0	0	1	1	none	0.0001161476598407
T192	T232	FALSE	FALSE	0	0	1	1	none	1.44068213245e-05
T223	T232	FALSE	FALSE	0	0	1	1	none	0.0001175473556697
T225	T232	FALSE	FALSE	0	0	1	1	none	0.0001185313203591
T230	T232	FALSE	FALSE	0	0	1	1	none	0.0001259326942486
S002	T241	FALSE	FALSE	0	0	1	1	none	8.41579895779999e-05
S007	T241	FALSE	FALSE	0	0	1	1	none	5.36956616967e-05
S021	T241	FALSE	FALSE	0	0	1	1	none	8.29002342097999e-05
S024	T241	FALSE	FALSE	0	0	1	1	none	8.30070349873999e-05
S025	T241	FALSE	FALSE	0	0	1	1	none	9.04729260265999e-05
S026	T241	FALSE	FALSE	0	0	1	1	none	8.41914926735999e-05
S038	T241	FALSE	FALSE	0	0	1	1	none	1.78530890635e-05
S039	T241	FALSE	FALSE	0	0	1	1	none	8.37611270697999e-05
S040	T241	FALSE	FALSE	0	0	1	1	none	0.0001090957702446
S042	T241	FALSE	FALSE	0	0	1	1	none	8.22456476551999e-05
S071	T241	FALSE	FALSE	0	0	1	1	none	9.49992690433999e-05
S078	T241	FALSE	FALSE	0	0	1	1	none	8.33050974485999e-05
S081	T241	FALSE	FALSE	0	0	1	1	none	8.22701448642999e-05
S085	T241	FALSE	FALSE	0	0	1	1	none	0.0001030101205776
S087	T241	FALSE	FALSE	0	0	1	1	none	0.0001051467356112
S093	T241	FALSE	FALSE	0	0	1	1	none	9.11538582725999e-05
S097	T241	FALSE	FALSE	0	0	1	1	none	8.94384689755999e-05
S102	T241	FALSE	FALSE	0	0	1	1	none	0.0001101901568936
S106	T241	FALSE	FALSE	0	0	1	1	none	8.12822077069999e-05
S130	T241	FALSE	FALSE	0	0	1	1	none	0.0001058728677834
T009	T241	FALSE	FALSE	0	0	1	1	none	9.24454818609999e-05
T010	T241	FALSE	FALSE	0	0	1	1	none	9.15242811309999e-05
T013	T241	FALSE	FALSE	0	0	1	1	none	1.46799941793e-05
T014	T241	FALSE	FALSE	0	0	1	1	none	8.36964974237999e-05
T020	T241	FALSE	FALSE	0	0	1	1	none	1.91072388317e-05
T021	T241	FALSE	FALSE	0	0	1	1	none	9.21310158263999e-05
T028	T241	FALSE	FALSE	0	0	1	1	none	5.40057894691e-05
T035a	T241	FALSE	FALSE	0	0	1	1	none	0.0001053924235016
T035b	T241	FALSE	FALSE	0	0	1	1	none	9.27389533605999e-05
T040	T241	FALSE	FALSE	0	0	1	1	none	8.37399863498999e-05
T056	T241	FALSE	FALSE	0	0	1	1	none	9.68162665529999e-05
T059	T241	FALSE	FALSE	0	0	1	1	none	0.0001164533956156
T065	T241	FALSE	FALSE	0	0	1	1	none	1.76323611769e-05
T069	T241	FALSE	FALSE	0	0	1	1	none	0.00012228841402
T071	T241	FALSE	FALSE	0	0	1	1	none	4.73598929211e-05
T073	T241	FALSE	FALSE	0	0	1	1	none	9.27442713037999e-05
T075	T241	FALSE	FALSE	0	0	1	1	none	8.08697450157e-05
T077	T241	FALSE	FALSE	0	0	1	1	none	9.27442713037999e-05
T087	T241	FALSE	FALSE	0	0	1	1	none	9.15124424057999e-05
T095	T241	FALSE	FALSE	0	0	1	1	none	0.0001057438914868
T099a	T241	FALSE	FALSE	0	0	1	1	none	0.000104368083872
T102	T241	FALSE	FALSE	0	0	1	1	none	0.000107583657919
T104	T241	FALSE	FALSE	0	0	1	1	none	5.16586128729e-05
T105	T241	FALSE	FALSE	0	0	1	1	none	1.88588721317e-05
T107	T241	FALSE	FALSE	0	0	1	1	none	0.0001094234243512
T126	T241	FALSE	FALSE	0	0	1	1	none	0.000132617176352
T156	T241	FALSE	FALSE	0	0	1	1	none	2.23738372378e-05
T159a	T241	FALSE	FALSE	0	0	1	1	none	9.02859314509999e-05
T182	T241	FALSE	FALSE	0	0	1	1	none	2.31998010377e-05
T188	T241	FALSE	FALSE	0	0	1	1	none	5.82701315901e-05
T192	T241	FALSE	FALSE	0	0	1	1	none	0.0001408163678145
T223	T241	FALSE	FALSE	0	0	1	1	none	2.21243517991e-05
T225	T241	FALSE	FALSE	0	0	1	1	none	2.31083164885e-05
T230	T241	FALSE	FALSE	0	0	1	1	none	9.15124424057999e-05
T232	T241	FALSE	FALSE	0	0	1	1	none	0.00012960124795
S002	T270	FALSE	FALSE	0	0	1	1	none	0.0001210955603772
S007	T270	FALSE	FALSE	0	0	1	1	none	0.0001140905089037
S021	T270	FALSE	FALSE	0	0	1	1	none	0.000119837805009
S024	T270	FALSE	FALSE	0	0	1	1	none	0.0001199446057866
S025	T270	FALSE	FALSE	0	0	1	1	none	0.0001274104968258
S026	T270	FALSE	FALSE	0	0	1	1	none	0.0001211290634728
S038	T270	FALSE	FALSE	0	0	1	1	none	0.0001170199228453
S039	T270	FALSE	FALSE	0	0	1	1	none	0.000120698697869
S040	T270	FALSE	FALSE	0	0	1	1	none	5.36688209738e-05
S042	T270	FALSE	FALSE	0	0	1	1	none	0.0001191832184544
S071	T270	FALSE	FALSE	0	0	1	1	none	3.83458088178e-05
S078	T270	FALSE	FALSE	0	0	1	1	none	0.0001202426682478
S081	T270	FALSE	FALSE	0	0	1	1	none	0.0001192077156635
S085	T270	FALSE	FALSE	0	0	1	1	none	7.31078070768e-05
S087	T270	FALSE	FALSE	0	0	1	1	none	7.52444221104e-05
S093	T270	FALSE	FALSE	0	0	1	1	none	4.35258286798e-05
S097	T270	FALSE	FALSE	0	0	1	1	none	0.0001263760397748
S102	T270	FALSE	FALSE	0	0	1	1	none	5.47632076228e-05
S106	T270	FALSE	FALSE	0	0	1	1	none	0.0001182197785062
S130	T270	FALSE	FALSE	0	0	1	1	none	7.59705542826e-05
T009	T270	FALSE	FALSE	0	0	1	1	none	0.0001293830526602
T010	T270	FALSE	FALSE	0	0	1	1	none	0.0001284618519302
T013	T270	FALSE	FALSE	0	0	1	1	none	0.0001248454012163
T014	T270	FALSE	FALSE	0	0	1	1	none	0.000120634068223
T020	T270	FALSE	FALSE	0	0	1	1	none	0.0001182740726135
T021	T270	FALSE	FALSE	0	0	1	1	none	0.0001290685866256
T028	T270	FALSE	FALSE	0	0	1	1	none	0.0001144006366761
T035a	T270	FALSE	FALSE	0	0	1	1	none	7.54901100008e-05
T035b	T270	FALSE	FALSE	0	0	1	1	none	0.0001296765241598
T040	T270	FALSE	FALSE	0	0	1	1	none	0.0001206775571491
T056	T270	FALSE	FALSE	0	0	1	1	none	0.0001337538373522
T059	T270	FALSE	FALSE	0	0	1	1	none	6.10264463448e-05
T065	T270	FALSE	FALSE	0	0	1	1	none	0.0001192522168683
T069	T270	FALSE	FALSE	0	0	1	1	none	4.77251409864e-05
T071	T270	FALSE	FALSE	0	0	1	1	none	0.0001077547401281
T073	T270	FALSE	FALSE	0	0	1	1	none	0.000129681842103
T075	T270	FALSE	FALSE	0	0	1	1	none	0.0001197929601427
T077	T270	FALSE	FALSE	0	0	1	1	none	0.000129681842103
T087	T270	FALSE	FALSE	0	0	1	1	none	0.000128450013205
T095	T270	FALSE	FALSE	0	0	1	1	none	7.5841577986e-05
T099a	T270	FALSE	FALSE	0	0	1	1	none	7.44657703712e-05
T102	T270	FALSE	FALSE	0	0	1	1	none	7.76813444182e-05
T104	T270	FALSE	FALSE	0	0	1	1	none	0.0001120534600799
T105	T270	FALSE	FALSE	0	0	1	1	none	0.0001204787278231
T107	T270	FALSE	FALSE	0	0	1	1	none	7.95211108503999e-05
T126	T270	FALSE	FALSE	0	0	1	1	none	8.7249488184e-06
T156	T270	FALSE	FALSE	0	0	1	1	none	0.0001203141600648
T159a	T270	FALSE	FALSE	0	0	1	1	none	0.0001272235022502
T182	T270	FALSE	FALSE	0	0	1	1	none	0.0001211401238647
T188	T270	FALSE	FALSE	0	0	1	1	none	0.0001186649787971
T192	T270	FALSE	FALSE	0	0	1	1	none	1.69241402809e-05
T223	T270	FALSE	FALSE	0	0	1	1	none	0.0001200646746261
T225	T270	FALSE	FALSE	0	0	1	1	none	0.0001210486393155
T230	T270	FALSE	FALSE	0	0	1	1	none	0.000128450013205
T232	T270	TRUE	TRUE	1	0	1	1	anc	1.904063479e-06
T241	T270	FALSE	FALSE	0	0	1	1	none	0.0001321185669064
S002	T271b	FALSE	FALSE	0	0	1	1	none	7.43145729418999e-05
S007	T271b	FALSE	FALSE	0	0	1	1	none	4.38522450606e-05
S021	T271b	FALSE	FALSE	0	0	1	1	none	7.30568175736999e-05
S024	T271b	FALSE	FALSE	0	0	1	1	none	7.31636183512999e-05
S025	T271b	FALSE	FALSE	0	0	1	1	none	8.06295093904999e-05
S026	T271b	FALSE	FALSE	0	0	1	1	none	7.43480760374999e-05
S038	T271b	FALSE	FALSE	0	0	1	1	none	9.2361833822e-06
S039	T271b	FALSE	FALSE	0	0	1	1	none	7.39177104336999e-05
S040	T271b	FALSE	FALSE	0	0	1	1	none	9.92523536084999e-05
S042	T271b	FALSE	FALSE	0	0	1	1	none	7.24022310190999e-05
S071	T271b	FALSE	FALSE	0	0	1	1	none	8.51558524072999e-05
S078	T271b	FALSE	FALSE	0	0	1	1	none	7.34616808124999e-05
S081	T271b	FALSE	FALSE	0	0	1	1	none	7.24267282281999e-05
S085	T271b	FALSE	FALSE	0	0	1	1	none	9.31667039414999e-05
S087	T271b	FALSE	FALSE	0	0	1	1	none	9.53033189750999e-05
S093	T271b	FALSE	FALSE	0	0	1	1	none	8.13104416364999e-05
S097	T271b	FALSE	FALSE	0	0	1	1	none	7.95950523394999e-05
S102	T271b	FALSE	FALSE	0	0	1	1	none	0.0001003467402575
S106	T271b	FALSE	FALSE	0	0	1	1	none	7.14387910708999e-05
S130	T271b	FALSE	FALSE	0	0	1	1	none	9.60294511472999e-05
T009	T271b	FALSE	FALSE	0	0	1	1	none	8.26020652248999e-05
T010	T271b	FALSE	FALSE	0	0	1	1	none	8.16808644948999e-05
T013	T271b	FALSE	FALSE	0	0	1	1	none	1.70616617532e-05
T014	T271b	FALSE	FALSE	0	0	1	1	none	7.38530807876999e-05
T020	T271b	FALSE	FALSE	0	0	1	1	none	1.04903331504e-05
T021	T271b	FALSE	FALSE	0	0	1	1	none	8.22875991902999e-05
T028	T271b	FALSE	FALSE	0	0	1	1	none	4.4162372833e-05
T035a	T271b	FALSE	FALSE	0	0	1	1	none	9.55490068654999e-05
T035b	T271b	FALSE	FALSE	0	0	1	1	none	8.28955367244999e-05
T040	T271b	FALSE	FALSE	0	0	1	1	none	7.38965697137999e-05
T056	T271b	FALSE	FALSE	0	0	1	1	none	8.69728499168999e-05
T059	T271b	FALSE	FALSE	0	0	1	1	none	0.0001066099789795
T065	T271b	FALSE	FALSE	0	0	1	1	none	1.14684774052e-05
T069	T271b	FALSE	FALSE	0	0	1	1	none	0.0001124449973839
T071	T271b	FALSE	FALSE	0	0	1	1	none	3.7516476285e-05
T073	T271b	FALSE	FALSE	0	0	1	1	none	8.29008546676999e-05
T075	T271b	FALSE	FALSE	0	0	1	1	none	7.10263283796e-05
T077	T271b	FALSE	FALSE	0	0	1	1	none	8.29008546676999e-05
T087	T271b	FALSE	FALSE	0	0	1	1	none	8.16690257696999e-05
T095	T271b	FALSE	FALSE	0	0	1	1	none	9.59004748506999e-05
T099a	T271b	FALSE	FALSE	0	0	1	1	none	9.45246672358999e-05
T102	T271b	FALSE	FALSE	0	0	1	1	none	9.77402412828999e-05
T104	T271b	FALSE	FALSE	0	0	1	1	none	4.18151962368e-05
T105	T271b	FALSE	FALSE	0	0	1	1	none	1.269498836e-05
T107	T271b	FALSE	FALSE	0	0	1	1	none	9.95800077150999e-05
T126	T271b	FALSE	FALSE	0	0	1	1	none	0.0001227737597159
T156	T271b	FALSE	FALSE	0	0	1	1	none	1.00773986921e-05
T159a	T271b	FALSE	FALSE	0	0	1	1	none	8.04425148148999e-05
T182	T271b	FALSE	FALSE	0	0	1	1	none	1.21298734468e-05
T188	T271b	FALSE	FALSE	0	0	1	1	none	4.8426714954e-05
T192	T271b	FALSE	FALSE	0	0	1	1	none	0.0001309729511784
T223	T271b	FALSE	FALSE	0	0	1	1	none	1.10544242082e-05
T225	T271b	FALSE	FALSE	0	0	1	1	none	2.4530219096e-06
T230	T271b	FALSE	FALSE	0	0	1	1	none	8.16690257696999e-05
T232	T271b	FALSE	FALSE	0	0	1	1	none	0.0001197578313139
T241	T271b	FALSE	FALSE	0	0	1	1	none	2.43348274433e-05
T270	T271b	FALSE	FALSE	0	0	1	1	none	0.0001222751502703
S002	T301	FALSE	FALSE	0	0	1	1	none	0.0001340465554972
S007	T301	FALSE	FALSE	0	0	1	1	none	0.0001270415040237
S021	T301	FALSE	FALSE	0	0	1	1	none	0.000132788800129
S024	T301	FALSE	FALSE	0	0	1	1	none	0.0001328956009066
S025	T301	FALSE	FALSE	0	0	1	1	none	0.0001403614919458
S026	T301	FALSE	FALSE	0	0	1	1	none	0.0001340800585928
S038	T301	FALSE	FALSE	0	0	1	1	none	0.0001299709179653
S039	T301	FALSE	FALSE	0	0	1	1	none	0.000133649692989
S040	T301	FALSE	FALSE	0	0	1	1	none	6.66198160938e-05
S042	T301	FALSE	FALSE	0	0	1	1	none	0.0001321342135744
S071	T301	FALSE	FALSE	0	0	1	1	none	5.12968039378e-05
S078	T301	FALSE	FALSE	0	0	1	1	none	0.0001331936633678
S081	T301	FALSE	FALSE	0	0	1	1	none	0.0001321587107835
S085	T301	FALSE	FALSE	0	0	1	1	none	8.60588021968e-05
S087	T301	FALSE	FALSE	0	0	1	1	none	8.81954172304e-05
S093	T301	FALSE	FALSE	0	0	1	1	none	5.64768237998e-05
S097	T301	FALSE	FALSE	0	0	1	1	none	0.0001393270348948
S102	T301	FALSE	FALSE	0	0	1	1	none	6.77142027428e-05
S106	T301	FALSE	FALSE	0	0	1	1	none	0.0001311707736262
S130	T301	FALSE	FALSE	0	0	1	1	none	8.89215494026e-05
T009	T301	FALSE	FALSE	0	0	1	1	none	0.0001423340477802
T010	T301	FALSE	FALSE	0	0	1	1	none	0.0001414128470502
T013	T301	FALSE	FALSE	0	0	1	1	none	0.0001377963963363
T014	T301	FALSE	FALSE	0	0	1	1	none	0.000133585063343
T020	T301	FALSE	FALSE	0	0	1	1	none	0.0001312250677335
T021	T301	FALSE	FALSE	0	0	1	1	none	0.0001420195817456
T028	T301	FALSE	FALSE	0	0	1	1	none	0.0001273516317961
T035a	T301	FALSE	FALSE	0	0	1	1	none	8.84411051208e-05
T035b	T301	FALSE	FALSE	0	0	1	1	none	0.0001426275192798
T040	T301	FALSE	FALSE	0	0	1	1	none	0.0001336285522691
T056	T301	FALSE	FALSE	0	0	1	1	none	0.0001467048324722
T059	T301	FALSE	FALSE	0	0	1	1	none	7.39774414648e-05
T065	T301	FALSE	FALSE	0	0	1	1	none	0.0001322032119883
T069	T301	FALSE	FALSE	0	0	1	1	none	6.06761361064e-05
T071	T301	FALSE	FALSE	0	0	1	1	none	0.0001207057352481
T073	T301	FALSE	FALSE	0	0	1	1	none	0.000142632837223
T075	T301	FALSE	FALSE	0	0	1	1	none	0.0001327439552627
T077	T301	FALSE	FALSE	0	0	1	1	none	0.000142632837223
T087	T301	FALSE	FALSE	0	0	1	1	none	0.000141401008325
T095	T301	FALSE	FALSE	0	0	1	1	none	8.8792573106e-05
T099a	T301	FALSE	FALSE	0	0	1	1	none	8.74167654912e-05
T102	T301	FALSE	FALSE	0	0	1	1	none	9.06323395382e-05
T104	T301	FALSE	FALSE	0	0	1	1	none	0.0001250044551999
T105	T301	FALSE	FALSE	0	0	1	1	none	0.0001334297229431
T107	T301	FALSE	FALSE	0	0	1	1	none	9.24721059703999e-05
T126	T301	FALSE	FALSE	1	0	1	1	anc	4.9983459414e-06
T156	T301	FALSE	FALSE	0	0	1	1	none	0.0001332651551848
T159a	T301	FALSE	FALSE	0	0	1	1	none	0.0001401744973702
T182	T301	FALSE	FALSE	0	0	1	1	none	0.0001340911189847
T188	T301	FALSE	FALSE	0	0	1	1	none	0.0001316159739171
T192	T301	FALSE	FALSE	0	0	1	1	none	1.57455333177e-05
T223	T301	FALSE	FALSE	0	0	1	1	none	0.0001330156697461
T225	T301	FALSE	FALSE	0	0	1	1	none	0.0001339996344355
T230	T301	FALSE	FALSE	0	0	1	1	none	0.000141401008325
T232	T301	FALSE	FALSE	0	0	1	1	none	1.86600155364e-05
T241	T301	FALSE	FALSE	0	0	1	1	none	0.0001450695620264
T270	T301	FALSE	FALSE	0	0	1	1	none	2.11773344928e-05
T271b	T301	FALSE	FALSE	0	0	1	1	none	0.0001352261453903
S002	T303	FALSE	FALSE	0	0	1	1	none	0.0001331329324257
S007	T303	FALSE	FALSE	0	0	1	1	none	0.0001261278809522
S021	T303	FALSE	FALSE	0	0	1	1	none	0.0001318751770575
S024	T303	FALSE	FALSE	0	0	1	1	none	0.0001319819778351
S025	T303	FALSE	FALSE	0	0	1	1	none	0.0001394478688743
S026	T303	FALSE	FALSE	0	0	1	1	none	0.0001331664355213
S038	T303	FALSE	FALSE	0	0	1	1	none	0.0001290572948938
S039	T303	FALSE	FALSE	0	0	1	1	none	0.0001327360699175
S040	T303	FALSE	FALSE	0	0	1	1	none	6.57061930223e-05
S042	T303	FALSE	FALSE	0	0	1	1	none	0.0001312205905029
S071	T303	FALSE	FALSE	0	0	1	1	none	5.03831808663e-05
S078	T303	FALSE	FALSE	0	0	1	1	none	0.0001322800402963
S081	T303	FALSE	FALSE	0	0	1	1	none	0.000131245087712
S085	T303	FALSE	FALSE	0	0	1	1	none	8.51451791253e-05
S087	T303	FALSE	FALSE	0	0	1	1	none	8.72817941589e-05
S093	T303	FALSE	FALSE	0	0	1	1	none	5.55632007283e-05
S097	T303	FALSE	FALSE	0	0	1	1	none	0.0001384134118233
S102	T303	FALSE	FALSE	0	0	1	1	none	6.68005796713e-05
S106	T303	FALSE	FALSE	0	0	1	1	none	0.0001302571505547
S130	T303	FALSE	FALSE	0	0	1	1	none	8.80079263311e-05
T009	T303	FALSE	FALSE	0	0	1	1	none	0.0001414204247087
T010	T303	FALSE	FALSE	0	0	1	1	none	0.0001404992239787
T013	T303	FALSE	FALSE	0	0	1	1	none	0.0001368827732648
T014	T303	FALSE	FALSE	0	0	1	1	none	0.0001326714402715
T020	T303	FALSE	FALSE	0	0	1	1	none	0.000130311444662
T021	T303	FALSE	FALSE	0	0	1	1	none	0.0001411059586741
T028	T303	FALSE	FALSE	0	0	1	1	none	0.0001264380087246
T035a	T303	FALSE	FALSE	0	0	1	1	none	8.75274820493e-05
T035b	T303	FALSE	FALSE	0	0	1	1	none	0.0001417138962083
T040	T303	FALSE	FALSE	0	0	1	1	none	0.0001327149291976
T056	T303	FALSE	FALSE	0	0	1	1	none	0.0001457912094007
T059	T303	FALSE	FALSE	0	0	1	1	none	7.30638183933e-05
T065	T303	FALSE	FALSE	0	0	1	1	none	0.0001312895889168
T069	T303	FALSE	FALSE	0	0	1	1	none	5.97625130349e-05
T071	T303	FALSE	FALSE	0	0	1	1	none	0.0001197921121766
T073	T303	FALSE	FALSE	0	0	1	1	none	0.0001417192141515
T075	T303	FALSE	FALSE	0	0	1	1	none	0.0001318303321912
T077	T303	FALSE	FALSE	0	0	1	1	none	0.0001417192141515
T087	T303	FALSE	FALSE	0	0	1	1	none	0.0001404873852535
T095	T303	FALSE	FALSE	0	0	1	1	none	8.78789500345e-05
T099a	T303	FALSE	FALSE	0	0	1	1	none	8.65031424197e-05
T102	T303	FALSE	FALSE	0	0	1	1	none	8.97187164667e-05
T104	T303	FALSE	FALSE	0	0	1	1	none	0.0001240908321284
T105	T303	FALSE	FALSE	0	0	1	1	none	0.0001325160998716
T107	T303	FALSE	FALSE	0	0	1	1	none	9.15584828989e-05
T126	T303	TRUE	TRUE	1	0	1	1	anc	2.1458245856e-06
T156	T303	FALSE	FALSE	0	0	1	1	none	0.0001323515321133
T159a	T303	FALSE	FALSE	0	0	1	1	none	0.0001392608742987
T182	T303	FALSE	FALSE	0	0	1	1	none	0.0001331774959132
T188	T303	FALSE	FALSE	0	0	1	1	none	0.0001307023508456
T192	T303	FALSE	FALSE	0	0	1	1	none	1.48319102462e-05
T223	T303	FALSE	FALSE	0	0	1	1	none	0.0001321020466746
T225	T303	FALSE	FALSE	0	0	1	1	none	0.000133086011364
T230	T303	FALSE	FALSE	0	0	1	1	none	0.0001404873852535
T232	T303	FALSE	FALSE	0	0	1	1	none	1.77463924649e-05
T241	T303	FALSE	FALSE	0	0	1	1	none	0.0001441559389549
T270	T303	FALSE	FALSE	0	0	1	1	none	2.02637114213e-05
T271b	T303	FALSE	FALSE	0	0	1	1	none	0.0001343125223188
T301	T303	FALSE	FALSE	0	0	1	1	none	1.78585935033e-05
S002	T322	FALSE	FALSE	0	0	1	1	none	7.93214284417999e-05
S007	T322	FALSE	FALSE	0	0	1	1	none	4.88591005605e-05
S021	T322	FALSE	FALSE	0	0	1	1	none	7.80636730735999e-05
S024	T322	FALSE	FALSE	0	0	1	1	none	7.81704738511999e-05
S025	T322	FALSE	FALSE	0	0	1	1	none	8.56363648903999e-05
S026	T322	FALSE	FALSE	0	0	1	1	none	7.93549315373999e-05
S038	T322	FALSE	FALSE	0	0	1	1	none	1.30165279273e-05
S039	T322	FALSE	FALSE	0	0	1	1	none	7.89245659335999e-05
S040	T322	FALSE	FALSE	0	0	1	1	none	0.0001042592091084
S042	T322	FALSE	FALSE	0	0	1	1	none	7.74090865189999e-05
S071	T322	FALSE	FALSE	0	0	1	1	none	9.01627079071999e-05
S078	T322	FALSE	FALSE	0	0	1	1	none	7.84685363123999e-05
S081	T322	FALSE	FALSE	0	0	1	1	none	7.74335837280999e-05
S085	T322	FALSE	FALSE	0	0	1	1	none	9.81735594413999e-05
S087	T322	FALSE	FALSE	0	0	1	1	none	0.000100310174475
S093	T322	FALSE	FALSE	0	0	1	1	none	8.63172971363999e-05
S097	T322	FALSE	FALSE	0	0	1	1	none	8.46019078393999e-05
S102	T322	FALSE	FALSE	0	0	1	1	none	0.0001053535957574
S106	T322	FALSE	FALSE	0	0	1	1	none	7.64456465707999e-05
S130	T322	FALSE	FALSE	0	0	1	1	none	0.0001010363066472
T009	T322	FALSE	FALSE	0	0	1	1	none	8.76089207247999e-05
T010	T322	FALSE	FALSE	0	0	1	1	none	8.66877199947999e-05
T013	T322	FALSE	FALSE	0	0	1	1	none	9.8434330431e-06
T014	T322	FALSE	FALSE	0	0	1	1	none	7.88599362875999e-05
T020	T322	FALSE	FALSE	0	0	1	1	none	1.42706776955e-05
T021	T322	FALSE	FALSE	0	0	1	1	none	8.72944546901999e-05
T028	T322	FALSE	FALSE	0	0	1	1	none	4.91692283329e-05
T035a	T322	FALSE	FALSE	0	0	1	1	none	0.0001005558623654
T035b	T322	FALSE	FALSE	0	0	1	1	none	8.79023922243999e-05
T040	T322	FALSE	FALSE	0	0	1	1	none	7.89034252136999e-05
T056	T322	FALSE	FALSE	0	0	1	1	none	9.19797054167999e-05
T059	T322	FALSE	FALSE	0	0	1	1	none	0.0001116168344794
T065	T322	FALSE	FALSE	0	0	1	1	none	1.27958000407e-05
T069	T322	FALSE	FALSE	0	0	1	1	none	0.0001174518528838
T071	T322	FALSE	FALSE	0	0	1	1	none	4.25233317849e-05
T073	T322	FALSE	FALSE	0	0	1	1	none	8.79077101675999e-05
T075	T322	FALSE	FALSE	0	0	1	1	none	7.60331838795e-05
T077	T322	FALSE	FALSE	0	0	1	1	none	8.79077101675999e-05
T087	T322	FALSE	FALSE	0	0	1	1	none	8.66758812695999e-05
T095	T322	FALSE	FALSE	0	0	1	1	none	0.0001009073303506
T099a	T322	FALSE	FALSE	0	0	1	1	none	9.95315227357999e-05
T102	T322	FALSE	FALSE	0	0	1	1	none	0.0001027470967828
T104	T322	FALSE	FALSE	0	0	1	1	none	4.68220517367e-05
T105	T322	FALSE	FALSE	0	0	1	1	none	1.40223109955e-05
T107	T322	FALSE	FALSE	0	0	1	1	none	0.000104586863215
T126	T322	FALSE	FALSE	0	0	1	1	none	0.0001277806152158
T156	T322	FALSE	FALSE	0	0	1	1	none	1.75372761016e-05
T159a	T322	FALSE	FALSE	0	0	1	1	none	8.54493703147999e-05
T182	T322	FALSE	FALSE	0	0	1	1	none	1.83632399015e-05
T188	T322	FALSE	FALSE	0	0	1	1	none	5.34335704539e-05
T192	T322	FALSE	FALSE	0	0	1	1	none	0.0001359798066783
T223	T322	FALSE	FALSE	0	0	1	1	none	1.72877906629e-05
T225	T322	FALSE	FALSE	0	0	1	1	none	1.82717553523e-05
T230	T322	FALSE	FALSE	0	0	1	1	none	8.66758812695999e-05
T232	T322	FALSE	FALSE	0	0	1	1	none	0.0001247646868138
T241	T322	FALSE	FALSE	0	0	1	1	none	7.2895830458e-06
T270	T322	FALSE	FALSE	0	0	1	1	none	0.0001272820057702
T271b	T322	FALSE	FALSE	0	0	1	1	none	1.94982663071e-05
T301	T322	FALSE	FALSE	0	0	1	1	none	0.0001402330008902
T303	T322	FALSE	FALSE	0	0	1	1	none	0.0001393193778187
S002	T327b	FALSE	FALSE	0	0	1	1	none	0.0001111360514836
S007	T327b	FALSE	FALSE	0	0	1	1	none	0.0001041310000101
S021	T327b	FALSE	FALSE	0	0	1	1	none	0.0001098782961154
S024	T327b	FALSE	FALSE	0	0	1	1	none	0.000109985096893
S025	T327b	FALSE	FALSE	0	0	1	1	none	0.0001174509879322
S026	T327b	FALSE	FALSE	0	0	1	1	none	0.0001111695545792
S038	T327b	FALSE	FALSE	0	0	1	1	none	0.0001070604139517
S039	T327b	FALSE	FALSE	0	0	1	1	none	0.0001107391889754
S040	T327b	FALSE	FALSE	0	0	1	1	none	4.37093120802e-05
S042	T327b	FALSE	FALSE	0	0	1	1	none	0.0001092237095608
S071	T327b	FALSE	FALSE	0	0	1	1	none	2.83862999242e-05
S078	T327b	FALSE	FALSE	0	0	1	1	none	0.0001102831593542
S081	T327b	FALSE	FALSE	0	0	1	1	none	0.0001092482067699
S085	T327b	FALSE	FALSE	0	0	1	1	none	6.31482981832e-05
S087	T327b	FALSE	FALSE	0	0	1	1	none	6.52849132168e-05
S093	T327b	FALSE	FALSE	0	0	1	1	none	3.35663197862e-05
S097	T327b	FALSE	FALSE	0	0	1	1	none	0.0001164165308812
S102	T327b	FALSE	FALSE	0	0	1	1	none	4.48036987292e-05
S106	T327b	FALSE	FALSE	0	0	1	1	none	0.0001082602696126
S130	T327b	FALSE	FALSE	0	0	1	1	none	6.6011045389e-05
T009	T327b	FALSE	FALSE	0	0	1	1	none	0.0001194235437666
T010	T327b	FALSE	FALSE	0	0	1	1	none	0.0001185023430366
T013	T327b	FALSE	FALSE	0	0	1	1	none	0.0001148858923227
T014	T327b	FALSE	FALSE	0	0	1	1	none	0.0001106745593294
T020	T327b	FALSE	FALSE	0	0	1	1	none	0.0001083145637199
T021	T327b	FALSE	FALSE	0	0	1	1	none	0.000119109077732
T028	T327b	FALSE	FALSE	0	0	1	1	none	0.0001044411277825
T035a	T327b	FALSE	FALSE	0	0	1	1	none	6.55306011072e-05
T035b	T327b	FALSE	FALSE	0	0	1	1	none	0.0001197170152662
T040	T327b	FALSE	FALSE	0	0	1	1	none	0.0001107180482555
T056	T327b	FALSE	FALSE	0	0	1	1	none	0.0001237943284586
T059	T327b	FALSE	FALSE	0	0	1	1	none	5.10669374512e-05
T065	T327b	FALSE	FALSE	0	0	1	1	none	0.0001092927079747
T069	T327b	FALSE	FALSE	0	0	1	1	none	5.01636002568e-05
T071	T327b	FALSE	FALSE	0	0	1	1	none	9.77952312345e-05
T073	T327b	FALSE	FALSE	0	0	1	1	none	0.0001197223332094
T075	T327b	FALSE	FALSE	0	0	1	1	none	0.0001098334512491
T077	T327b	FALSE	FALSE	0	0	1	1	none	0.0001197223332094
T087	T327b	FALSE	FALSE	0	0	1	1	none	0.0001184905043114
T095	T327b	FALSE	FALSE	0	0	1	1	none	6.58820690924e-05
T099a	T327b	FALSE	FALSE	0	0	1	1	none	6.45062614776e-05
T102	T327b	FALSE	FALSE	0	0	1	1	none	6.77218355246e-05
T104	T327b	FALSE	FALSE	0	0	1	1	none	0.0001020939511863
T105	T327b	FALSE	FALSE	0	0	1	1	none	0.0001105192189295
T107	T327b	FALSE	FALSE	0	0	1	1	none	6.95616019568e-05
T126	T327b	FALSE	FALSE	0	0	1	1	none	6.04923625888e-05
T156	T327b	FALSE	FALSE	0	0	1	1	none	0.0001103546511712
T159a	T327b	FALSE	FALSE	0	0	1	1	none	0.0001172639933566
T182	T327b	FALSE	FALSE	0	0	1	1	none	0.0001111806149711
T188	T327b	FALSE	FALSE	0	0	1	1	none	0.0001087054699035
T192	T327b	FALSE	FALSE	0	0	1	1	none	6.86915540513e-05
T223	T327b	FALSE	FALSE	0	0	1	1	none	0.0001101051657325
T225	T327b	FALSE	FALSE	0	0	1	1	none	0.0001110891304219
T230	T327b	FALSE	FALSE	0	0	1	1	none	0.0001184905043114
T232	T327b	FALSE	FALSE	0	0	1	1	none	5.74764341868e-05
T241	T327b	FALSE	FALSE	0	0	1	1	none	0.0001221590580128
T270	T327b	FALSE	FALSE	0	0	1	1	none	5.99937531432e-05
T271b	T327b	FALSE	FALSE	0	0	1	1	none	0.0001123156413767
T301	T327b	FALSE	FALSE	0	0	1	1	none	7.29447482632e-05
T303	T327b	FALSE	FALSE	0	0	1	1	none	7.20311251917e-05
T322	T327b	FALSE	FALSE	0	0	1	1	none	0.0001173224968766
S002	T330	TRUE	TRUE	0	0	1	1	none	0.0001099095405288
S007	T330	TRUE	TRUE	0	0	1	1	none	0.0001029044890553
S021	T330	TRUE	TRUE	0	0	1	1	none	0.0001086517851606
S024	T330	TRUE	TRUE	0	0	1	1	none	0.0001087585859382
S025	T330	TRUE	TRUE	0	0	1	1	none	0.0001162244769774
S026	T330	TRUE	TRUE	0	0	1	1	none	0.0001099430436244
S038	T330	TRUE	TRUE	0	0	1	1	none	0.0001058339029969
S039	T330	TRUE	TRUE	0	0	1	1	none	0.0001095126780206
S040	T330	TRUE	TRUE	0	0	1	1	none	4.24828011254e-05
S042	T330	TRUE	TRUE	0	0	1	1	none	0.000107997198606
S071	T330	TRUE	TRUE	0	0	1	1	none	2.71597889694e-05
S078	T330	TRUE	TRUE	0	0	1	1	none	0.0001090566483994
S081	T330	TRUE	TRUE	0	0	1	1	none	0.0001080216958151
S085	T330	TRUE	TRUE	0	0	1	1	none	6.19217872284e-05
S087	T330	TRUE	TRUE	0	0	1	1	none	6.4058402262e-05
S093	T330	TRUE	TRUE	0	0	1	1	none	3.23398088314e-05
S097	T330	TRUE	TRUE	0	0	1	1	none	0.0001151900199264
S102	T330	TRUE	TRUE	0	0	1	1	none	4.35771877744e-05
S106	T330	TRUE	TRUE	0	0	1	1	none	0.0001070337586578
S130	T330	TRUE	TRUE	0	0	1	1	none	6.47845344342e-05
T009	T330	FALSE	FALSE	0	0	1	1	none	0.0001181970328118
T010	T330	TRUE	TRUE	0	0	1	1	none	0.0001172758320818
T013	T330	FALSE	FALSE	0	0	1	1	none	0.0001136593813679
T014	T330	TRUE	TRUE	0	0	1	1	none	0.0001094480483746
T020	T330	TRUE	TRUE	0	0	1	1	none	0.0001070880527651
T021	T330	TRUE	TRUE	0	0	1	1	none	0.0001178825667772
T028	T330	TRUE	TRUE	0	0	1	1	none	0.0001032146168277
T035a	T330	TRUE	TRUE	0	0	1	1	none	6.43040901524e-05
T035b	T330	FALSE	FALSE	0	0	1	1	none	0.0001184905043114
T040	T330	TRUE	TRUE	0	0	1	1	none	0.0001094915373007
T056	T330	FALSE	FALSE	0	0	1	1	none	0.0001225678175038
T059	T330	TRUE	TRUE	0	0	1	1	none	4.98404264964e-05
T065	T330	TRUE	TRUE	0	0	1	1	none	0.0001080661970199
T069	T330	TRUE	TRUE	0	0	1	1	none	4.8937089302e-05
T071	T330	TRUE	TRUE	0	0	1	1	none	9.65687202797e-05
T073	T330	TRUE	TRUE	0	0	1	1	none	0.0001184958222546
T075	T330	TRUE	TRUE	0	0	1	1	none	0.0001086069402943
T077	T330	TRUE	TRUE	0	0	1	1	none	0.0001184958222546
T087	T330	FALSE	FALSE	0	0	1	1	none	0.0001172639933566
T095	T330	TRUE	TRUE	0	0	1	1	none	6.46555581376e-05
T099a	T330	TRUE	TRUE	0	0	1	1	none	6.32797505228e-05
T102	T330	FALSE	FALSE	0	0	1	1	none	6.64953245698e-05
T104	T330	FALSE	FALSE	0	0	1	1	none	0.0001008674402315
T105	T330	FALSE	FALSE	0	0	1	1	none	0.0001092927079747
T107	T330	FALSE	FALSE	0	0	1	1	none	6.8335091002e-05
T126	T330	TRUE	TRUE	0	0	1	1	none	5.9265851634e-05
T156	T330	FALSE	FALSE	0	0	1	1	none	0.0001091281402164
T159a	T330	TRUE	TRUE	0	0	1	1	none	0.0001160374824018
T182	T330	FALSE	FALSE	0	0	1	1	none	0.0001099541040163
T188	T330	TRUE	TRUE	0	0	1	1	none	0.0001074789589487
T192	T330	FALSE	FALSE	0	0	1	1	none	6.74650430965e-05
T223	T330	FALSE	FALSE	0	0	1	1	none	0.0001088786547777
T225	T330	FALSE	FALSE	0	0	1	1	none	0.0001098626194671
T230	T330	FALSE	FALSE	0	0	1	1	none	0.0001172639933566
T232	T330	TRUE	TRUE	0	0	1	1	none	5.6249923232e-05
T241	T330	FALSE	FALSE	0	0	1	1	none	0.000120932547058
T270	T330	FALSE	FALSE	0	0	1	1	none	5.87672421884e-05
T271b	T330	FALSE	FALSE	0	0	1	1	none	0.0001110891304219
T301	T330	FALSE	FALSE	0	0	1	1	none	7.17182373084e-05
T303	T330	FALSE	FALSE	0	0	1	1	none	7.08046142369e-05
T322	T330	FALSE	FALSE	0	0	1	1	none	0.0001160959859218
T327b	T330	TRUE	TRUE	0	1	1	1	desc	6.132554774e-07
S002	T335	FALSE	FALSE	0	0	1	1	none	0.0001322168896454
S007	T335	FALSE	FALSE	0	0	1	1	none	0.0001252118381719
S021	T335	FALSE	FALSE	0	0	1	1	none	0.0001309591342772
S024	T335	FALSE	FALSE	0	0	1	1	none	0.0001310659350548
S025	T335	FALSE	FALSE	0	0	1	1	none	0.000138531826094
S026	T335	FALSE	FALSE	0	0	1	1	none	0.000132250392741
S038	T335	FALSE	FALSE	0	0	1	1	none	0.0001281412521135
S039	T335	FALSE	FALSE	0	0	1	1	none	0.0001318200271372
S040	T335	FALSE	FALSE	0	0	1	1	none	6.4790150242e-05
S042	T335	FALSE	FALSE	0	0	1	1	none	0.0001303045477226
S071	T335	FALSE	FALSE	0	0	1	1	none	4.9467138086e-05
S078	T335	FALSE	FALSE	0	0	1	1	none	0.000131363997516
S081	T335	FALSE	FALSE	0	0	1	1	none	0.0001303290449317
S085	T335	FALSE	FALSE	0	0	1	1	none	8.4229136345e-05
S087	T335	FALSE	FALSE	0	0	1	1	none	8.63657513786e-05
S093	T335	FALSE	FALSE	0	0	1	1	none	5.4647157948e-05
S097	T335	FALSE	FALSE	0	0	1	1	none	0.000137497369043
S102	T335	FALSE	FALSE	0	0	1	1	none	6.5884536891e-05
S106	T335	FALSE	FALSE	0	0	1	1	none	0.0001293411077744
S130	T335	FALSE	FALSE	0	0	1	1	none	8.70918835508e-05
T009	T335	FALSE	FALSE	0	0	1	1	none	0.0001405043819284
T010	T335	FALSE	FALSE	0	0	1	1	none	0.0001395831811984
T013	T335	FALSE	FALSE	0	0	1	1	none	0.0001359667304845
T014	T335	FALSE	FALSE	0	0	1	1	none	0.0001317553974912
T020	T335	FALSE	FALSE	0	0	1	1	none	0.0001293954018817
T021	T335	FALSE	FALSE	0	0	1	1	none	0.0001401899158938
T028	T335	FALSE	FALSE	0	0	1	1	none	0.0001255219659443
T035a	T335	FALSE	FALSE	0	0	1	1	none	8.6611439269e-05
T035b	T335	FALSE	FALSE	0	0	1	1	none	0.000140797853428
T040	T335	FALSE	FALSE	0	0	1	1	none	0.0001317988864173
T056	T335	FALSE	FALSE	0	0	1	1	none	0.0001448751666204
T059	T335	FALSE	FALSE	0	0	1	1	none	7.2147775613e-05
T065	T335	FALSE	FALSE	0	0	1	1	none	0.0001303735461365
T069	T335	FALSE	FALSE	0	0	1	1	none	5.88464702546e-05
T071	T335	FALSE	FALSE	0	0	1	1	none	0.0001188760693963
T073	T335	FALSE	FALSE	0	0	1	1	none	0.0001408031713712
T075	T335	FALSE	FALSE	0	0	1	1	none	0.0001309142894109
T077	T335	FALSE	FALSE	0	0	1	1	none	0.0001408031713712
T087	T335	FALSE	FALSE	0	0	1	1	none	0.0001395713424732
T095	T335	FALSE	FALSE	0	0	1	1	none	8.69629072542e-05
T099a	T335	FALSE	FALSE	0	0	1	1	none	8.55870996394e-05
T102	T335	FALSE	FALSE	0	0	1	1	none	8.88026736864e-05
T104	T335	FALSE	FALSE	0	0	1	1	none	0.0001231747893481
T105	T335	FALSE	FALSE	0	0	1	1	none	0.0001316000570913
T107	T335	FALSE	FALSE	0	0	1	1	none	9.06424401185999e-05
T126	T335	TRUE	TRUE	1	0	1	1	anc	6.132554774e-07
[truncated: 1,161 more rows]
