# Supplementary material for: Improved characterisation of MRSA transmission using within-host bacterial sequence diversity
Source: eLife. 2019 Oct 8;8:e46402. doi: 10.7554/eLife.46402 (PMC6954020; doi:10.7554/eLife.46402)
Supplement: Figure 9—source data 1. [file elife-46402-fig9-data1.zip › Figure 9-source data 1/classifications/Classification_Posterior_ds_10percol_12.csv]

host.1	host.2	adjacent	contiguous	paths12	paths21	nodes1	nodes2	path.classification	min.distance.between.subgraphs
S002	S007	TRUE	TRUE	0	0	1	1	none	7.1022018311e-05
S002	S021	TRUE	TRUE	0	0	1	1	none	1.2863574504e-05
S007	S021	TRUE	TRUE	0	0	1	1	none	7.3262647863e-05
S002	S024	TRUE	TRUE	0	0	1	1	none	1.47595123054e-05
S007	S024	TRUE	TRUE	0	0	1	1	none	7.51585856644e-05
S021	S024	TRUE	TRUE	0	0	1	1	none	5.9916873126e-06
S002	S025	TRUE	TRUE	0	0	1	1	none	2.2680580429e-05
S007	S025	TRUE	TRUE	0	0	1	1	none	7.5499068856e-05
S021	S025	TRUE	TRUE	0	0	1	1	none	2.4921209981e-05
S024	S025	TRUE	TRUE	0	0	1	1	none	2.68171477824e-05
S002	S026	TRUE	TRUE	0	0	1	1	none	1.94519808175e-05
S007	S026	TRUE	TRUE	0	0	1	1	none	7.22704692445e-05
S021	S026	TRUE	TRUE	0	0	1	1	none	2.16926103695e-05
S024	S026	TRUE	TRUE	0	0	1	1	none	2.35885481709e-05
S025	S026	TRUE	TRUE	0	0	1	1	none	1.91207418865e-05
S002	S038	TRUE	TRUE	0	0	1	1	none	7.56448253731e-05
S007	S038	TRUE	TRUE	0	0	1	1	none	5.36422068961e-05
S021	S038	TRUE	TRUE	0	0	1	1	none	7.78854549251e-05
S024	S038	TRUE	TRUE	0	0	1	1	none	7.97813927265e-05
S025	S038	TRUE	TRUE	0	0	1	1	none	8.01218759181e-05
S026	S038	TRUE	TRUE	0	0	1	1	none	7.68932763066e-05
S002	S039	TRUE	TRUE	0	0	1	1	none	1.2818591406e-05
S007	S039	TRUE	TRUE	0	0	1	1	none	7.3217664765e-05
S021	S039	TRUE	TRUE	0	0	1	1	none	2.853971848e-06
S024	S039	TRUE	TRUE	0	0	1	1	none	5.9467042146e-06
S025	S039	TRUE	TRUE	0	0	1	1	none	2.4876226883e-05
S026	S039	TRUE	TRUE	0	0	1	1	none	2.16476272715e-05
S038	S039	TRUE	TRUE	0	0	1	1	none	7.78404718271e-05
S002	S040	TRUE	TRUE	0	0	1	1	none	0.0001116316730401
S007	S040	TRUE	TRUE	0	0	1	1	none	0.0001000985438471
S021	S040	TRUE	TRUE	0	0	1	1	none	0.0001138723025921
S024	S040	TRUE	TRUE	0	0	1	1	none	0.0001157682403935
S025	S040	TRUE	TRUE	0	0	1	1	none	0.0001161087235851
S026	S040	TRUE	TRUE	0	0	1	1	none	0.0001128801239736
S038	S040	TRUE	TRUE	0	0	1	1	none	0.0001047213509092
S039	S040	TRUE	TRUE	0	0	1	1	none	0.0001138273194941
S002	S042	TRUE	TRUE	0	0	1	1	none	1.24162755804e-05
S007	S042	TRUE	TRUE	0	0	1	1	none	7.28153489394e-05
S021	S042	TRUE	TRUE	0	0	1	1	none	4.837101207e-06
S024	S042	TRUE	TRUE	0	0	1	1	none	6.7330390084e-06
S025	S042	TRUE	TRUE	0	0	1	1	none	2.44739110574e-05
S026	S042	TRUE	TRUE	0	0	1	1	none	2.12453114459e-05
S038	S042	TRUE	TRUE	0	0	1	1	none	7.74381560015e-05
S039	S042	TRUE	TRUE	0	0	1	1	none	4.792118109e-06
S040	S042	TRUE	TRUE	0	0	1	1	none	0.0001134250036685
S002	S071	TRUE	TRUE	0	0	1	1	none	9.53199536394e-05
S007	S071	TRUE	TRUE	0	0	1	1	none	8.37868244464e-05
S021	S071	TRUE	TRUE	0	0	1	1	none	9.75605831914e-05
S024	S071	TRUE	TRUE	0	0	1	1	none	9.94565209928e-05
S025	S071	TRUE	TRUE	0	0	1	1	none	9.97970041844e-05
S026	S071	TRUE	TRUE	0	0	1	1	none	9.65684045729e-05
S038	S071	TRUE	TRUE	0	0	1	1	none	8.84096315085e-05
S039	S071	TRUE	TRUE	0	0	1	1	none	9.75156000934e-05
S040	S071	TRUE	TRUE	0	0	1	1	none	2.01597508581e-05
S042	S071	TRUE	TRUE	0	0	1	1	none	9.71132842678e-05
S002	S078	TRUE	TRUE	0	0	1	1	none	1.1731965936e-05
S007	S078	TRUE	TRUE	0	0	1	1	none	7.2131039295e-05
S021	S078	TRUE	TRUE	0	0	1	1	none	5.341442182e-06
S024	S078	TRUE	TRUE	0	0	1	1	none	7.2373799834e-06
S025	S078	TRUE	TRUE	0	0	1	1	none	2.3789601413e-05
S026	S078	TRUE	TRUE	0	0	1	1	none	2.05610018015e-05
S038	S078	TRUE	TRUE	0	0	1	1	none	7.67538463571e-05
S039	S078	TRUE	TRUE	0	0	1	1	none	5.296459084e-06
S040	S078	TRUE	TRUE	0	0	1	1	none	0.0001127406940241
S042	S078	TRUE	TRUE	0	0	1	1	none	4.8941432584e-06
S071	S078	TRUE	TRUE	0	0	1	1	none	9.64289746234e-05
S002	S081	TRUE	TRUE	0	0	1	1	none	1.38059066168e-05
S007	S081	TRUE	TRUE	0	0	1	1	none	7.42049799758e-05
S021	S081	TRUE	TRUE	0	0	1	1	none	5.038081624e-06
S024	S081	TRUE	TRUE	0	0	1	1	none	3.3309069274e-06
S025	S081	TRUE	TRUE	0	0	1	1	none	2.58635420938e-05
S026	S081	TRUE	TRUE	0	0	1	1	none	2.26349424823e-05
S038	S081	TRUE	TRUE	0	0	1	1	none	7.88277870379e-05
S039	S081	TRUE	TRUE	0	0	1	1	none	4.993098526e-06
S040	S081	TRUE	TRUE	0	0	1	1	none	0.0001148146347049
S042	S081	TRUE	TRUE	0	0	1	1	none	5.7794333198e-06
S071	S081	TRUE	TRUE	0	0	1	1	none	9.85029153042e-05
S078	S081	TRUE	TRUE	0	0	1	1	none	6.2837742948e-06
S002	S085	TRUE	TRUE	0	0	1	1	none	0.0001021339240957
S007	S085	TRUE	TRUE	0	0	1	1	none	9.06007949027e-05
S021	S085	TRUE	TRUE	0	0	1	1	none	0.0001043745536477
S024	S085	TRUE	TRUE	0	0	1	1	none	0.0001062704914491
S025	S085	TRUE	TRUE	0	0	1	1	none	0.0001066109746407
S026	S085	TRUE	TRUE	0	0	1	1	none	0.0001033823750292
S038	S085	TRUE	TRUE	0	0	1	1	none	9.52236019648e-05
S039	S085	TRUE	TRUE	0	0	1	1	none	0.0001043295705497
S040	S085	TRUE	TRUE	0	0	1	1	none	4.28563044724e-05
S042	S085	TRUE	TRUE	0	0	1	1	none	0.0001039272547241
S071	S085	TRUE	TRUE	0	0	1	1	none	2.65445850717e-05
S078	S085	TRUE	TRUE	0	0	1	1	none	0.0001032429450797
S081	S085	TRUE	TRUE	0	0	1	1	none	0.0001053168857605
S002	S087	TRUE	TRUE	0	0	1	1	none	0.0001088661527568
S007	S087	TRUE	TRUE	0	0	1	1	none	9.73330235638e-05
S021	S087	TRUE	TRUE	0	0	1	1	none	0.0001111067823088
S024	S087	TRUE	TRUE	0	0	1	1	none	0.0001130027201102
S025	S087	TRUE	TRUE	0	0	1	1	none	0.0001133432033018
S026	S087	TRUE	TRUE	0	0	1	1	none	0.0001101146036903
S038	S087	TRUE	TRUE	0	0	1	1	none	0.0001019558306259
S039	S087	TRUE	TRUE	0	0	1	1	none	0.0001110617992108
S040	S087	TRUE	TRUE	0	0	1	1	none	4.95885331335e-05
S042	S087	TRUE	TRUE	0	0	1	1	none	0.0001106594833852
S071	S087	TRUE	TRUE	0	0	1	1	none	3.32768137328e-05
S078	S087	TRUE	TRUE	0	0	1	1	none	0.0001099751737408
S081	S087	TRUE	TRUE	0	0	1	1	none	0.0001120491144216
S085	S087	TRUE	TRUE	0	0	1	1	none	2.11965255831e-05
S002	S093	TRUE	TRUE	0	0	1	1	none	8.77928467514e-05
S007	S093	TRUE	TRUE	0	0	1	1	none	7.62597175584e-05
S021	S093	TRUE	TRUE	0	0	1	1	none	9.00334763034e-05
S024	S093	TRUE	TRUE	0	0	1	1	none	9.19294141048e-05
S025	S093	TRUE	TRUE	0	0	1	1	none	9.22698972964e-05
S026	S093	TRUE	TRUE	0	0	1	1	none	8.90412976849e-05
S038	S093	TRUE	TRUE	0	0	1	1	none	8.08825246205e-05
S039	S093	TRUE	TRUE	0	0	1	1	none	8.99884932054e-05
S040	S093	TRUE	TRUE	0	0	1	1	none	2.50274769081e-05
S042	S093	TRUE	TRUE	0	0	1	1	none	8.95861773798e-05
S071	S093	TRUE	TRUE	0	0	1	1	none	8.7157575074e-06
S078	S093	TRUE	TRUE	0	0	1	1	none	8.89018677354e-05
S081	S093	TRUE	TRUE	0	0	1	1	none	9.09758084162e-05
S085	S093	TRUE	TRUE	0	0	1	1	none	1.90174781837e-05
S087	S093	TRUE	TRUE	0	0	1	1	none	2.57497068448e-05
S002	S097	TRUE	TRUE	0	0	1	1	none	2.04980415524e-05
S007	S097	TRUE	TRUE	0	0	1	1	none	7.33165299794e-05
S021	S097	TRUE	TRUE	0	0	1	1	none	2.27386711044e-05
S024	S097	TRUE	TRUE	0	0	1	1	none	2.46346089058e-05
S025	S097	TRUE	TRUE	0	0	1	1	none	4.0510367954e-06
S026	S097	TRUE	TRUE	0	0	1	1	none	1.69382030099e-05
S038	S097	TRUE	TRUE	0	0	1	1	none	7.79393370415e-05
S039	S097	TRUE	TRUE	0	0	1	1	none	2.26936880064e-05
S040	S097	TRUE	TRUE	0	0	1	1	none	0.0001139261847085
S042	S097	TRUE	TRUE	0	0	1	1	none	2.22913721808e-05
S071	S097	TRUE	TRUE	0	0	1	1	none	9.76144653078e-05
S078	S097	TRUE	TRUE	0	0	1	1	none	2.16070625364e-05
S081	S097	TRUE	TRUE	0	0	1	1	none	2.36810032172e-05
S085	S097	TRUE	TRUE	0	0	1	1	none	0.0001044284357641
S087	S097	TRUE	TRUE	0	0	1	1	none	0.0001111606644252
S093	S097	TRUE	TRUE	0	0	1	1	none	9.00873584198e-05
S002	S102	TRUE	TRUE	0	0	1	1	none	0.0001119524679117
S007	S102	TRUE	TRUE	0	0	1	1	none	0.0001004193387187
S021	S102	TRUE	TRUE	0	0	1	1	none	0.0001141930974637
S024	S102	TRUE	TRUE	0	0	1	1	none	0.0001160890352651
S025	S102	TRUE	TRUE	0	0	1	1	none	0.0001164295184567
S026	S102	TRUE	TRUE	0	0	1	1	none	0.0001132009188452
S038	S102	TRUE	TRUE	0	0	1	1	none	0.0001050421457808
S039	S102	TRUE	TRUE	0	0	1	1	none	0.0001141481143657
S040	S102	TRUE	TRUE	0	0	1	1	none	2.6980961104e-06
S042	S102	TRUE	TRUE	0	0	1	1	none	0.0001137457985401
S071	S102	TRUE	TRUE	0	0	1	1	none	2.04805457297e-05
S078	S102	TRUE	TRUE	0	0	1	1	none	0.0001130614888957
S081	S102	TRUE	TRUE	0	0	1	1	none	0.0001151354295765
S085	S102	TRUE	TRUE	0	0	1	1	none	4.3177099344e-05
S087	S102	TRUE	TRUE	0	0	1	1	none	4.99093280051e-05
S093	S102	TRUE	TRUE	0	0	1	1	none	2.53482717797e-05
S097	S102	TRUE	TRUE	0	0	1	1	none	0.0001142469795801
S002	S106	TRUE	TRUE	0	0	1	1	none	1.0787617562e-05
S007	S106	TRUE	TRUE	0	0	1	1	none	7.4056712087e-05
S021	S106	TRUE	TRUE	0	0	1	1	none	1.589826828e-05
S024	S106	TRUE	TRUE	0	0	1	1	none	1.77942060814e-05
S025	S106	TRUE	TRUE	0	0	1	1	none	2.5715274205e-05
S026	S106	TRUE	TRUE	0	0	1	1	none	2.24866745935e-05
S038	S106	TRUE	TRUE	0	0	1	1	none	7.86795191491e-05
S039	S106	TRUE	TRUE	0	0	1	1	none	1.5853285182e-05
S040	S106	TRUE	TRUE	0	0	1	1	none	0.0001146663668161
S042	S106	TRUE	TRUE	0	0	1	1	none	1.54509693564e-05
S071	S106	TRUE	TRUE	0	0	1	1	none	9.83546474154e-05
S078	S106	TRUE	TRUE	0	0	1	1	none	1.4766659712e-05
S081	S106	TRUE	TRUE	0	0	1	1	none	1.68406003928e-05
S085	S106	TRUE	TRUE	0	0	1	1	none	0.0001051686178717
S087	S106	TRUE	TRUE	0	0	1	1	none	0.0001119008465328
S093	S106	TRUE	TRUE	0	0	1	1	none	9.08275405274e-05
S097	S106	TRUE	TRUE	0	0	1	1	none	2.35327353284e-05
S102	S106	TRUE	TRUE	0	0	1	1	none	0.0001149871616877
S002	S130	TRUE	TRUE	0	0	1	1	none	0.0001078657388035
S007	S130	TRUE	TRUE	0	0	1	1	none	9.63326096105e-05
S021	S130	TRUE	TRUE	0	0	1	1	none	0.0001101063683555
S024	S130	TRUE	TRUE	0	0	1	1	none	0.0001120023061569
S025	S130	TRUE	TRUE	0	0	1	1	none	0.0001123427893485
S026	S130	TRUE	TRUE	0	0	1	1	none	0.000109114189737
S038	S130	TRUE	TRUE	0	0	1	1	none	0.0001009554166726
S039	S130	TRUE	TRUE	0	0	1	1	none	0.0001100613852575
S040	S130	TRUE	TRUE	0	0	1	1	none	4.85881191802e-05
S042	S130	TRUE	TRUE	0	0	1	1	none	0.0001096590694319
S071	S130	TRUE	TRUE	0	0	1	1	none	3.22763997795e-05
S078	S130	TRUE	TRUE	0	0	1	1	none	0.0001089747597875
S081	S130	TRUE	TRUE	0	0	1	1	none	0.0001110487004683
S085	S130	TRUE	TRUE	0	0	1	1	none	2.01961116298e-05
S087	S130	TRUE	TRUE	0	0	1	1	none	2.1890645727e-06
S093	S130	TRUE	TRUE	0	0	1	1	none	2.47492928915e-05
S097	S130	TRUE	TRUE	0	0	1	1	none	0.0001101602504719
S102	S130	TRUE	TRUE	0	0	1	1	none	4.89089140518e-05
S106	S130	TRUE	TRUE	0	0	1	1	none	0.0001109004325795
S002	T009	FALSE	FALSE	0	0	1	1	none	2.53534054787e-05
S007	T009	FALSE	FALSE	0	0	1	1	none	7.81718939057e-05
S021	T009	FALSE	FALSE	0	0	1	1	none	2.75940350307e-05
S024	T009	FALSE	FALSE	0	0	1	1	none	2.94899728321e-05
S025	T009	FALSE	FALSE	0	0	1	1	none	2.50221665477e-05
S026	T009	FALSE	FALSE	0	0	1	1	none	1.45575238262e-05
S038	T009	FALSE	FALSE	0	0	1	1	none	8.27947009678e-05
S039	T009	FALSE	FALSE	0	0	1	1	none	2.75490519327e-05
S040	T009	FALSE	FALSE	0	0	1	1	none	0.0001187815486348
S042	T009	FALSE	FALSE	0	0	1	1	none	2.71467361071e-05
S071	T009	FALSE	FALSE	0	0	1	1	none	0.0001024698292341
S078	T009	FALSE	FALSE	0	0	1	1	none	2.64624264627e-05
S081	T009	FALSE	FALSE	0	0	1	1	none	2.85363671435e-05
S085	T009	FALSE	FALSE	0	0	1	1	none	0.0001092837996904
S087	T009	FALSE	FALSE	0	0	1	1	none	0.0001160160283515
S093	T009	FALSE	FALSE	0	0	1	1	none	9.49427223461e-05
S097	T009	FALSE	FALSE	0	0	1	1	none	2.28396276711e-05
S102	T009	FALSE	FALSE	0	0	1	1	none	0.0001191023435064
S106	T009	FALSE	FALSE	0	0	1	1	none	2.83880992547e-05
S130	T009	FALSE	FALSE	0	0	1	1	none	0.0001150156143982
S002	T010	FALSE	FALSE	0	0	1	1	none	2.52001582175e-05
S007	T010	FALSE	FALSE	0	0	1	1	none	7.80186466445e-05
S021	T010	FALSE	FALSE	0	0	1	1	none	2.74407877695e-05
S024	T010	FALSE	FALSE	0	0	1	1	none	2.93367255709e-05
S025	T010	FALSE	FALSE	0	0	1	1	none	2.48689192865e-05
S026	T010	FALSE	FALSE	0	0	1	1	none	1.4404276565e-05
S038	T010	FALSE	FALSE	0	0	1	1	none	8.26414537066e-05
S039	T010	FALSE	FALSE	0	0	1	1	none	2.73958046715e-05
S040	T010	FALSE	FALSE	0	0	1	1	none	0.0001186283013736
S042	T010	FALSE	FALSE	0	0	1	1	none	2.69934888459e-05
S071	T010	FALSE	FALSE	0	0	1	1	none	0.0001023165819729
S078	T010	FALSE	FALSE	0	0	1	1	none	2.63091792015e-05
S081	T010	FALSE	FALSE	0	0	1	1	none	2.83831198823e-05
S085	T010	FALSE	FALSE	0	0	1	1	none	0.0001091305524292
S087	T010	FALSE	FALSE	0	0	1	1	none	0.0001158627810903
S093	T010	FALSE	FALSE	0	0	1	1	none	9.47894750849e-05
S097	T010	FALSE	FALSE	0	0	1	1	none	2.26863804099e-05
S102	T010	FALSE	FALSE	0	0	1	1	none	0.0001189490962452
S106	T010	FALSE	FALSE	0	0	1	1	none	2.82348519935e-05
S130	T010	FALSE	FALSE	0	0	1	1	none	0.000114862367137
T009	T010	TRUE	TRUE	0	0	1	1	none	1.3418978806e-06
S002	T013	FALSE	FALSE	0	0	1	1	none	8.58533703249e-05
S007	T013	FALSE	FALSE	0	0	1	1	none	6.38507518479e-05
S021	T013	FALSE	FALSE	0	0	1	1	none	8.80939998769e-05
S024	T013	FALSE	FALSE	0	0	1	1	none	8.99899376783e-05
S025	T013	FALSE	FALSE	0	0	1	1	none	9.03304208699e-05
S026	T013	FALSE	FALSE	0	0	1	1	none	8.71018212584e-05
S038	T013	FALSE	FALSE	0	0	1	1	none	1.25858461906e-05
S039	T013	FALSE	FALSE	0	0	1	1	none	8.80490167789e-05
S040	T013	FALSE	FALSE	0	0	1	1	none	0.000114929895861
S042	T013	FALSE	FALSE	0	0	1	1	none	8.76467009533e-05
S071	T013	FALSE	FALSE	0	0	1	1	none	9.86181764603e-05
S078	T013	FALSE	FALSE	0	0	1	1	none	8.69623913089e-05
S081	T013	FALSE	FALSE	0	0	1	1	none	8.90363319897e-05
S085	T013	FALSE	FALSE	0	0	1	1	none	0.0001054321469166
S087	T013	FALSE	FALSE	0	0	1	1	none	0.0001121643755777
S093	T013	FALSE	FALSE	0	0	1	1	none	9.10910695723e-05
S097	T013	FALSE	FALSE	0	0	1	1	none	8.81478819933e-05
S102	T013	FALSE	FALSE	0	0	1	1	none	0.0001152506907326
S106	T013	FALSE	FALSE	0	0	1	1	none	8.88880641009e-05
S130	T013	FALSE	FALSE	0	0	1	1	none	0.0001111639616244
T009	T013	FALSE	FALSE	0	0	1	1	none	9.30032459196e-05
T010	T013	FALSE	FALSE	0	0	1	1	none	9.28499986584e-05
S002	T014	TRUE	TRUE	0	0	1	1	none	1.18369864874e-05
S007	T014	TRUE	TRUE	0	0	1	1	none	7.22360598464e-05
S021	T014	TRUE	TRUE	0	0	1	1	none	4.257812114e-06
S024	T014	TRUE	TRUE	0	0	1	1	none	6.1537499154e-06
S025	T014	TRUE	TRUE	0	0	1	1	none	2.38946219644e-05
S026	T014	TRUE	TRUE	0	0	1	1	none	2.06660223529e-05
S038	T014	TRUE	TRUE	0	0	1	1	none	7.68588669085e-05
S039	T014	TRUE	TRUE	0	0	1	1	none	4.212829016e-06
S040	T014	TRUE	TRUE	0	0	1	1	none	0.0001128457145755
S042	T014	TRUE	TRUE	0	0	1	1	none	2.621862571e-06
S071	T014	TRUE	TRUE	0	0	1	1	none	9.65339951748e-05
S078	T014	TRUE	TRUE	0	0	1	1	none	4.3148541654e-06
S081	T014	TRUE	TRUE	0	0	1	1	none	5.2001442268e-06
S085	T014	TRUE	TRUE	0	0	1	1	none	0.0001033479656311
S087	T014	TRUE	TRUE	0	0	1	1	none	0.0001100801942922
S093	T014	TRUE	TRUE	0	0	1	1	none	8.90068882868e-05
S097	T014	TRUE	TRUE	0	0	1	1	none	2.17120830878e-05
S102	T014	TRUE	TRUE	0	0	1	1	none	0.0001131665094471
S106	T014	TRUE	TRUE	0	0	1	1	none	1.48716802634e-05
S130	T014	TRUE	TRUE	0	0	1	1	none	0.0001090797803389
T009	T014	FALSE	FALSE	0	0	1	1	none	2.65674470141e-05
T010	T014	FALSE	FALSE	0	0	1	1	none	2.64141997529e-05
T013	T014	FALSE	FALSE	0	0	1	1	none	8.70674118603e-05
S002	T020	TRUE	TRUE	0	0	1	1	none	7.62603014984e-05
S007	T020	TRUE	TRUE	0	0	1	1	none	5.42576830214e-05
S021	T020	TRUE	TRUE	0	0	1	1	none	7.85009310504e-05
S024	T020	TRUE	TRUE	0	0	1	1	none	8.03968688518e-05
S025	T020	TRUE	TRUE	0	0	1	1	none	8.07373520434e-05
S026	T020	TRUE	TRUE	0	0	1	1	none	7.75087524319e-05
S038	T020	TRUE	TRUE	0	0	1	1	none	1.8041267447e-06
S039	T020	TRUE	TRUE	0	0	1	1	none	7.84559479524e-05
S040	T020	TRUE	TRUE	0	0	1	1	none	0.0001053368270345
S042	T020	TRUE	TRUE	0	0	1	1	none	7.80536321268e-05
S071	T020	TRUE	TRUE	0	0	1	1	none	8.90251076338e-05
S078	T020	TRUE	TRUE	0	0	1	1	none	7.73693224824e-05
S081	T020	TRUE	TRUE	0	0	1	1	none	7.94432631632e-05
S085	T020	TRUE	TRUE	0	0	1	1	none	9.58390780901e-05
S087	T020	TRUE	TRUE	0	0	1	1	none	0.0001025713067512
S093	T020	TRUE	TRUE	0	0	1	1	none	8.14980007458e-05
S097	T020	TRUE	TRUE	0	0	1	1	none	7.85548131668e-05
S102	T020	TRUE	TRUE	0	0	1	1	none	0.0001056576219061
S106	T020	TRUE	TRUE	0	0	1	1	none	7.92949952744e-05
S130	T020	TRUE	TRUE	0	0	1	1	none	0.0001015708927979
T009	T020	FALSE	FALSE	0	0	1	1	none	8.34101770931e-05
T010	T020	FALSE	FALSE	0	0	1	1	none	8.32569298319e-05
T013	T020	FALSE	FALSE	0	0	1	1	none	1.32013223159e-05
T014	T020	TRUE	TRUE	0	0	1	1	none	7.74743430338e-05
S002	T021	FALSE	FALSE	0	0	1	1	none	2.68015074052e-05
S007	T021	FALSE	FALSE	0	0	1	1	none	7.96199958322e-05
S021	T021	FALSE	FALSE	0	0	1	1	none	2.90421369572e-05
S024	T021	FALSE	FALSE	0	0	1	1	none	3.09380747586e-05
S025	T021	FALSE	FALSE	0	0	1	1	none	2.64702684742e-05
S026	T021	FALSE	FALSE	0	0	1	1	none	1.60056257527e-05
S038	T021	FALSE	FALSE	0	0	1	1	none	8.42428028943e-05
S039	T021	FALSE	FALSE	0	0	1	1	none	2.89971538592e-05
S040	T021	FALSE	FALSE	0	0	1	1	none	0.0001202296505613
S042	T021	FALSE	FALSE	0	0	1	1	none	2.85948380336e-05
S071	T021	FALSE	FALSE	0	0	1	1	none	0.0001039179311606
S078	T021	FALSE	FALSE	0	0	1	1	none	2.79105283892e-05
S081	T021	FALSE	FALSE	0	0	1	1	none	2.998446907e-05
S085	T021	FALSE	FALSE	0	0	1	1	none	0.0001107319016169
S087	T021	FALSE	FALSE	0	0	1	1	none	0.000117464130278
S093	T021	FALSE	FALSE	0	0	1	1	none	9.63908242726e-05
S097	T021	FALSE	FALSE	0	0	1	1	none	2.42877295976e-05
S102	T021	FALSE	FALSE	0	0	1	1	none	0.0001205504454329
S106	T021	FALSE	FALSE	0	0	1	1	none	2.98362011812e-05
S130	T021	FALSE	FALSE	0	0	1	1	none	0.0001164637163247
T009	T021	FALSE	FALSE	0	0	1	1	none	4.1318976877e-06
T010	T021	FALSE	FALSE	0	0	1	1	none	3.9786504265e-06
T013	T021	FALSE	FALSE	0	0	1	1	none	9.44513478461e-05
T014	T021	FALSE	FALSE	0	0	1	1	none	2.80155489406e-05
T020	T021	FALSE	FALSE	0	0	1	1	none	8.48582790196e-05
S002	T028	TRUE	TRUE	0	0	1	1	none	7.1068041893e-05
S007	T028	TRUE	TRUE	0	0	1	1	none	3.2608383122e-05
S021	T028	TRUE	TRUE	0	0	1	1	none	7.3308671445e-05
S024	T028	TRUE	TRUE	0	0	1	1	none	7.52046092464e-05
S025	T028	TRUE	TRUE	0	0	1	1	none	7.5545092438e-05
S026	T028	TRUE	TRUE	0	0	1	1	none	7.23164928265e-05
S038	T028	TRUE	TRUE	0	0	1	1	none	5.36882304781e-05
S039	T028	TRUE	TRUE	0	0	1	1	none	7.3263688347e-05
S040	T028	TRUE	TRUE	0	0	1	1	none	0.0001001445674291
S042	T028	TRUE	TRUE	0	0	1	1	none	7.28613725214e-05
S071	T028	TRUE	TRUE	0	0	1	1	none	8.38328480284e-05
S078	T028	TRUE	TRUE	0	0	1	1	none	7.2177062877e-05
S081	T028	TRUE	TRUE	0	0	1	1	none	7.42510035578e-05
S085	T028	TRUE	TRUE	0	0	1	1	none	9.06468184847e-05
S087	T028	TRUE	TRUE	0	0	1	1	none	9.73790471458e-05
S093	T028	TRUE	TRUE	0	0	1	1	none	7.63057411404e-05
S097	T028	TRUE	TRUE	0	0	1	1	none	7.33625535614e-05
S102	T028	TRUE	TRUE	0	0	1	1	none	0.0001004653623007
S106	T028	TRUE	TRUE	0	0	1	1	none	7.4102735669e-05
S130	T028	TRUE	TRUE	0	0	1	1	none	9.63786331925e-05
T009	T028	FALSE	FALSE	0	0	1	1	none	7.82179174877e-05
T010	T028	FALSE	FALSE	0	0	1	1	none	7.80646702265e-05
T013	T028	FALSE	FALSE	0	0	1	1	none	6.38967754299e-05
T014	T028	TRUE	TRUE	0	0	1	1	none	7.22820834284e-05
T020	T028	TRUE	TRUE	0	0	1	1	none	5.43037066034e-05
T021	T028	FALSE	FALSE	0	0	1	1	none	7.96660194142e-05
S002	T035a	TRUE	TRUE	0	0	1	1	none	0.0001092699443587
S007	T035a	TRUE	TRUE	0	0	1	1	none	9.77368151657e-05
S021	T035a	TRUE	TRUE	0	0	1	1	none	0.0001115105739107
S024	T035a	TRUE	TRUE	0	0	1	1	none	0.0001134065117121
S025	T035a	TRUE	TRUE	0	0	1	1	none	0.0001137469949037
S026	T035a	TRUE	TRUE	0	0	1	1	none	0.0001105183952922
S038	T035a	TRUE	TRUE	0	0	1	1	none	0.0001023596222278
S039	T035a	TRUE	TRUE	0	0	1	1	none	0.0001114655908127
S040	T035a	TRUE	TRUE	0	0	1	1	none	4.99923247354e-05
S042	T035a	TRUE	TRUE	0	0	1	1	none	0.0001110632749871
S071	T035a	TRUE	TRUE	0	0	1	1	none	3.36806053347e-05
S078	T035a	TRUE	TRUE	0	0	1	1	none	0.0001103789653427
S081	T035a	TRUE	TRUE	0	0	1	1	none	0.0001124529060235
S085	T035a	TRUE	TRUE	0	0	1	1	none	2.1600317185e-05
S087	T035a	TRUE	TRUE	0	0	1	1	none	7.1592219861e-06
S093	T035a	TRUE	TRUE	0	0	1	1	none	2.61534984467e-05
S097	T035a	TRUE	TRUE	0	0	1	1	none	0.0001115644560271
S102	T035a	TRUE	TRUE	0	0	1	1	none	5.0313119607e-05
S106	T035a	TRUE	TRUE	0	0	1	1	none	0.0001123046381347
S130	T035a	TRUE	TRUE	0	0	1	1	none	6.1588080328e-06
T009	T035a	FALSE	FALSE	0	0	1	1	none	0.0001164198199534
T010	T035a	FALSE	FALSE	0	0	1	1	none	0.0001162665726922
T013	T035a	FALSE	FALSE	0	0	1	1	none	0.0001125681671796
T014	T035a	TRUE	TRUE	0	0	1	1	none	0.0001104839858941
T020	T035a	TRUE	TRUE	0	0	1	1	none	0.0001029750983531
T021	T035a	FALSE	FALSE	0	0	1	1	none	0.0001178679218799
T028	T035a	TRUE	TRUE	0	0	1	1	none	9.77828387477e-05
S002	T035b	FALSE	FALSE	0	0	1	1	none	2.40115075981e-05
S007	T035b	FALSE	FALSE	0	0	1	1	none	7.68299960251e-05
S021	T035b	FALSE	FALSE	0	0	1	1	none	2.62521371501e-05
S024	T035b	FALSE	FALSE	0	0	1	1	none	2.81480749515e-05
S025	T035b	FALSE	FALSE	0	0	1	1	none	2.36802686671e-05
S026	T035b	FALSE	FALSE	0	0	1	1	none	1.32156259456e-05
S038	T035b	FALSE	FALSE	0	0	1	1	none	8.14528030872e-05
S039	T035b	FALSE	FALSE	0	0	1	1	none	2.62071540521e-05
S040	T035b	FALSE	FALSE	0	0	1	1	none	0.0001174396507542
S042	T035b	FALSE	FALSE	0	0	1	1	none	2.58048382265e-05
S071	T035b	FALSE	FALSE	0	0	1	1	none	0.0001011279313535
S078	T035b	FALSE	FALSE	0	0	1	1	none	2.51205285821e-05
S081	T035b	FALSE	FALSE	0	0	1	1	none	2.71944692629e-05
S085	T035b	FALSE	FALSE	0	0	1	1	none	0.0001079419018098
S087	T035b	FALSE	FALSE	0	0	1	1	none	0.0001146741304709
S093	T035b	FALSE	FALSE	0	0	1	1	none	9.36008244655e-05
S097	T035b	FALSE	FALSE	0	0	1	1	none	2.14977297905e-05
S102	T035b	FALSE	FALSE	0	0	1	1	none	0.0001177604456258
S106	T035b	FALSE	FALSE	0	0	1	1	none	2.70462013741e-05
S130	T035b	FALSE	FALSE	0	0	1	1	none	0.0001136737165176
T009	T035b	FALSE	FALSE	0	0	1	1	none	4.9078497388e-06
T010	T035b	FALSE	FALSE	0	0	1	1	none	4.7546024776e-06
T013	T035b	FALSE	FALSE	0	0	1	1	none	9.1661348039e-05
T014	T035b	FALSE	FALSE	0	0	1	1	none	2.52255491335e-05
T020	T035b	FALSE	FALSE	0	0	1	1	none	8.20682792125e-05
T021	T035b	FALSE	FALSE	0	0	1	1	none	6.3559516653e-06
T028	T035b	FALSE	FALSE	0	0	1	1	none	7.68760196071e-05
T035a	T035b	FALSE	FALSE	0	0	1	1	none	0.0001150779220728
S002	T040	TRUE	TRUE	0	0	1	1	none	1.78744672981e-05
S007	T040	TRUE	TRUE	0	0	1	1	none	7.82735406571e-05
S021	T040	TRUE	TRUE	0	0	1	1	none	9.1066423053e-06
S024	T040	TRUE	TRUE	0	0	1	1	none	7.3994676087e-06
S025	T040	TRUE	TRUE	0	0	1	1	none	2.99321027751e-05
S026	T040	TRUE	TRUE	0	0	1	1	none	2.67035031636e-05
S038	T040	TRUE	TRUE	0	0	1	1	none	8.28963477192e-05
S039	T040	TRUE	TRUE	0	0	1	1	none	9.0616592073e-06
S040	T040	TRUE	TRUE	0	0	1	1	none	0.0001188831953862
S042	T040	TRUE	TRUE	0	0	1	1	none	9.8479940011e-06
S071	T040	TRUE	TRUE	0	0	1	1	none	0.0001025714759855
S078	T040	TRUE	TRUE	0	0	1	1	none	1.03523349761e-05
S081	T040	TRUE	TRUE	0	0	1	1	none	5.2572113007e-06
S085	T040	TRUE	TRUE	0	0	1	1	none	0.0001093854464418
S087	T040	TRUE	TRUE	0	0	1	1	none	0.0001161176751029
S093	T040	TRUE	TRUE	0	0	1	1	none	9.50443690975e-05
S097	T040	TRUE	TRUE	0	0	1	1	none	2.77495638985e-05
S102	T040	TRUE	TRUE	0	0	1	1	none	0.0001192039902578
S106	T040	TRUE	TRUE	0	0	1	1	none	2.09091610741e-05
S130	T040	TRUE	TRUE	0	0	1	1	none	0.0001151172611496
T009	T040	FALSE	FALSE	0	0	1	1	none	3.26049278248e-05
T010	T040	FALSE	FALSE	0	0	1	1	none	3.24516805636e-05
T013	T040	FALSE	FALSE	0	0	1	1	none	9.3104892671e-05
T014	T040	TRUE	TRUE	0	0	1	1	none	9.2687049081e-06
T020	T040	TRUE	TRUE	0	0	1	1	none	8.35118238445e-05
T021	T040	FALSE	FALSE	0	0	1	1	none	3.40530297513e-05
T028	T040	TRUE	TRUE	0	0	1	1	none	7.83195642391e-05
T035a	T040	TRUE	TRUE	0	0	1	1	none	0.0001165214667048
T035b	T040	FALSE	FALSE	0	0	1	1	none	3.12630299442e-05
S002	T056	FALSE	FALSE	0	0	1	1	none	3.06074628678e-05
S007	T056	FALSE	FALSE	0	0	1	1	none	8.34259512948e-05
S021	T056	FALSE	FALSE	0	0	1	1	none	3.28480924198e-05
S024	T056	FALSE	FALSE	0	0	1	1	none	3.47440302212e-05
S025	T056	FALSE	FALSE	0	0	1	1	none	3.02762239368e-05
S026	T056	FALSE	FALSE	0	0	1	1	none	1.98115812153e-05
S038	T056	FALSE	FALSE	0	0	1	1	none	8.80487583569e-05
S039	T056	FALSE	FALSE	0	0	1	1	none	3.28031093218e-05
S040	T056	FALSE	FALSE	0	0	1	1	none	0.0001240356060239
S042	T056	FALSE	FALSE	0	0	1	1	none	3.24007934962e-05
S071	T056	FALSE	FALSE	0	0	1	1	none	0.0001077238866232
S078	T056	FALSE	FALSE	0	0	1	1	none	3.17164838518e-05
S081	T056	FALSE	FALSE	0	0	1	1	none	3.37904245326e-05
S085	T056	FALSE	FALSE	0	0	1	1	none	0.0001145378570795
S087	T056	FALSE	FALSE	0	0	1	1	none	0.0001212700857406
S093	T056	FALSE	FALSE	0	0	1	1	none	0.0001001967797352
S097	T056	FALSE	FALSE	0	0	1	1	none	2.80936850602e-05
S102	T056	FALSE	FALSE	0	0	1	1	none	0.0001243564008955
S106	T056	FALSE	FALSE	0	0	1	1	none	3.36421566438e-05
S130	T056	FALSE	FALSE	0	0	1	1	none	0.0001202696717873
T009	T056	TRUE	TRUE	1	0	1	1	anc	3.47108146e-06
T010	T056	FALSE	FALSE	0	0	1	1	none	6.5959552697e-06
T013	T056	FALSE	FALSE	0	0	1	1	none	9.82573033087e-05
T014	T056	FALSE	FALSE	0	0	1	1	none	3.18215044032e-05
T020	T056	FALSE	FALSE	0	0	1	1	none	8.86642344822e-05
T021	T056	FALSE	FALSE	0	0	1	1	none	9.3859550768e-06
T028	T056	FALSE	FALSE	0	0	1	1	none	8.34719748768e-05
T035a	T056	FALSE	FALSE	0	0	1	1	none	0.0001216738773425
T035b	T056	FALSE	FALSE	0	0	1	1	none	1.01619071279e-05
T040	T056	FALSE	FALSE	0	0	1	1	none	3.78589852139e-05
S002	T059	TRUE	TRUE	0	0	1	1	none	0.0001155188490461
S007	T059	TRUE	TRUE	0	0	1	1	none	0.0001039857198531
S021	T059	TRUE	TRUE	0	0	1	1	none	0.0001177594785981
S024	T059	TRUE	TRUE	0	0	1	1	none	0.0001196554163995
S025	T059	TRUE	TRUE	0	0	1	1	none	0.0001199958995911
S026	T059	TRUE	TRUE	0	0	1	1	none	0.0001167672999796
S038	T059	TRUE	TRUE	0	0	1	1	none	0.0001086085269152
S039	T059	TRUE	TRUE	0	0	1	1	none	0.0001177144955001
S040	T059	TRUE	TRUE	0	0	1	1	none	5.0758266254e-06
S042	T059	TRUE	TRUE	0	0	1	1	none	0.0001173121796745
S071	T059	TRUE	TRUE	0	0	1	1	none	2.40469268641e-05
S078	T059	TRUE	TRUE	0	0	1	1	none	0.0001166278700301
S081	T059	TRUE	TRUE	0	0	1	1	none	0.0001187018107109
S085	T059	TRUE	TRUE	0	0	1	1	none	4.67434804784e-05
S087	T059	TRUE	TRUE	0	0	1	1	none	5.34757091395e-05
S093	T059	TRUE	TRUE	0	0	1	1	none	2.89146529141e-05
S097	T059	TRUE	TRUE	0	0	1	1	none	0.0001178133607145
S102	T059	TRUE	TRUE	0	0	1	1	none	6.5852721164e-06
S106	T059	TRUE	TRUE	0	0	1	1	none	0.0001185535428221
S130	T059	TRUE	TRUE	0	0	1	1	none	5.24752951862e-05
T009	T059	FALSE	FALSE	0	0	1	1	none	0.0001226687246408
T010	T059	FALSE	FALSE	0	0	1	1	none	0.0001225154773796
T013	T059	FALSE	FALSE	0	0	1	1	none	0.000118817071867
T014	T059	TRUE	TRUE	0	0	1	1	none	0.0001167328905815
T020	T059	TRUE	TRUE	0	0	1	1	none	0.0001092240030405
T021	T059	FALSE	FALSE	0	0	1	1	none	0.0001241168265673
T028	T059	TRUE	TRUE	0	0	1	1	none	0.0001040317434351
T035a	T059	TRUE	TRUE	0	0	1	1	none	5.38795007414e-05
T035b	T059	FALSE	FALSE	0	0	1	1	none	0.0001213268267602
T040	T059	TRUE	TRUE	0	0	1	1	none	0.0001227703713922
T056	T059	FALSE	FALSE	0	0	1	1	none	0.0001279227820299
S002	T065	TRUE	TRUE	0	0	1	1	none	7.80543695215e-05
S007	T065	TRUE	TRUE	0	0	1	1	none	5.60517510445e-05
S021	T065	TRUE	TRUE	0	0	1	1	none	8.02949990735e-05
S024	T065	TRUE	TRUE	0	0	1	1	none	8.21909368749e-05
S025	T065	TRUE	TRUE	0	0	1	1	none	8.25314200665e-05
S026	T065	TRUE	TRUE	0	0	1	1	none	7.9302820455e-05
S038	T065	TRUE	TRUE	0	0	1	1	none	4.7868453872e-06
S039	T065	TRUE	TRUE	0	0	1	1	none	8.02500159755e-05
S040	T065	TRUE	TRUE	0	0	1	1	none	0.0001071308950576
S042	T065	TRUE	TRUE	0	0	1	1	none	7.98477001499e-05
S071	T065	TRUE	TRUE	0	0	1	1	none	9.08191756569e-05
S078	T065	TRUE	TRUE	0	0	1	1	none	7.91633905055e-05
S081	T065	TRUE	TRUE	0	0	1	1	none	8.12373311863e-05
S085	T065	TRUE	TRUE	0	0	1	1	none	9.76331461132e-05
S087	T065	TRUE	TRUE	0	0	1	1	none	0.0001043653747743
S093	T065	TRUE	TRUE	0	0	1	1	none	8.32920687689e-05
S097	T065	TRUE	TRUE	0	0	1	1	none	8.03488811899e-05
S102	T065	TRUE	TRUE	0	0	1	1	none	0.0001074516899292
S106	T065	TRUE	TRUE	0	0	1	1	none	8.10890632975e-05
S130	T065	TRUE	TRUE	0	0	1	1	none	0.000103364960821
T009	T065	FALSE	FALSE	0	0	1	1	none	8.52042451162e-05
T010	T065	FALSE	FALSE	0	0	1	1	none	8.5050997855e-05
T013	T065	FALSE	FALSE	0	0	1	1	none	1.13649526616e-05
T014	T065	TRUE	TRUE	0	0	1	1	none	7.92684110569e-05
T020	T065	TRUE	TRUE	0	0	1	1	none	5.4023215125e-06
T021	T065	FALSE	FALSE	0	0	1	1	none	8.66523470427e-05
T028	T065	TRUE	TRUE	0	0	1	1	none	5.60977746265e-05
T035a	T065	TRUE	TRUE	0	0	1	1	none	0.0001047691663762
T035b	T065	FALSE	FALSE	0	0	1	1	none	8.38623472356e-05
T040	T065	TRUE	TRUE	0	0	1	1	none	8.53058918676e-05
T056	T065	FALSE	FALSE	0	0	1	1	none	9.04583025053e-05
T059	T065	TRUE	TRUE	0	0	1	1	none	0.0001110180710636
S002	T069	TRUE	TRUE	0	0	1	1	none	0.0001286195563947
S007	T069	TRUE	TRUE	0	0	1	1	none	0.0001170864272017
S021	T069	TRUE	TRUE	0	0	1	1	none	0.0001308601859467
S024	T069	TRUE	TRUE	0	0	1	1	none	0.0001327561237481
S025	T069	TRUE	TRUE	0	0	1	1	none	0.0001330966069397
S026	T069	TRUE	TRUE	0	0	1	1	none	0.0001298680073282
S038	T069	TRUE	TRUE	0	0	1	1	none	0.0001217092342638
S039	T069	TRUE	TRUE	0	0	1	1	none	0.0001308152028487
S040	T069	TRUE	TRUE	0	0	1	1	none	5.34593536134e-05
S042	T069	TRUE	TRUE	0	0	1	1	none	0.0001304128870231
S071	T069	TRUE	TRUE	0	0	1	1	none	3.44882533747e-05
S078	T069	TRUE	TRUE	0	0	1	1	none	0.0001297285773787
S081	T069	TRUE	TRUE	0	0	1	1	none	0.0001318025180595
S085	T069	TRUE	TRUE	0	0	1	1	none	5.9844187827e-05
S087	T069	TRUE	TRUE	0	0	1	1	none	6.65764164881e-05
S093	T069	TRUE	TRUE	0	0	1	1	none	4.20153602627e-05
S097	T069	TRUE	TRUE	0	0	1	1	none	0.0001309140680631
S102	T069	TRUE	TRUE	0	0	1	1	none	5.3780148485e-05
S106	T069	TRUE	TRUE	0	0	1	1	none	0.0001316542501707
S130	T069	TRUE	TRUE	0	0	1	1	none	6.55760025348e-05
T009	T069	FALSE	FALSE	0	0	1	1	none	0.0001357694319894
T010	T069	FALSE	FALSE	0	0	1	1	none	0.0001356161847282
T013	T069	FALSE	FALSE	0	0	1	1	none	0.0001319177792156
T014	T069	TRUE	TRUE	0	0	1	1	none	0.0001298335979301
T020	T069	TRUE	TRUE	0	0	1	1	none	0.0001223247103891
T021	T069	FALSE	FALSE	0	0	1	1	none	0.0001372175339159
T028	T069	TRUE	TRUE	0	0	1	1	none	0.0001171324507837
T035a	T069	TRUE	TRUE	0	0	1	1	none	6.698020809e-05
T035b	T069	FALSE	FALSE	0	0	1	1	none	0.0001344275341088
T040	T069	TRUE	TRUE	0	0	1	1	none	0.0001358710787408
T056	T069	FALSE	FALSE	0	0	1	1	none	0.0001410234893785
T059	T069	TRUE	TRUE	0	0	1	1	none	5.73465296194e-05
T065	T069	TRUE	TRUE	0	0	1	1	none	0.0001241187784122
S002	T073	FALSE	FALSE	0	0	1	1	none	2.62071820955e-05
S007	T073	FALSE	FALSE	0	0	1	1	none	7.90256705225e-05
S021	T073	FALSE	FALSE	0	0	1	1	none	2.84478116475e-05
S024	T073	FALSE	FALSE	0	0	1	1	none	3.03437494489e-05
S025	T073	FALSE	FALSE	0	0	1	1	none	2.58759431645e-05
S026	T073	FALSE	FALSE	0	0	1	1	none	1.5411300443e-05
S038	T073	FALSE	FALSE	0	0	1	1	none	8.36484775846e-05
S039	T073	FALSE	FALSE	0	0	1	1	none	2.84028285495e-05
S040	T073	FALSE	FALSE	0	0	1	1	none	0.0001196353252516
S042	T073	FALSE	FALSE	0	0	1	1	none	2.80005127239e-05
S071	T073	FALSE	FALSE	0	0	1	1	none	0.0001033236058509
S078	T073	FALSE	FALSE	0	0	1	1	none	2.73162030795e-05
S081	T073	FALSE	FALSE	0	0	1	1	none	2.93901437603e-05
S085	T073	FALSE	FALSE	0	0	1	1	none	0.0001101375763072
S087	T073	FALSE	FALSE	0	0	1	1	none	0.0001168698049683
S093	T073	FALSE	FALSE	0	0	1	1	none	9.57964989629e-05
S097	T073	FALSE	FALSE	0	0	1	1	none	2.36934042879e-05
S102	T073	FALSE	FALSE	0	0	1	1	none	0.0001199561201232
S106	T073	FALSE	FALSE	0	0	1	1	none	2.92418758715e-05
S130	T073	FALSE	FALSE	0	0	1	1	none	0.000115869391015
T009	T073	FALSE	FALSE	0	0	1	1	none	3.537572378e-06
T010	T073	FALSE	FALSE	0	0	1	1	none	3.3843251168e-06
T013	T073	FALSE	FALSE	0	0	1	1	none	9.38570225364e-05
T014	T073	FALSE	FALSE	0	0	1	1	none	2.74212236309e-05
T020	T073	FALSE	FALSE	0	0	1	1	none	8.42639537099e-05
T021	T073	TRUE	TRUE	0	0	1	1	none	1.7829759291e-06
T028	T073	FALSE	FALSE	0	0	1	1	none	7.90716941045e-05
T035a	T073	FALSE	FALSE	0	0	1	1	none	0.0001172735965702
T035b	T073	FALSE	FALSE	0	0	1	1	none	5.7616263556e-06
T040	T073	FALSE	FALSE	0	0	1	1	none	3.34587044416e-05
T056	T073	FALSE	FALSE	0	0	1	1	none	8.7916297671e-06
T059	T073	FALSE	FALSE	0	0	1	1	none	0.0001235225012576
T065	T073	FALSE	FALSE	0	0	1	1	none	8.6058021733e-05
T069	T073	FALSE	FALSE	0	0	1	1	none	0.0001366232086062
S002	T075	TRUE	TRUE	0	0	1	1	none	7.66743700577e-05
S007	T075	TRUE	TRUE	0	0	1	1	none	6.51412408647e-05
S021	T075	TRUE	TRUE	0	0	1	1	none	7.89149996097e-05
S024	T075	TRUE	TRUE	0	0	1	1	none	8.08109374111e-05
S025	T075	TRUE	TRUE	0	0	1	1	none	8.11514206027e-05
S026	T075	TRUE	TRUE	0	0	1	1	none	7.79228209912e-05
S038	T075	TRUE	TRUE	0	0	1	1	none	6.97640479268e-05
S039	T075	TRUE	TRUE	0	0	1	1	none	7.88700165117e-05
S040	T075	TRUE	TRUE	0	0	1	1	none	0.0001045622449744
S042	T075	TRUE	TRUE	0	0	1	1	none	7.84677006861e-05
S071	T075	TRUE	TRUE	0	0	1	1	none	8.82505255737e-05
S078	T075	TRUE	TRUE	0	0	1	1	none	7.77833910417e-05
S081	T075	TRUE	TRUE	0	0	1	1	none	7.98573317225e-05
S085	T075	TRUE	TRUE	0	0	1	1	none	9.506449603e-05
S087	T075	TRUE	TRUE	0	0	1	1	none	0.0001017967246911
S093	T075	TRUE	TRUE	0	0	1	1	none	8.07234186857e-05
S097	T075	TRUE	TRUE	0	0	1	1	none	7.89688817261e-05
S102	T075	TRUE	TRUE	0	0	1	1	none	0.000104883039846
S106	T075	TRUE	TRUE	0	0	1	1	none	7.97090638337e-05
S130	T075	TRUE	TRUE	0	0	1	1	none	0.0001007963107378
T009	T075	FALSE	FALSE	0	0	1	1	none	8.38242456524e-05
T010	T075	FALSE	FALSE	0	0	1	1	none	8.36709983912e-05
T013	T075	FALSE	FALSE	0	0	1	1	none	7.99725928786e-05
T014	T075	TRUE	TRUE	0	0	1	1	none	7.78884115931e-05
T020	T075	TRUE	TRUE	0	0	1	1	none	7.03795240521e-05
T021	T075	FALSE	FALSE	0	0	1	1	none	8.52723475789e-05
T028	T075	TRUE	TRUE	0	0	1	1	none	6.51872644467e-05
T035a	T075	TRUE	TRUE	0	0	1	1	none	0.000102200516293
T035b	T075	FALSE	FALSE	0	0	1	1	none	8.24823477718e-05
T040	T075	TRUE	TRUE	0	0	1	1	none	8.39258924038e-05
T056	T075	FALSE	FALSE	0	0	1	1	none	8.90783030415e-05
T059	T075	TRUE	TRUE	0	0	1	1	none	0.0001084494209804
T065	T075	TRUE	TRUE	0	0	1	1	none	7.21735920752e-05
T069	T075	TRUE	TRUE	0	0	1	1	none	0.000121550128329
T073	T075	FALSE	FALSE	0	0	1	1	none	8.46780222692e-05
S002	T077	FALSE	FALSE	0	0	1	1	none	2.68015074052e-05
S007	T077	FALSE	FALSE	0	0	1	1	none	7.96199958322e-05
S021	T077	FALSE	FALSE	0	0	1	1	none	2.90421369572e-05
S024	T077	FALSE	FALSE	0	0	1	1	none	3.09380747586e-05
S025	T077	FALSE	FALSE	0	0	1	1	none	2.64702684742e-05
S026	T077	FALSE	FALSE	0	0	1	1	none	1.60056257527e-05
S038	T077	FALSE	FALSE	0	0	1	1	none	8.42428028943e-05
S039	T077	FALSE	FALSE	0	0	1	1	none	2.89971538592e-05
S040	T077	FALSE	FALSE	0	0	1	1	none	0.0001202296505613
S042	T077	FALSE	FALSE	0	0	1	1	none	2.85948380336e-05
S071	T077	FALSE	FALSE	0	0	1	1	none	0.0001039179311606
S078	T077	FALSE	FALSE	0	0	1	1	none	2.79105283892e-05
S081	T077	FALSE	FALSE	0	0	1	1	none	2.998446907e-05
S085	T077	FALSE	FALSE	0	0	1	1	none	0.0001107319016169
S087	T077	FALSE	FALSE	0	0	1	1	none	0.000117464130278
S093	T077	FALSE	FALSE	0	0	1	1	none	9.63908242726e-05
S097	T077	FALSE	FALSE	0	0	1	1	none	2.42877295976e-05
S102	T077	FALSE	FALSE	0	0	1	1	none	0.0001205504454329
S106	T077	FALSE	FALSE	0	0	1	1	none	2.98362011812e-05
S130	T077	FALSE	FALSE	0	0	1	1	none	0.0001164637163247
T009	T077	FALSE	FALSE	0	0	1	1	none	4.1318976877e-06
T010	T077	FALSE	FALSE	0	0	1	1	none	3.9786504265e-06
T013	T077	FALSE	FALSE	0	0	1	1	none	9.44513478461e-05
T014	T077	FALSE	FALSE	0	0	1	1	none	2.80155489406e-05
T020	T077	FALSE	FALSE	0	0	1	1	none	8.48582790196e-05
T021	T077	TRUE	TRUE	0	0	1	1	none	1.1886506194e-06
T028	T077	FALSE	FALSE	0	0	1	1	none	7.96660194142e-05
T035a	T077	FALSE	FALSE	0	0	1	1	none	0.0001178679218799
T035b	T077	FALSE	FALSE	0	0	1	1	none	6.3559516653e-06
T040	T077	FALSE	FALSE	0	0	1	1	none	3.40530297513e-05
T056	T077	FALSE	FALSE	0	0	1	1	none	9.3859550768e-06
T059	T077	FALSE	FALSE	0	0	1	1	none	0.0001241168265673
T065	T077	FALSE	FALSE	0	0	1	1	none	8.66523470427e-05
T069	T077	FALSE	FALSE	0	0	1	1	none	0.0001372175339159
T073	T077	TRUE	TRUE	0	0	1	1	none	1.7829759291e-06
T075	T077	FALSE	FALSE	0	0	1	1	none	8.52723475789e-05
S002	T087	FALSE	FALSE	0	0	1	1	none	2.39858266387e-05
S007	T087	FALSE	FALSE	0	0	1	1	none	7.68043150657e-05
S021	T087	FALSE	FALSE	0	0	1	1	none	2.62264561907e-05
S024	T087	FALSE	FALSE	0	0	1	1	none	2.81223939921e-05
S025	T087	FALSE	FALSE	0	0	1	1	none	2.36545877077e-05
S026	T087	FALSE	FALSE	0	0	1	1	none	1.31899449862e-05
S038	T087	FALSE	FALSE	0	0	1	1	none	8.14271221278e-05
S039	T087	FALSE	FALSE	0	0	1	1	none	2.61814730927e-05
S040	T087	FALSE	FALSE	0	0	1	1	none	0.0001174139697948
S042	T087	FALSE	FALSE	0	0	1	1	none	2.57791572671e-05
S071	T087	FALSE	FALSE	0	0	1	1	none	0.0001011022503941
S078	T087	FALSE	FALSE	0	0	1	1	none	2.50948476227e-05
S081	T087	FALSE	FALSE	0	0	1	1	none	2.71687883035e-05
S085	T087	FALSE	FALSE	0	0	1	1	none	0.0001079162208504
S087	T087	FALSE	FALSE	0	0	1	1	none	0.0001146484495115
S093	T087	FALSE	FALSE	0	0	1	1	none	9.35751435061e-05
S097	T087	FALSE	FALSE	0	0	1	1	none	2.14720488311e-05
S102	T087	FALSE	FALSE	0	0	1	1	none	0.0001177347646664
S106	T087	FALSE	FALSE	0	0	1	1	none	2.70205204147e-05
S130	T087	FALSE	FALSE	0	0	1	1	none	0.0001136480355582
T009	T087	FALSE	FALSE	0	0	1	1	none	3.69351816e-06
T010	T087	FALSE	FALSE	0	0	1	1	none	3.5402708988e-06
T013	T087	FALSE	FALSE	0	0	1	1	none	9.16356670796e-05
T014	T087	FALSE	FALSE	0	0	1	1	none	2.51998681741e-05
T020	T087	FALSE	FALSE	0	0	1	1	none	8.20425982531e-05
T021	T087	FALSE	FALSE	0	0	1	1	none	5.1416200865e-06
T028	T087	FALSE	FALSE	0	0	1	1	none	7.68503386477e-05
T035a	T087	FALSE	FALSE	0	0	1	1	none	0.0001150522411134
T035b	T087	FALSE	FALSE	0	0	1	1	none	3.5402708988e-06
T040	T087	FALSE	FALSE	0	0	1	1	none	3.12373489848e-05
T056	T087	FALSE	FALSE	0	0	1	1	none	8.9475755491e-06
T059	T087	FALSE	FALSE	0	0	1	1	none	0.0001213011458008
T065	T087	FALSE	FALSE	0	0	1	1	none	8.38366662762e-05
T069	T087	FALSE	FALSE	0	0	1	1	none	0.0001344018531494
T073	T087	FALSE	FALSE	0	0	1	1	none	4.5472947768e-06
T075	T087	FALSE	FALSE	0	0	1	1	none	8.24566668124e-05
T077	T087	FALSE	FALSE	0	0	1	1	none	5.1416200865e-06
S002	T095	TRUE	TRUE	0	0	1	1	none	0.0001077818229661
S007	T095	TRUE	TRUE	0	0	1	1	none	9.62486937731e-05
S021	T095	TRUE	TRUE	0	0	1	1	none	0.0001100224525181
S024	T095	TRUE	TRUE	0	0	1	1	none	0.0001119183903195
S025	T095	TRUE	TRUE	0	0	1	1	none	0.0001122588735111
S026	T095	TRUE	TRUE	0	0	1	1	none	0.0001090302738996
S038	T095	TRUE	TRUE	0	0	1	1	none	0.0001008715008352
S039	T095	TRUE	TRUE	0	0	1	1	none	0.0001099774694201
S040	T095	TRUE	TRUE	0	0	1	1	none	4.85042033428e-05
S042	T095	TRUE	TRUE	0	0	1	1	none	0.0001095751535945
S071	T095	TRUE	TRUE	0	0	1	1	none	3.21924839421e-05
S078	T095	TRUE	TRUE	0	0	1	1	none	0.0001088908439501
S081	T095	TRUE	TRUE	0	0	1	1	none	0.0001109647846309
S085	T095	TRUE	TRUE	0	0	1	1	none	2.01121957924e-05
S087	T095	TRUE	TRUE	0	0	1	1	none	3.2937993547e-06
S093	T095	TRUE	TRUE	0	0	1	1	none	2.46653770541e-05
S097	T095	TRUE	TRUE	0	0	1	1	none	0.0001100763346345
S102	T095	TRUE	TRUE	0	0	1	1	none	4.88249982144e-05
S106	T095	TRUE	TRUE	0	0	1	1	none	0.0001108165167421
S130	T095	TRUE	TRUE	0	0	1	1	none	2.2933854014e-06
T009	T095	FALSE	FALSE	0	0	1	1	none	0.0001149316985608
T010	T095	FALSE	FALSE	0	0	1	1	none	0.0001147784512996
T013	T095	FALSE	FALSE	0	0	1	1	none	0.000111080045787
T014	T095	TRUE	TRUE	0	0	1	1	none	0.0001089958645015
T020	T095	TRUE	TRUE	0	0	1	1	none	0.0001014869769605
T021	T095	FALSE	FALSE	0	0	1	1	none	0.0001163798004873
T028	T095	TRUE	TRUE	0	0	1	1	none	9.62947173551e-05
T035a	T095	TRUE	TRUE	0	0	1	1	none	6.0748921954e-06
T035b	T095	FALSE	FALSE	0	0	1	1	none	0.0001135898006802
T040	T095	TRUE	TRUE	0	0	1	1	none	0.0001150333453122
T056	T095	FALSE	FALSE	0	0	1	1	none	0.0001201857559499
T059	T095	TRUE	TRUE	0	0	1	1	none	5.23913793488e-05
T065	T095	TRUE	TRUE	0	0	1	1	none	0.0001032810449836
T069	T095	TRUE	TRUE	0	0	1	1	none	6.54920866974e-05
T073	T095	FALSE	FALSE	0	0	1	1	none	0.0001157854751776
T075	T095	TRUE	TRUE	0	0	1	1	none	0.0001007123949004
T077	T095	FALSE	FALSE	0	0	1	1	none	0.0001163798004873
T087	T095	FALSE	FALSE	0	0	1	1	none	0.0001135641197208
S002	T099a	TRUE	TRUE	0	0	1	1	none	0.0001075055811354
S007	T099a	TRUE	TRUE	0	0	1	1	none	9.59724519424e-05
S021	T099a	TRUE	TRUE	0	0	1	1	none	0.0001097462106874
S024	T099a	TRUE	TRUE	0	0	1	1	none	0.0001116421484888
S025	T099a	TRUE	TRUE	0	0	1	1	none	0.0001119826316804
S026	T099a	TRUE	TRUE	0	0	1	1	none	0.0001087540320689
S038	T099a	TRUE	TRUE	0	0	1	1	none	0.0001005952590045
S039	T099a	TRUE	TRUE	0	0	1	1	none	0.0001097012275894
S040	T099a	TRUE	TRUE	0	0	1	1	none	4.82279615121e-05
S042	T099a	TRUE	TRUE	0	0	1	1	none	0.0001092989117638
S071	T099a	TRUE	TRUE	0	0	1	1	none	3.19162421114e-05
S078	T099a	TRUE	TRUE	0	0	1	1	none	0.0001086146021194
S081	T099a	TRUE	TRUE	0	0	1	1	none	0.0001106885428002
S085	T099a	TRUE	TRUE	0	0	1	1	none	1.98359539617e-05
S087	T099a	TRUE	TRUE	0	0	1	1	none	4.2062081434e-06
S093	T099a	TRUE	TRUE	0	0	1	1	none	2.43891352234e-05
S097	T099a	TRUE	TRUE	0	0	1	1	none	0.0001098000928038
S102	T099a	TRUE	TRUE	0	0	1	1	none	4.85487563837e-05
S106	T099a	TRUE	TRUE	0	0	1	1	none	0.0001105402749114
S130	T099a	TRUE	TRUE	0	0	1	1	none	3.2057941901e-06
T009	T099a	FALSE	FALSE	0	0	1	1	none	0.0001146554567301
T010	T099a	FALSE	FALSE	0	0	1	1	none	0.0001145022094689
T013	T099a	FALSE	FALSE	0	0	1	1	none	0.0001108038039563
T014	T099a	TRUE	TRUE	0	0	1	1	none	0.0001087196226708
T020	T099a	TRUE	TRUE	0	0	1	1	none	0.0001012107351298
T021	T099a	FALSE	FALSE	0	0	1	1	none	0.0001161035586566
T028	T099a	TRUE	TRUE	0	0	1	1	none	9.60184755244e-05
T035a	T099a	TRUE	TRUE	0	0	1	1	none	5.7986503647e-06
T035b	T099a	FALSE	FALSE	0	0	1	1	none	0.0001133135588495
T040	T099a	TRUE	TRUE	0	0	1	1	none	0.0001147571034815
T056	T099a	FALSE	FALSE	0	0	1	1	none	0.0001199095141192
T059	T099a	TRUE	TRUE	0	0	1	1	none	5.21151375181e-05
T065	T099a	TRUE	TRUE	0	0	1	1	none	0.0001030048031529
T069	T099a	TRUE	TRUE	0	0	1	1	none	6.52158448667e-05
T073	T099a	FALSE	FALSE	0	0	1	1	none	0.0001155092333469
T075	T099a	TRUE	TRUE	0	0	1	1	none	0.0001004361530697
T077	T099a	FALSE	FALSE	0	0	1	1	none	0.0001161035586566
T087	T099a	FALSE	FALSE	0	0	1	1	none	0.0001132878778901
T095	T099a	TRUE	TRUE	0	0	1	1	none	3.1218783527e-06
S002	T102	FALSE	FALSE	0	0	1	1	none	0.0001145382282637
S007	T102	FALSE	FALSE	0	0	1	1	none	0.0001030050990707
S021	T102	FALSE	FALSE	0	0	1	1	none	0.0001167788578157
S024	T102	FALSE	FALSE	0	0	1	1	none	0.0001186747956171
S025	T102	FALSE	FALSE	0	0	1	1	none	0.0001190152788087
S026	T102	FALSE	FALSE	0	0	1	1	none	0.0001157866791972
S038	T102	FALSE	FALSE	0	0	1	1	none	0.0001076279061328
S039	T102	FALSE	FALSE	0	0	1	1	none	0.0001167338747177
S040	T102	FALSE	FALSE	0	0	1	1	none	5.52606086404e-05
S042	T102	FALSE	FALSE	0	0	1	1	none	0.0001163315588921
S071	T102	FALSE	FALSE	0	0	1	1	none	3.89488892397e-05
S078	T102	FALSE	FALSE	0	0	1	1	none	0.0001156472492477
S081	T102	FALSE	FALSE	0	0	1	1	none	0.0001177211899285
S085	T102	FALSE	FALSE	0	0	1	1	none	2.686860109e-05
S087	T102	FALSE	FALSE	0	0	1	1	none	1.00502046523e-05
S093	T102	FALSE	FALSE	0	0	1	1	none	3.14217823517e-05
S097	T102	FALSE	FALSE	0	0	1	1	none	0.0001168327399321
S102	T102	FALSE	FALSE	0	0	1	1	none	5.5581403512e-05
S106	T102	FALSE	FALSE	0	0	1	1	none	0.0001175729220397
S130	T102	FALSE	FALSE	0	0	1	1	none	9.049790699e-06
T009	T102	FALSE	FALSE	0	0	1	1	none	0.0001216881038584
T010	T102	FALSE	FALSE	0	0	1	1	none	0.0001215348565972
T013	T102	FALSE	FALSE	0	0	1	1	none	0.0001178364510846
T014	T102	FALSE	FALSE	0	0	1	1	none	0.0001157522697991
T020	T102	FALSE	FALSE	0	0	1	1	none	0.0001082433822581
T021	T102	FALSE	FALSE	0	0	1	1	none	0.0001231362057849
T028	T102	FALSE	FALSE	0	0	1	1	none	0.0001030511226527
T035a	T102	FALSE	FALSE	0	0	1	1	none	1.2831297493e-05
T035b	T102	FALSE	FALSE	0	0	1	1	none	0.0001203462059778
T040	T102	FALSE	FALSE	0	0	1	1	none	0.0001217897506098
T056	T102	FALSE	FALSE	0	0	1	1	none	0.0001269421612475
T059	T102	FALSE	FALSE	0	0	1	1	none	5.91477846464e-05
T065	T102	FALSE	FALSE	0	0	1	1	none	0.0001100374502812
T069	T102	FALSE	FALSE	0	0	1	1	none	7.2248491995e-05
T073	T102	FALSE	FALSE	0	0	1	1	none	0.0001225418804752
T075	T102	FALSE	FALSE	0	0	1	1	none	0.000107468800198
T077	T102	FALSE	FALSE	0	0	1	1	none	0.0001231362057849
T087	T102	FALSE	FALSE	0	0	1	1	none	0.0001203205250184
T095	T102	TRUE	TRUE	1	0	1	1	anc	5.943253097e-07
T099a	T102	FALSE	FALSE	0	0	1	1	none	9.8782836503e-06
S002	T104	FALSE	FALSE	0	0	1	1	none	7.25263634009e-05
S007	T104	FALSE	FALSE	0	0	1	1	none	3.40667046299e-05
S021	T104	FALSE	FALSE	0	0	1	1	none	7.47669929529e-05
S024	T104	FALSE	FALSE	0	0	1	1	none	7.66629307543e-05
S025	T104	FALSE	FALSE	0	0	1	1	none	7.70034139459e-05
S026	T104	FALSE	FALSE	0	0	1	1	none	7.37748143344e-05
S038	T104	FALSE	FALSE	0	0	1	1	none	5.5146551986e-05
S039	T104	FALSE	FALSE	0	0	1	1	none	7.47220098549e-05
S040	T104	FALSE	FALSE	0	0	1	1	none	0.000101602888937
S042	T104	FALSE	FALSE	0	0	1	1	none	7.43196940293e-05
S071	T104	FALSE	FALSE	0	0	1	1	none	8.52911695363e-05
S078	T104	FALSE	FALSE	0	0	1	1	none	7.36353843849e-05
S081	T104	FALSE	FALSE	0	0	1	1	none	7.57093250657e-05
S085	T104	FALSE	FALSE	0	0	1	1	none	9.21051399926e-05
S087	T104	FALSE	FALSE	0	0	1	1	none	9.88373686537e-05
S093	T104	FALSE	FALSE	0	0	1	1	none	7.77640626483e-05
S097	T104	FALSE	FALSE	0	0	1	1	none	7.48208750693e-05
S102	T104	FALSE	FALSE	0	0	1	1	none	0.0001019236838086
S106	T104	FALSE	FALSE	0	0	1	1	none	7.55610571769e-05
S130	T104	FALSE	FALSE	0	0	1	1	none	9.78369547004e-05
T009	T104	FALSE	FALSE	0	0	1	1	none	7.96762389956e-05
T010	T104	FALSE	FALSE	0	0	1	1	none	7.95229917344e-05
T013	T104	FALSE	FALSE	0	0	1	1	none	6.53550969378e-05
T014	T104	FALSE	FALSE	0	0	1	1	none	7.37404049363e-05
T020	T104	FALSE	FALSE	0	0	1	1	none	5.57620281113e-05
T021	T104	FALSE	FALSE	0	0	1	1	none	8.11243409221e-05
T028	T104	FALSE	FALSE	0	0	1	1	none	3.17492814479e-05
T035a	T104	FALSE	FALSE	0	0	1	1	none	9.92411602556e-05
T035b	T104	FALSE	FALSE	0	0	1	1	none	7.8334341115e-05
T040	T104	FALSE	FALSE	0	0	1	1	none	7.9777885747e-05
T056	T104	FALSE	FALSE	0	0	1	1	none	8.49302963847e-05
T059	T104	FALSE	FALSE	0	0	1	1	none	0.000105490064943
T065	T104	FALSE	FALSE	0	0	1	1	none	5.75560961344e-05
T069	T104	FALSE	FALSE	0	0	1	1	none	0.0001185907722916
T073	T104	FALSE	FALSE	0	0	1	1	none	8.05300156124e-05
T075	T104	FALSE	FALSE	0	0	1	1	none	6.66455859546e-05
T077	T104	FALSE	FALSE	0	0	1	1	none	8.11243409221e-05
T087	T104	FALSE	FALSE	0	0	1	1	none	7.83086601556e-05
T095	T104	FALSE	FALSE	0	0	1	1	none	9.7753038863e-05
T099a	T104	FALSE	FALSE	0	0	1	1	none	9.74767970323e-05
T102	T104	FALSE	FALSE	0	0	1	1	none	0.0001045094441606
S002	T105	TRUE	TRUE	0	0	1	1	none	7.83193810673e-05
S007	T105	TRUE	TRUE	0	0	1	1	none	5.63167625903e-05
S021	T105	TRUE	TRUE	0	0	1	1	none	8.05600106193e-05
S024	T105	TRUE	TRUE	0	0	1	1	none	8.24559484207e-05
S025	T105	TRUE	TRUE	0	0	1	1	none	8.27964316123e-05
S026	T105	TRUE	TRUE	0	0	1	1	none	7.95678320008e-05
S038	T105	TRUE	TRUE	0	0	1	1	none	5.051856933e-06
S039	T105	TRUE	TRUE	0	0	1	1	none	8.05150275213e-05
S040	T105	TRUE	TRUE	0	0	1	1	none	0.0001073959066034
S042	T105	TRUE	TRUE	0	0	1	1	none	8.01127116957e-05
S071	T105	TRUE	TRUE	0	0	1	1	none	9.10841872027e-05
S078	T105	TRUE	TRUE	0	0	1	1	none	7.94284020513e-05
S081	T105	TRUE	TRUE	0	0	1	1	none	8.15023427321e-05
S085	T105	TRUE	TRUE	0	0	1	1	none	9.7898157659e-05
S087	T105	TRUE	TRUE	0	0	1	1	none	0.0001046303863201
S093	T105	TRUE	TRUE	0	0	1	1	none	8.35570803147e-05
S097	T105	TRUE	TRUE	0	0	1	1	none	8.06138927357e-05
S102	T105	TRUE	TRUE	0	0	1	1	none	0.000107716701475
S106	T105	TRUE	TRUE	0	0	1	1	none	8.13540748433e-05
S130	T105	TRUE	TRUE	0	0	1	1	none	0.0001036299723668
T009	T105	FALSE	FALSE	0	0	1	1	none	8.5469256662e-05
T010	T105	FALSE	FALSE	0	0	1	1	none	8.53160094008e-05
T013	T105	FALSE	FALSE	0	0	1	1	none	1.16299642074e-05
T014	T105	TRUE	TRUE	0	0	1	1	none	7.95334226027e-05
T020	T105	TRUE	TRUE	0	0	1	1	none	5.6673330583e-06
T021	T105	FALSE	FALSE	0	0	1	1	none	8.69173585885e-05
T028	T105	TRUE	TRUE	0	0	1	1	none	5.63627861723e-05
T035a	T105	TRUE	TRUE	0	0	1	1	none	0.000105034177922
T035b	T105	FALSE	FALSE	0	0	1	1	none	8.41273587814e-05
T040	T105	TRUE	TRUE	0	0	1	1	none	8.55709034134e-05
T056	T105	FALSE	FALSE	0	0	1	1	none	9.07233140511e-05
T059	T105	TRUE	TRUE	0	0	1	1	none	0.0001112830826094
T065	T105	TRUE	TRUE	0	0	1	1	none	1.4536621652e-06
T069	T105	TRUE	TRUE	0	0	1	1	none	0.000124383789958
T073	T105	FALSE	FALSE	0	0	1	1	none	8.63230332788e-05
T075	T105	TRUE	TRUE	0	0	1	1	none	7.2438603621e-05
T077	T105	FALSE	FALSE	0	0	1	1	none	8.69173585885e-05
T087	T105	FALSE	FALSE	0	0	1	1	none	8.4101677822e-05
T095	T105	TRUE	TRUE	0	0	1	1	none	0.0001035460565294
T099a	T105	TRUE	TRUE	0	0	1	1	none	0.0001032698146987
T102	T105	FALSE	FALSE	0	0	1	1	none	0.000110302461827
T104	T105	FALSE	FALSE	0	0	1	1	none	5.78211076802e-05
S002	T107	FALSE	FALSE	0	0	1	1	none	0.0001121609270249
S007	T107	FALSE	FALSE	0	0	1	1	none	0.0001006277978319
S021	T107	FALSE	FALSE	0	0	1	1	none	0.0001144015565769
S024	T107	FALSE	FALSE	0	0	1	1	none	0.0001162974943783
S025	T107	FALSE	FALSE	0	0	1	1	none	0.0001166379775699
S026	T107	FALSE	FALSE	0	0	1	1	none	0.0001134093779584
S038	T107	FALSE	FALSE	0	0	1	1	none	0.000105250604894
S039	T107	FALSE	FALSE	0	0	1	1	none	0.0001143565734789
S040	T107	FALSE	FALSE	0	0	1	1	none	5.28833074016e-05
S042	T107	FALSE	FALSE	0	0	1	1	none	0.0001139542576533
S071	T107	FALSE	FALSE	0	0	1	1	none	3.65715880009e-05
S078	T107	FALSE	FALSE	0	0	1	1	none	0.0001132699480089
S081	T107	FALSE	FALSE	0	0	1	1	none	0.0001153438886897
S085	T107	FALSE	FALSE	0	0	1	1	none	2.44912998512e-05
S087	T107	FALSE	FALSE	0	0	1	1	none	7.6729034135e-06
S093	T107	FALSE	FALSE	0	0	1	1	none	2.90444811129e-05
S097	T107	FALSE	FALSE	0	0	1	1	none	0.0001144554386933
S102	T107	FALSE	FALSE	0	0	1	1	none	5.32041022732e-05
S106	T107	FALSE	FALSE	0	0	1	1	none	0.0001151956208009
S130	T107	FALSE	FALSE	0	0	1	1	none	6.6724894602e-06
T009	T107	FALSE	FALSE	0	0	1	1	none	0.0001193108026196
T010	T107	FALSE	FALSE	0	0	1	1	none	0.0001191575553584
T013	T107	FALSE	FALSE	0	0	1	1	none	0.0001154591498458
T014	T107	FALSE	FALSE	0	0	1	1	none	0.0001133749685603
T020	T107	FALSE	FALSE	0	0	1	1	none	0.0001058660810193
T021	T107	FALSE	FALSE	0	0	1	1	none	0.0001207589045461
T028	T107	FALSE	FALSE	0	0	1	1	none	0.0001006738214139
T035a	T107	FALSE	FALSE	0	0	1	1	none	1.04539962542e-05
T035b	T107	FALSE	FALSE	0	0	1	1	none	0.000117968904739
T040	T107	FALSE	FALSE	0	0	1	1	none	0.000119412449371
T056	T107	FALSE	FALSE	0	0	1	1	none	0.0001245648600087
T059	T107	FALSE	FALSE	0	0	1	1	none	5.67704834076e-05
T065	T107	FALSE	FALSE	0	0	1	1	none	0.0001076601490424
T069	T107	FALSE	FALSE	0	0	1	1	none	6.98711907562e-05
T073	T107	FALSE	FALSE	0	0	1	1	none	0.0001201645792364
T075	T107	FALSE	FALSE	0	0	1	1	none	0.0001050914989592
T077	T107	FALSE	FALSE	0	0	1	1	none	0.0001207589045461
T087	T107	FALSE	FALSE	0	0	1	1	none	0.0001179432237796
T095	T107	TRUE	TRUE	1	0	1	1	anc	5.943253097e-07
T099a	T107	FALSE	FALSE	0	0	1	1	none	7.5009824115e-06
T102	T107	FALSE	FALSE	0	0	1	1	none	3.5659518582e-06
T104	T107	FALSE	FALSE	0	0	1	1	none	0.0001021321429218
T105	T107	FALSE	FALSE	0	0	1	1	none	0.0001079251605882
S002	T126	TRUE	TRUE	0	0	1	1	none	0.0001337615998917
S007	T126	TRUE	TRUE	0	0	1	1	none	0.0001222284706987
S021	T126	TRUE	TRUE	0	0	1	1	none	0.0001360022294437
S024	T126	TRUE	TRUE	0	0	1	1	none	0.0001378981672451
S025	T126	TRUE	TRUE	0	0	1	1	none	0.0001382386504367
S026	T126	TRUE	TRUE	0	0	1	1	none	0.0001350100508252
S038	T126	TRUE	TRUE	0	0	1	1	none	0.0001268512777608
S039	T126	TRUE	TRUE	0	0	1	1	none	0.0001359572463457
S040	T126	TRUE	TRUE	0	0	1	1	none	5.86013971104e-05
S042	T126	TRUE	TRUE	0	0	1	1	none	0.0001355549305201
S071	T126	TRUE	TRUE	0	0	1	1	none	3.96302968717e-05
S078	T126	TRUE	TRUE	0	0	1	1	none	0.0001348706208757
S081	T126	TRUE	TRUE	0	0	1	1	none	0.0001369445615565
S085	T126	TRUE	TRUE	0	0	1	1	none	6.4986231324e-05
S087	T126	TRUE	TRUE	0	0	1	1	none	7.17184599851e-05
S093	T126	TRUE	TRUE	0	0	1	1	none	4.71574037597e-05
S097	T126	TRUE	TRUE	0	0	1	1	none	0.0001360561115601
S102	T126	TRUE	TRUE	0	0	1	1	none	5.8922191982e-05
S106	T126	TRUE	TRUE	0	0	1	1	none	0.0001367962936677
S130	T126	TRUE	TRUE	0	0	1	1	none	7.07180460318e-05
T009	T126	FALSE	FALSE	0	0	1	1	none	0.0001409114754864
T010	T126	FALSE	FALSE	0	0	1	1	none	0.0001407582282252
T013	T126	FALSE	FALSE	0	0	1	1	none	0.0001370598227126
T014	T126	TRUE	TRUE	0	0	1	1	none	0.0001349756414271
T020	T126	TRUE	TRUE	0	0	1	1	none	0.0001274667538861
T021	T126	FALSE	FALSE	0	0	1	1	none	0.0001423595774129
T028	T126	TRUE	TRUE	0	0	1	1	none	0.0001222744942807
T035a	T126	TRUE	TRUE	0	0	1	1	none	7.2122251587e-05
T035b	T126	FALSE	FALSE	0	0	1	1	none	0.0001395695776058
T040	T126	TRUE	TRUE	0	0	1	1	none	0.0001410131222378
T056	T126	FALSE	FALSE	0	0	1	1	none	0.0001461655328755
T059	T126	TRUE	TRUE	0	0	1	1	none	6.24885731164e-05
T065	T126	TRUE	TRUE	0	0	1	1	none	0.0001292608219092
T069	T126	TRUE	TRUE	0	0	1	1	none	5.5568356257e-05
T073	T126	FALSE	FALSE	0	0	1	1	none	0.0001417652521032
T075	T126	TRUE	TRUE	0	0	1	1	none	0.000126692171826
T077	T126	FALSE	FALSE	0	0	1	1	none	0.0001423595774129
T087	T126	FALSE	FALSE	0	0	1	1	none	0.0001395438966464
T095	T126	TRUE	TRUE	0	0	1	1	none	7.06341301944e-05
T099a	T126	TRUE	TRUE	0	0	1	1	none	7.03578883637e-05
T102	T126	FALSE	FALSE	0	0	1	1	none	7.7390535492e-05
T104	T126	FALSE	FALSE	0	0	1	1	none	0.0001237328157886
T105	T126	TRUE	TRUE	0	0	1	1	none	0.000129525833455
T107	T126	FALSE	FALSE	0	0	1	1	none	7.50132342532e-05
S002	T156	FALSE	FALSE	0	0	1	1	none	8.12025105455e-05
S007	T156	FALSE	FALSE	0	0	1	1	none	5.91998920685e-05
S021	T156	FALSE	FALSE	0	0	1	1	none	8.34431400975e-05
S024	T156	FALSE	FALSE	0	0	1	1	none	8.53390778989e-05
S025	T156	FALSE	FALSE	0	0	1	1	none	8.56795610905e-05
S026	T156	FALSE	FALSE	0	0	1	1	none	8.2450961479e-05
S038	T156	FALSE	FALSE	0	0	1	1	none	9.1236370306e-06
S039	T156	FALSE	FALSE	0	0	1	1	none	8.33981569995e-05
S040	T156	FALSE	FALSE	0	0	1	1	none	0.0001102790360816
S042	T156	FALSE	FALSE	0	0	1	1	none	8.29958411739e-05
S071	T156	FALSE	FALSE	0	0	1	1	none	9.39673166809e-05
S078	T156	FALSE	FALSE	0	0	1	1	none	8.23115315295e-05
S081	T156	FALSE	FALSE	0	0	1	1	none	8.43854722103e-05
S085	T156	FALSE	FALSE	0	0	1	1	none	0.0001007812871372
S087	T156	FALSE	FALSE	0	0	1	1	none	0.0001075135157983
S093	T156	FALSE	FALSE	0	0	1	1	none	8.64402097929e-05
S097	T156	FALSE	FALSE	0	0	1	1	none	8.34970222139e-05
S102	T156	FALSE	FALSE	0	0	1	1	none	0.0001105998309532
S106	T156	FALSE	FALSE	0	0	1	1	none	8.42372043215e-05
S130	T156	FALSE	FALSE	0	0	1	1	none	0.000106513101845
T009	T156	FALSE	FALSE	0	0	1	1	none	8.83523861402e-05
T010	T156	FALSE	FALSE	0	0	1	1	none	8.8199138879e-05
T013	T156	FALSE	FALSE	0	0	1	1	none	1.93321819824e-05
T014	T156	FALSE	FALSE	0	0	1	1	none	8.24165520809e-05
T020	T156	FALSE	FALSE	0	0	1	1	none	9.7391131559e-06
T021	T156	FALSE	FALSE	0	0	1	1	none	8.98004880667e-05
T028	T156	FALSE	FALSE	0	0	1	1	none	5.92459156505e-05
T035a	T156	FALSE	FALSE	0	0	1	1	none	0.0001079173074002
T035b	T156	FALSE	FALSE	0	0	1	1	none	8.70104882596e-05
T040	T156	FALSE	FALSE	0	0	1	1	none	8.84540328916e-05
T056	T156	FALSE	FALSE	0	0	1	1	none	9.36064435293e-05
T059	T156	FALSE	FALSE	0	0	1	1	none	0.0001141662120876
T065	T156	FALSE	FALSE	0	0	1	1	none	1.1533181179e-05
T069	T156	FALSE	FALSE	0	0	1	1	none	0.0001272669194362
T073	T156	FALSE	FALSE	0	0	1	1	none	8.9206162757e-05
T075	T156	FALSE	FALSE	0	0	1	1	none	7.53217330992e-05
T077	T156	FALSE	FALSE	0	0	1	1	none	8.98004880667e-05
T087	T156	FALSE	FALSE	0	0	1	1	none	8.69848073002e-05
T095	T156	FALSE	FALSE	0	0	1	1	none	0.0001064291860076
T099a	T156	FALSE	FALSE	0	0	1	1	none	0.0001061529441769
T102	T156	FALSE	FALSE	0	0	1	1	none	0.0001131855913052
T104	T156	FALSE	FALSE	0	0	1	1	none	6.07042371584e-05
T105	T156	FALSE	FALSE	0	0	1	1	none	1.17981927248e-05
T107	T156	FALSE	FALSE	0	0	1	1	none	0.0001108082900664
T126	T156	FALSE	FALSE	0	0	1	1	none	0.0001324089629332
S002	T159a	TRUE	TRUE	0	0	1	1	none	2.2228531669e-05
S007	T159a	TRUE	TRUE	0	0	1	1	none	7.5047020096e-05
S021	T159a	TRUE	TRUE	0	0	1	1	none	2.4469161221e-05
S024	T159a	TRUE	TRUE	0	0	1	1	none	2.63650990224e-05
S025	T159a	TRUE	TRUE	0	0	1	1	none	2.1897292738e-05
S026	T159a	TRUE	TRUE	0	0	1	1	none	1.14326500165e-05
S038	T159a	TRUE	TRUE	0	0	1	1	none	7.96698271581e-05
S039	T159a	TRUE	TRUE	0	0	1	1	none	2.4424178123e-05
S040	T159a	TRUE	TRUE	0	0	1	1	none	0.0001156566748251
S042	T159a	TRUE	TRUE	0	0	1	1	none	2.40218622974e-05
S071	T159a	TRUE	TRUE	0	0	1	1	none	9.93449554244e-05
S078	T159a	TRUE	TRUE	0	0	1	1	none	2.3337552653e-05
S081	T159a	TRUE	TRUE	0	0	1	1	none	2.54114933338e-05
S085	T159a	TRUE	TRUE	0	0	1	1	none	0.0001061589258807
S087	T159a	TRUE	TRUE	0	0	1	1	none	0.0001128911545418
S093	T159a	TRUE	TRUE	0	0	1	1	none	9.18178485364e-05
S097	T159a	TRUE	TRUE	0	0	1	1	none	1.97147538614e-05
S102	T159a	TRUE	TRUE	0	0	1	1	none	0.0001159774696967
S106	T159a	TRUE	TRUE	0	0	1	1	none	2.5263225445e-05
S130	T159a	TRUE	TRUE	0	0	1	1	none	0.0001118907405885
T009	T159a	TRUE	TRUE	0	1	1	1	desc	1.3418978806e-06
T010	T159a	TRUE	TRUE	0	1	1	1	desc	1.1886506194e-06
T013	T159a	FALSE	FALSE	0	0	1	1	none	8.98783721099e-05
T014	T159a	TRUE	TRUE	0	0	1	1	none	2.34425732044e-05
T020	T159a	TRUE	TRUE	0	0	1	1	none	8.02853032834e-05
T021	T159a	TRUE	TRUE	0	1	1	1	desc	2.1956744974e-06
T028	T159a	TRUE	TRUE	0	0	1	1	none	7.5093043678e-05
T035a	T159a	TRUE	TRUE	0	0	1	1	none	0.0001132949461437
T035b	T159a	TRUE	TRUE	0	1	1	1	desc	5.943253097e-07
T040	T159a	TRUE	TRUE	0	0	1	1	none	2.94800540151e-05
T056	T159a	FALSE	FALSE	0	1	1	1	desc	6.5959552697e-06
T059	T159a	TRUE	TRUE	0	0	1	1	none	0.0001195438508311
T065	T159a	TRUE	TRUE	0	0	1	1	none	8.20793713065e-05
T069	T159a	TRUE	TRUE	0	0	1	1	none	0.0001326445581797
T073	T159a	TRUE	TRUE	0	1	1	1	desc	1.6013491877e-06
T075	T159a	TRUE	TRUE	0	0	1	1	none	8.06993718427e-05
T077	T159a	TRUE	TRUE	0	1	1	1	desc	2.1956744974e-06
T087	T159a	TRUE	TRUE	0	1	1	1	desc	1.16296966e-06
T095	T159a	TRUE	TRUE	0	0	1	1	none	0.0001118068247511
T099a	T159a	TRUE	TRUE	0	0	1	1	none	0.0001115305829204
T102	T159a	FALSE	FALSE	0	0	1	1	none	0.0001185632300487
T104	T159a	FALSE	FALSE	0	0	1	1	none	7.65513651859e-05
T105	T159a	TRUE	TRUE	0	0	1	1	none	8.23443828523e-05
T107	T159a	FALSE	FALSE	0	0	1	1	none	0.0001161859288099
T126	T159a	TRUE	TRUE	0	0	1	1	none	0.0001377866016767
T156	T159a	FALSE	FALSE	0	0	1	1	none	8.52275123305e-05
S002	T182	FALSE	FALSE	0	0	1	1	none	7.78378426838e-05
S007	T182	FALSE	FALSE	0	0	1	1	none	5.58352242068e-05
S021	T182	FALSE	FALSE	0	0	1	1	none	8.00784722358e-05
S024	T182	FALSE	FALSE	0	0	1	1	none	8.19744100372e-05
S025	T182	FALSE	FALSE	0	0	1	1	none	8.23148932288e-05
S026	T182	FALSE	FALSE	0	0	1	1	none	7.90862936173e-05
S038	T182	FALSE	FALSE	0	0	1	1	none	5.7589691689e-06
S039	T182	FALSE	FALSE	0	0	1	1	none	8.00334891378e-05
S040	T182	FALSE	FALSE	0	0	1	1	none	0.0001069143682199
S042	T182	FALSE	FALSE	0	0	1	1	none	7.96311733122e-05
S071	T182	FALSE	FALSE	0	0	1	1	none	9.06026488192e-05
S078	T182	FALSE	FALSE	0	0	1	1	none	7.89468636678e-05
S081	T182	FALSE	FALSE	0	0	1	1	none	8.10208043486e-05
S085	T182	FALSE	FALSE	0	0	1	1	none	9.74166192755e-05
S087	T182	FALSE	FALSE	0	0	1	1	none	0.0001041488479366
S093	T182	FALSE	FALSE	0	0	1	1	none	8.30755419312e-05
S097	T182	FALSE	FALSE	0	0	1	1	none	8.01323543522e-05
S102	T182	FALSE	FALSE	0	0	1	1	none	0.0001072351630915
S106	T182	FALSE	FALSE	0	0	1	1	none	8.08725364598e-05
S130	T182	FALSE	FALSE	0	0	1	1	none	0.0001031484339833
T009	T182	FALSE	FALSE	0	0	1	1	none	8.49877182785e-05
T010	T182	FALSE	FALSE	0	0	1	1	none	8.48344710173e-05
T013	T182	FALSE	FALSE	0	0	1	1	none	1.59675141207e-05
T014	T182	FALSE	FALSE	0	0	1	1	none	7.90518842192e-05
T020	T182	FALSE	FALSE	0	0	1	1	none	6.3744452942e-06
T021	T182	FALSE	FALSE	0	0	1	1	none	8.6435820205e-05
T028	T182	FALSE	FALSE	0	0	1	1	none	5.58812477888e-05
T035a	T182	FALSE	FALSE	0	0	1	1	none	0.0001045526395385
T035b	T182	FALSE	FALSE	0	0	1	1	none	8.36458203979e-05
T040	T182	FALSE	FALSE	0	0	1	1	none	8.50893650299e-05
T056	T182	FALSE	FALSE	0	0	1	1	none	9.02417756676e-05
T059	T182	FALSE	FALSE	0	0	1	1	none	0.0001108015442259
T065	T182	FALSE	FALSE	0	0	1	1	none	8.1685133173e-06
T069	T182	FALSE	FALSE	0	0	1	1	none	0.0001239022515745
T073	T182	FALSE	FALSE	0	0	1	1	none	8.58414948953e-05
T075	T182	FALSE	FALSE	0	0	1	1	none	7.19570652375e-05
T077	T182	FALSE	FALSE	0	0	1	1	none	8.6435820205e-05
T087	T182	FALSE	FALSE	0	0	1	1	none	8.36201394385e-05
T095	T182	FALSE	FALSE	0	0	1	1	none	0.0001030645181459
T099a	T182	FALSE	FALSE	0	0	1	1	none	0.0001027882763152
T102	T182	FALSE	FALSE	0	0	1	1	none	0.0001098209234435
T104	T182	FALSE	FALSE	0	0	1	1	none	5.73395692967e-05
T105	T182	FALSE	FALSE	0	0	1	1	none	8.4335248631e-06
T107	T182	FALSE	FALSE	0	0	1	1	none	0.0001074436222047
T126	T182	FALSE	FALSE	0	0	1	1	none	0.0001290442950715
T156	T182	FALSE	FALSE	0	0	1	1	none	1.01280037219e-05
T159a	T182	FALSE	FALSE	0	0	1	1	none	8.18628444688e-05
S002	T188	TRUE	TRUE	0	0	1	1	none	7.3135704413e-05
S007	T188	TRUE	TRUE	0	0	1	1	none	3.4676045642e-05
S021	T188	TRUE	TRUE	0	0	1	1	none	7.5376333965e-05
S024	T188	TRUE	TRUE	0	0	1	1	none	7.72722717664e-05
S025	T188	TRUE	TRUE	0	0	1	1	none	7.7612754958e-05
S026	T188	TRUE	TRUE	0	0	1	1	none	7.43841553465e-05
S038	T188	TRUE	TRUE	0	0	1	1	none	5.57558929981e-05
S039	T188	TRUE	TRUE	0	0	1	1	none	7.5331350867e-05
S040	T188	TRUE	TRUE	0	0	1	1	none	0.0001022122299491
S042	T188	TRUE	TRUE	0	0	1	1	none	7.49290350414e-05
S071	T188	TRUE	TRUE	0	0	1	1	none	8.59005105484e-05
S078	T188	TRUE	TRUE	0	0	1	1	none	7.4244725397e-05
S081	T188	TRUE	TRUE	0	0	1	1	none	7.63186660778e-05
S085	T188	TRUE	TRUE	0	0	1	1	none	9.27144810047e-05
S087	T188	TRUE	TRUE	0	0	1	1	none	9.94467096658e-05
S093	T188	TRUE	TRUE	0	0	1	1	none	7.83734036604e-05
S097	T188	TRUE	TRUE	0	0	1	1	none	7.54302160814e-05
S102	T188	TRUE	TRUE	0	0	1	1	none	0.0001025330248207
S106	T188	TRUE	TRUE	0	0	1	1	none	7.6170398189e-05
S130	T188	TRUE	TRUE	0	0	1	1	none	9.84462957125e-05
T009	T188	FALSE	FALSE	0	0	1	1	none	8.02855800077e-05
T010	T188	FALSE	FALSE	0	0	1	1	none	8.01323327465e-05
T013	T188	FALSE	FALSE	0	0	1	1	none	6.59644379499e-05
T014	T188	TRUE	TRUE	0	0	1	1	none	7.43497459484e-05
T020	T188	TRUE	TRUE	0	0	1	1	none	5.63713691234e-05
T021	T188	FALSE	FALSE	0	0	1	1	none	8.17336819342e-05
T028	T188	TRUE	TRUE	0	0	1	1	none	2.335538802e-05
T035a	T188	TRUE	TRUE	0	0	1	1	none	9.98505012677e-05
T035b	T188	FALSE	FALSE	0	0	1	1	none	7.89436821271e-05
T040	T188	TRUE	TRUE	0	0	1	1	none	8.03872267591e-05
T056	T188	FALSE	FALSE	0	0	1	1	none	8.55396373968e-05
T059	T188	TRUE	TRUE	0	0	1	1	none	0.0001060994059551
T065	T188	TRUE	TRUE	0	0	1	1	none	5.81654371465e-05
T069	T188	TRUE	TRUE	0	0	1	1	none	0.0001192001133037
T073	T188	FALSE	FALSE	0	0	1	1	none	8.11393566245e-05
T075	T188	TRUE	TRUE	0	0	1	1	none	6.72549269667e-05
T077	T188	FALSE	FALSE	0	0	1	1	none	8.17336819342e-05
T087	T188	FALSE	FALSE	0	0	1	1	none	7.89180011677e-05
T095	T188	TRUE	TRUE	0	0	1	1	none	9.83623798751e-05
T099a	T188	TRUE	TRUE	0	0	1	1	none	9.80861380444e-05
T102	T188	FALSE	FALSE	0	0	1	1	none	0.0001051187851727
T104	T188	FALSE	FALSE	0	0	1	1	none	3.38169439679e-05
T105	T188	TRUE	TRUE	0	0	1	1	none	5.84304486923e-05
T107	T188	FALSE	FALSE	0	0	1	1	none	0.0001027414839339
T126	T188	TRUE	TRUE	0	0	1	1	none	0.0001243421568007
T156	T188	FALSE	FALSE	0	0	1	1	none	6.13135781705e-05
T159a	T188	TRUE	TRUE	0	0	1	1	none	7.7160706198e-05
T182	T188	FALSE	FALSE	0	0	1	1	none	5.79489103088e-05
S002	T192	FALSE	FALSE	0	0	1	1	none	0.0001413105745344
S007	T192	FALSE	FALSE	0	0	1	1	none	0.0001297774453414
S021	T192	FALSE	FALSE	0	0	1	1	none	0.0001435512040864
S024	T192	FALSE	FALSE	0	0	1	1	none	0.0001454471418878
S025	T192	FALSE	FALSE	0	0	1	1	none	0.0001457876250794
S026	T192	FALSE	FALSE	0	0	1	1	none	0.0001425590254679
S038	T192	FALSE	FALSE	0	0	1	1	none	0.0001344002524035
S039	T192	FALSE	FALSE	0	0	1	1	none	0.0001435062209884
S040	T192	FALSE	FALSE	0	0	1	1	none	6.61503717531e-05
S042	T192	FALSE	FALSE	0	0	1	1	none	0.0001431039051628
S071	T192	FALSE	FALSE	0	0	1	1	none	4.71792715144e-05
S078	T192	FALSE	FALSE	0	0	1	1	none	0.0001424195955184
S081	T192	FALSE	FALSE	0	0	1	1	none	0.0001444935361992
S085	T192	FALSE	FALSE	0	0	1	1	none	7.25352059667e-05
S087	T192	FALSE	FALSE	0	0	1	1	none	7.92674346278e-05
S093	T192	FALSE	FALSE	0	0	1	1	none	5.47063784024e-05
S097	T192	FALSE	FALSE	0	0	1	1	none	0.0001436050862028
S102	T192	FALSE	FALSE	0	0	1	1	none	6.64711666247e-05
S106	T192	FALSE	FALSE	0	0	1	1	none	0.0001443452683104
S130	T192	FALSE	FALSE	0	0	1	1	none	7.82670206745e-05
T009	T192	FALSE	FALSE	0	0	1	1	none	0.0001484604501291
T010	T192	FALSE	FALSE	0	0	1	1	none	0.0001483072028679
T013	T192	FALSE	FALSE	0	0	1	1	none	0.0001446087973553
T014	T192	FALSE	FALSE	0	0	1	1	none	0.0001425246160698
T020	T192	FALSE	FALSE	0	0	1	1	none	0.0001350157285288
T021	T192	FALSE	FALSE	0	0	1	1	none	0.0001499085520556
T028	T192	FALSE	FALSE	0	0	1	1	none	0.0001298234689234
T035a	T192	FALSE	FALSE	0	0	1	1	none	7.96712262297e-05
T035b	T192	FALSE	FALSE	0	0	1	1	none	0.0001471185522485
T040	T192	FALSE	FALSE	0	0	1	1	none	0.0001485620968805
T056	T192	FALSE	FALSE	0	0	1	1	none	0.0001537145075182
T059	T192	FALSE	FALSE	0	0	1	1	none	7.00375477591e-05
T065	T192	FALSE	FALSE	0	0	1	1	none	0.0001368097965519
T069	T192	FALSE	FALSE	0	0	1	1	none	6.31173308997e-05
T073	T192	FALSE	FALSE	0	0	1	1	none	0.0001493142267459
T075	T192	FALSE	FALSE	0	0	1	1	none	0.0001342411464687
T077	T192	FALSE	FALSE	0	0	1	1	none	0.0001499085520556
T087	T192	FALSE	FALSE	0	0	1	1	none	0.0001470928712891
T095	T192	FALSE	FALSE	0	0	1	1	none	7.81831048371e-05
T099a	T192	FALSE	FALSE	0	0	1	1	none	7.79068630064e-05
T102	T192	FALSE	FALSE	0	0	1	1	none	8.49395101347e-05
T104	T192	FALSE	FALSE	0	0	1	1	none	0.0001312817904313
T105	T192	FALSE	FALSE	0	0	1	1	none	0.0001370748080977
T107	T192	FALSE	FALSE	0	0	1	1	none	8.25622088959e-05
T126	T192	TRUE	TRUE	1	0	1	1	anc	5.943253097e-07
T156	T192	FALSE	FALSE	0	0	1	1	none	0.0001399579375759
T159a	T192	FALSE	FALSE	0	0	1	1	none	0.0001453355763194
T182	T192	FALSE	FALSE	0	0	1	1	none	0.0001365932697142
T188	T192	FALSE	FALSE	0	0	1	1	none	0.0001318911314434
S002	T223	FALSE	FALSE	0	0	1	1	none	7.7982843028e-05
S007	T223	FALSE	FALSE	0	0	1	1	none	5.5980224551e-05
S021	T223	FALSE	FALSE	0	0	1	1	none	8.022347258e-05
S024	T223	FALSE	FALSE	0	0	1	1	none	8.21194103814e-05
S025	T223	FALSE	FALSE	0	0	1	1	none	8.2459893573e-05
S026	T223	FALSE	FALSE	0	0	1	1	none	7.92312939615e-05
S038	T223	FALSE	FALSE	0	0	1	1	none	5.9039695131e-06
S039	T223	FALSE	FALSE	0	0	1	1	none	8.0178489482e-05
S040	T223	FALSE	FALSE	0	0	1	1	none	0.0001070593685641
S042	T223	FALSE	FALSE	0	0	1	1	none	7.97761736564e-05
S071	T223	FALSE	FALSE	0	0	1	1	none	9.07476491634e-05
S078	T223	FALSE	FALSE	0	0	1	1	none	7.9091864012e-05
S081	T223	FALSE	FALSE	0	0	1	1	none	8.11658046928e-05
S085	T223	FALSE	FALSE	0	0	1	1	none	9.75616196197e-05
S087	T223	FALSE	FALSE	0	0	1	1	none	0.0001042938482808
S093	T223	FALSE	FALSE	0	0	1	1	none	8.32205422754e-05
S097	T223	FALSE	FALSE	0	0	1	1	none	8.02773546964e-05
S102	T223	FALSE	FALSE	0	0	1	1	none	0.0001073801634357
S106	T223	FALSE	FALSE	0	0	1	1	none	8.1017536804e-05
S130	T223	FALSE	FALSE	0	0	1	1	none	0.0001032934343275
T009	T223	FALSE	FALSE	0	0	1	1	none	8.51327186227e-05
T010	T223	FALSE	FALSE	0	0	1	1	none	8.49794713615e-05
T013	T223	FALSE	FALSE	0	0	1	1	none	1.61125144649e-05
T014	T223	FALSE	FALSE	0	0	1	1	none	7.91968845634e-05
T020	T223	FALSE	FALSE	0	0	1	1	none	6.5194456384e-06
T021	T223	FALSE	FALSE	0	0	1	1	none	8.65808205492e-05
T028	T223	FALSE	FALSE	0	0	1	1	none	5.6026248133e-05
T035a	T223	FALSE	FALSE	0	0	1	1	none	0.0001046976398827
T035b	T223	FALSE	FALSE	0	0	1	1	none	8.37908207421e-05
T040	T223	FALSE	FALSE	0	0	1	1	none	8.52343653741e-05
T056	T223	FALSE	FALSE	0	0	1	1	none	9.03867760118e-05
T059	T223	FALSE	FALSE	0	0	1	1	none	0.0001109465445701
T065	T223	FALSE	FALSE	0	0	1	1	none	8.3135136615e-06
T069	T223	FALSE	FALSE	0	0	1	1	none	0.0001240472519187
T073	T223	FALSE	FALSE	0	0	1	1	none	8.59864952395e-05
T075	T223	FALSE	FALSE	0	0	1	1	none	7.21020655817e-05
T077	T223	FALSE	FALSE	0	0	1	1	none	8.65808205492e-05
T087	T223	FALSE	FALSE	0	0	1	1	none	8.37651397827e-05
T095	T223	FALSE	FALSE	0	0	1	1	none	0.0001032095184901
T099a	T223	FALSE	FALSE	0	0	1	1	none	0.0001029332766594
T102	T223	FALSE	FALSE	0	0	1	1	none	0.0001099659237877
T104	T223	FALSE	FALSE	0	0	1	1	none	5.74845696409e-05
T105	T223	FALSE	FALSE	0	0	1	1	none	8.5785252073e-06
T107	T223	FALSE	FALSE	0	0	1	1	none	0.0001075886225489
T126	T223	FALSE	FALSE	0	0	1	1	none	0.0001291892954157
T156	T223	FALSE	FALSE	0	0	1	1	none	1.02730040661e-05
T159a	T223	FALSE	FALSE	0	0	1	1	none	8.2007844813e-05
T182	T223	FALSE	FALSE	0	0	1	1	none	3.7109522024e-06
T188	T223	FALSE	FALSE	0	0	1	1	none	5.8093910653e-05
T192	T223	FALSE	FALSE	0	0	1	1	none	0.0001367382700584
S002	T225	FALSE	FALSE	0	0	1	1	none	8.41741370939999e-05
S007	T225	FALSE	FALSE	0	0	1	1	none	6.2171518617e-05
S021	T225	FALSE	FALSE	0	0	1	1	none	8.6414766646e-05
S024	T225	FALSE	FALSE	0	0	1	1	none	8.83107044473999e-05
S025	T225	FALSE	FALSE	0	0	1	1	none	8.86511876389999e-05
S026	T225	FALSE	FALSE	0	0	1	1	none	8.54225880274999e-05
S038	T225	FALSE	FALSE	0	0	1	1	none	1.20952635791e-05
S039	T225	FALSE	FALSE	0	0	1	1	none	8.63697835479999e-05
S040	T225	FALSE	FALSE	0	0	1	1	none	0.0001132506626301
S042	T225	FALSE	FALSE	0	0	1	1	none	8.59674677224e-05
S071	T225	FALSE	FALSE	0	0	1	1	none	9.69389432293999e-05
S078	T225	FALSE	FALSE	0	0	1	1	none	8.52831580779999e-05
S081	T225	FALSE	FALSE	0	0	1	1	none	8.73570987587999e-05
S085	T225	FALSE	FALSE	0	0	1	1	none	0.0001037529136857
S087	T225	FALSE	FALSE	0	0	1	1	none	0.0001104851423468
S093	T225	FALSE	FALSE	0	0	1	1	none	8.94118363413999e-05
S097	T225	FALSE	FALSE	0	0	1	1	none	8.64686487623999e-05
S102	T225	FALSE	FALSE	0	0	1	1	none	0.0001135714575017
S106	T225	FALSE	FALSE	0	0	1	1	none	8.72088308699999e-05
S130	T225	FALSE	FALSE	0	0	1	1	none	0.0001094847283935
T009	T225	FALSE	FALSE	0	0	1	1	none	9.13240126886999e-05
T010	T225	FALSE	FALSE	0	0	1	1	none	9.11707654275e-05
T013	T225	FALSE	FALSE	0	0	1	1	none	2.23038085309e-05
T014	T225	FALSE	FALSE	0	0	1	1	none	8.53881786293999e-05
T020	T225	FALSE	FALSE	0	0	1	1	none	1.27107397044e-05
T021	T225	FALSE	FALSE	0	0	1	1	none	9.27721146152e-05
T028	T225	FALSE	FALSE	0	0	1	1	none	6.2217542199e-05
T035a	T225	FALSE	FALSE	0	0	1	1	none	0.0001108889339487
T035b	T225	FALSE	FALSE	0	0	1	1	none	8.99821148080999e-05
T040	T225	FALSE	FALSE	0	0	1	1	none	9.14256594401e-05
T056	T225	FALSE	FALSE	0	0	1	1	none	9.65780700777999e-05
T059	T225	FALSE	FALSE	0	0	1	1	none	0.0001171378386361
T065	T225	FALSE	FALSE	0	0	1	1	none	1.45048077275e-05
T069	T225	FALSE	FALSE	0	0	1	1	none	0.0001302385459847
T073	T225	FALSE	FALSE	0	0	1	1	none	9.21777893055e-05
T075	T225	FALSE	FALSE	0	0	1	1	none	7.82933596477001e-05
T077	T225	FALSE	FALSE	0	0	1	1	none	9.27721146152e-05
T087	T225	FALSE	FALSE	0	0	1	1	none	8.99564338486999e-05
T095	T225	FALSE	FALSE	0	0	1	1	none	0.0001094008125561
T099a	T225	FALSE	FALSE	0	0	1	1	none	0.0001091245707254
T102	T225	FALSE	FALSE	0	0	1	1	none	0.0001161572178537
T104	T225	FALSE	FALSE	0	0	1	1	none	6.36758637069e-05
T105	T225	FALSE	FALSE	0	0	1	1	none	1.47698192733e-05
T107	T225	FALSE	FALSE	0	0	1	1	none	0.0001137799166149
T126	T225	FALSE	FALSE	0	0	1	1	none	0.0001353805894817
T156	T225	FALSE	FALSE	0	0	1	1	none	6.5375784067e-06
T159a	T225	FALSE	FALSE	0	0	1	1	none	8.81991388789999e-05
T182	T225	FALSE	FALSE	0	0	1	1	none	1.30996302704e-05
T188	T225	FALSE	FALSE	0	0	1	1	none	6.4285204719e-05
T192	T225	FALSE	FALSE	0	0	1	1	none	0.0001429295641244
T223	T225	FALSE	FALSE	0	0	1	1	none	1.32446306146e-05
S002	T230	FALSE	FALSE	0	0	1	1	none	2.51989086114e-05
S007	T230	FALSE	FALSE	0	0	1	1	none	7.80173970384e-05
S021	T230	FALSE	FALSE	0	0	1	1	none	2.74395381634e-05
S024	T230	FALSE	FALSE	0	0	1	1	none	2.93354759648e-05
S025	T230	FALSE	FALSE	0	0	1	1	none	2.48676696804e-05
S026	T230	FALSE	FALSE	0	0	1	1	none	1.44030269589e-05
S038	T230	FALSE	FALSE	0	0	1	1	none	8.26402041005e-05
S039	T230	FALSE	FALSE	0	0	1	1	none	2.73945550654e-05
S040	T230	FALSE	FALSE	0	0	1	1	none	0.0001186270517675
S042	T230	FALSE	FALSE	0	0	1	1	none	2.69922392398e-05
S071	T230	FALSE	FALSE	0	0	1	1	none	0.0001023153323668
S078	T230	FALSE	FALSE	0	0	1	1	none	2.63079295954e-05
S081	T230	FALSE	FALSE	0	0	1	1	none	2.83818702762e-05
S085	T230	FALSE	FALSE	0	0	1	1	none	0.0001091293028231
S087	T230	FALSE	FALSE	0	0	1	1	none	0.0001158615314842
S093	T230	FALSE	FALSE	0	0	1	1	none	9.47882254788e-05
S097	T230	FALSE	FALSE	0	0	1	1	none	2.26851308038e-05
S102	T230	FALSE	FALSE	0	0	1	1	none	0.0001189478466391
S106	T230	FALSE	FALSE	0	0	1	1	none	2.82336023874e-05
S130	T230	FALSE	FALSE	0	0	1	1	none	0.0001148611175309
T009	T230	FALSE	FALSE	0	0	1	1	none	3.7179495133e-06
T010	T230	FALSE	FALSE	0	0	1	1	none	3.5647022521e-06
T013	T230	FALSE	FALSE	0	0	1	1	none	9.28487490523e-05
T014	T230	FALSE	FALSE	0	0	1	1	none	2.64129501468e-05
T020	T230	FALSE	FALSE	0	0	1	1	none	8.32556802258e-05
T021	T230	FALSE	FALSE	0	0	1	1	none	5.1660514398e-06
T028	T230	FALSE	FALSE	0	0	1	1	none	7.80634206204e-05
T035a	T230	FALSE	FALSE	0	0	1	1	none	0.0001162653230861
T035b	T230	FALSE	FALSE	0	0	1	1	none	4.7533528715e-06
T040	T230	FALSE	FALSE	0	0	1	1	none	3.24504309575e-05
T056	T230	FALSE	FALSE	0	0	1	1	none	8.9720069024e-06
T059	T230	FALSE	FALSE	0	0	1	1	none	0.0001225142277735
T065	T230	FALSE	FALSE	0	0	1	1	none	8.50497482489e-05
T069	T230	FALSE	FALSE	0	0	1	1	none	0.0001356149351221
T073	T230	FALSE	FALSE	0	0	1	1	none	4.5717261301e-06
T075	T230	FALSE	FALSE	0	0	1	1	none	8.36697487851e-05
T077	T230	FALSE	FALSE	0	0	1	1	none	5.1660514398e-06
T087	T230	FALSE	FALSE	0	0	1	1	none	3.5390212927e-06
T095	T230	FALSE	FALSE	0	0	1	1	none	0.0001147772016935
T099a	T230	FALSE	FALSE	0	0	1	1	none	0.0001145009598628
T102	T230	FALSE	FALSE	0	0	1	1	none	0.0001215336069911
T104	T230	FALSE	FALSE	0	0	1	1	none	7.95217421283e-05
T105	T230	FALSE	FALSE	0	0	1	1	none	8.53147597947e-05
T107	T230	FALSE	FALSE	0	0	1	1	none	0.0001191563057523
T126	T230	FALSE	FALSE	0	0	1	1	none	0.0001407569786191
T156	T230	FALSE	FALSE	0	0	1	1	none	8.81978892729e-05
T159a	T230	TRUE	TRUE	1	0	1	1	anc	1.781726323e-06
T182	T230	FALSE	FALSE	0	0	1	1	none	8.48332214112e-05
T188	T230	FALSE	FALSE	0	0	1	1	none	8.01310831404e-05
T192	T230	FALSE	FALSE	0	0	1	1	none	0.0001483059532618
T223	T230	FALSE	FALSE	0	0	1	1	none	8.49782217554e-05
T225	T230	FALSE	FALSE	0	0	1	1	none	9.11695158213999e-05
S002	T232	TRUE	TRUE	0	0	1	1	none	0.0001327626286747
S007	T232	TRUE	TRUE	0	0	1	1	none	0.0001212294994817
S021	T232	TRUE	TRUE	0	0	1	1	none	0.0001350032582267
S024	T232	TRUE	TRUE	0	0	1	1	none	0.0001368991960281
S025	T232	TRUE	TRUE	0	0	1	1	none	0.0001372396792197
S026	T232	TRUE	TRUE	0	0	1	1	none	0.0001340110796082
S038	T232	TRUE	TRUE	0	0	1	1	none	0.0001258523065438
S039	T232	TRUE	TRUE	0	0	1	1	none	0.0001349582751287
S040	T232	TRUE	TRUE	0	0	1	1	none	5.76024258934e-05
S042	T232	TRUE	TRUE	0	0	1	1	none	0.0001345559593031
S071	T232	TRUE	TRUE	0	0	1	1	none	3.86313256547e-05
S078	T232	TRUE	TRUE	0	0	1	1	none	0.0001338716496587
S081	T232	TRUE	TRUE	0	0	1	1	none	0.0001359455903395
S085	T232	TRUE	TRUE	0	0	1	1	none	6.3987260107e-05
S087	T232	TRUE	TRUE	0	0	1	1	none	7.07194887681e-05
S093	T232	TRUE	TRUE	0	0	1	1	none	4.61584325427e-05
S097	T232	TRUE	TRUE	0	0	1	1	none	0.0001350571403431
S102	T232	TRUE	TRUE	0	0	1	1	none	5.7923220765e-05
S106	T232	TRUE	TRUE	0	0	1	1	none	0.0001357973224507
S130	T232	TRUE	TRUE	0	0	1	1	none	6.97190748148e-05
T009	T232	FALSE	FALSE	0	0	1	1	none	0.0001399125042694
T010	T232	FALSE	FALSE	0	0	1	1	none	0.0001397592570082
T013	T232	FALSE	FALSE	0	0	1	1	none	0.0001360608514956
T014	T232	TRUE	TRUE	0	0	1	1	none	0.0001339766702101
T020	T232	TRUE	TRUE	0	0	1	1	none	0.0001264677826691
T021	T232	FALSE	FALSE	0	0	1	1	none	0.0001413606061959
T028	T232	TRUE	TRUE	0	0	1	1	none	0.0001212755230637
T035a	T232	TRUE	TRUE	0	0	1	1	none	7.112328037e-05
T035b	T232	FALSE	FALSE	0	0	1	1	none	0.0001385706063888
T040	T232	TRUE	TRUE	0	0	1	1	none	0.0001400141510208
T056	T232	FALSE	FALSE	0	0	1	1	none	0.0001451665616585
T059	T232	TRUE	TRUE	0	0	1	1	none	6.14896018994e-05
T065	T232	TRUE	TRUE	0	0	1	1	none	0.0001282618506922
T069	T232	TRUE	TRUE	0	0	1	1	none	5.456938504e-05
T073	T232	FALSE	FALSE	0	0	1	1	none	0.0001407662808862
T075	T232	TRUE	TRUE	0	0	1	1	none	0.000125693200609
T077	T232	FALSE	FALSE	0	0	1	1	none	0.0001413606061959
T087	T232	FALSE	FALSE	0	0	1	1	none	0.0001385449254294
T095	T232	TRUE	TRUE	0	0	1	1	none	6.96351589774e-05
T099a	T232	TRUE	TRUE	0	0	1	1	none	6.93589171467e-05
T102	T232	FALSE	FALSE	0	0	1	1	none	7.6391564275e-05
T104	T232	FALSE	FALSE	0	0	1	1	none	0.0001227338445716
T105	T232	TRUE	TRUE	0	0	1	1	none	0.000128526862238
T107	T232	FALSE	FALSE	0	0	1	1	none	7.40142630362e-05
T126	T232	TRUE	TRUE	0	0	1	1	none	3.022668657e-06
T156	T232	FALSE	FALSE	0	0	1	1	none	0.0001314099917162
T159a	T232	TRUE	TRUE	0	0	1	1	none	0.0001367876304597
T182	T232	FALSE	FALSE	0	0	1	1	none	0.0001280453238545
T188	T232	TRUE	TRUE	0	0	1	1	none	0.0001233431855837
T192	T232	FALSE	FALSE	0	0	1	1	none	1.05716432997e-05
T223	T232	FALSE	FALSE	0	0	1	1	none	0.0001281903241987
T225	T232	FALSE	FALSE	0	0	1	1	none	0.0001343816182647
T230	T232	FALSE	FALSE	0	0	1	1	none	0.0001397580074021
S002	T241	FALSE	FALSE	0	0	1	1	none	9.50377409250999e-05
S007	T241	FALSE	FALSE	0	0	1	1	none	7.30351224480999e-05
S021	T241	FALSE	FALSE	0	0	1	1	none	9.72783704770999e-05
S024	T241	FALSE	FALSE	0	0	1	1	none	9.91743082784999e-05
S025	T241	FALSE	FALSE	0	0	1	1	none	9.95147914700999e-05
S026	T241	FALSE	FALSE	0	0	1	1	none	9.62861918585999e-05
S038	T241	FALSE	FALSE	0	0	1	1	none	2.17702167908e-05
S039	T241	FALSE	FALSE	0	0	1	1	none	9.72333873790999e-05
S040	T241	FALSE	FALSE	0	0	1	1	none	0.0001241142664612
S042	T241	FALSE	FALSE	0	0	1	1	none	9.68310715534999e-05
S071	T241	FALSE	FALSE	0	0	1	1	none	0.0001078025470605
S078	T241	FALSE	FALSE	0	0	1	1	none	9.61467619090999e-05
S081	T241	FALSE	FALSE	0	0	1	1	none	9.82207025898999e-05
S085	T241	FALSE	FALSE	0	0	1	1	none	0.0001146165175168
S087	T241	FALSE	FALSE	0	0	1	1	none	0.0001213487461779
S093	T241	FALSE	FALSE	0	0	1	1	none	0.0001002754401725
S097	T241	FALSE	FALSE	0	0	1	1	none	9.73322525934999e-05
S102	T241	FALSE	FALSE	0	0	1	1	none	0.0001244350613328
S106	T241	FALSE	FALSE	0	0	1	1	none	9.80724347010999e-05
S130	T241	FALSE	FALSE	0	0	1	1	none	0.0001203483322246
T009	T241	FALSE	FALSE	0	0	1	1	none	0.0001021876165198
T010	T241	FALSE	FALSE	0	0	1	1	none	0.0001020343692586
T013	T241	FALSE	FALSE	0	0	1	1	none	1.93301783072e-05
T014	T241	FALSE	FALSE	0	0	1	1	none	9.62517824604999e-05
T020	T241	FALSE	FALSE	0	0	1	1	none	2.23856929161e-05
T021	T241	FALSE	FALSE	0	0	1	1	none	0.0001036357184463
T028	T241	FALSE	FALSE	0	0	1	1	none	7.30811460300999e-05
T035a	T241	FALSE	FALSE	0	0	1	1	none	0.0001217525377798
T035b	T241	FALSE	FALSE	0	0	1	1	none	0.0001008457186392
T040	T241	FALSE	FALSE	0	0	1	1	none	0.0001022892632712
T056	T241	FALSE	FALSE	0	0	1	1	none	0.0001074416739089
T059	T241	FALSE	FALSE	0	0	1	1	none	0.0001280014424672
T065	T241	FALSE	FALSE	0	0	1	1	none	2.05493232618e-05
T069	T241	FALSE	FALSE	0	0	1	1	none	0.0001411021498158
T073	T241	FALSE	FALSE	0	0	1	1	none	0.0001030413931366
T075	T241	FALSE	FALSE	0	0	1	1	none	8.91569634788001e-05
T077	T241	FALSE	FALSE	0	0	1	1	none	0.0001036357184463
T087	T241	FALSE	FALSE	0	0	1	1	none	0.0001008200376798
T095	T241	FALSE	FALSE	0	0	1	1	none	0.0001202644163872
T099a	T241	FALSE	FALSE	0	0	1	1	none	0.0001199881745565
T102	T241	FALSE	FALSE	0	0	1	1	none	0.0001270208216848
T104	T241	FALSE	FALSE	0	0	1	1	none	7.45394675379999e-05
T105	T241	FALSE	FALSE	0	0	1	1	none	2.08143348076e-05
T107	T241	FALSE	FALSE	0	0	1	1	none	0.000124643520446
T126	T241	FALSE	FALSE	0	0	1	1	none	0.0001462441933128
T156	T241	FALSE	FALSE	0	0	1	1	none	2.85165525826e-05
T159a	T241	FALSE	FALSE	0	0	1	1	none	9.90627427100999e-05
T182	T241	FALSE	FALSE	0	0	1	1	none	2.51518847209e-05
T188	T241	FALSE	FALSE	0	0	1	1	none	7.51488085500999e-05
T192	T241	FALSE	FALSE	0	0	1	1	none	0.0001537931679555
T223	T241	FALSE	FALSE	0	0	1	1	none	2.52968850651e-05
T225	T241	FALSE	FALSE	0	0	1	1	none	3.14881791311e-05
T230	T241	FALSE	FALSE	0	0	1	1	none	0.0001020331196525
T232	T241	FALSE	FALSE	0	0	1	1	none	0.0001452452220958
S002	T270	FALSE	FALSE	0	0	1	1	none	0.0001339512792941
S007	T270	FALSE	FALSE	0	0	1	1	none	0.0001224181501011
S021	T270	FALSE	FALSE	0	0	1	1	none	0.0001361919088461
S024	T270	FALSE	FALSE	0	0	1	1	none	0.0001380878466475
S025	T270	FALSE	FALSE	0	0	1	1	none	0.0001384283298391
S026	T270	FALSE	FALSE	0	0	1	1	none	0.0001351997302276
S038	T270	FALSE	FALSE	0	0	1	1	none	0.0001270409571632
S039	T270	FALSE	FALSE	0	0	1	1	none	0.0001361469257481
S040	T270	FALSE	FALSE	0	0	1	1	none	5.87910765128e-05
S042	T270	FALSE	FALSE	0	0	1	1	none	0.0001357446099225
S071	T270	FALSE	FALSE	0	0	1	1	none	3.98199762741e-05
S078	T270	FALSE	FALSE	0	0	1	1	none	0.0001350603002781
S081	T270	FALSE	FALSE	0	0	1	1	none	0.0001371342409589
S085	T270	FALSE	FALSE	0	0	1	1	none	6.51759107264e-05
S087	T270	FALSE	FALSE	0	0	1	1	none	7.19081393875e-05
S093	T270	FALSE	FALSE	0	0	1	1	none	4.73470831621e-05
S097	T270	FALSE	FALSE	0	0	1	1	none	0.0001362457909625
S102	T270	FALSE	FALSE	0	0	1	1	none	5.91118713844e-05
S106	T270	FALSE	FALSE	0	0	1	1	none	0.0001369859730701
S130	T270	FALSE	FALSE	0	0	1	1	none	7.09077254342e-05
T009	T270	FALSE	FALSE	0	0	1	1	none	0.0001411011548888
T010	T270	FALSE	FALSE	0	0	1	1	none	0.0001409479076276
T013	T270	FALSE	FALSE	0	0	1	1	none	0.000137249502115
T014	T270	FALSE	FALSE	0	0	1	1	none	0.0001351653208295
T020	T270	FALSE	FALSE	0	0	1	1	none	0.0001276564332885
T021	T270	FALSE	FALSE	0	0	1	1	none	0.0001425492568153
T028	T270	FALSE	FALSE	0	0	1	1	none	0.0001224641736831
T035a	T270	FALSE	FALSE	0	0	1	1	none	7.23119309894e-05
T035b	T270	FALSE	FALSE	0	0	1	1	none	0.0001397592570082
T040	T270	FALSE	FALSE	0	0	1	1	none	0.0001412028016402
T056	T270	FALSE	FALSE	0	0	1	1	none	0.0001463552122779
T059	T270	FALSE	FALSE	0	0	1	1	none	6.26782525188e-05
T065	T270	FALSE	FALSE	0	0	1	1	none	0.0001294505013116
T069	T270	FALSE	FALSE	0	0	1	1	none	5.57580356594e-05
T073	T270	FALSE	FALSE	0	0	1	1	none	0.0001419549315056
T075	T270	FALSE	FALSE	0	0	1	1	none	0.0001268818512284
T077	T270	FALSE	FALSE	0	0	1	1	none	0.0001425492568153
T087	T270	FALSE	FALSE	0	0	1	1	none	0.0001397335760488
T095	T270	FALSE	FALSE	0	0	1	1	none	7.08238095968e-05
T099a	T270	FALSE	FALSE	0	0	1	1	none	7.05475677661e-05
T102	T270	FALSE	FALSE	0	0	1	1	none	7.75802148944e-05
T104	T270	FALSE	FALSE	0	0	1	1	none	0.000123922495191
T105	T270	FALSE	FALSE	0	0	1	1	none	0.0001297155128574
T107	T270	FALSE	FALSE	0	0	1	1	none	7.52029136556e-05
T126	T270	FALSE	FALSE	0	0	1	1	none	4.2113192764e-06
T156	T270	FALSE	FALSE	0	0	1	1	none	0.0001325986423356
T159a	T270	FALSE	FALSE	0	0	1	1	none	0.0001379762810791
T182	T270	FALSE	FALSE	0	0	1	1	none	0.0001292339744739
T188	T270	FALSE	FALSE	0	0	1	1	none	0.0001245318362031
T192	T270	FALSE	FALSE	0	0	1	1	none	1.17602939191e-05
T223	T270	FALSE	FALSE	0	0	1	1	none	0.0001293789748181
T225	T270	FALSE	FALSE	0	0	1	1	none	0.0001355702688841
T230	T270	FALSE	FALSE	0	0	1	1	none	0.0001409466580215
T232	T270	TRUE	TRUE	1	0	1	1	anc	5.943253097e-07
T241	T270	FALSE	FALSE	0	0	1	1	none	0.0001464338727152
S002	T271b	FALSE	FALSE	0	0	1	1	none	8.85784279356999e-05
S007	T271b	FALSE	FALSE	0	0	1	1	none	6.65758094587e-05
S021	T271b	FALSE	FALSE	0	0	1	1	none	9.08190574876999e-05
S024	T271b	FALSE	FALSE	0	0	1	1	none	9.27149952890999e-05
S025	T271b	FALSE	FALSE	0	0	1	1	none	9.30554784806999e-05
S026	T271b	FALSE	FALSE	0	0	1	1	none	8.98268788691999e-05
S038	T271b	FALSE	FALSE	0	0	1	1	none	1.64995544208e-05
S039	T271b	FALSE	FALSE	0	0	1	1	none	9.07740743896999e-05
S040	T271b	FALSE	FALSE	0	0	1	1	none	0.0001176549534718
S042	T271b	FALSE	FALSE	0	0	1	1	none	9.03717585640999e-05
S071	T271b	FALSE	FALSE	0	0	1	1	none	0.0001013432340711
S078	T271b	FALSE	FALSE	0	0	1	1	none	8.96874489196999e-05
S081	T271b	FALSE	FALSE	0	0	1	1	none	9.17613896004999e-05
S085	T271b	FALSE	FALSE	0	0	1	1	none	0.0001081572045274
S087	T271b	FALSE	FALSE	0	0	1	1	none	0.0001148894331885
S093	T271b	FALSE	FALSE	0	0	1	1	none	9.38161271830999e-05
S097	T271b	FALSE	FALSE	0	0	1	1	none	9.08729396040999e-05
S102	T271b	FALSE	FALSE	0	0	1	1	none	0.0001179757483434
S106	T271b	FALSE	FALSE	0	0	1	1	none	9.16131217116999e-05
S130	T271b	FALSE	FALSE	0	0	1	1	none	0.0001138890192352
T009	T271b	FALSE	FALSE	0	0	1	1	none	9.57283035303999e-05
T010	T271b	FALSE	FALSE	0	0	1	1	none	9.55750562691999e-05
T013	T271b	FALSE	FALSE	0	0	1	1	none	2.67080993726e-05
T014	T271b	FALSE	FALSE	0	0	1	1	none	8.97924694710999e-05
T020	T271b	FALSE	FALSE	0	0	1	1	none	1.71150305461e-05
T021	T271b	FALSE	FALSE	0	0	1	1	none	9.71764054568999e-05
T028	T271b	FALSE	FALSE	0	0	1	1	none	6.66218330407e-05
T035a	T271b	FALSE	FALSE	0	0	1	1	none	0.0001152932247904
T035b	T271b	FALSE	FALSE	0	0	1	1	none	9.43864056497999e-05
T040	T271b	FALSE	FALSE	0	0	1	1	none	9.58299502817999e-05
T056	T271b	FALSE	FALSE	0	0	1	1	none	0.0001009823609195
T059	T271b	FALSE	FALSE	0	0	1	1	none	0.0001215421294778
T065	T271b	FALSE	FALSE	0	0	1	1	none	1.89090985692e-05
T069	T271b	FALSE	FALSE	0	0	1	1	none	0.0001346428368264
T073	T271b	FALSE	FALSE	0	0	1	1	none	9.65820801471999e-05
T075	T271b	FALSE	FALSE	0	0	1	1	none	8.26976504894001e-05
T077	T271b	FALSE	FALSE	0	0	1	1	none	9.71764054568999e-05
T087	T271b	FALSE	FALSE	0	0	1	1	none	9.43607246903999e-05
T095	T271b	FALSE	FALSE	0	0	1	1	none	0.0001138051033978
T099a	T271b	FALSE	FALSE	0	0	1	1	none	0.0001135288615671
T102	T271b	FALSE	FALSE	0	0	1	1	none	0.0001205615086954
T104	T271b	FALSE	FALSE	0	0	1	1	none	6.80801545486e-05
T105	T271b	FALSE	FALSE	0	0	1	1	none	1.9174110115e-05
T107	T271b	FALSE	FALSE	0	0	1	1	none	0.0001181842074566
T126	T271b	FALSE	FALSE	0	0	1	1	none	0.0001397848803234
T156	T271b	FALSE	FALSE	0	0	1	1	none	1.09418692484e-05
T159a	T271b	FALSE	FALSE	0	0	1	1	none	9.26034297206999e-05
T182	T271b	FALSE	FALSE	0	0	1	1	none	1.75039211121e-05
T188	T271b	FALSE	FALSE	0	0	1	1	none	6.86894955607e-05
T192	T271b	FALSE	FALSE	0	0	1	1	none	0.0001473338549661
T223	T271b	FALSE	FALSE	0	0	1	1	none	1.76489214563e-05
T225	T271b	FALSE	FALSE	0	0	1	1	none	5.5929414611e-06
T230	T271b	FALSE	FALSE	0	0	1	1	none	9.55738066630999e-05
T232	T271b	FALSE	FALSE	0	0	1	1	none	0.0001387859091064
T241	T271b	FALSE	FALSE	0	0	1	1	none	3.58924699728e-05
T270	T271b	FALSE	FALSE	0	0	1	1	none	0.0001399745597258
S002	T301	FALSE	FALSE	0	0	1	1	none	0.0001435215709335
S007	T301	FALSE	FALSE	0	0	1	1	none	0.0001319884417405
S021	T301	FALSE	FALSE	0	0	1	1	none	0.0001457622004855
S024	T301	FALSE	FALSE	0	0	1	1	none	0.0001476581382869
S025	T301	FALSE	FALSE	0	0	1	1	none	0.0001479986214785
S026	T301	FALSE	FALSE	0	0	1	1	none	0.000144770021867
S038	T301	FALSE	FALSE	0	0	1	1	none	0.0001366112488026
S039	T301	FALSE	FALSE	0	0	1	1	none	0.0001457172173875
S040	T301	FALSE	FALSE	0	0	1	1	none	6.83613681522e-05
S042	T301	FALSE	FALSE	0	0	1	1	none	0.0001453149015619
S071	T301	FALSE	FALSE	0	0	1	1	none	4.93902679135e-05
S078	T301	FALSE	FALSE	0	0	1	1	none	0.0001446305919175
S081	T301	FALSE	FALSE	0	0	1	1	none	0.0001467045325983
S085	T301	FALSE	FALSE	0	0	1	1	none	7.47462023658e-05
S087	T301	FALSE	FALSE	0	0	1	1	none	8.14784310269e-05
S093	T301	FALSE	FALSE	0	0	1	1	none	5.69173748015e-05
S097	T301	FALSE	FALSE	0	0	1	1	none	0.0001458160826019
S102	T301	FALSE	FALSE	0	0	1	1	none	6.86821630238e-05
S106	T301	FALSE	FALSE	0	0	1	1	none	0.0001465562647095
S130	T301	FALSE	FALSE	0	0	1	1	none	8.04780170736e-05
T009	T301	FALSE	FALSE	0	0	1	1	none	0.0001506714465282
T010	T301	FALSE	FALSE	0	0	1	1	none	0.000150518199267
T013	T301	FALSE	FALSE	0	0	1	1	none	0.0001468197937544
T014	T301	FALSE	FALSE	0	0	1	1	none	0.0001447356124689
T020	T301	FALSE	FALSE	0	0	1	1	none	0.0001372267249279
T021	T301	FALSE	FALSE	0	0	1	1	none	0.0001521195484547
T028	T301	FALSE	FALSE	0	0	1	1	none	0.0001320344653225
T035a	T301	FALSE	FALSE	0	0	1	1	none	8.18822226288e-05
T035b	T301	FALSE	FALSE	0	0	1	1	none	0.0001493295486476
T040	T301	FALSE	FALSE	0	0	1	1	none	0.0001507730932796
T056	T301	FALSE	FALSE	0	0	1	1	none	0.0001559255039173
T059	T301	FALSE	FALSE	0	0	1	1	none	7.22485441582e-05
T065	T301	FALSE	FALSE	0	0	1	1	none	0.000139020792951
T069	T301	FALSE	FALSE	0	0	1	1	none	6.53283272988e-05
T073	T301	FALSE	FALSE	0	0	1	1	none	0.000151525223145
T075	T301	FALSE	FALSE	0	0	1	1	none	0.0001364521428678
T077	T301	FALSE	FALSE	0	0	1	1	none	0.0001521195484547
T087	T301	FALSE	FALSE	0	0	1	1	none	0.0001493038676882
T095	T301	FALSE	FALSE	0	0	1	1	none	8.03941012362e-05
T099a	T301	FALSE	FALSE	0	0	1	1	none	8.01178594055e-05
T102	T301	FALSE	FALSE	0	0	1	1	none	8.71505065338e-05
T104	T301	FALSE	FALSE	0	0	1	1	none	0.0001334927868304
T105	T301	FALSE	FALSE	0	0	1	1	none	0.0001392858044968
T107	T301	FALSE	FALSE	0	0	1	1	none	8.4773205295e-05
T126	T301	FALSE	FALSE	1	0	1	1	anc	5.0053685642e-06
T156	T301	FALSE	FALSE	0	0	1	1	none	0.000142168933975
T159a	T301	FALSE	FALSE	0	0	1	1	none	0.0001475465727185
T182	T301	FALSE	FALSE	0	0	1	1	none	0.0001388042661133
T188	T301	FALSE	FALSE	0	0	1	1	none	0.0001341021278425
T192	T301	FALSE	FALSE	0	0	1	1	none	1.37429938263e-05
T223	T301	FALSE	FALSE	0	0	1	1	none	0.0001389492664575
T225	T301	FALSE	FALSE	0	0	1	1	none	0.0001451405605235
T230	T301	FALSE	FALSE	0	0	1	1	none	0.0001505169496609
T232	T301	FALSE	FALSE	0	0	1	1	none	1.27826396988e-05
T241	T301	FALSE	FALSE	0	0	1	1	none	0.0001560041643546
T270	T301	FALSE	FALSE	0	0	1	1	none	1.39712903182e-05
T271b	T301	FALSE	FALSE	0	0	1	1	none	0.0001495448513652
S002	T303	FALSE	FALSE	0	0	1	1	none	0.0001505817536398
S007	T303	FALSE	FALSE	0	0	1	1	none	0.0001390486244468
S021	T303	FALSE	FALSE	0	0	1	1	none	0.0001528223831918
S024	T303	FALSE	FALSE	0	0	1	1	none	0.0001547183209932
S025	T303	FALSE	FALSE	0	0	1	1	none	0.0001550588041848
S026	T303	FALSE	FALSE	0	0	1	1	none	0.0001518302045733
S038	T303	FALSE	FALSE	0	0	1	1	none	0.0001436714315089
S039	T303	FALSE	FALSE	0	0	1	1	none	0.0001527774000938
S040	T303	FALSE	FALSE	0	0	1	1	none	7.54215508585001e-05
S042	T303	FALSE	FALSE	0	0	1	1	none	0.0001523750842682
S071	T303	FALSE	FALSE	0	0	1	1	none	5.64504506198001e-05
S078	T303	FALSE	FALSE	0	0	1	1	none	0.0001516907746238
S081	T303	FALSE	FALSE	0	0	1	1	none	0.0001537647153046
S085	T303	FALSE	FALSE	0	0	1	1	none	8.18063850721e-05
S087	T303	FALSE	FALSE	0	0	1	1	none	8.85386137332e-05
S093	T303	FALSE	FALSE	0	0	1	1	none	6.39775575078e-05
S097	T303	FALSE	FALSE	0	0	1	1	none	0.0001528762653082
S102	T303	FALSE	FALSE	0	0	1	1	none	7.57423457301001e-05
S106	T303	FALSE	FALSE	0	0	1	1	none	0.0001536164474158
S130	T303	FALSE	FALSE	0	0	1	1	none	8.75381997799e-05
T009	T303	FALSE	FALSE	0	0	1	1	none	0.0001577316292345
T010	T303	FALSE	FALSE	0	0	1	1	none	0.0001575783819733
T013	T303	FALSE	FALSE	0	0	1	1	none	0.0001538799764607
T014	T303	FALSE	FALSE	0	0	1	1	none	0.0001517957951752
T020	T303	FALSE	FALSE	0	0	1	1	none	0.0001442869076342
T021	T303	FALSE	FALSE	0	0	1	1	none	0.000159179731161
T028	T303	FALSE	FALSE	0	0	1	1	none	0.0001390946480288
T035a	T303	FALSE	FALSE	0	0	1	1	none	8.89424053351e-05
T035b	T303	FALSE	FALSE	0	0	1	1	none	0.0001563897313539
T040	T303	FALSE	FALSE	0	0	1	1	none	0.0001578332759859
T056	T303	FALSE	FALSE	0	0	1	1	none	0.0001629856866236
T059	T303	FALSE	FALSE	0	0	1	1	none	7.93087268645001e-05
T065	T303	FALSE	FALSE	0	0	1	1	none	0.0001460809756573
T069	T303	FALSE	FALSE	0	0	1	1	none	7.23885100051001e-05
T073	T303	FALSE	FALSE	0	0	1	1	none	0.0001585854058513
T075	T303	FALSE	FALSE	0	0	1	1	none	0.0001435123255741
T077	T303	FALSE	FALSE	0	0	1	1	none	0.000159179731161
T087	T303	FALSE	FALSE	0	0	1	1	none	0.0001563640503945
T095	T303	FALSE	FALSE	0	0	1	1	none	8.74542839425e-05
T099a	T303	FALSE	FALSE	0	0	1	1	none	8.71780421118e-05
T102	T303	FALSE	FALSE	0	0	1	1	none	9.42106892401e-05
T104	T303	FALSE	FALSE	0	0	1	1	none	0.0001405529695367
T105	T303	FALSE	FALSE	0	0	1	1	none	0.0001463459872031
T107	T303	FALSE	FALSE	0	0	1	1	none	9.18333880013e-05
T126	T303	FALSE	FALSE	1	0	1	1	anc	6.1222981735e-06
T156	T303	FALSE	FALSE	0	0	1	1	none	0.0001492291166813
T159a	T303	FALSE	FALSE	0	0	1	1	none	0.0001546067554248
T182	T303	FALSE	FALSE	0	0	1	1	none	0.0001458644488196
T188	T303	FALSE	FALSE	0	0	1	1	none	0.0001411623105488
T192	T303	FALSE	FALSE	0	0	1	1	none	2.31804777714e-05
T223	T303	FALSE	FALSE	0	0	1	1	none	0.0001460094491638
T225	T303	FALSE	FALSE	0	0	1	1	none	0.0001522007432298
T230	T303	FALSE	FALSE	0	0	1	1	none	0.0001575771323672
T232	T303	FALSE	FALSE	0	0	1	1	none	1.98428224051e-05
T241	T303	FALSE	FALSE	0	0	1	1	none	0.0001630643470609
T270	T303	FALSE	FALSE	0	0	1	1	none	2.10314730245e-05
T271b	T303	FALSE	FALSE	0	0	1	1	none	0.0001566050340715
T301	T303	FALSE	FALSE	0	0	1	1	none	2.53914741705e-05
S002	T322	FALSE	FALSE	0	0	1	1	none	8.75193237333e-05
S007	T322	FALSE	FALSE	0	0	1	1	none	6.55167052563e-05
S021	T322	FALSE	FALSE	0	0	1	1	none	8.97599532853e-05
S024	T322	FALSE	FALSE	0	0	1	1	none	9.16558910867e-05
S025	T322	FALSE	FALSE	0	0	1	1	none	9.19963742783e-05
S026	T322	FALSE	FALSE	0	0	1	1	none	8.87677746668e-05
S038	T322	FALSE	FALSE	0	0	1	1	none	1.4251799599e-05
S039	T322	FALSE	FALSE	0	0	1	1	none	8.97149701873e-05
S040	T322	FALSE	FALSE	0	0	1	1	none	0.0001165958492694
S042	T322	FALSE	FALSE	0	0	1	1	none	8.93126543617e-05
S071	T322	FALSE	FALSE	0	0	1	1	none	0.0001002841298687
S078	T322	FALSE	FALSE	0	0	1	1	none	8.86283447173e-05
S081	T322	FALSE	FALSE	0	0	1	1	none	9.07022853981e-05
S085	T322	FALSE	FALSE	0	0	1	1	none	0.000107098100325
S087	T322	FALSE	FALSE	0	0	1	1	none	0.0001138303289861
S093	T322	FALSE	FALSE	0	0	1	1	none	9.27570229807e-05
S097	T322	FALSE	FALSE	0	0	1	1	none	8.98138354017e-05
S102	T322	FALSE	FALSE	0	0	1	1	none	0.000116916644141
S106	T322	FALSE	FALSE	0	0	1	1	none	9.05540175093e-05
S130	T322	FALSE	FALSE	0	0	1	1	none	0.0001128299150328
T009	T322	FALSE	FALSE	0	0	1	1	none	9.4669199328e-05
T010	T322	FALSE	FALSE	0	0	1	1	none	9.45159520668e-05
T013	T322	FALSE	FALSE	0	0	1	1	none	1.18117611154e-05
T014	T322	FALSE	FALSE	0	0	1	1	none	8.87333652687e-05
T020	T322	FALSE	FALSE	0	0	1	1	none	1.48672757243e-05
T021	T322	FALSE	FALSE	0	0	1	1	none	9.61173012545e-05
T028	T322	FALSE	FALSE	0	0	1	1	none	6.55627288383e-05
T035a	T322	FALSE	FALSE	0	0	1	1	none	0.000114234120588
T035b	T322	FALSE	FALSE	0	0	1	1	none	9.33273014474e-05
T040	T322	FALSE	FALSE	0	0	1	1	none	9.47708460794e-05
T056	T322	FALSE	FALSE	0	0	1	1	none	9.99232567171e-05
T059	T322	FALSE	FALSE	0	0	1	1	none	0.0001204830252754
T065	T322	FALSE	FALSE	0	0	1	1	none	1.303090607e-05
T069	T322	FALSE	FALSE	0	0	1	1	none	0.000133583732624
T073	T322	FALSE	FALSE	0	0	1	1	none	9.55229759448e-05
T075	T322	FALSE	FALSE	0	0	1	1	none	8.1638546287e-05
T077	T322	FALSE	FALSE	0	0	1	1	none	9.61173012545e-05
T087	T322	FALSE	FALSE	0	0	1	1	none	9.3301620488e-05
T095	T322	FALSE	FALSE	0	0	1	1	none	0.0001127459991954
T099a	T322	FALSE	FALSE	0	0	1	1	none	0.0001124697573647
T102	T322	FALSE	FALSE	0	0	1	1	none	0.000119502404493
T104	T322	FALSE	FALSE	0	0	1	1	none	6.70210503462e-05
T105	T322	FALSE	FALSE	0	0	1	1	none	1.32959176158e-05
T107	T322	FALSE	FALSE	0	0	1	1	none	0.0001171251032542
T126	T322	FALSE	FALSE	0	0	1	1	none	0.000138725776121
T156	T322	FALSE	FALSE	0	0	1	1	none	2.09981353908e-05
T159a	T322	FALSE	FALSE	0	0	1	1	none	9.15443255183e-05
T182	T322	FALSE	FALSE	0	0	1	1	none	1.76334675291e-05
T188	T322	FALSE	FALSE	0	0	1	1	none	6.76303913583e-05
T192	T322	FALSE	FALSE	0	0	1	1	none	0.0001462747507637
T223	T322	FALSE	FALSE	0	0	1	1	none	1.77784678733e-05
T225	T322	FALSE	FALSE	0	0	1	1	none	2.39697619393e-05
T230	T322	FALSE	FALSE	0	0	1	1	none	9.45147024607e-05
T232	T322	FALSE	FALSE	0	0	1	1	none	0.000137726804904
T241	T322	FALSE	FALSE	0	0	1	1	none	1.10572324632e-05
T270	T322	FALSE	FALSE	0	0	1	1	none	0.0001389154555234
T271b	T322	FALSE	FALSE	0	0	1	1	none	2.8374052781e-05
T301	T322	FALSE	FALSE	0	0	1	1	none	0.0001484857471628
T303	T322	FALSE	FALSE	0	0	1	1	none	0.0001555459298691
S002	T327b	FALSE	FALSE	0	0	1	1	none	0.0001177897383608
S007	T327b	FALSE	FALSE	0	0	1	1	none	0.0001062566091678
S021	T327b	FALSE	FALSE	0	0	1	1	none	0.0001200303679128
S024	T327b	FALSE	FALSE	0	0	1	1	none	0.0001219263057142
S025	T327b	FALSE	FALSE	0	0	1	1	none	0.0001222667889058
S026	T327b	FALSE	FALSE	0	0	1	1	none	0.0001190381892943
S038	T327b	FALSE	FALSE	0	0	1	1	none	0.0001108794162299
S039	T327b	FALSE	FALSE	0	0	1	1	none	0.0001199853848148
S040	T327b	FALSE	FALSE	0	0	1	1	none	4.26295355795e-05
S042	T327b	FALSE	FALSE	0	0	1	1	none	0.0001195830689892
S071	T327b	FALSE	FALSE	0	0	1	1	none	2.36584353408e-05
S078	T327b	FALSE	FALSE	0	0	1	1	none	0.0001188987593448
S081	T327b	FALSE	FALSE	0	0	1	1	none	0.0001209727000256
S085	T327b	FALSE	FALSE	0	0	1	1	none	4.90143697931e-05
S087	T327b	FALSE	FALSE	0	0	1	1	none	5.57465984542e-05
S093	T327b	FALSE	FALSE	0	0	1	1	none	3.11855422288e-05
S097	T327b	FALSE	FALSE	0	0	1	1	none	0.0001200842500292
S102	T327b	FALSE	FALSE	0	0	1	1	none	4.29503304511e-05
S106	T327b	FALSE	FALSE	0	0	1	1	none	0.0001208244321368
S130	T327b	FALSE	FALSE	0	0	1	1	none	5.47461845009e-05
T009	T327b	FALSE	FALSE	0	0	1	1	none	0.0001249396139555
T010	T327b	FALSE	FALSE	0	0	1	1	none	0.0001247863666943
T013	T327b	FALSE	FALSE	0	0	1	1	none	0.0001210879611817
T014	T327b	FALSE	FALSE	0	0	1	1	none	0.0001190037798962
T020	T327b	FALSE	FALSE	0	0	1	1	none	0.0001114948923552
T021	T327b	FALSE	FALSE	0	0	1	1	none	0.000126387715882
T028	T327b	FALSE	FALSE	0	0	1	1	none	0.0001063026327498
T035a	T327b	FALSE	FALSE	0	0	1	1	none	5.61503900561e-05
T035b	T327b	FALSE	FALSE	0	0	1	1	none	0.0001235977160749
T040	T327b	FALSE	FALSE	0	0	1	1	none	0.0001250412607069
T056	T327b	FALSE	FALSE	0	0	1	1	none	0.0001301936713446
T059	T327b	FALSE	FALSE	0	0	1	1	none	4.65167115855e-05
T065	T327b	FALSE	FALSE	0	0	1	1	none	0.0001132889603783
T069	T327b	FALSE	FALSE	0	0	1	1	none	5.15518315121e-05
T073	T327b	FALSE	FALSE	0	0	1	1	none	0.0001257933905723
T075	T327b	FALSE	FALSE	0	0	1	1	none	0.0001107203102951
T077	T327b	FALSE	FALSE	0	0	1	1	none	0.000126387715882
T087	T327b	FALSE	FALSE	0	0	1	1	none	0.0001235720351155
T095	T327b	FALSE	FALSE	0	0	1	1	none	5.46622686635e-05
T099a	T327b	FALSE	FALSE	0	0	1	1	none	5.43860268328e-05
T102	T327b	FALSE	FALSE	0	0	1	1	none	6.14186739611e-05
T104	T327b	FALSE	FALSE	0	0	1	1	none	0.0001077609542577
T105	T327b	FALSE	FALSE	0	0	1	1	none	0.0001135539719241
T107	T327b	FALSE	FALSE	0	0	1	1	none	5.90413727223e-05
T126	T327b	FALSE	FALSE	0	0	1	1	none	5.66938750091e-05
T156	T327b	FALSE	FALSE	0	0	1	1	none	0.0001164371014023
T159a	T327b	FALSE	FALSE	0	0	1	1	none	0.0001218147401458
T182	T327b	FALSE	FALSE	0	0	1	1	none	0.0001130724335406
T188	T327b	FALSE	FALSE	0	0	1	1	none	0.0001083702952698
T192	T327b	FALSE	FALSE	0	0	1	1	none	6.42428496518e-05
T223	T327b	FALSE	FALSE	0	0	1	1	none	0.0001132174338848
T225	T327b	FALSE	FALSE	0	0	1	1	none	0.0001194087279508
T230	T327b	FALSE	FALSE	0	0	1	1	none	0.0001247851170882
T232	T327b	FALSE	FALSE	0	0	1	1	none	5.56949037921e-05
T241	T327b	FALSE	FALSE	0	0	1	1	none	0.0001302723317819
T270	T327b	FALSE	FALSE	0	0	1	1	none	5.68835544115e-05
T271b	T327b	FALSE	FALSE	0	0	1	1	none	0.0001238130187925
T301	T327b	FALSE	FALSE	0	0	1	1	none	6.64538460509e-05
T303	T327b	FALSE	FALSE	0	0	1	1	none	7.35140287572001e-05
T322	T327b	FALSE	FALSE	0	0	1	1	none	0.0001227539145901
S002	T330	TRUE	TRUE	0	0	1	1	none	0.0001160067624317
S007	T330	TRUE	TRUE	0	0	1	1	none	0.0001044736332387
S021	T330	TRUE	TRUE	0	0	1	1	none	0.0001182473919837
S024	T330	TRUE	TRUE	0	0	1	1	none	0.0001201433297851
S025	T330	TRUE	TRUE	0	0	1	1	none	0.0001204838129767
S026	T330	TRUE	TRUE	0	0	1	1	none	0.0001172552133652
S038	T330	TRUE	TRUE	0	0	1	1	none	0.0001090964403008
S039	T330	TRUE	TRUE	0	0	1	1	none	0.0001182024088857
S040	T330	TRUE	TRUE	0	0	1	1	none	4.08465596504e-05
S042	T330	TRUE	TRUE	0	0	1	1	none	0.0001178000930601
S071	T330	TRUE	TRUE	0	0	1	1	none	2.18754594117e-05
S078	T330	TRUE	TRUE	0	0	1	1	none	0.0001171157834157
S081	T330	TRUE	TRUE	0	0	1	1	none	0.0001191897240965
S085	T330	TRUE	TRUE	0	0	1	1	none	4.7231393864e-05
S087	T330	TRUE	TRUE	0	0	1	1	none	5.39636225251e-05
S093	T330	TRUE	TRUE	0	0	1	1	none	2.94025662997e-05
S097	T330	TRUE	TRUE	0	0	1	1	none	0.0001183012741001
S102	T330	TRUE	TRUE	0	0	1	1	none	4.1167354522e-05
S106	T330	TRUE	TRUE	0	0	1	1	none	0.0001190414562077
S130	T330	TRUE	TRUE	0	0	1	1	none	5.29632085718e-05
T009	T330	FALSE	FALSE	0	0	1	1	none	0.0001231566380264
T010	T330	FALSE	FALSE	0	0	1	1	none	0.0001230033907652
T013	T330	FALSE	FALSE	0	0	1	1	none	0.0001193049852526
T014	T330	TRUE	TRUE	0	0	1	1	none	0.0001172208039671
T020	T330	TRUE	TRUE	0	0	1	1	none	0.0001097119164261
T021	T330	FALSE	FALSE	0	0	1	1	none	0.0001246047399529
T028	T330	TRUE	TRUE	0	0	1	1	none	0.0001045196568207
T035a	T330	TRUE	TRUE	0	0	1	1	none	5.4367414127e-05
T035b	T330	FALSE	FALSE	0	0	1	1	none	0.0001218147401458
T040	T330	TRUE	TRUE	0	0	1	1	none	0.0001232582847778
T056	T330	FALSE	FALSE	0	0	1	1	none	0.0001284106954155
T059	T330	TRUE	TRUE	0	0	1	1	none	4.47337356564e-05
T065	T330	TRUE	TRUE	0	0	1	1	none	0.0001115059844492
T069	T330	TRUE	TRUE	0	0	1	1	none	4.9768855583e-05
T073	T330	FALSE	FALSE	0	0	1	1	none	0.0001240104146432
T075	T330	TRUE	TRUE	0	0	1	1	none	0.000108937334366
T077	T330	FALSE	FALSE	0	0	1	1	none	0.0001246047399529
T087	T330	FALSE	FALSE	0	0	1	1	none	0.0001217890591864
T095	T330	TRUE	TRUE	0	0	1	1	none	5.28792927344e-05
T099a	T330	TRUE	TRUE	0	0	1	1	none	5.26030509037e-05
T102	T330	FALSE	FALSE	0	0	1	1	none	5.9635698032e-05
T104	T330	FALSE	FALSE	0	0	1	1	none	0.0001059779783286
T105	T330	TRUE	TRUE	0	0	1	1	none	0.000111770995995
T107	T330	FALSE	FALSE	0	0	1	1	none	5.72583967932e-05
T126	T330	TRUE	TRUE	0	0	1	1	none	5.491089908e-05
T156	T330	FALSE	FALSE	0	0	1	1	none	0.0001146541254732
T159a	T330	TRUE	TRUE	0	0	1	1	none	0.0001200317642167
T182	T330	FALSE	FALSE	0	0	1	1	none	0.0001112894576115
T188	T330	TRUE	TRUE	0	0	1	1	none	0.0001065873193407
T192	T330	FALSE	FALSE	0	0	1	1	none	6.24598737227e-05
T223	T330	FALSE	FALSE	0	0	1	1	none	0.0001114344579557
T225	T330	FALSE	FALSE	0	0	1	1	none	0.0001176257520217
T230	T330	FALSE	FALSE	0	0	1	1	none	0.0001230021411591
T232	T330	TRUE	TRUE	0	0	1	1	none	5.3911927863e-05
T241	T330	FALSE	FALSE	0	0	1	1	none	0.0001284893558528
T270	T330	FALSE	FALSE	0	0	1	1	none	5.51005784824e-05
T271b	T330	FALSE	FALSE	0	0	1	1	none	0.0001220300428634
T301	T330	FALSE	FALSE	0	0	1	1	none	6.46708701218e-05
T303	T330	FALSE	FALSE	0	0	1	1	none	7.17310528281001e-05
T322	T330	FALSE	FALSE	0	0	1	1	none	0.000120970938661
T327b	T330	TRUE	TRUE	0	1	1	1	desc	5.943253097e-07
S002	T335	FALSE	FALSE	0	0	1	1	none	0.0001374233579751
S007	T335	FALSE	FALSE	0	0	1	1	none	0.0001258902287821
S021	T335	FALSE	FALSE	0	0	1	1	none	0.0001396639875271
S024	T335	FALSE	FALSE	0	0	1	1	none	0.0001415599253285
S025	T335	FALSE	FALSE	0	0	1	1	none	0.0001419004085201
S026	T335	FALSE	FALSE	0	0	1	1	none	0.0001386718089086
S038	T335	FALSE	FALSE	0	0	1	1	none	0.0001305130358442
S039	T335	FALSE	FALSE	0	0	1	1	none	0.0001396190044291
S040	T335	FALSE	FALSE	0	0	1	1	none	6.22631551938e-05
S042	T335	FALSE	FALSE	0	0	1	1	none	0.0001392166886035
S071	T335	FALSE	FALSE	0	0	1	1	none	4.32920549551e-05
S078	T335	FALSE	FALSE	0	0	1	1	none	0.0001385323789591
S081	T335	FALSE	FALSE	0	0	1	1	none	0.0001406063196399
S085	T335	FALSE	FALSE	0	0	1	1	none	6.86479894074e-05
S087	T335	FALSE	FALSE	0	0	1	1	none	7.53802180685e-05
S093	T335	FALSE	FALSE	0	0	1	1	none	5.08191618431e-05
S097	T335	FALSE	FALSE	0	0	1	1	none	0.0001397178696435
S102	T335	FALSE	FALSE	0	0	1	1	none	6.25839500654e-05
S106	T335	FALSE	FALSE	0	0	1	1	none	0.0001404580517511
S130	T335	FALSE	FALSE	0	0	1	1	none	7.43798041152e-05
T009	T335	FALSE	FALSE	0	0	1	1	none	0.0001445732335698
T010	T335	FALSE	FALSE	0	0	1	1	none	0.0001444199863086
T013	T335	FALSE	FALSE	0	0	1	1	none	0.000140721580796
T014	T335	FALSE	FALSE	0	0	1	1	none	0.0001386373995105
T020	T335	FALSE	FALSE	0	0	1	1	none	0.0001311285119695
T021	T335	FALSE	FALSE	0	0	1	1	none	0.0001460213354963
T028	T335	FALSE	FALSE	0	0	1	1	none	0.0001259362523641
T035a	T335	FALSE	FALSE	0	0	1	1	none	7.57840096704e-05
T035b	T335	FALSE	FALSE	0	0	1	1	none	0.0001432313356892
T040	T335	FALSE	FALSE	0	0	1	1	none	0.0001446748803212
T056	T335	FALSE	FALSE	0	0	1	1	none	0.0001498272909589
T059	T335	FALSE	FALSE	0	0	1	1	none	6.61503311998e-05
T065	T335	FALSE	FALSE	0	0	1	1	none	0.0001329225799926
T069	T335	FALSE	FALSE	0	0	1	1	none	5.92301143404e-05
T073	T335	FALSE	FALSE	0	0	1	1	none	0.0001454270101866
T075	T335	FALSE	FALSE	0	0	1	1	none	0.0001303539299094
T077	T335	FALSE	FALSE	0	0	1	1	none	0.0001460213354963
T087	T335	FALSE	FALSE	0	0	1	1	none	0.0001432056547298
T095	T335	FALSE	FALSE	0	0	1	1	none	7.42958882778e-05
T099a	T335	FALSE	FALSE	0	0	1	1	none	7.40196464471e-05
T102	T335	FALSE	FALSE	0	0	1	1	none	8.10522935754e-05
T104	T335	FALSE	FALSE	0	0	1	1	none	0.000127394573872
T105	T335	FALSE	FALSE	0	0	1	1	none	0.0001331875915384
T107	T335	FALSE	FALSE	0	0	1	1	none	7.86749923366e-05
T126	T335	TRUE	TRUE	1	0	1	1	anc	5.943253097e-07
T156	T335	FALSE	FALSE	0	0	1	1	none	0.0001360707210166
T159a	T335	FALSE	FALSE	0	0	1	1	none	0.0001414483597601
T182	T335	FALSE	FALSE	0	0	1	1	none	0.0001327060531549
T188	T335	FALSE	FALSE	0	0	1	1	none	0.0001280039148841
T192	T335	FALSE	FALSE	0	0	1	1	none	1.12107327261e-05
T223	T335	FALSE	FALSE	0	0	1	1	none	0.0001328510534991
T225	T335	FALSE	FALSE	0	0	1	1	none	0.0001390423475651
T230	T335	FALSE	FALSE	0	0	1	1	none	0.0001444187367025
T232	T335	FALSE	FALSE	0	0	1	1	none	6.6844267404e-06
T241	T335	FALSE	FALSE	0	0	1	1	none	0.0001499059513962
T270	T335	FALSE	FALSE	0	0	1	1	none	7.8730773598e-06
T271b	T335	FALSE	FALSE	0	0	1	1	none	0.0001434466384068
T301	T335	FALSE	FALSE	0	0	1	1	none	1.34217291252e-05
T303	T335	FALSE	FALSE	0	0	1	1	none	2.04819118315e-05
T322	T335	FALSE	FALSE	0	0	1	1	none	0.0001423875342044
T327b	T335	FALSE	FALSE	0	0	1	1	none	6.03556330925e-05
T330	T335	FALSE	FALSE	0	0	1	1	none	5.85726571634e-05
S002	T341	TRUE	TRUE	0	0	1	1	none	2.1280877953e-05
S007	T341	TRUE	TRUE	0	0	1	1	none	7.409936638e-05
S021	T341	TRUE	TRUE	0	0	1	1	none	2.3521507505e-05
S024	T341	TRUE	TRUE	0	0	1	1	none	2.54174453064e-05
S025	T341	TRUE	TRUE	0	0	1	1	none	2.0949639022e-05
S026	T341	TRUE	TRUE	0	0	1	1	none	3.2345297865e-06
S038	T341	TRUE	TRUE	0	0	1	1	none	7.87221734421e-05
S039	T341	TRUE	TRUE	0	0	1	1	none	2.3476524407e-05
S040	T341	TRUE	TRUE	0	0	1	1	none	0.0001147090211091
S042	T341	TRUE	TRUE	0	0	1	1	none	2.30742085814e-05
S071	T341	TRUE	TRUE	0	0	1	1	none	9.83973017084e-05
S078	T341	TRUE	TRUE	0	0	1	1	none	2.2389898937e-05
S081	T341	TRUE	TRUE	0	0	1	1	none	2.44638396178e-05
S085	T341	TRUE	TRUE	0	0	1	1	none	0.0001052112721647
S087	T341	TRUE	TRUE	0	0	1	1	none	0.0001119435008258
S093	T341	TRUE	TRUE	0	0	1	1	none	9.08701948204e-05
S097	T341	TRUE	TRUE	0	0	1	1	none	1.87671001454e-05
S102	T341	TRUE	TRUE	0	0	1	1	none	0.0001150298159807
S106	T341	TRUE	TRUE	0	0	1	1	none	2.4315571729e-05
S130	T341	TRUE	TRUE	0	0	1	1	none	0.0001109430868725
T009	T341	FALSE	FALSE	0	0	1	1	none	1.63864209617e-05
T010	T341	FALSE	FALSE	0	0	1	1	none	1.62331737005e-05
T013	T341	FALSE	FALSE	0	0	1	1	none	8.89307183939e-05
T014	T341	TRUE	TRUE	0	0	1	1	none	2.24949194884e-05
T020	T341	TRUE	TRUE	0	0	1	1	none	7.93376495674e-05
T021	T341	FALSE	FALSE	0	0	1	1	none	1.78345228882e-05
T028	T341	TRUE	TRUE	0	0	1	1	none	7.4145389962e-05
T035a	T341	TRUE	TRUE	0	0	1	1	none	0.0001123472924277
T035b	T341	FALSE	FALSE	0	0	1	1	none	1.50445230811e-05
T040	T341	TRUE	TRUE	0	0	1	1	none	2.85324002991e-05
T056	T341	FALSE	FALSE	0	0	1	1	none	2.16404783508e-05
T059	T341	TRUE	TRUE	0	0	1	1	none	0.0001185961971151
T065	T341	TRUE	TRUE	0	0	1	1	none	8.11317175905e-05
T069	T341	TRUE	TRUE	0	0	1	1	none	0.0001316969044637
T073	T341	FALSE	FALSE	0	0	1	1	none	1.72401975785e-05
T075	T341	TRUE	TRUE	0	0	1	1	none	7.97517181267e-05
T077	T341	FALSE	FALSE	0	0	1	1	none	1.78345228882e-05
T087	T341	FALSE	FALSE	0	0	1	1	none	1.50188421217e-05
T095	T341	TRUE	TRUE	0	0	1	1	none	0.0001108591710351
T099a	T341	TRUE	TRUE	0	0	1	1	none	0.0001105829292044
T102	T341	FALSE	FALSE	0	0	1	1	none	0.0001176155763327
T104	T341	FALSE	FALSE	0	0	1	1	none	7.56037114699e-05
T105	T341	TRUE	TRUE	0	0	1	1	none	8.13967291363e-05
T107	T341	FALSE	FALSE	0	0	1	1	none	0.0001152382750939
T126	T341	TRUE	TRUE	0	0	1	1	none	0.0001368389479607
T156	T341	FALSE	FALSE	0	0	1	1	none	8.42798586145e-05
[truncated: 1,161 more rows]
