# Supplementary material for: Improved characterisation of MRSA transmission using within-host bacterial sequence diversity
Source: eLife. 2019 Oct 8;8:e46402. doi: 10.7554/eLife.46402 (PMC6954020; doi:10.7554/eLife.46402)
Supplement: Figure 9—source data 1. [file elife-46402-fig9-data1.zip › Figure 9-source data 1/classifications/Classification_Posterior_ds_10percol_1.csv]

host.1	host.2	adjacent	contiguous	paths12	paths21	nodes1	nodes2	path.classification	min.distance.between.subgraphs
S002	S007	TRUE	TRUE	0	0	1	1	none	5.1589758275e-05
S002	S021	TRUE	TRUE	0	0	1	1	none	1.11367294439e-05
S007	S021	TRUE	TRUE	0	0	1	1	none	5.54958364863e-05
S002	S024	TRUE	TRUE	0	0	1	1	none	1.06328476046e-05
S007	S024	TRUE	TRUE	0	0	1	1	none	5.4991954647e-05
S021	S024	TRUE	TRUE	0	0	1	1	none	4.7612157439e-06
S002	S025	TRUE	TRUE	0	0	1	1	none	1.9008089179e-05
S007	S025	TRUE	TRUE	0	0	1	1	none	6.1631031468e-05
S021	S025	TRUE	TRUE	0	0	1	1	none	2.29141673903e-05
S024	S025	TRUE	TRUE	0	0	1	1	none	2.2410285551e-05
S002	S026	TRUE	TRUE	0	0	1	1	none	1.2247082579e-05
S007	S026	TRUE	TRUE	0	0	1	1	none	5.4870024868e-05
S021	S026	TRUE	TRUE	0	0	1	1	none	1.61531607903e-05
S024	S026	TRUE	TRUE	0	0	1	1	none	1.5649278951e-05
S025	S026	TRUE	TRUE	0	0	1	1	none	1.938487909e-05
S002	S038	TRUE	TRUE	0	0	1	1	none	6.20340330816e-05
S007	S038	TRUE	TRUE	0	0	1	1	none	3.90476816766e-05
S021	S038	TRUE	TRUE	0	0	1	1	none	6.59401112929e-05
S024	S038	TRUE	TRUE	0	0	1	1	none	6.54362294536e-05
S025	S038	TRUE	TRUE	0	0	1	1	none	7.20753062746e-05
S026	S038	TRUE	TRUE	0	0	1	1	none	6.53142996746e-05
S002	S039	TRUE	TRUE	0	0	1	1	none	1.20020963709e-05
S007	S039	TRUE	TRUE	0	0	1	1	none	5.63612034133e-05
S021	S039	TRUE	TRUE	0	0	1	1	none	3.597960737e-06
S024	S039	TRUE	TRUE	0	0	1	1	none	5.6265826709e-06
S025	S039	TRUE	TRUE	0	0	1	1	none	2.37795343173e-05
S026	S039	TRUE	TRUE	0	0	1	1	none	1.70185277173e-05
S038	S039	TRUE	TRUE	0	0	1	1	none	6.68054782199e-05
S002	S040	TRUE	TRUE	0	0	1	1	none	0.0001178489233369
S007	S040	TRUE	TRUE	0	0	1	1	none	0.0001142725902659
S021	S040	TRUE	TRUE	0	0	1	1	none	0.0001217550015482
S024	S040	TRUE	TRUE	0	0	1	1	none	0.0001212511197089
S025	S040	TRUE	TRUE	0	0	1	1	none	0.0001278901965299
S026	S040	TRUE	TRUE	0	0	1	1	none	0.0001211291899299
S038	S040	TRUE	TRUE	0	0	1	1	none	0.0001247168650725
S039	S040	TRUE	TRUE	0	0	1	1	none	0.0001226203684752
S002	S042	TRUE	TRUE	0	0	1	1	none	1.08056072679e-05
S007	S042	TRUE	TRUE	0	0	1	1	none	5.51647143103e-05
S021	S042	TRUE	TRUE	0	0	1	1	none	3.6677235206e-06
S024	S042	TRUE	TRUE	0	0	1	1	none	4.4300935679e-06
S025	S042	TRUE	TRUE	0	0	1	1	none	2.25830452143e-05
S026	S042	TRUE	TRUE	0	0	1	1	none	1.58220386143e-05
S038	S042	TRUE	TRUE	0	0	1	1	none	6.56089891169e-05
S039	S042	TRUE	TRUE	0	0	1	1	none	4.5330904476e-06
S040	S042	TRUE	TRUE	0	0	1	1	none	0.0001214238793722
S002	S071	TRUE	TRUE	0	0	1	1	none	0.0001063462588013
S007	S071	TRUE	TRUE	0	0	1	1	none	0.0001027699257303
S021	S071	TRUE	TRUE	0	0	1	1	none	0.0001102523370126
S024	S071	TRUE	TRUE	0	0	1	1	none	0.0001097484551733
S025	S071	TRUE	TRUE	0	0	1	1	none	0.0001163875319943
S026	S071	TRUE	TRUE	0	0	1	1	none	0.0001096265253943
S038	S071	TRUE	TRUE	0	0	1	1	none	0.0001132142005369
S039	S071	TRUE	TRUE	0	0	1	1	none	0.0001111177039396
S040	S071	TRUE	TRUE	0	0	1	1	none	1.79510066642e-05
S042	S071	TRUE	TRUE	0	0	1	1	none	0.0001099212148366
S002	S078	TRUE	TRUE	0	0	1	1	none	1.14979279743e-05
S007	S078	TRUE	TRUE	0	0	1	1	none	5.58570350167e-05
S021	S078	TRUE	TRUE	0	0	1	1	none	8.9192670136e-06
S024	S078	TRUE	TRUE	0	0	1	1	none	8.4153851743e-06
S025	S078	TRUE	TRUE	0	0	1	1	none	2.32753659207e-05
S026	S078	TRUE	TRUE	0	0	1	1	none	1.65143593207e-05
S038	S078	TRUE	TRUE	0	0	1	1	none	6.63013098233e-05
S039	S078	TRUE	TRUE	0	0	1	1	none	9.7846339406e-06
S040	S078	TRUE	TRUE	0	0	1	1	none	0.0001221162000786
S042	S078	TRUE	TRUE	0	0	1	1	none	8.5881448376e-06
S071	S078	TRUE	TRUE	0	0	1	1	none	0.000110613535543
S002	S081	TRUE	TRUE	0	0	1	1	none	1.04035584822e-05
S007	S081	TRUE	TRUE	0	0	1	1	none	5.47626655246e-05
S021	S081	TRUE	TRUE	0	0	1	1	none	4.5319266215e-06
S024	S081	TRUE	TRUE	0	0	1	1	none	2.7617928956e-06
S025	S081	TRUE	TRUE	0	0	1	1	none	2.21809964286e-05
S026	S081	TRUE	TRUE	0	0	1	1	none	1.54199898286e-05
S038	S081	TRUE	TRUE	0	0	1	1	none	6.52069403312e-05
S039	S081	TRUE	TRUE	0	0	1	1	none	5.3972935485e-06
S040	S081	TRUE	TRUE	0	0	1	1	none	0.0001210218305865
S042	S081	TRUE	TRUE	0	0	1	1	none	4.2008044455e-06
S071	S081	TRUE	TRUE	0	0	1	1	none	0.0001095191660509
S078	S081	TRUE	TRUE	0	0	1	1	none	8.1860960519e-06
S002	S085	TRUE	TRUE	0	0	1	1	none	0.000107555532143
S007	S085	TRUE	TRUE	0	0	1	1	none	0.000103979199072
S021	S085	TRUE	TRUE	0	0	1	1	none	0.0001114616103543
S024	S085	TRUE	TRUE	0	0	1	1	none	0.000110957728515
S025	S085	TRUE	TRUE	0	0	1	1	none	0.000117596805336
S026	S085	TRUE	TRUE	0	0	1	1	none	0.000110835798736
S038	S085	TRUE	TRUE	0	0	1	1	none	0.0001144234738786
S039	S085	TRUE	TRUE	0	0	1	1	none	0.0001123269772813
S040	S085	TRUE	TRUE	0	0	1	1	none	4.31362669339e-05
S042	S085	TRUE	TRUE	0	0	1	1	none	0.0001111304881783
S071	S085	TRUE	TRUE	0	0	1	1	none	3.16336023983e-05
S078	S085	TRUE	TRUE	0	0	1	1	none	0.0001118228088847
S081	S085	TRUE	TRUE	0	0	1	1	none	0.0001107284393926
S002	S087	TRUE	TRUE	0	0	1	1	none	0.0001257092305429
S007	S087	TRUE	TRUE	0	0	1	1	none	0.0001221328974719
S021	S087	TRUE	TRUE	0	0	1	1	none	0.0001296153087542
S024	S087	TRUE	TRUE	0	0	1	1	none	0.0001291114269149
S025	S087	TRUE	TRUE	0	0	1	1	none	0.0001357505037359
S026	S087	TRUE	TRUE	0	0	1	1	none	0.0001289894971359
S038	S087	TRUE	TRUE	0	0	1	1	none	0.0001325771722785
S039	S087	TRUE	TRUE	0	0	1	1	none	0.0001304806756812
S040	S087	TRUE	TRUE	0	0	1	1	none	6.12899653338e-05
S042	S087	TRUE	TRUE	0	0	1	1	none	0.0001292841865782
S071	S087	TRUE	TRUE	0	0	1	1	none	4.97873007982e-05
S078	S087	TRUE	TRUE	0	0	1	1	none	0.0001299765072846
S081	S087	TRUE	TRUE	0	0	1	1	none	0.0001288821377925
S085	S087	TRUE	TRUE	0	0	1	1	none	2.55999330399e-05
S002	S093	TRUE	TRUE	0	0	1	1	none	9.46643164663e-05
S007	S093	TRUE	TRUE	0	0	1	1	none	9.10879833953e-05
S021	S093	TRUE	TRUE	0	0	1	1	none	9.85703946776e-05
S024	S093	TRUE	TRUE	0	0	1	1	none	9.80665128383e-05
S025	S093	TRUE	TRUE	0	0	1	1	none	0.0001047055896593
S026	S093	TRUE	TRUE	0	0	1	1	none	9.79445830593e-05
S038	S093	TRUE	TRUE	0	0	1	1	none	0.0001015322582019
S039	S093	TRUE	TRUE	0	0	1	1	none	9.94357616046e-05
S040	S093	TRUE	TRUE	0	0	1	1	none	2.44508587572e-05
S042	S093	TRUE	TRUE	0	0	1	1	none	9.82392725016e-05
S071	S093	TRUE	TRUE	0	0	1	1	none	1.29481942216e-05
S078	S093	TRUE	TRUE	0	0	1	1	none	9.8931593208e-05
S081	S093	TRUE	TRUE	0	0	1	1	none	9.78372237159e-05
S085	S093	TRUE	TRUE	0	0	1	1	none	1.99516600633e-05
S087	S093	TRUE	TRUE	0	0	1	1	none	3.81053584632e-05
S002	S097	TRUE	TRUE	0	0	1	1	none	1.6427940403e-05
S007	S097	TRUE	TRUE	0	0	1	1	none	5.9050882692e-05
S021	S097	TRUE	TRUE	0	0	1	1	none	2.03340186143e-05
S024	S097	TRUE	TRUE	0	0	1	1	none	1.9830136775e-05
S025	S097	TRUE	TRUE	0	0	1	1	none	5.564811172e-06
S026	S097	TRUE	TRUE	0	0	1	1	none	1.6804730314e-05
S038	S097	TRUE	TRUE	0	0	1	1	none	6.94951574986e-05
S039	S097	TRUE	TRUE	0	0	1	1	none	2.11993855413e-05
S040	S097	TRUE	TRUE	0	0	1	1	none	0.0001253100477539
S042	S097	TRUE	TRUE	0	0	1	1	none	2.00028964383e-05
S071	S097	TRUE	TRUE	0	0	1	1	none	0.0001138073832183
S078	S097	TRUE	TRUE	0	0	1	1	none	2.06952171447e-05
S081	S097	TRUE	TRUE	0	0	1	1	none	1.96008476526e-05
S085	S097	TRUE	TRUE	0	0	1	1	none	0.00011501665656
S087	S097	TRUE	TRUE	0	0	1	1	none	0.0001331703549599
S093	S097	TRUE	TRUE	0	0	1	1	none	0.0001021254408833
S002	S102	TRUE	TRUE	0	0	1	1	none	0.000118618229493
S007	S102	TRUE	TRUE	0	0	1	1	none	0.000115041896422
S021	S102	TRUE	TRUE	0	0	1	1	none	0.0001225243077043
S024	S102	TRUE	TRUE	0	0	1	1	none	0.000122020425865
S025	S102	TRUE	TRUE	0	0	1	1	none	0.000128659502686
S026	S102	TRUE	TRUE	0	0	1	1	none	0.000121898496086
S038	S102	TRUE	TRUE	0	0	1	1	none	0.0001254861712286
S039	S102	TRUE	TRUE	0	0	1	1	none	0.0001233896746313
S040	S102	TRUE	TRUE	0	0	1	1	none	4.5680618159e-06
S042	S102	TRUE	TRUE	0	0	1	1	none	0.0001221931855283
S071	S102	TRUE	TRUE	0	0	1	1	none	1.87203128203e-05
S078	S102	TRUE	TRUE	0	0	1	1	none	0.0001228855062347
S081	S102	TRUE	TRUE	0	0	1	1	none	0.0001217911367426
S085	S102	TRUE	TRUE	0	0	1	1	none	4.390557309e-05
S087	S102	TRUE	TRUE	0	0	1	1	none	6.20592714899e-05
S093	S102	TRUE	TRUE	0	0	1	1	none	2.52201649133e-05
S097	S102	TRUE	TRUE	0	0	1	1	none	0.00012607935391
S002	S106	TRUE	TRUE	0	0	1	1	none	8.238437581e-06
S007	S106	TRUE	TRUE	0	0	1	1	none	5.386379651e-05
S021	S106	TRUE	TRUE	0	0	1	1	none	1.34107676789e-05
S024	S106	TRUE	TRUE	0	0	1	1	none	1.29068858396e-05
S025	S106	TRUE	TRUE	0	0	1	1	none	2.1282127414e-05
S026	S106	TRUE	TRUE	0	0	1	1	none	1.4521120814e-05
S038	S106	TRUE	TRUE	0	0	1	1	none	6.43080713166e-05
S039	S106	TRUE	TRUE	0	0	1	1	none	1.42761346059e-05
S040	S106	TRUE	TRUE	0	0	1	1	none	0.0001201229615719
S042	S106	TRUE	TRUE	0	0	1	1	none	1.30796455029e-05
S071	S106	TRUE	TRUE	0	0	1	1	none	0.0001086202970363
S078	S106	TRUE	TRUE	0	0	1	1	none	1.37719662093e-05
S081	S106	TRUE	TRUE	0	0	1	1	none	1.26775967172e-05
S085	S106	TRUE	TRUE	0	0	1	1	none	0.000109829570378
S087	S106	TRUE	TRUE	0	0	1	1	none	0.0001279832687779
S093	S106	TRUE	TRUE	0	0	1	1	none	9.69383547013e-05
S097	S106	TRUE	TRUE	0	0	1	1	none	1.8701978638e-05
S102	S106	TRUE	TRUE	0	0	1	1	none	0.000120892267728
S002	S130	TRUE	TRUE	0	0	1	1	none	0.0001260362726287
S007	S130	TRUE	TRUE	0	0	1	1	none	0.0001224599395577
S021	S130	TRUE	TRUE	0	0	1	1	none	0.00012994235084
S024	S130	TRUE	TRUE	0	0	1	1	none	0.0001294384690007
S025	S130	TRUE	TRUE	0	0	1	1	none	0.0001360775458217
S026	S130	TRUE	TRUE	0	0	1	1	none	0.0001293165392217
S038	S130	TRUE	TRUE	0	0	1	1	none	0.0001329042143643
S039	S130	TRUE	TRUE	0	0	1	1	none	0.000130807717767
S040	S130	TRUE	TRUE	0	0	1	1	none	6.16170074196e-05
S042	S130	TRUE	TRUE	0	0	1	1	none	0.000129611228664
S071	S130	TRUE	TRUE	0	0	1	1	none	5.0114342884e-05
S078	S130	TRUE	TRUE	0	0	1	1	none	0.0001303035493704
S081	S130	TRUE	TRUE	0	0	1	1	none	0.0001292091798783
S085	S130	TRUE	TRUE	0	0	1	1	none	2.59269751257e-05
S087	S130	TRUE	TRUE	0	0	1	1	none	1.5932939724e-06
S093	S130	TRUE	TRUE	0	0	1	1	none	3.8432400549e-05
S097	S130	TRUE	TRUE	0	0	1	1	none	0.0001334973970457
S102	S130	TRUE	TRUE	0	0	1	1	none	6.23863135757e-05
S106	S130	TRUE	TRUE	0	0	1	1	none	0.0001283103108637
S002	T009	FALSE	FALSE	0	0	1	1	none	1.74180671368e-05
S007	T009	FALSE	FALSE	0	0	1	1	none	6.00410094258e-05
S021	T009	FALSE	FALSE	0	0	1	1	none	2.13241453481e-05
S024	T009	FALSE	FALSE	0	0	1	1	none	2.08202635088e-05
S025	T009	FALSE	FALSE	0	0	1	1	none	2.45558636478e-05
S026	T009	FALSE	FALSE	0	0	1	1	none	1.21074989438e-05
S038	T009	FALSE	FALSE	0	0	1	1	none	7.04852842324e-05
S039	T009	FALSE	FALSE	0	0	1	1	none	2.21895122751e-05
S040	T009	FALSE	FALSE	0	0	1	1	none	0.0001263001744877
S042	T009	FALSE	FALSE	0	0	1	1	none	2.09930231721e-05
S071	T009	FALSE	FALSE	0	0	1	1	none	0.0001147975099521
S078	T009	FALSE	FALSE	0	0	1	1	none	2.16853438785e-05
S081	T009	FALSE	FALSE	0	0	1	1	none	2.05909743864e-05
S085	T009	FALSE	FALSE	0	0	1	1	none	0.0001160067832938
S087	T009	FALSE	FALSE	0	0	1	1	none	0.0001341604816937
S093	T009	FALSE	FALSE	0	0	1	1	none	0.0001031155676171
S097	T009	FALSE	FALSE	0	0	1	1	none	2.19757148718e-05
S102	T009	FALSE	FALSE	0	0	1	1	none	0.0001270694806438
S106	T009	FALSE	FALSE	0	0	1	1	none	1.96921053718e-05
S130	T009	FALSE	FALSE	0	0	1	1	none	0.0001344875237795
S002	T010	FALSE	FALSE	0	0	1	1	none	1.80511930801e-05
S007	T010	FALSE	FALSE	0	0	1	1	none	6.06741353691e-05
S021	T010	FALSE	FALSE	0	0	1	1	none	2.19572712914e-05
S024	T010	FALSE	FALSE	0	0	1	1	none	2.14533894521e-05
S025	T010	FALSE	FALSE	0	0	1	1	none	2.51889895911e-05
S026	T010	FALSE	FALSE	0	0	1	1	none	1.27406248871e-05
S038	T010	FALSE	FALSE	0	0	1	1	none	7.11184101757e-05
S039	T010	FALSE	FALSE	0	0	1	1	none	2.28226382184e-05
S040	T010	FALSE	FALSE	0	0	1	1	none	0.000126933300431
S042	T010	FALSE	FALSE	0	0	1	1	none	2.16261491154e-05
S071	T010	FALSE	FALSE	0	0	1	1	none	0.0001154306358954
S078	T010	FALSE	FALSE	0	0	1	1	none	2.23184698218e-05
S081	T010	FALSE	FALSE	0	0	1	1	none	2.12241003297e-05
S085	T010	FALSE	FALSE	0	0	1	1	none	0.0001166399092371
S087	T010	FALSE	FALSE	0	0	1	1	none	0.000134793607637
S093	T010	FALSE	FALSE	0	0	1	1	none	0.0001037486935604
S097	T010	FALSE	FALSE	0	0	1	1	none	2.26088408151e-05
S102	T010	FALSE	FALSE	0	0	1	1	none	0.0001277026065871
S106	T010	FALSE	FALSE	0	0	1	1	none	2.03252313151e-05
S130	T010	FALSE	FALSE	0	0	1	1	none	0.0001351206497228
T009	T010	TRUE	TRUE	0	0	1	1	none	1.8993778299e-06
S002	T013	FALSE	FALSE	0	0	1	1	none	7.27888544332e-05
S007	T013	FALSE	FALSE	0	0	1	1	none	4.98025030282e-05
S021	T013	FALSE	FALSE	0	0	1	1	none	7.66949326445e-05
S024	T013	FALSE	FALSE	0	0	1	1	none	7.61910508052e-05
S025	T013	FALSE	FALSE	0	0	1	1	none	8.28301276262e-05
S026	T013	FALSE	FALSE	0	0	1	1	none	7.60691210262e-05
S038	T013	FALSE	FALSE	0	0	1	1	none	1.46077902882e-05
S039	T013	FALSE	FALSE	0	0	1	1	none	7.75602995715e-05
S040	T013	FALSE	FALSE	0	0	1	1	none	0.0001354716864241
S042	T013	FALSE	FALSE	0	0	1	1	none	7.63638104685e-05
S071	T013	FALSE	FALSE	0	0	1	1	none	0.0001239690218885
S078	T013	FALSE	FALSE	0	0	1	1	none	7.70561311749e-05
S081	T013	FALSE	FALSE	0	0	1	1	none	7.59617616828e-05
S085	T013	FALSE	FALSE	0	0	1	1	none	0.0001251782952302
S087	T013	FALSE	FALSE	0	0	1	1	none	0.0001433319936301
S093	T013	FALSE	FALSE	0	0	1	1	none	0.0001122870795535
S097	T013	FALSE	FALSE	0	0	1	1	none	8.02499788502e-05
S102	T013	FALSE	FALSE	0	0	1	1	none	0.0001362409925802
S106	T013	FALSE	FALSE	0	0	1	1	none	7.50628926682e-05
S130	T013	FALSE	FALSE	0	0	1	1	none	0.0001436590357159
T009	T013	FALSE	FALSE	0	0	1	1	none	8.1240105584e-05
T010	T013	FALSE	FALSE	0	0	1	1	none	8.18732315273e-05
S002	T014	TRUE	TRUE	0	0	1	1	none	1.22734280936e-05
S007	T014	TRUE	TRUE	0	0	1	1	none	5.6632535136e-05
S021	T014	TRUE	TRUE	0	0	1	1	none	5.1355443463e-06
S024	T014	TRUE	TRUE	0	0	1	1	none	5.8979143936e-06
S025	T014	TRUE	TRUE	0	0	1	1	none	2.405086604e-05
S026	T014	TRUE	TRUE	0	0	1	1	none	1.728985944e-05
S038	T014	TRUE	TRUE	0	0	1	1	none	6.70768099426e-05
S039	T014	TRUE	TRUE	0	0	1	1	none	6.0009112733e-06
S040	T014	TRUE	TRUE	0	0	1	1	none	0.0001228917001979
S042	T014	TRUE	TRUE	0	0	1	1	none	2.7340727123e-06
S071	T014	TRUE	TRUE	0	0	1	1	none	0.0001113890356623
S078	T014	TRUE	TRUE	0	0	1	1	none	1.00559656633e-05
S081	T014	TRUE	TRUE	0	0	1	1	none	5.6686252712e-06
S085	T014	TRUE	TRUE	0	0	1	1	none	0.000112598309004
S087	T014	TRUE	TRUE	0	0	1	1	none	0.0001307520074039
S093	T014	TRUE	TRUE	0	0	1	1	none	9.97070933273e-05
S097	T014	TRUE	TRUE	0	0	1	1	none	2.1470717264e-05
S102	T014	TRUE	TRUE	0	0	1	1	none	0.000123661006354
S106	T014	TRUE	TRUE	0	0	1	1	none	1.45474663286e-05
S130	T014	TRUE	TRUE	0	0	1	1	none	0.0001310790494897
T009	T014	FALSE	FALSE	0	0	1	1	none	2.24608439978e-05
T010	T014	FALSE	FALSE	0	0	1	1	none	2.30939699411e-05
T013	T014	FALSE	FALSE	0	0	1	1	none	7.78316312942e-05
S002	T020	TRUE	TRUE	0	0	1	1	none	6.39331121466e-05
S007	T020	TRUE	TRUE	0	0	1	1	none	4.09467607416e-05
S021	T020	TRUE	TRUE	0	0	1	1	none	6.78391903579e-05
S024	T020	TRUE	TRUE	0	0	1	1	none	6.73353085186e-05
S025	T020	TRUE	TRUE	0	0	1	1	none	7.39743853396e-05
S026	T020	TRUE	TRUE	0	0	1	1	none	6.72133787396e-05
S038	T020	TRUE	TRUE	0	0	1	1	none	4.485796115e-06
S039	T020	TRUE	TRUE	0	0	1	1	none	6.87045572849e-05
S040	T020	TRUE	TRUE	0	0	1	1	none	0.0001266159441375
S042	T020	TRUE	TRUE	0	0	1	1	none	6.75080681819e-05
S071	T020	TRUE	TRUE	0	0	1	1	none	0.0001151132796019
S078	T020	TRUE	TRUE	0	0	1	1	none	6.82003888883e-05
S081	T020	TRUE	TRUE	0	0	1	1	none	6.71060193962e-05
S085	T020	TRUE	TRUE	0	0	1	1	none	0.0001163225529436
S087	T020	TRUE	TRUE	0	0	1	1	none	0.0001344762513435
S093	T020	TRUE	TRUE	0	0	1	1	none	0.0001034313372669
S097	T020	TRUE	TRUE	0	0	1	1	none	7.13942365636e-05
S102	T020	TRUE	TRUE	0	0	1	1	none	0.0001273852502936
S106	T020	TRUE	TRUE	0	0	1	1	none	6.62071503816e-05
S130	T020	TRUE	TRUE	0	0	1	1	none	0.0001348032934293
T009	T020	FALSE	FALSE	0	0	1	1	none	7.23843632974e-05
T010	T020	FALSE	FALSE	0	0	1	1	none	7.30174892407e-05
T013	T020	FALSE	FALSE	0	0	1	1	none	1.65068693532e-05
T014	T020	TRUE	TRUE	0	0	1	1	none	6.89758890076e-05
S002	T021	FALSE	FALSE	0	0	1	1	none	1.90363468524e-05
S007	T021	FALSE	FALSE	0	0	1	1	none	6.16592891414e-05
S021	T021	FALSE	FALSE	0	0	1	1	none	2.29424250637e-05
S024	T021	FALSE	FALSE	0	0	1	1	none	2.24385432244e-05
S025	T021	FALSE	FALSE	0	0	1	1	none	2.61741433634e-05
S026	T021	FALSE	FALSE	0	0	1	1	none	1.37257786594e-05
S038	T021	FALSE	FALSE	0	0	1	1	none	7.2103563948e-05
S039	T021	FALSE	FALSE	0	0	1	1	none	2.38077919907e-05
S040	T021	FALSE	FALSE	0	0	1	1	none	0.0001279184542033
S042	T021	FALSE	FALSE	0	0	1	1	none	2.26113028877e-05
S071	T021	FALSE	FALSE	0	0	1	1	none	0.0001164157896677
S078	T021	FALSE	FALSE	0	0	1	1	none	2.33036235941e-05
S081	T021	FALSE	FALSE	0	0	1	1	none	2.2209254102e-05
S085	T021	FALSE	FALSE	0	0	1	1	none	0.0001176250630094
S087	T021	FALSE	FALSE	0	0	1	1	none	0.0001357787614093
S093	T021	FALSE	FALSE	0	0	1	1	none	0.0001047338473327
S097	T021	FALSE	FALSE	0	0	1	1	none	2.35939945874e-05
S102	T021	FALSE	FALSE	0	0	1	1	none	0.0001286877603594
S106	T021	FALSE	FALSE	0	0	1	1	none	2.13103850874e-05
S130	T021	FALSE	FALSE	0	0	1	1	none	0.0001361058034951
T009	T021	TRUE	TRUE	0	0	1	1	none	2.8845316022e-06
T010	T021	TRUE	TRUE	0	0	1	1	none	2.2514056589e-06
T013	T021	FALSE	FALSE	0	0	1	1	none	8.28583852996e-05
T014	T021	FALSE	FALSE	0	0	1	1	none	2.40791237134e-05
T020	T021	FALSE	FALSE	0	0	1	1	none	7.4002643013e-05
S002	T028	TRUE	TRUE	0	0	1	1	none	6.38139273558e-05
S007	T028	TRUE	TRUE	0	0	1	1	none	3.23608436008e-05
S021	T028	TRUE	TRUE	0	0	1	1	none	6.77200055671e-05
S024	T028	TRUE	TRUE	0	0	1	1	none	6.72161237278e-05
S025	T028	TRUE	TRUE	0	0	1	1	none	7.38552005488e-05
S026	T028	TRUE	TRUE	0	0	1	1	none	6.70941939488e-05
S038	T028	TRUE	TRUE	0	0	1	1	none	5.12718507574e-05
S039	T028	TRUE	TRUE	0	0	1	1	none	6.85853724941e-05
S040	T028	TRUE	TRUE	0	0	1	1	none	0.0001264967593467
S042	T028	TRUE	TRUE	0	0	1	1	none	6.73888833911e-05
S071	T028	TRUE	TRUE	0	0	1	1	none	0.0001149940948111
S078	T028	TRUE	TRUE	0	0	1	1	none	6.80812040975e-05
S081	T028	TRUE	TRUE	0	0	1	1	none	6.69868346054e-05
S085	T028	TRUE	TRUE	0	0	1	1	none	0.0001162033681528
S087	T028	TRUE	TRUE	0	0	1	1	none	0.0001343570665527
S093	T028	TRUE	TRUE	0	0	1	1	none	0.0001033121524761
S097	T028	TRUE	TRUE	0	0	1	1	none	7.12750517728e-05
S102	T028	TRUE	TRUE	0	0	1	1	none	0.0001272660655028
S106	T028	TRUE	TRUE	0	0	1	1	none	6.60879655908e-05
S130	T028	TRUE	TRUE	0	0	1	1	none	0.0001346841086385
T009	T028	FALSE	FALSE	0	0	1	1	none	7.22651785066e-05
T010	T028	FALSE	FALSE	0	0	1	1	none	7.28983044499e-05
T013	T028	FALSE	FALSE	0	0	1	1	none	6.2026672109e-05
T014	T028	TRUE	TRUE	0	0	1	1	none	6.88567042168e-05
T020	T028	TRUE	TRUE	0	0	1	1	none	5.31709298224e-05
T021	T028	FALSE	FALSE	0	0	1	1	none	7.38834582222e-05
S002	T035a	TRUE	TRUE	0	0	1	1	none	0.0001281371120704
S007	T035a	TRUE	TRUE	0	0	1	1	none	0.0001245607789994
S021	T035a	TRUE	TRUE	0	0	1	1	none	0.0001320431902817
S024	T035a	TRUE	TRUE	0	0	1	1	none	0.0001315393084424
S025	T035a	TRUE	TRUE	0	0	1	1	none	0.0001381783852634
S026	T035a	TRUE	TRUE	0	0	1	1	none	0.0001314173786634
S038	T035a	TRUE	TRUE	0	0	1	1	none	0.000135005053806
S039	T035a	TRUE	TRUE	0	0	1	1	none	0.0001329085572087
S040	T035a	TRUE	TRUE	0	0	1	1	none	6.37178468613e-05
S042	T035a	TRUE	TRUE	0	0	1	1	none	0.0001317120681057
S071	T035a	TRUE	TRUE	0	0	1	1	none	5.22151823257e-05
S078	T035a	TRUE	TRUE	0	0	1	1	none	0.0001324043888121
S081	T035a	TRUE	TRUE	0	0	1	1	none	0.00013131001932
S085	T035a	TRUE	TRUE	0	0	1	1	none	2.80278145674e-05
S087	T035a	TRUE	TRUE	0	0	1	1	none	6.2266371873e-06
S093	T035a	TRUE	TRUE	0	0	1	1	none	4.05332399907e-05
S097	T035a	TRUE	TRUE	0	0	1	1	none	0.0001355982364874
S102	T035a	TRUE	TRUE	0	0	1	1	none	6.44871530174e-05
S106	T035a	TRUE	TRUE	0	0	1	1	none	0.0001304111503054
S130	T035a	TRUE	TRUE	0	0	1	1	none	6.5536792731e-06
T009	T035a	FALSE	FALSE	0	0	1	1	none	0.0001365883632212
T010	T035a	FALSE	FALSE	0	0	1	1	none	0.0001372214891645
T013	T035a	FALSE	FALSE	0	0	1	1	none	0.0001457598751576
T014	T035a	TRUE	TRUE	0	0	1	1	none	0.0001331798889314
T020	T035a	TRUE	TRUE	0	0	1	1	none	0.000136904132871
T021	T035a	FALSE	FALSE	0	0	1	1	none	0.0001382066429368
T028	T035a	TRUE	TRUE	0	0	1	1	none	0.0001367849480802
S002	T035b	TRUE	TRUE	0	0	1	1	none	1.43938896566e-05
S007	T035b	TRUE	TRUE	0	0	1	1	none	5.70168319456e-05
S021	T035b	TRUE	TRUE	0	0	1	1	none	1.82999678679e-05
S024	T035b	TRUE	TRUE	0	0	1	1	none	1.77960860286e-05
S025	T035b	TRUE	TRUE	0	0	1	1	none	2.15316861676e-05
S026	T035b	TRUE	TRUE	0	0	1	1	none	9.0833214636e-06
S038	T035b	TRUE	TRUE	0	0	1	1	none	6.74611067522e-05
S039	T035b	TRUE	TRUE	0	0	1	1	none	1.91653347949e-05
S040	T035b	TRUE	TRUE	0	0	1	1	none	0.0001232759970075
S042	T035b	TRUE	TRUE	0	0	1	1	none	1.79688456919e-05
S071	T035b	TRUE	TRUE	0	0	1	1	none	0.0001117733324719
S078	T035b	TRUE	TRUE	0	0	1	1	none	1.86611663983e-05
S081	T035b	TRUE	TRUE	0	0	1	1	none	1.75667969062e-05
S085	T035b	TRUE	TRUE	0	0	1	1	none	0.0001129826058136
S087	T035b	TRUE	TRUE	0	0	1	1	none	0.0001311363042135
S093	T035b	TRUE	TRUE	0	0	1	1	none	0.0001000913901369
S097	T035b	TRUE	TRUE	0	0	1	1	none	1.89515373916e-05
S102	T035b	TRUE	TRUE	0	0	1	1	none	0.0001240453031636
S106	T035b	TRUE	TRUE	0	0	1	1	none	1.66679278916e-05
S130	T035b	TRUE	TRUE	0	0	1	1	none	0.0001314633462993
T009	T035b	FALSE	FALSE	0	0	1	1	none	4.5733338394e-06
T010	T035b	FALSE	FALSE	0	0	1	1	none	5.2064597827e-06
T013	T035b	FALSE	FALSE	0	0	1	1	none	7.82159281038e-05
T014	T035b	TRUE	TRUE	0	0	1	1	none	1.94366665176e-05
T020	T035b	TRUE	TRUE	0	0	1	1	none	6.93601858172e-05
T021	T035b	FALSE	FALSE	0	0	1	1	none	6.191613555e-06
T028	T035b	TRUE	TRUE	0	0	1	1	none	6.92410010264e-05
T035a	T035b	TRUE	TRUE	0	0	1	1	none	0.000133564185741
S002	T040	TRUE	TRUE	0	0	1	1	none	1.17676511869e-05
S007	T040	TRUE	TRUE	0	0	1	1	none	5.61267582293e-05
S021	T040	TRUE	TRUE	0	0	1	1	none	5.8960193262e-06
S024	T040	TRUE	TRUE	0	0	1	1	none	4.1258856003e-06
S025	T040	TRUE	TRUE	0	0	1	1	none	2.35450891333e-05
S026	T040	TRUE	TRUE	0	0	1	1	none	1.67840825333e-05
S038	T040	TRUE	TRUE	0	0	1	1	none	6.65710330359e-05
S039	T040	TRUE	TRUE	0	0	1	1	none	6.7613862532e-06
S040	T040	TRUE	TRUE	0	0	1	1	none	0.0001223859232912
S042	T040	TRUE	TRUE	0	0	1	1	none	5.5648971502e-06
S071	T040	TRUE	TRUE	0	0	1	1	none	0.0001108832587556
S078	T040	TRUE	TRUE	0	0	1	1	none	9.5501887566e-06
S081	T040	TRUE	TRUE	0	0	1	1	none	2.6303445913e-06
S085	T040	TRUE	TRUE	0	0	1	1	none	0.0001120925320973
S087	T040	TRUE	TRUE	0	0	1	1	none	0.0001302462304972
S093	T040	TRUE	TRUE	0	0	1	1	none	9.92013164206e-05
S097	T040	TRUE	TRUE	0	0	1	1	none	2.09649403573e-05
S102	T040	TRUE	TRUE	0	0	1	1	none	0.0001231552294473
S106	T040	TRUE	TRUE	0	0	1	1	none	1.40416894219e-05
S130	T040	TRUE	TRUE	0	0	1	1	none	0.000130573272583
T009	T040	FALSE	FALSE	0	0	1	1	none	2.19550670911e-05
T010	T040	FALSE	FALSE	0	0	1	1	none	2.25881930344e-05
T013	T040	FALSE	FALSE	0	0	1	1	none	7.73258543875e-05
T014	T040	TRUE	TRUE	0	0	1	1	none	7.0327179759e-06
T020	T040	TRUE	TRUE	0	0	1	1	none	6.84701121009e-05
T021	T040	FALSE	FALSE	0	0	1	1	none	2.35733468067e-05
T028	T040	TRUE	TRUE	0	0	1	1	none	6.83509273101e-05
T035a	T040	TRUE	TRUE	0	0	1	1	none	0.0001326741120247
T035b	T040	TRUE	TRUE	0	0	1	1	none	1.89308896109e-05
S002	T056	FALSE	FALSE	0	0	1	1	none	1.93174449667e-05
S007	T056	FALSE	FALSE	0	0	1	1	none	6.19403872557e-05
S021	T056	FALSE	FALSE	0	0	1	1	none	2.3223523178e-05
S024	T056	FALSE	FALSE	0	0	1	1	none	2.27196413387e-05
S025	T056	FALSE	FALSE	0	0	1	1	none	2.64552414777e-05
S026	T056	FALSE	FALSE	0	0	1	1	none	1.40068767737e-05
S038	T056	FALSE	FALSE	0	0	1	1	none	7.23846620623e-05
S039	T056	FALSE	FALSE	0	0	1	1	none	2.4088890105e-05
S040	T056	FALSE	FALSE	0	0	1	1	none	0.0001281995523176
S042	T056	FALSE	FALSE	0	0	1	1	none	2.2892401002e-05
S071	T056	FALSE	FALSE	0	0	1	1	none	0.000116696887782
S078	T056	FALSE	FALSE	0	0	1	1	none	2.35847217084e-05
S081	T056	FALSE	FALSE	0	0	1	1	none	2.24903522163e-05
S085	T056	FALSE	FALSE	0	0	1	1	none	0.0001179061611237
S087	T056	FALSE	FALSE	0	0	1	1	none	0.0001360598595236
S093	T056	FALSE	FALSE	0	0	1	1	none	0.000105014945447
S097	T056	FALSE	FALSE	0	0	1	1	none	2.38750927017e-05
S102	T056	FALSE	FALSE	0	0	1	1	none	0.0001289688584737
S106	T056	FALSE	FALSE	0	0	1	1	none	2.15914832017e-05
S130	T056	FALSE	FALSE	0	0	1	1	none	0.0001363869016094
T009	T056	TRUE	TRUE	1	0	1	1	anc	6.331259433e-07
T010	T056	FALSE	FALSE	0	0	1	1	none	3.7987556598e-06
T013	T056	FALSE	FALSE	0	0	1	1	none	8.31394834139e-05
T014	T056	FALSE	FALSE	0	0	1	1	none	2.43602218277e-05
T020	T056	FALSE	FALSE	0	0	1	1	none	7.42837411273e-05
T021	T056	FALSE	FALSE	0	0	1	1	none	4.7839094321e-06
T028	T056	FALSE	FALSE	0	0	1	1	none	7.41645563365e-05
T035a	T056	FALSE	FALSE	0	0	1	1	none	0.0001384877410511
T035b	T056	FALSE	FALSE	0	0	1	1	none	6.4727116693e-06
T040	T056	FALSE	FALSE	0	0	1	1	none	2.3854444921e-05
S002	T059	TRUE	TRUE	0	0	1	1	none	0.0001246114224936
S007	T059	TRUE	TRUE	0	0	1	1	none	0.0001210350894226
S021	T059	TRUE	TRUE	0	0	1	1	none	0.0001285175007049
S024	T059	TRUE	TRUE	0	0	1	1	none	0.0001280136188656
S025	T059	TRUE	TRUE	0	0	1	1	none	0.0001346526956866
S026	T059	TRUE	TRUE	0	0	1	1	none	0.0001278916890866
S038	T059	TRUE	TRUE	0	0	1	1	none	0.0001314793642292
S039	T059	TRUE	TRUE	0	0	1	1	none	0.0001293828676319
S040	T059	TRUE	TRUE	0	0	1	1	none	8.0287510433e-06
S042	T059	TRUE	TRUE	0	0	1	1	none	0.0001281863785289
S071	T059	TRUE	TRUE	0	0	1	1	none	2.47135058209e-05
S078	T059	TRUE	TRUE	0	0	1	1	none	0.0001288786992353
S081	T059	TRUE	TRUE	0	0	1	1	none	0.0001277843297432
S085	T059	TRUE	TRUE	0	0	1	1	none	4.98987660906e-05
S087	T059	TRUE	TRUE	0	0	1	1	none	6.80524644905e-05
S093	T059	TRUE	TRUE	0	0	1	1	none	3.12133579139e-05
S097	T059	TRUE	TRUE	0	0	1	1	none	0.0001320725469106
S102	T059	TRUE	TRUE	0	0	1	1	none	1.13305609726e-05
S106	T059	TRUE	TRUE	0	0	1	1	none	0.0001268854607286
S130	T059	TRUE	TRUE	0	0	1	1	none	6.83795065763e-05
T009	T059	FALSE	FALSE	0	0	1	1	none	0.0001330626736444
T010	T059	FALSE	FALSE	0	0	1	1	none	0.0001336957995877
T013	T059	FALSE	FALSE	0	0	1	1	none	0.0001422341855808
T014	T059	TRUE	TRUE	0	0	1	1	none	0.0001296541993546
T020	T059	TRUE	TRUE	0	0	1	1	none	0.0001333784432942
T021	T059	FALSE	FALSE	0	0	1	1	none	0.00013468095336
T028	T059	TRUE	TRUE	0	0	1	1	none	0.0001332592585034
T035a	T059	TRUE	TRUE	0	0	1	1	none	7.0480346018e-05
T035b	T059	TRUE	TRUE	0	0	1	1	none	0.0001300384961642
T040	T059	TRUE	TRUE	0	0	1	1	none	0.0001291484224479
T056	T059	FALSE	FALSE	0	0	1	1	none	0.0001349620514743
S002	T065	TRUE	TRUE	0	0	1	1	none	6.27750286114e-05
S007	T065	TRUE	TRUE	0	0	1	1	none	3.97886772064e-05
S021	T065	TRUE	TRUE	0	0	1	1	none	6.66811068227e-05
S024	T065	TRUE	TRUE	0	0	1	1	none	6.61772249834e-05
S025	T065	TRUE	TRUE	0	0	1	1	none	7.28163018044e-05
S026	T065	TRUE	TRUE	0	0	1	1	none	6.60552952044e-05
S038	T065	TRUE	TRUE	0	0	1	1	none	4.5939644664e-06
S039	T065	TRUE	TRUE	0	0	1	1	none	6.75464737497e-05
S040	T065	TRUE	TRUE	0	0	1	1	none	0.0001254578606023
S042	T065	TRUE	TRUE	0	0	1	1	none	6.63499846467e-05
S071	T065	TRUE	TRUE	0	0	1	1	none	0.0001139551960667
S078	T065	TRUE	TRUE	0	0	1	1	none	6.70423053531e-05
S081	T065	TRUE	TRUE	0	0	1	1	none	6.5947935861e-05
S085	T065	TRUE	TRUE	0	0	1	1	none	0.0001151644694084
S087	T065	TRUE	TRUE	0	0	1	1	none	0.0001333181678083
S093	T065	TRUE	TRUE	0	0	1	1	none	0.0001022732537317
S097	T065	TRUE	TRUE	0	0	1	1	none	7.02361530284e-05
S102	T065	TRUE	TRUE	0	0	1	1	none	0.0001262271667584
S106	T065	TRUE	TRUE	0	0	1	1	none	6.50490668464e-05
S130	T065	TRUE	TRUE	0	0	1	1	none	0.0001336452098941
T009	T065	FALSE	FALSE	0	0	1	1	none	7.12262797622e-05
T010	T065	FALSE	FALSE	0	0	1	1	none	7.18594057055e-05
T013	T065	FALSE	FALSE	0	0	1	1	none	1.2546329595e-05
T014	T065	TRUE	TRUE	0	0	1	1	none	6.78178054724e-05
T020	T065	TRUE	TRUE	0	0	1	1	none	6.4930435314e-06
T021	T065	FALSE	FALSE	0	0	1	1	none	7.28445594778e-05
T028	T065	TRUE	TRUE	0	0	1	1	none	5.20128462872e-05
T035a	T065	TRUE	TRUE	0	0	1	1	none	0.0001357460493358
T035b	T065	TRUE	TRUE	0	0	1	1	none	6.8202102282e-05
T040	T065	TRUE	TRUE	0	0	1	1	none	6.73120285657e-05
T056	T065	FALSE	FALSE	0	0	1	1	none	7.31256575921e-05
T059	T065	TRUE	TRUE	0	0	1	1	none	0.000132220359759
S002	T069	TRUE	TRUE	0	0	1	1	none	0.0001340200927143
S007	T069	TRUE	TRUE	0	0	1	1	none	0.0001304437596433
S021	T069	TRUE	TRUE	0	0	1	1	none	0.0001379261709256
S024	T069	TRUE	TRUE	0	0	1	1	none	0.0001374222890863
S025	T069	TRUE	TRUE	0	0	1	1	none	0.0001440613659073
S026	T069	TRUE	TRUE	0	0	1	1	none	0.0001373003593073
S038	T069	TRUE	TRUE	0	0	1	1	none	0.0001408880344499
S039	T069	TRUE	TRUE	0	0	1	1	none	0.0001387915378526
S040	T069	TRUE	TRUE	0	0	1	1	none	4.56248405772e-05
S042	T069	TRUE	TRUE	0	0	1	1	none	0.0001375950487496
S071	T069	TRUE	TRUE	0	0	1	1	none	2.89400857996e-05
S078	T069	TRUE	TRUE	0	0	1	1	none	0.000138287369456
S081	T069	TRUE	TRUE	0	0	1	1	none	0.0001371929999639
S085	T069	TRUE	TRUE	0	0	1	1	none	5.93074363113e-05
S087	T069	TRUE	TRUE	0	0	1	1	none	7.74611347112e-05
S093	T069	TRUE	TRUE	0	0	1	1	none	4.06220281346e-05
S097	T069	TRUE	TRUE	0	0	1	1	none	0.0001414812171313
S102	T069	TRUE	TRUE	0	0	1	1	none	4.63941467333e-05
S106	T069	TRUE	TRUE	0	0	1	1	none	0.0001362941309493
S130	T069	TRUE	TRUE	0	0	1	1	none	7.7788176797e-05
T009	T069	FALSE	FALSE	0	0	1	1	none	0.0001424713438651
T010	T069	FALSE	FALSE	0	0	1	1	none	0.0001431044698084
T013	T069	FALSE	FALSE	0	0	1	1	none	0.0001516428558015
T014	T069	TRUE	TRUE	0	0	1	1	none	0.0001390628695753
T020	T069	TRUE	TRUE	0	0	1	1	none	0.0001427871135149
T021	T069	FALSE	FALSE	0	0	1	1	none	0.0001440896235807
T028	T069	TRUE	TRUE	0	0	1	1	none	0.0001426679287241
T035a	T069	TRUE	TRUE	0	0	1	1	none	7.98890162387e-05
T035b	T069	TRUE	TRUE	0	0	1	1	none	0.0001394471663849
T040	T069	TRUE	TRUE	0	0	1	1	none	0.0001385570926686
T056	T069	FALSE	FALSE	0	0	1	1	none	0.000144370721695
T059	T069	TRUE	TRUE	0	0	1	1	none	5.23873397339e-05
T065	T069	TRUE	TRUE	0	0	1	1	none	0.0001416290299797
S002	T071	TRUE	TRUE	0	0	1	1	none	5.47634132448e-05
S007	T071	TRUE	TRUE	0	0	1	1	none	2.33103294898e-05
S021	T071	TRUE	TRUE	0	0	1	1	none	5.86694914561e-05
S024	T071	TRUE	TRUE	0	0	1	1	none	5.81656096168e-05
S025	T071	TRUE	TRUE	0	0	1	1	none	6.48046864378e-05
S026	T071	TRUE	TRUE	0	0	1	1	none	5.80436798378e-05
S038	T071	TRUE	TRUE	0	0	1	1	none	4.22213366464e-05
S039	T071	TRUE	TRUE	0	0	1	1	none	5.95348583831e-05
S040	T071	TRUE	TRUE	0	0	1	1	none	0.0001174462452357
S042	T071	TRUE	TRUE	0	0	1	1	none	5.83383692801e-05
S071	T071	TRUE	TRUE	0	0	1	1	none	0.0001059435807001
S078	T071	TRUE	TRUE	0	0	1	1	none	5.90306899865e-05
S081	T071	TRUE	TRUE	0	0	1	1	none	5.79363204944e-05
S085	T071	TRUE	TRUE	0	0	1	1	none	0.0001071528540418
S087	T071	TRUE	TRUE	0	0	1	1	none	0.0001253065524417
S093	T071	TRUE	TRUE	0	0	1	1	none	9.42616383651e-05
S097	T071	TRUE	TRUE	0	0	1	1	none	6.22245376618e-05
S102	T071	TRUE	TRUE	0	0	1	1	none	0.0001182155513918
S106	T071	TRUE	TRUE	0	0	1	1	none	5.70374514798e-05
S130	T071	TRUE	TRUE	0	0	1	1	none	0.0001256335945275
T009	T071	FALSE	FALSE	0	0	1	1	none	6.32146643956e-05
T010	T071	FALSE	FALSE	0	0	1	1	none	6.38477903389e-05
T013	T071	FALSE	FALSE	0	0	1	1	none	5.2976157998e-05
T014	T071	TRUE	TRUE	0	0	1	1	none	5.98061901058e-05
T020	T071	TRUE	TRUE	0	0	1	1	none	4.41204157114e-05
T021	T071	FALSE	FALSE	0	0	1	1	none	6.48329441112e-05
T028	T071	TRUE	TRUE	0	0	1	1	none	3.3827945051e-05
T035a	T071	TRUE	TRUE	0	0	1	1	none	0.0001277344339692
T035b	T071	TRUE	TRUE	0	0	1	1	none	6.01904869154e-05
T040	T071	TRUE	TRUE	0	0	1	1	none	5.93004131991e-05
T056	T071	FALSE	FALSE	0	0	1	1	none	6.51140422255e-05
T059	T071	TRUE	TRUE	0	0	1	1	none	0.0001242087443924
T065	T071	TRUE	TRUE	0	0	1	1	none	4.29623321762e-05
T069	T071	TRUE	TRUE	0	0	1	1	none	0.0001336174146131
S002	T073	FALSE	FALSE	0	0	1	1	none	1.96694727957e-05
S007	T073	FALSE	FALSE	0	0	1	1	none	6.22924150847e-05
S021	T073	FALSE	FALSE	0	0	1	1	none	2.3575551007e-05
S024	T073	FALSE	FALSE	0	0	1	1	none	2.30716691677e-05
S025	T073	FALSE	FALSE	0	0	1	1	none	2.68072693067e-05
S026	T073	FALSE	FALSE	0	0	1	1	none	1.43589046027e-05
S038	T073	FALSE	FALSE	0	0	1	1	none	7.27366898913e-05
S039	T073	FALSE	FALSE	0	0	1	1	none	2.4440917934e-05
S040	T073	FALSE	FALSE	0	0	1	1	none	0.0001285515801466
S042	T073	FALSE	FALSE	0	0	1	1	none	2.3244428831e-05
S071	T073	FALSE	FALSE	0	0	1	1	none	0.000117048915611
S078	T073	FALSE	FALSE	0	0	1	1	none	2.39367495374e-05
S081	T073	FALSE	FALSE	0	0	1	1	none	2.28423800453e-05
S085	T073	FALSE	FALSE	0	0	1	1	none	0.0001182581889527
S087	T073	FALSE	FALSE	0	0	1	1	none	0.0001364118873526
S093	T073	FALSE	FALSE	0	0	1	1	none	0.000105366973276
S097	T073	FALSE	FALSE	0	0	1	1	none	2.42271205307e-05
S102	T073	FALSE	FALSE	0	0	1	1	none	0.0001293208863027
S106	T073	FALSE	FALSE	0	0	1	1	none	2.19435110307e-05
S130	T073	FALSE	FALSE	0	0	1	1	none	0.0001367389294384
T009	T073	TRUE	TRUE	0	0	1	1	none	3.5176575455e-06
T010	T073	TRUE	TRUE	0	0	1	1	none	2.8845316022e-06
T013	T073	FALSE	FALSE	0	0	1	1	none	8.34915112429e-05
T014	T073	FALSE	FALSE	0	0	1	1	none	2.47122496567e-05
T020	T073	FALSE	FALSE	0	0	1	1	none	7.46357689563e-05
T021	T073	TRUE	TRUE	0	0	1	1	none	1.8993778299e-06
T028	T073	FALSE	FALSE	0	0	1	1	none	7.45165841655e-05
T035a	T073	FALSE	FALSE	0	0	1	1	none	0.0001388397688801
T035b	T073	FALSE	FALSE	0	0	1	1	none	6.8247394983e-06
T040	T073	FALSE	FALSE	0	0	1	1	none	2.420647275e-05
T056	T073	FALSE	FALSE	0	0	1	1	none	5.4170353754e-06
T059	T073	FALSE	FALSE	0	0	1	1	none	0.0001353140793033
T065	T073	FALSE	FALSE	0	0	1	1	none	7.34776854211e-05
T069	T073	FALSE	FALSE	0	0	1	1	none	0.000144722749524
T071	T073	FALSE	FALSE	0	0	1	1	none	6.54660700545e-05
S002	T075	TRUE	TRUE	0	0	1	1	none	6.2605075239e-05
S007	T075	TRUE	TRUE	0	0	1	1	none	5.6895520242e-05
S021	T075	TRUE	TRUE	0	0	1	1	none	6.65111534503e-05
S024	T075	TRUE	TRUE	0	0	1	1	none	6.6007271611e-05
S025	T075	TRUE	TRUE	0	0	1	1	none	7.2646348432e-05
S026	T075	TRUE	TRUE	0	0	1	1	none	6.5885341832e-05
S038	T075	TRUE	TRUE	0	0	1	1	none	6.73397950486e-05
S039	T075	TRUE	TRUE	0	0	1	1	none	6.73765203773e-05
S040	T075	TRUE	TRUE	0	0	1	1	none	0.0001252879072299
S042	T075	TRUE	TRUE	0	0	1	1	none	6.61800312743e-05
S071	T075	TRUE	TRUE	0	0	1	1	none	0.0001137852426943
S078	T075	TRUE	TRUE	0	0	1	1	none	6.68723519807e-05
S081	T075	TRUE	TRUE	0	0	1	1	none	6.57779824886e-05
S085	T075	TRUE	TRUE	0	0	1	1	none	0.000114994516036
S087	T075	TRUE	TRUE	0	0	1	1	none	0.0001331482144359
S093	T075	TRUE	TRUE	0	0	1	1	none	0.0001021033003593
S097	T075	TRUE	TRUE	0	0	1	1	none	7.0066199656e-05
S102	T075	TRUE	TRUE	0	0	1	1	none	0.000126057213386
S106	T075	TRUE	TRUE	0	0	1	1	none	6.4879113474e-05
S130	T075	TRUE	TRUE	0	0	1	1	none	0.0001334752565217
T009	T075	FALSE	FALSE	0	0	1	1	none	7.10563263898e-05
T010	T075	FALSE	FALSE	0	0	1	1	none	7.16894523331e-05
T013	T075	FALSE	FALSE	0	0	1	1	none	7.80946164002e-05
T014	T075	TRUE	TRUE	0	0	1	1	none	6.76478521e-05
T020	T075	TRUE	TRUE	0	0	1	1	none	6.92388741136e-05
T021	T075	FALSE	FALSE	0	0	1	1	none	7.26746061054e-05
T028	T075	TRUE	TRUE	0	0	1	1	none	6.91196893228e-05
T035a	T075	TRUE	TRUE	0	0	1	1	none	0.0001355760959634
T035b	T075	TRUE	TRUE	0	0	1	1	none	6.80321489096e-05
T040	T075	TRUE	TRUE	0	0	1	1	none	6.71420751933e-05
T056	T075	FALSE	FALSE	0	0	1	1	none	7.29557042197e-05
T059	T075	TRUE	TRUE	0	0	1	1	none	0.0001320504063866
T065	T075	TRUE	TRUE	0	0	1	1	none	6.80807905784e-05
T069	T075	TRUE	TRUE	0	0	1	1	none	0.0001414590766073
T071	T075	TRUE	TRUE	0	0	1	1	none	6.00691752118e-05
T073	T075	FALSE	FALSE	0	0	1	1	none	7.33077320487e-05
S002	T077	FALSE	FALSE	0	0	1	1	none	1.96694727957e-05
S007	T077	FALSE	FALSE	0	0	1	1	none	6.22924150847e-05
S021	T077	FALSE	FALSE	0	0	1	1	none	2.3575551007e-05
S024	T077	FALSE	FALSE	0	0	1	1	none	2.30716691677e-05
S025	T077	FALSE	FALSE	0	0	1	1	none	2.68072693067e-05
S026	T077	FALSE	FALSE	0	0	1	1	none	1.43589046027e-05
S038	T077	FALSE	FALSE	0	0	1	1	none	7.27366898913e-05
S039	T077	FALSE	FALSE	0	0	1	1	none	2.4440917934e-05
S040	T077	FALSE	FALSE	0	0	1	1	none	0.0001285515801466
S042	T077	FALSE	FALSE	0	0	1	1	none	2.3244428831e-05
S071	T077	FALSE	FALSE	0	0	1	1	none	0.000117048915611
S078	T077	FALSE	FALSE	0	0	1	1	none	2.39367495374e-05
S081	T077	FALSE	FALSE	0	0	1	1	none	2.28423800453e-05
S085	T077	FALSE	FALSE	0	0	1	1	none	0.0001182581889527
S087	T077	FALSE	FALSE	0	0	1	1	none	0.0001364118873526
S093	T077	FALSE	FALSE	0	0	1	1	none	0.000105366973276
S097	T077	FALSE	FALSE	0	0	1	1	none	2.42271205307e-05
S102	T077	FALSE	FALSE	0	0	1	1	none	0.0001293208863027
S106	T077	FALSE	FALSE	0	0	1	1	none	2.19435110307e-05
S130	T077	FALSE	FALSE	0	0	1	1	none	0.0001367389294384
T009	T077	TRUE	TRUE	0	0	1	1	none	3.5176575455e-06
T010	T077	TRUE	TRUE	0	0	1	1	none	2.8845316022e-06
T013	T077	FALSE	FALSE	0	0	1	1	none	8.34915112429e-05
T014	T077	FALSE	FALSE	0	0	1	1	none	2.47122496567e-05
T020	T077	FALSE	FALSE	0	0	1	1	none	7.46357689563e-05
T021	T077	TRUE	TRUE	0	0	1	1	none	1.8993778299e-06
T028	T077	FALSE	FALSE	0	0	1	1	none	7.45165841655e-05
T035a	T077	FALSE	FALSE	0	0	1	1	none	0.0001388397688801
T035b	T077	FALSE	FALSE	0	0	1	1	none	6.8247394983e-06
T040	T077	FALSE	FALSE	0	0	1	1	none	2.420647275e-05
T056	T077	FALSE	FALSE	0	0	1	1	none	5.4170353754e-06
T059	T077	FALSE	FALSE	0	0	1	1	none	0.0001353140793033
T065	T077	FALSE	FALSE	0	0	1	1	none	7.34776854211e-05
T069	T077	FALSE	FALSE	0	0	1	1	none	0.000144722749524
T071	T077	FALSE	FALSE	0	0	1	1	none	6.54660700545e-05
T073	T077	TRUE	TRUE	0	0	1	1	none	1.2662518866e-06
T075	T077	FALSE	FALSE	0	0	1	1	none	7.33077320487e-05
S002	T087	FALSE	FALSE	0	0	1	1	none	1.72889483672e-05
S007	T087	FALSE	FALSE	0	0	1	1	none	5.99118906562e-05
S021	T087	FALSE	FALSE	0	0	1	1	none	2.11950265785e-05
S024	T087	FALSE	FALSE	0	0	1	1	none	2.06911447392e-05
S025	T087	FALSE	FALSE	0	0	1	1	none	2.44267448782e-05
S026	T087	FALSE	FALSE	0	0	1	1	none	1.19783801742e-05
S038	T087	FALSE	FALSE	0	0	1	1	none	7.03561654628e-05
S039	T087	FALSE	FALSE	0	0	1	1	none	2.20603935055e-05
S040	T087	FALSE	FALSE	0	0	1	1	none	0.0001261710557181
S042	T087	FALSE	FALSE	0	0	1	1	none	2.08639044025e-05
S071	T087	FALSE	FALSE	0	0	1	1	none	0.0001146683911825
S078	T087	FALSE	FALSE	0	0	1	1	none	2.15562251089e-05
S081	T087	FALSE	FALSE	0	0	1	1	none	2.04618556168e-05
S085	T087	FALSE	FALSE	0	0	1	1	none	0.0001158776645242
S087	T087	FALSE	FALSE	0	0	1	1	none	0.0001340313629241
S093	T087	FALSE	FALSE	0	0	1	1	none	0.0001029864488475
S097	T087	FALSE	FALSE	0	0	1	1	none	2.18465961022e-05
S102	T087	FALSE	FALSE	0	0	1	1	none	0.0001269403618742
S106	T087	FALSE	FALSE	0	0	1	1	none	1.95629866022e-05
S130	T087	FALSE	FALSE	0	0	1	1	none	0.0001343584050099
T009	T087	TRUE	TRUE	0	0	1	1	none	2.4033850036e-06
T010	T087	TRUE	TRUE	0	0	1	1	none	3.0365109469e-06
T013	T087	FALSE	FALSE	0	0	1	1	none	8.11109868144e-05
T014	T087	FALSE	FALSE	0	0	1	1	none	2.23317252282e-05
T020	T087	FALSE	FALSE	0	0	1	1	none	7.22552445278e-05
T021	T087	TRUE	TRUE	0	0	1	1	none	4.0216647192e-06
T028	T087	FALSE	FALSE	0	0	1	1	none	7.2136059737e-05
T035a	T087	FALSE	FALSE	0	0	1	1	none	0.0001364592444516
T035b	T087	FALSE	FALSE	0	0	1	1	none	4.4442150698e-06
T040	T087	FALSE	FALSE	0	0	1	1	none	2.18259483215e-05
T056	T087	FALSE	FALSE	0	0	1	1	none	4.3027628335e-06
T059	T087	FALSE	FALSE	0	0	1	1	none	0.0001329335548748
T065	T087	FALSE	FALSE	0	0	1	1	none	7.10971609926e-05
T069	T087	FALSE	FALSE	0	0	1	1	none	0.0001423422250955
T071	T087	FALSE	FALSE	0	0	1	1	none	6.3085545626e-05
T073	T087	TRUE	TRUE	0	0	1	1	none	4.6547906625e-06
T075	T087	FALSE	FALSE	0	0	1	1	none	7.09272076202e-05
T077	T087	TRUE	TRUE	0	0	1	1	none	4.6547906625e-06
S002	T095	TRUE	TRUE	0	0	1	1	none	0.0001260505303513
S007	T095	TRUE	TRUE	0	0	1	1	none	0.0001224741972803
S021	T095	TRUE	TRUE	0	0	1	1	none	0.0001299566085626
S024	T095	TRUE	TRUE	0	0	1	1	none	0.0001294527267233
S025	T095	TRUE	TRUE	0	0	1	1	none	0.0001360918035443
S026	T095	TRUE	TRUE	0	0	1	1	none	0.0001293307969443
S038	T095	TRUE	TRUE	0	0	1	1	none	0.0001329184720869
S039	T095	TRUE	TRUE	0	0	1	1	none	0.0001308219754896
S040	T095	TRUE	TRUE	0	0	1	1	none	6.16312651422e-05
S042	T095	TRUE	TRUE	0	0	1	1	none	0.0001296254863866
S071	T095	TRUE	TRUE	0	0	1	1	none	5.01286006066e-05
S078	T095	TRUE	TRUE	0	0	1	1	none	0.000130317807093
S081	T095	TRUE	TRUE	0	0	1	1	none	0.0001292234376009
S085	T095	TRUE	TRUE	0	0	1	1	none	2.59412328483e-05
S087	T095	TRUE	TRUE	0	0	1	1	none	2.8738035816e-06
S093	T095	TRUE	TRUE	0	0	1	1	none	3.84466582716e-05
S097	T095	TRUE	TRUE	0	0	1	1	none	0.0001335116547683
S102	T095	TRUE	TRUE	0	0	1	1	none	6.24005712983e-05
S106	T095	TRUE	TRUE	0	0	1	1	none	0.0001283245685863
S130	T095	TRUE	TRUE	0	0	1	1	none	3.2008456674e-06
T009	T095	FALSE	FALSE	0	0	1	1	none	0.0001345017815021
T010	T095	FALSE	FALSE	0	0	1	1	none	0.0001351349074454
T013	T095	FALSE	FALSE	0	0	1	1	none	0.0001436732934385
T014	T095	TRUE	TRUE	0	0	1	1	none	0.0001310933072123
T020	T095	TRUE	TRUE	0	0	1	1	none	0.0001348175511519
T021	T095	FALSE	FALSE	0	0	1	1	none	0.0001361200612177
T028	T095	TRUE	TRUE	0	0	1	1	none	0.0001346983663611
T035a	T095	TRUE	TRUE	0	0	1	1	none	6.5679369957e-06
T035b	T095	TRUE	TRUE	0	0	1	1	none	0.0001314776040219
T040	T095	TRUE	TRUE	0	0	1	1	none	0.0001305875303056
T056	T095	FALSE	FALSE	0	0	1	1	none	0.000136401159332
T059	T095	TRUE	TRUE	0	0	1	1	none	6.83937642989e-05
T065	T095	TRUE	TRUE	0	0	1	1	none	0.0001336594676167
T069	T095	TRUE	TRUE	0	0	1	1	none	7.78024345196e-05
T071	T095	TRUE	TRUE	0	0	1	1	none	0.0001256478522501
T073	T095	FALSE	FALSE	0	0	1	1	none	0.000136753187161
T075	T095	TRUE	TRUE	0	0	1	1	none	0.0001334895142443
T077	T095	FALSE	FALSE	0	0	1	1	none	0.000136753187161
T087	T095	FALSE	FALSE	0	0	1	1	none	0.0001343726627325
S002	T099a	TRUE	TRUE	0	0	1	1	none	0.0001257400181014
S007	T099a	TRUE	TRUE	0	0	1	1	none	0.0001221636850304
S021	T099a	TRUE	TRUE	0	0	1	1	none	0.0001296460963127
S024	T099a	TRUE	TRUE	0	0	1	1	none	0.0001291422144734
S025	T099a	TRUE	TRUE	0	0	1	1	none	0.0001357812912944
S026	T099a	TRUE	TRUE	0	0	1	1	none	0.0001290202846944
S038	T099a	TRUE	TRUE	0	0	1	1	none	0.000132607959837
S039	T099a	TRUE	TRUE	0	0	1	1	none	0.0001305114632397
S040	T099a	TRUE	TRUE	0	0	1	1	none	6.13207528923e-05
S042	T099a	TRUE	TRUE	0	0	1	1	none	0.0001293149741367
S071	T099a	TRUE	TRUE	0	0	1	1	none	4.98180883567e-05
S078	T099a	TRUE	TRUE	0	0	1	1	none	0.0001300072948431
S081	T099a	TRUE	TRUE	0	0	1	1	none	0.000128912925351
S085	T099a	TRUE	TRUE	0	0	1	1	none	2.56307205984e-05
S087	T099a	TRUE	TRUE	0	0	1	1	none	3.8295432183e-06
S093	T099a	TRUE	TRUE	0	0	1	1	none	3.81361460217e-05
S097	T099a	TRUE	TRUE	0	0	1	1	none	0.0001332011425184
S102	T099a	TRUE	TRUE	0	0	1	1	none	6.20900590484e-05
S106	T099a	TRUE	TRUE	0	0	1	1	none	0.0001280140563364
S130	T099a	TRUE	TRUE	0	0	1	1	none	4.1565853041e-06
T009	T099a	FALSE	FALSE	0	0	1	1	none	0.0001341912692522
T010	T099a	FALSE	FALSE	0	0	1	1	none	0.0001348243951955
T013	T099a	FALSE	FALSE	0	0	1	1	none	0.0001433627811886
T014	T099a	TRUE	TRUE	0	0	1	1	none	0.0001307827949624
T020	T099a	TRUE	TRUE	0	0	1	1	none	0.000134507038902
T021	T099a	FALSE	FALSE	0	0	1	1	none	0.0001358095489678
T028	T099a	TRUE	TRUE	0	0	1	1	none	0.0001343878541112
T035a	T099a	TRUE	TRUE	0	0	1	1	none	4.847373223e-06
T035b	T099a	TRUE	TRUE	0	0	1	1	none	0.000131167091772
T040	T099a	TRUE	TRUE	0	0	1	1	none	0.0001302770180557
T056	T099a	FALSE	FALSE	0	0	1	1	none	0.0001360906470821
T059	T099a	TRUE	TRUE	0	0	1	1	none	6.8083252049e-05
T065	T099a	TRUE	TRUE	0	0	1	1	none	0.0001333489553668
T069	T099a	TRUE	TRUE	0	0	1	1	none	7.74919222697e-05
T071	T099a	TRUE	TRUE	0	0	1	1	none	0.0001253373400002
T073	T099a	FALSE	FALSE	0	0	1	1	none	0.0001364426749111
T075	T099a	TRUE	TRUE	0	0	1	1	none	0.0001331790019944
T077	T099a	FALSE	FALSE	0	0	1	1	none	0.0001364426749111
T087	T099a	FALSE	FALSE	0	0	1	1	none	0.0001340621504826
T095	T099a	TRUE	TRUE	0	0	1	1	none	4.1708430267e-06
S002	T102	FALSE	FALSE	0	0	1	1	none	0.0001296154877032
S007	T102	FALSE	FALSE	0	0	1	1	none	0.0001260391546322
S021	T102	FALSE	FALSE	0	0	1	1	none	0.0001335215659145
S024	T102	FALSE	FALSE	0	0	1	1	none	0.0001330176840752
S025	T102	FALSE	FALSE	0	0	1	1	none	0.0001396567608962
S026	T102	FALSE	FALSE	0	0	1	1	none	0.0001328957542962
S038	T102	FALSE	FALSE	0	0	1	1	none	0.0001364834294388
S039	T102	FALSE	FALSE	0	0	1	1	none	0.0001343869328415
S040	T102	FALSE	FALSE	0	0	1	1	none	6.51962224941e-05
S042	T102	FALSE	FALSE	0	0	1	1	none	0.0001331904437385
S071	T102	FALSE	FALSE	0	0	1	1	none	5.36935579585e-05
S078	T102	FALSE	FALSE	0	0	1	1	none	0.0001338827644449
S081	T102	FALSE	FALSE	0	0	1	1	none	0.0001327883949528
S085	T102	FALSE	FALSE	0	0	1	1	none	2.95061902002e-05
S087	T102	FALSE	FALSE	0	0	1	1	none	6.4387609335e-06
S093	T102	FALSE	FALSE	0	0	1	1	none	4.20116156235e-05
S097	T102	FALSE	FALSE	0	0	1	1	none	0.0001370766121202
S102	T102	FALSE	FALSE	0	0	1	1	none	6.59655286502e-05
S106	T102	FALSE	FALSE	0	0	1	1	none	0.0001318895259382
S130	T102	FALSE	FALSE	0	0	1	1	none	6.7658030193e-06
T009	T102	FALSE	FALSE	0	0	1	1	none	0.000138066738854
T010	T102	FALSE	FALSE	0	0	1	1	none	0.0001386998647973
T013	T102	FALSE	FALSE	0	0	1	1	none	0.0001472382507904
T014	T102	FALSE	FALSE	0	0	1	1	none	0.0001346582645642
T020	T102	FALSE	FALSE	0	0	1	1	none	0.0001383825085038
T021	T102	FALSE	FALSE	0	0	1	1	none	0.0001396850185696
T028	T102	FALSE	FALSE	0	0	1	1	none	0.000138263323713
T035a	T102	FALSE	FALSE	0	0	1	1	none	1.01328943476e-05
T035b	T102	FALSE	FALSE	0	0	1	1	none	0.0001350425613738
T040	T102	FALSE	FALSE	0	0	1	1	none	0.0001341524876575
T056	T102	FALSE	FALSE	0	0	1	1	none	0.0001399661166839
T059	T102	FALSE	FALSE	0	0	1	1	none	7.19587216508e-05
T065	T102	FALSE	FALSE	0	0	1	1	none	0.0001372244249686
T069	T102	FALSE	FALSE	0	0	1	1	none	8.13673918715e-05
T071	T102	FALSE	FALSE	0	0	1	1	none	0.000129212809602
T073	T102	FALSE	FALSE	0	0	1	1	none	0.0001403181445129
T075	T102	FALSE	FALSE	0	0	1	1	none	0.0001370544715962
T077	T102	FALSE	FALSE	0	0	1	1	none	0.0001403181445129
T087	T102	FALSE	FALSE	0	0	1	1	none	0.0001379376200844
T095	T102	TRUE	TRUE	1	0	1	1	anc	6.331259433e-07
T099a	T102	FALSE	FALSE	0	0	1	1	none	7.7358003786e-06
S002	T104	FALSE	FALSE	0	0	1	1	none	6.37025773568e-05
S007	T104	FALSE	FALSE	0	0	1	1	none	3.22494936018e-05
S021	T104	FALSE	FALSE	0	0	1	1	none	6.76086555681e-05
S024	T104	FALSE	FALSE	0	0	1	1	none	6.71047737288e-05
S025	T104	FALSE	FALSE	0	0	1	1	none	7.37438505498e-05
S026	T104	FALSE	FALSE	0	0	1	1	none	6.69828439498e-05
S038	T104	FALSE	FALSE	0	0	1	1	none	5.11605007584e-05
S039	T104	FALSE	FALSE	0	0	1	1	none	6.84740224951e-05
S040	T104	FALSE	FALSE	0	0	1	1	none	0.0001263854093477
S042	T104	FALSE	FALSE	0	0	1	1	none	6.72775333921e-05
S071	T104	FALSE	FALSE	0	0	1	1	none	0.0001148827448121
S078	T104	FALSE	FALSE	0	0	1	1	none	6.79698540985e-05
S081	T104	FALSE	FALSE	0	0	1	1	none	6.68754846064e-05
S085	T104	FALSE	FALSE	0	0	1	1	none	0.0001160920181538
S087	T104	FALSE	FALSE	0	0	1	1	none	0.0001342457165537
S093	T104	FALSE	FALSE	0	0	1	1	none	0.0001032008024771
S097	T104	FALSE	FALSE	0	0	1	1	none	7.11637017738e-05
S102	T104	FALSE	FALSE	0	0	1	1	none	0.0001271547155038
S106	T104	FALSE	FALSE	0	0	1	1	none	6.59766155918e-05
S130	T104	FALSE	FALSE	0	0	1	1	none	0.0001345727586395
T009	T104	FALSE	FALSE	0	0	1	1	none	7.21538285076e-05
T010	T104	FALSE	FALSE	0	0	1	1	none	7.27869544509e-05
T013	T104	FALSE	FALSE	0	0	1	1	none	6.191532211e-05
T014	T104	FALSE	FALSE	0	0	1	1	none	6.87453542178e-05
T020	T104	FALSE	FALSE	0	0	1	1	none	5.30595798234e-05
T021	T104	FALSE	FALSE	0	0	1	1	none	7.37721082232e-05
T028	T104	FALSE	FALSE	0	0	1	1	none	4.2767109163e-05
T035a	T104	FALSE	FALSE	0	0	1	1	none	0.0001366735980812
T035b	T104	FALSE	FALSE	0	0	1	1	none	6.91296510274e-05
T040	T104	FALSE	FALSE	0	0	1	1	none	6.82395773111e-05
T056	T104	FALSE	FALSE	0	0	1	1	none	7.40532063375e-05
T059	T104	FALSE	FALSE	0	0	1	1	none	0.0001331479085044
T065	T104	FALSE	FALSE	0	0	1	1	none	5.19014962882e-05
T069	T104	FALSE	FALSE	0	0	1	1	none	0.0001425565787251
T071	T104	TRUE	TRUE	1	0	1	1	anc	1.2662518866e-06
T073	T104	FALSE	FALSE	0	0	1	1	none	7.44052341665e-05
T075	T104	FALSE	FALSE	0	0	1	1	none	6.90083393238e-05
T077	T104	FALSE	FALSE	0	0	1	1	none	7.44052341665e-05
T087	T104	FALSE	FALSE	0	0	1	1	none	7.2024709738e-05
T095	T104	FALSE	FALSE	0	0	1	1	none	0.0001345870163621
T099a	T104	FALSE	FALSE	0	0	1	1	none	0.0001342765041122
T102	T104	FALSE	FALSE	0	0	1	1	none	0.000138151973714
S002	T105	FALSE	FALSE	0	0	1	1	none	6.4041280498e-05
S007	T105	FALSE	FALSE	0	0	1	1	none	4.1054929093e-05
S021	T105	FALSE	FALSE	0	0	1	1	none	6.79473587093e-05
S024	T105	FALSE	FALSE	0	0	1	1	none	6.744347687e-05
S025	T105	FALSE	FALSE	0	0	1	1	none	7.4082553691e-05
S026	T105	FALSE	FALSE	0	0	1	1	none	6.7321547091e-05
S038	T105	FALSE	FALSE	0	0	1	1	none	5.860216353e-06
S039	T105	FALSE	FALSE	0	0	1	1	none	6.88127256363e-05
S040	T105	FALSE	FALSE	0	0	1	1	none	0.0001267241124889
S042	T105	FALSE	FALSE	0	0	1	1	none	6.76162365333e-05
S071	T105	FALSE	FALSE	0	0	1	1	none	0.0001152214479533
S078	T105	FALSE	FALSE	0	0	1	1	none	6.83085572397e-05
S081	T105	FALSE	FALSE	0	0	1	1	none	6.72141877476e-05
S085	T105	FALSE	FALSE	0	0	1	1	none	0.000116430721295
S087	T105	FALSE	FALSE	0	0	1	1	none	0.0001345844196949
S093	T105	FALSE	FALSE	0	0	1	1	none	0.0001035395056183
S097	T105	FALSE	FALSE	0	0	1	1	none	7.1502404915e-05
S102	T105	FALSE	FALSE	0	0	1	1	none	0.000127493418645
S106	T105	FALSE	FALSE	0	0	1	1	none	6.6315318733e-05
S130	T105	FALSE	FALSE	0	0	1	1	none	0.0001349114617807
T009	T105	FALSE	FALSE	0	0	1	1	none	7.24925316488e-05
T010	T105	FALSE	FALSE	0	0	1	1	none	7.31256575921e-05
T013	T105	FALSE	FALSE	0	0	1	1	none	1.38125814816e-05
T014	T105	FALSE	FALSE	0	0	1	1	none	6.9084057359e-05
T020	T105	FALSE	FALSE	0	0	1	1	none	7.759295418e-06
T021	T105	FALSE	FALSE	0	0	1	1	none	7.41108113644e-05
T028	T105	FALSE	FALSE	0	0	1	1	none	5.32790981738e-05
T035a	T105	FALSE	FALSE	0	0	1	1	none	0.0001370123012224
T035b	T105	FALSE	FALSE	0	0	1	1	none	6.94683541686e-05
T040	T105	FALSE	FALSE	0	0	1	1	none	6.85782804523e-05
T056	T105	FALSE	FALSE	0	0	1	1	none	7.43919094787e-05
T059	T105	FALSE	FALSE	0	0	1	1	none	0.0001334866116456
T065	T105	TRUE	TRUE	1	0	1	1	anc	6.331259433e-07
T069	T105	FALSE	FALSE	0	0	1	1	none	0.0001428952818663
T071	T105	FALSE	FALSE	0	0	1	1	none	4.42285840628e-05
T073	T105	FALSE	FALSE	0	0	1	1	none	7.47439373077e-05
T075	T105	FALSE	FALSE	0	0	1	1	none	6.9347042465e-05
T077	T105	FALSE	FALSE	0	0	1	1	none	7.47439373077e-05
T087	T105	FALSE	FALSE	0	0	1	1	none	7.23634128792e-05
T095	T105	FALSE	FALSE	0	0	1	1	none	0.0001349257195033
T099a	T105	FALSE	FALSE	0	0	1	1	none	0.0001346152072534
T102	T105	FALSE	FALSE	0	0	1	1	none	0.0001384906768552
T104	T105	FALSE	FALSE	0	0	1	1	none	5.31677481748e-05
S002	T107	FALSE	FALSE	0	0	1	1	none	0.0001296154877032
S007	T107	FALSE	FALSE	0	0	1	1	none	0.0001260391546322
S021	T107	FALSE	FALSE	0	0	1	1	none	0.0001335215659145
S024	T107	FALSE	FALSE	0	0	1	1	none	0.0001330176840752
S025	T107	FALSE	FALSE	0	0	1	1	none	0.0001396567608962
S026	T107	FALSE	FALSE	0	0	1	1	none	0.0001328957542962
S038	T107	FALSE	FALSE	0	0	1	1	none	0.0001364834294388
S039	T107	FALSE	FALSE	0	0	1	1	none	0.0001343869328415
S040	T107	FALSE	FALSE	0	0	1	1	none	6.51962224941e-05
S042	T107	FALSE	FALSE	0	0	1	1	none	0.0001331904437385
S071	T107	FALSE	FALSE	0	0	1	1	none	5.36935579585e-05
S078	T107	FALSE	FALSE	0	0	1	1	none	0.0001338827644449
S081	T107	FALSE	FALSE	0	0	1	1	none	0.0001327883949528
S085	T107	FALSE	FALSE	0	0	1	1	none	2.95061902002e-05
S087	T107	FALSE	FALSE	0	0	1	1	none	6.4387609335e-06
S093	T107	FALSE	FALSE	0	0	1	1	none	4.20116156235e-05
S097	T107	FALSE	FALSE	0	0	1	1	none	0.0001370766121202
S102	T107	FALSE	FALSE	0	0	1	1	none	6.59655286502e-05
S106	T107	FALSE	FALSE	0	0	1	1	none	0.0001318895259382
S130	T107	FALSE	FALSE	0	0	1	1	none	6.7658030193e-06
T009	T107	FALSE	FALSE	0	0	1	1	none	0.000138066738854
T010	T107	FALSE	FALSE	0	0	1	1	none	0.0001386998647973
T013	T107	FALSE	FALSE	0	0	1	1	none	0.0001472382507904
T014	T107	FALSE	FALSE	0	0	1	1	none	0.0001346582645642
T020	T107	FALSE	FALSE	0	0	1	1	none	0.0001383825085038
T021	T107	FALSE	FALSE	0	0	1	1	none	0.0001396850185696
T028	T107	FALSE	FALSE	0	0	1	1	none	0.000138263323713
T035a	T107	FALSE	FALSE	0	0	1	1	none	1.01328943476e-05
T035b	T107	FALSE	FALSE	0	0	1	1	none	0.0001350425613738
T040	T107	FALSE	FALSE	0	0	1	1	none	0.0001341524876575
T056	T107	FALSE	FALSE	0	0	1	1	none	0.0001399661166839
T059	T107	FALSE	FALSE	0	0	1	1	none	7.19587216508e-05
T065	T107	FALSE	FALSE	0	0	1	1	none	0.0001372244249686
T069	T107	FALSE	FALSE	0	0	1	1	none	8.13673918715e-05
T071	T107	FALSE	FALSE	0	0	1	1	none	0.000129212809602
T073	T107	FALSE	FALSE	0	0	1	1	none	0.0001403181445129
T075	T107	FALSE	FALSE	0	0	1	1	none	0.0001370544715962
T077	T107	FALSE	FALSE	0	0	1	1	none	0.0001403181445129
T087	T107	FALSE	FALSE	0	0	1	1	none	0.0001379376200844
T095	T107	TRUE	TRUE	1	0	1	1	anc	6.331259433e-07
T099a	T107	FALSE	FALSE	0	0	1	1	none	7.7358003786e-06
T102	T107	FALSE	FALSE	0	0	1	1	none	2.5325037732e-06
T104	T107	FALSE	FALSE	0	0	1	1	none	0.000138151973714
T105	T107	FALSE	FALSE	0	0	1	1	none	0.0001384906768552
S002	T126	TRUE	TRUE	0	0	1	1	none	0.0001366809488663
S007	T126	TRUE	TRUE	0	0	1	1	none	0.0001331046157953
S021	T126	TRUE	TRUE	0	0	1	1	none	0.0001405870270776
S024	T126	TRUE	TRUE	0	0	1	1	none	0.0001400831452383
S025	T126	TRUE	TRUE	0	0	1	1	none	0.0001467222220593
S026	T126	TRUE	TRUE	0	0	1	1	none	0.0001399612154593
S038	T126	TRUE	TRUE	0	0	1	1	none	0.0001435488906019
S039	T126	TRUE	TRUE	0	0	1	1	none	0.0001414523940046
S040	T126	TRUE	TRUE	0	0	1	1	none	4.82856967292e-05
S042	T126	TRUE	TRUE	0	0	1	1	none	0.0001402559049016
S071	T126	TRUE	TRUE	0	0	1	1	none	3.16009419516e-05
S078	T126	TRUE	TRUE	0	0	1	1	none	0.000140948225608
S081	T126	TRUE	TRUE	0	0	1	1	none	0.0001398538561159
S085	T126	TRUE	TRUE	0	0	1	1	none	6.19682924633e-05
S087	T126	TRUE	TRUE	0	0	1	1	none	8.01219908632e-05
S093	T126	TRUE	TRUE	0	0	1	1	none	4.32828842866e-05
S097	T126	TRUE	TRUE	0	0	1	1	none	0.0001441420732833
S102	T126	TRUE	TRUE	0	0	1	1	none	4.90550028853e-05
S106	T126	TRUE	TRUE	0	0	1	1	none	0.0001389549871013
S130	T126	TRUE	TRUE	0	0	1	1	none	8.0449032949e-05
T009	T126	FALSE	FALSE	0	0	1	1	none	0.0001451322000171
T010	T126	FALSE	FALSE	0	0	1	1	none	0.0001457653259604
T013	T126	FALSE	FALSE	0	0	1	1	none	0.0001543037119535
T014	T126	TRUE	TRUE	0	0	1	1	none	0.0001417237257273
T020	T126	TRUE	TRUE	0	0	1	1	none	0.0001454479696669
T021	T126	FALSE	FALSE	0	0	1	1	none	0.0001467504797327
T028	T126	TRUE	TRUE	0	0	1	1	none	0.0001453287848761
T035a	T126	TRUE	TRUE	0	0	1	1	none	8.25498723907e-05
T035b	T126	TRUE	TRUE	0	0	1	1	none	0.0001421080225369
T040	T126	TRUE	TRUE	0	0	1	1	none	0.0001412179488206
T056	T126	FALSE	FALSE	0	0	1	1	none	0.000147031577847
T059	T126	TRUE	TRUE	0	0	1	1	none	5.50481958859e-05
T065	T126	TRUE	TRUE	0	0	1	1	none	0.0001442898861317
T069	T126	TRUE	TRUE	0	0	1	1	none	4.8563293412e-05
T071	T126	TRUE	TRUE	0	0	1	1	none	0.0001362782707651
T073	T126	FALSE	FALSE	0	0	1	1	none	0.000147383605676
T075	T126	TRUE	TRUE	0	0	1	1	none	0.0001441199327593
T077	T126	FALSE	FALSE	0	0	1	1	none	0.000147383605676
T087	T126	FALSE	FALSE	0	0	1	1	none	0.0001450030812475
T095	T126	TRUE	TRUE	0	0	1	1	none	8.04632906716e-05
T099a	T126	TRUE	TRUE	0	0	1	1	none	8.01527784217e-05
T102	T126	FALSE	FALSE	0	0	1	1	none	8.40282480235e-05
T104	T126	FALSE	FALSE	0	0	1	1	none	0.0001452174348771
T105	T126	FALSE	FALSE	0	0	1	1	none	0.0001455561380183
T107	T126	FALSE	FALSE	0	0	1	1	none	8.40282480235e-05
S002	T156	FALSE	FALSE	0	0	1	1	none	6.42378232912e-05
S007	T156	FALSE	FALSE	0	0	1	1	none	4.12514718862e-05
S021	T156	FALSE	FALSE	0	0	1	1	none	6.81439015025e-05
S024	T156	FALSE	FALSE	0	0	1	1	none	6.76400196632e-05
S025	T156	FALSE	FALSE	0	0	1	1	none	7.42790964842e-05
S026	T156	FALSE	FALSE	0	0	1	1	none	6.75180898842e-05
S038	T156	FALSE	FALSE	0	0	1	1	none	7.3230110328e-06
S039	T156	FALSE	FALSE	0	0	1	1	none	6.90092684295e-05
S040	T156	FALSE	FALSE	0	0	1	1	none	0.0001269206552821
S042	T156	FALSE	FALSE	0	0	1	1	none	6.78127793265e-05
S071	T156	FALSE	FALSE	0	0	1	1	none	0.0001154179907465
S078	T156	FALSE	FALSE	0	0	1	1	none	6.85051000329e-05
S081	T156	FALSE	FALSE	0	0	1	1	none	6.74107305408e-05
S085	T156	FALSE	FALSE	0	0	1	1	none	0.0001166272640882
S087	T156	FALSE	FALSE	0	0	1	1	none	0.0001347809624881
S093	T156	FALSE	FALSE	0	0	1	1	none	0.0001037360484115
S097	T156	FALSE	FALSE	0	0	1	1	none	7.16989477082e-05
S102	T156	FALSE	FALSE	0	0	1	1	none	0.0001276899614382
S106	T156	FALSE	FALSE	0	0	1	1	none	6.65118615262e-05
S130	T156	FALSE	FALSE	0	0	1	1	none	0.0001351080045739
T009	T156	FALSE	FALSE	0	0	1	1	none	7.2689074442e-05
T010	T156	FALSE	FALSE	0	0	1	1	none	7.33222003853e-05
T013	T156	FALSE	FALSE	0	0	1	1	none	1.80778323844e-05
T014	T156	FALSE	FALSE	0	0	1	1	none	6.92806001522e-05
T020	T156	FALSE	FALSE	0	0	1	1	none	9.2220900978e-06
T021	T156	FALSE	FALSE	0	0	1	1	none	7.43073541576e-05
T028	T156	FALSE	FALSE	0	0	1	1	none	5.3475640967e-05
T035a	T156	FALSE	FALSE	0	0	1	1	none	0.0001372088440156
T035b	T156	FALSE	FALSE	0	0	1	1	none	6.96648969618e-05
T040	T156	FALSE	FALSE	0	0	1	1	none	6.87748232455e-05
T056	T156	FALSE	FALSE	0	0	1	1	none	7.45884522719e-05
T059	T156	FALSE	FALSE	0	0	1	1	none	0.0001336831544388
T065	T156	FALSE	FALSE	0	0	1	1	none	8.0640065626e-06
T069	T156	FALSE	FALSE	0	0	1	1	none	0.0001430918246595
T071	T156	FALSE	FALSE	0	0	1	1	none	4.4425126856e-05
T073	T156	FALSE	FALSE	0	0	1	1	none	7.49404801009e-05
T075	T156	FALSE	FALSE	0	0	1	1	none	6.95435852582e-05
T077	T156	FALSE	FALSE	0	0	1	1	none	7.49404801009e-05
T087	T156	FALSE	FALSE	0	0	1	1	none	7.25599556724e-05
T095	T156	FALSE	FALSE	0	0	1	1	none	0.0001351222622965
T099a	T156	FALSE	FALSE	0	0	1	1	none	0.0001348117500466
T102	T156	FALSE	FALSE	0	0	1	1	none	0.0001386872196484
T104	T156	FALSE	FALSE	0	0	1	1	none	5.3364290968e-05
T105	T156	FALSE	FALSE	0	0	1	1	none	9.3302584492e-06
T107	T156	FALSE	FALSE	0	0	1	1	none	0.0001386872196484
T126	T156	FALSE	FALSE	0	0	1	1	none	0.0001457526808115
S002	T159a	TRUE	TRUE	0	0	1	1	none	1.42524374203e-05
S007	T159a	TRUE	TRUE	0	0	1	1	none	5.68753797093e-05
S021	T159a	TRUE	TRUE	0	0	1	1	none	1.81585156316e-05
S024	T159a	TRUE	TRUE	0	0	1	1	none	1.76546337923e-05
S025	T159a	TRUE	TRUE	0	0	1	1	none	2.13902339313e-05
S026	T159a	TRUE	TRUE	0	0	1	1	none	8.9418692273e-06
S038	T159a	TRUE	TRUE	0	0	1	1	none	6.73196545159e-05
S039	T159a	TRUE	TRUE	0	0	1	1	none	1.90238825586e-05
S040	T159a	TRUE	TRUE	0	0	1	1	none	0.0001231345447712
S042	T159a	TRUE	TRUE	0	0	1	1	none	1.78273934556e-05
S071	T159a	TRUE	TRUE	0	0	1	1	none	0.0001116318802356
S078	T159a	TRUE	TRUE	0	0	1	1	none	1.8519714162e-05
S081	T159a	TRUE	TRUE	0	0	1	1	none	1.74253446699e-05
S085	T159a	TRUE	TRUE	0	0	1	1	none	0.0001128411535773
S087	T159a	TRUE	TRUE	0	0	1	1	none	0.0001309948519772
S093	T159a	TRUE	TRUE	0	0	1	1	none	9.99499379006e-05
S097	T159a	TRUE	TRUE	0	0	1	1	none	1.88100851553e-05
S102	T159a	TRUE	TRUE	0	0	1	1	none	0.0001239038509273
S106	T159a	TRUE	TRUE	0	0	1	1	none	1.65264756553e-05
S130	T159a	TRUE	TRUE	0	0	1	1	none	0.000131321894063
T009	T159a	TRUE	TRUE	0	1	1	1	desc	1.8993778299e-06
T010	T159a	TRUE	TRUE	0	1	1	1	desc	2.5325037732e-06
T013	T159a	FALSE	FALSE	0	0	1	1	none	7.80744758675e-05
T014	T159a	TRUE	TRUE	0	0	1	1	none	1.92952142813e-05
T020	T159a	TRUE	TRUE	0	0	1	1	none	6.92187335809e-05
T021	T159a	TRUE	TRUE	0	1	1	1	desc	3.5176575455e-06
T028	T159a	TRUE	TRUE	0	0	1	1	none	6.90995487901e-05
T035a	T159a	TRUE	TRUE	0	0	1	1	none	0.0001334227335047
T035b	T159a	TRUE	TRUE	0	0	1	1	none	1.4077041229e-06
T040	T159a	TRUE	TRUE	0	0	1	1	none	1.87894373746e-05
T056	T159a	FALSE	FALSE	0	1	1	1	desc	3.7987556598e-06
T059	T159a	TRUE	TRUE	0	0	1	1	none	0.0001298970439279
T065	T159a	TRUE	TRUE	0	0	1	1	none	6.80606500457e-05
T069	T159a	TRUE	TRUE	0	0	1	1	none	0.0001393057141486
T071	T159a	TRUE	TRUE	0	0	1	1	none	6.00490346791e-05
T073	T159a	TRUE	TRUE	0	1	1	1	desc	4.1507834888e-06
T075	T159a	TRUE	TRUE	0	0	1	1	none	6.78906966733e-05
T077	T159a	TRUE	TRUE	0	1	1	1	desc	4.1507834888e-06
T087	T159a	TRUE	TRUE	0	1	1	1	desc	1.7702590603e-06
T095	T159a	TRUE	TRUE	0	0	1	1	none	0.0001313361517856
T099a	T159a	TRUE	TRUE	0	0	1	1	none	0.0001310256395357
T102	T159a	FALSE	FALSE	0	0	1	1	none	0.0001349011091375
T104	T159a	FALSE	FALSE	0	0	1	1	none	6.89881987911e-05
T105	T159a	FALSE	FALSE	0	0	1	1	none	6.93269019323e-05
T107	T159a	FALSE	FALSE	0	0	1	1	none	0.0001349011091375
T126	T159a	TRUE	TRUE	0	0	1	1	none	0.0001419665703006
T156	T159a	FALSE	FALSE	0	0	1	1	none	6.95234447255e-05
S002	T182	FALSE	FALSE	0	0	1	1	none	6.48303707907e-05
S007	T182	FALSE	FALSE	0	0	1	1	none	4.18440193857e-05
S021	T182	FALSE	FALSE	0	0	1	1	none	6.8736449002e-05
S024	T182	FALSE	FALSE	0	0	1	1	none	6.82325671627e-05
S025	T182	FALSE	FALSE	0	0	1	1	none	7.48716439837e-05
S026	T182	FALSE	FALSE	0	0	1	1	none	6.81106373837e-05
S038	T182	FALSE	FALSE	0	0	1	1	none	7.9155585323e-06
S039	T182	FALSE	FALSE	0	0	1	1	none	6.9601815929e-05
S040	T182	FALSE	FALSE	0	0	1	1	none	0.0001275132027816
S042	T182	FALSE	FALSE	0	0	1	1	none	6.8405326826e-05
S071	T182	FALSE	FALSE	0	0	1	1	none	0.000116010538246
S078	T182	FALSE	FALSE	0	0	1	1	none	6.90976475324e-05
S081	T182	FALSE	FALSE	0	0	1	1	none	6.80032780403e-05
S085	T182	FALSE	FALSE	0	0	1	1	none	0.0001172198115877
S087	T182	FALSE	FALSE	0	0	1	1	none	0.0001353735099876
S093	T182	FALSE	FALSE	0	0	1	1	none	0.000104328595911
S097	T182	FALSE	FALSE	0	0	1	1	none	7.22914952077e-05
S102	T182	FALSE	FALSE	0	0	1	1	none	0.0001282825089377
S106	T182	FALSE	FALSE	0	0	1	1	none	6.71044090257e-05
S130	T182	FALSE	FALSE	0	0	1	1	none	0.0001357005520734
T009	T182	FALSE	FALSE	0	0	1	1	none	7.32816219415e-05
T010	T182	FALSE	FALSE	0	0	1	1	none	7.39147478848e-05
T013	T182	FALSE	FALSE	0	0	1	1	none	1.86703798839e-05
T014	T182	FALSE	FALSE	0	0	1	1	none	6.98731476517e-05
T020	T182	FALSE	FALSE	0	0	1	1	none	9.8146375973e-06
T021	T182	FALSE	FALSE	0	0	1	1	none	7.48999016571e-05
T028	T182	FALSE	FALSE	0	0	1	1	none	5.40681884665e-05
T035a	T182	FALSE	FALSE	0	0	1	1	none	0.0001378013915151
T035b	T182	FALSE	FALSE	0	0	1	1	none	7.02574444613e-05
T040	T182	FALSE	FALSE	0	0	1	1	none	6.9367370745e-05
T056	T182	FALSE	FALSE	0	0	1	1	none	7.51809997714e-05
T059	T182	FALSE	FALSE	0	0	1	1	none	0.0001342757019383
T065	T182	FALSE	FALSE	0	0	1	1	none	8.6565540621e-06
T069	T182	FALSE	FALSE	0	0	1	1	none	0.000143684372159
T071	T182	FALSE	FALSE	0	0	1	1	none	4.50176743555e-05
T073	T182	FALSE	FALSE	0	0	1	1	none	7.55330276004e-05
T075	T182	FALSE	FALSE	0	0	1	1	none	7.01361327577e-05
T077	T182	FALSE	FALSE	0	0	1	1	none	7.55330276004e-05
T087	T182	FALSE	FALSE	0	0	1	1	none	7.31525031719e-05
T095	T182	FALSE	FALSE	0	0	1	1	none	0.000135714809796
T099a	T182	FALSE	FALSE	0	0	1	1	none	0.0001354042975461
T102	T182	FALSE	FALSE	0	0	1	1	none	0.0001392797671479
T104	T182	FALSE	FALSE	0	0	1	1	none	5.39568384675e-05
T105	T182	FALSE	FALSE	0	0	1	1	none	9.9228059487e-06
T107	T182	FALSE	FALSE	0	0	1	1	none	0.0001392797671479
T126	T182	FALSE	FALSE	0	0	1	1	none	0.000146345228311
T156	T182	FALSE	FALSE	0	0	1	1	none	8.8530968553e-06
T159a	T182	FALSE	FALSE	0	0	1	1	none	7.0115992225e-05
S002	T188	TRUE	TRUE	0	0	1	1	none	6.44834682158e-05
S007	T188	TRUE	TRUE	0	0	1	1	none	3.30303844608e-05
S021	T188	TRUE	TRUE	0	0	1	1	none	6.83895464271e-05
S024	T188	TRUE	TRUE	0	0	1	1	none	6.78856645878e-05
S025	T188	TRUE	TRUE	0	0	1	1	none	7.45247414088e-05
S026	T188	TRUE	TRUE	0	0	1	1	none	6.77637348088e-05
S038	T188	TRUE	TRUE	0	0	1	1	none	5.19413916174e-05
S039	T188	TRUE	TRUE	0	0	1	1	none	6.92549133541e-05
S040	T188	TRUE	TRUE	0	0	1	1	none	0.0001271663002067
S042	T188	TRUE	TRUE	0	0	1	1	none	6.80584242511e-05
S071	T188	TRUE	TRUE	0	0	1	1	none	0.0001156636356711
S078	T188	TRUE	TRUE	0	0	1	1	none	6.87507449575e-05
S081	T188	TRUE	TRUE	0	0	1	1	none	6.76563754654e-05
S085	T188	TRUE	TRUE	0	0	1	1	none	0.0001168729090128
S087	T188	TRUE	TRUE	0	0	1	1	none	0.0001350266074127
S093	T188	TRUE	TRUE	0	0	1	1	none	0.0001039816933361
S097	T188	TRUE	TRUE	0	0	1	1	none	7.19445926328e-05
S102	T188	TRUE	TRUE	0	0	1	1	none	0.0001279356063628
S106	T188	TRUE	TRUE	0	0	1	1	none	6.67575064508e-05
S130	T188	TRUE	TRUE	0	0	1	1	none	0.0001353536494985
T009	T188	FALSE	FALSE	0	0	1	1	none	7.29347193666e-05
T010	T188	FALSE	FALSE	0	0	1	1	none	7.35678453099e-05
T013	T188	FALSE	FALSE	0	0	1	1	none	6.2696212969e-05
T014	T188	TRUE	TRUE	0	0	1	1	none	6.95262450768e-05
T020	T188	TRUE	TRUE	0	0	1	1	none	5.38404706824e-05
T021	T188	FALSE	FALSE	0	0	1	1	none	7.45529990822e-05
T028	T188	TRUE	TRUE	0	0	1	1	none	3.70676276e-05
T035a	T188	TRUE	TRUE	0	0	1	1	none	0.0001374544889402
T035b	T188	TRUE	TRUE	0	0	1	1	none	6.99105418864e-05
T040	T188	TRUE	TRUE	0	0	1	1	none	6.90204681701e-05
T056	T188	FALSE	FALSE	0	0	1	1	none	7.48340971965e-05
T059	T188	TRUE	TRUE	0	0	1	1	none	0.0001339287993634
T065	T188	TRUE	TRUE	0	0	1	1	none	5.26823871472e-05
T069	T188	TRUE	TRUE	0	0	1	1	none	0.0001433374695841
T071	T188	TRUE	TRUE	0	0	1	1	none	3.4497485911e-05
T073	T188	FALSE	FALSE	0	0	1	1	none	7.51861250255e-05
T075	T188	TRUE	TRUE	0	0	1	1	none	6.97892301828e-05
T077	T188	FALSE	FALSE	0	0	1	1	none	7.51861250255e-05
T087	T188	FALSE	FALSE	0	0	1	1	none	7.2805600597e-05
T095	T188	TRUE	TRUE	0	0	1	1	none	0.0001353679072211
T099a	T188	TRUE	TRUE	0	0	1	1	none	0.0001350573949712
T102	T188	FALSE	FALSE	0	0	1	1	none	0.000138932864573
T104	T188	FALSE	FALSE	0	0	1	1	none	4.3436650023e-05
T105	T188	FALSE	FALSE	0	0	1	1	none	5.39486390338e-05
T107	T188	FALSE	FALSE	0	0	1	1	none	0.000138932864573
T126	T188	TRUE	TRUE	0	0	1	1	none	0.0001459983257361
T156	T188	FALSE	FALSE	0	0	1	1	none	5.4145181827e-05
T159a	T188	TRUE	TRUE	0	0	1	1	none	6.97690896501e-05
T182	T188	FALSE	FALSE	0	0	1	1	none	5.47377293265e-05
S002	T192	FALSE	FALSE	0	0	1	1	none	0.0001463516373471
S007	T192	FALSE	FALSE	0	0	1	1	none	0.0001427753042761
S021	T192	FALSE	FALSE	0	0	1	1	none	0.0001502577155584
S024	T192	FALSE	FALSE	0	0	1	1	none	0.0001497538337191
S025	T192	FALSE	FALSE	0	0	1	1	none	0.0001563929105401
S026	T192	FALSE	FALSE	0	0	1	1	none	0.0001496319039401
S038	T192	FALSE	FALSE	0	0	1	1	none	0.0001532195790827
S039	T192	FALSE	FALSE	0	0	1	1	none	0.0001511230824854
S040	T192	FALSE	FALSE	0	0	1	1	none	5.795638521e-05
S042	T192	FALSE	FALSE	0	0	1	1	none	0.0001499265933824
S071	T192	FALSE	FALSE	0	0	1	1	none	4.12716304324e-05
S078	T192	FALSE	FALSE	0	0	1	1	none	0.0001506189140888
S081	T192	FALSE	FALSE	0	0	1	1	none	0.0001495245445967
S085	T192	FALSE	FALSE	0	0	1	1	none	7.16389809441e-05
S087	T192	FALSE	FALSE	0	0	1	1	none	8.97926793439999e-05
S093	T192	FALSE	FALSE	0	0	1	1	none	5.29535727674e-05
S097	T192	FALSE	FALSE	0	0	1	1	none	0.0001538127617641
S102	T192	FALSE	FALSE	0	0	1	1	none	5.87256913661e-05
S106	T192	FALSE	FALSE	0	0	1	1	none	0.0001486256755821
S130	T192	FALSE	FALSE	0	0	1	1	none	9.01197214297999e-05
T009	T192	FALSE	FALSE	0	0	1	1	none	0.0001548028884979
T010	T192	FALSE	FALSE	0	0	1	1	none	0.0001554360144412
T013	T192	FALSE	FALSE	0	0	1	1	none	0.0001639744004343
T014	T192	FALSE	FALSE	0	0	1	1	none	0.0001513944142081
T020	T192	FALSE	FALSE	0	0	1	1	none	0.0001551186581477
T021	T192	FALSE	FALSE	0	0	1	1	none	0.0001564211682135
T028	T192	FALSE	FALSE	0	0	1	1	none	0.0001549994733569
T035a	T192	FALSE	FALSE	0	0	1	1	none	9.22205608715e-05
T035b	T192	FALSE	FALSE	0	0	1	1	none	0.0001517787110177
T040	T192	FALSE	FALSE	0	0	1	1	none	0.0001508886373014
T056	T192	FALSE	FALSE	0	0	1	1	none	0.0001567022663278
T059	T192	FALSE	FALSE	0	0	1	1	none	6.47188843667e-05
T065	T192	FALSE	FALSE	0	0	1	1	none	0.0001539605746125
T069	T192	FALSE	FALSE	0	0	1	1	none	5.82339818928e-05
T071	T192	FALSE	FALSE	0	0	1	1	none	0.0001459489592459
T073	T192	FALSE	FALSE	0	0	1	1	none	0.0001570542941568
T075	T192	FALSE	FALSE	0	0	1	1	none	0.0001537906212401
T077	T192	FALSE	FALSE	0	0	1	1	none	0.0001570542941568
T087	T192	FALSE	FALSE	0	0	1	1	none	0.0001546737697283
T095	T192	FALSE	FALSE	0	0	1	1	none	9.01339791523999e-05
T099a	T192	FALSE	FALSE	0	0	1	1	none	8.98234669024999e-05
T102	T192	FALSE	FALSE	0	0	1	1	none	9.36989365042999e-05
T104	T192	FALSE	FALSE	0	0	1	1	none	0.0001548881233579
T105	T192	FALSE	FALSE	0	0	1	1	none	0.0001552268264991
T107	T192	FALSE	FALSE	0	0	1	1	none	9.36989365042999e-05
T126	T192	TRUE	TRUE	1	0	1	1	anc	7.309155045e-07
T156	T192	FALSE	FALSE	0	0	1	1	none	0.0001554233692923
T159a	T192	FALSE	FALSE	0	0	1	1	none	0.0001516372587814
T182	T192	FALSE	FALSE	0	0	1	1	none	0.0001560159167918
T188	T192	FALSE	FALSE	0	0	1	1	none	0.0001556690142169
S002	T223	FALSE	FALSE	0	0	1	1	none	6.41972448474e-05
S007	T223	FALSE	FALSE	0	0	1	1	none	4.12108934424e-05
S021	T223	FALSE	FALSE	0	0	1	1	none	6.81033230587e-05
S024	T223	FALSE	FALSE	0	0	1	1	none	6.75994412194e-05
S025	T223	FALSE	FALSE	0	0	1	1	none	7.42385180404e-05
S026	T223	FALSE	FALSE	0	0	1	1	none	6.74775114404e-05
S038	T223	FALSE	FALSE	0	0	1	1	none	7.282432589e-06
S039	T223	FALSE	FALSE	0	0	1	1	none	6.89686899857e-05
S040	T223	FALSE	FALSE	0	0	1	1	none	0.0001268800768383
S042	T223	FALSE	FALSE	0	0	1	1	none	6.77722008827e-05
S071	T223	FALSE	FALSE	0	0	1	1	none	0.0001153774123027
S078	T223	FALSE	FALSE	0	0	1	1	none	6.84645215891e-05
S081	T223	FALSE	FALSE	0	0	1	1	none	6.7370152097e-05
S085	T223	FALSE	FALSE	0	0	1	1	none	0.0001165866856444
S087	T223	FALSE	FALSE	0	0	1	1	none	0.0001347403840443
S093	T223	FALSE	FALSE	0	0	1	1	none	0.0001036954699677
S097	T223	FALSE	FALSE	0	0	1	1	none	7.16583692644e-05
S102	T223	FALSE	FALSE	0	0	1	1	none	0.0001276493829944
S106	T223	FALSE	FALSE	0	0	1	1	none	6.64712830824e-05
S130	T223	FALSE	FALSE	0	0	1	1	none	0.0001350674261301
T009	T223	FALSE	FALSE	0	0	1	1	none	7.26484959982e-05
T010	T223	FALSE	FALSE	0	0	1	1	none	7.32816219415e-05
T013	T223	FALSE	FALSE	0	0	1	1	none	1.80372539406e-05
T014	T223	FALSE	FALSE	0	0	1	1	none	6.92400217084e-05
T020	T223	FALSE	FALSE	0	0	1	1	none	9.181511654e-06
T021	T223	FALSE	FALSE	0	0	1	1	none	7.42667757138e-05
T028	T223	FALSE	FALSE	0	0	1	1	none	5.34350625232e-05
T035a	T223	FALSE	FALSE	0	0	1	1	none	0.0001371682655718
T035b	T223	FALSE	FALSE	0	0	1	1	none	6.9624318518e-05
T040	T223	FALSE	FALSE	0	0	1	1	none	6.87342448017e-05
T056	T223	FALSE	FALSE	0	0	1	1	none	7.45478738281e-05
T059	T223	FALSE	FALSE	0	0	1	1	none	0.000133642575995
T065	T223	FALSE	FALSE	0	0	1	1	none	8.0234281188e-06
T069	T223	FALSE	FALSE	0	0	1	1	none	0.0001430512462157
T071	T223	FALSE	FALSE	0	0	1	1	none	4.43845484122e-05
T073	T223	FALSE	FALSE	0	0	1	1	none	7.48999016571e-05
T075	T223	FALSE	FALSE	0	0	1	1	none	6.95030068144e-05
T077	T223	FALSE	FALSE	0	0	1	1	none	7.48999016571e-05
T087	T223	FALSE	FALSE	0	0	1	1	none	7.25193772286e-05
T095	T223	FALSE	FALSE	0	0	1	1	none	0.0001350816838527
T099a	T223	FALSE	FALSE	0	0	1	1	none	0.0001347711716028
T102	T223	FALSE	FALSE	0	0	1	1	none	0.0001386466412046
T104	T223	FALSE	FALSE	0	0	1	1	none	5.33237125242e-05
T105	T223	FALSE	FALSE	0	0	1	1	none	9.2896800054e-06
T107	T223	FALSE	FALSE	0	0	1	1	none	0.0001386466412046
T126	T223	FALSE	FALSE	0	0	1	1	none	0.0001457121023677
T156	T223	FALSE	FALSE	0	0	1	1	none	8.219970912e-06
T159a	T223	FALSE	FALSE	0	0	1	1	none	6.94828662817e-05
T182	T223	FALSE	FALSE	0	0	1	1	none	4.4318816031e-06
T188	T223	FALSE	FALSE	0	0	1	1	none	5.41046033832e-05
T192	T223	FALSE	FALSE	0	0	1	1	none	0.0001553827908485
S002	T225	FALSE	FALSE	0	0	1	1	none	6.72910679703e-05
S007	T225	FALSE	FALSE	0	0	1	1	none	4.43047165653e-05
S021	T225	FALSE	FALSE	0	0	1	1	none	7.11971461816e-05
S024	T225	FALSE	FALSE	0	0	1	1	none	7.06932643423e-05
S025	T225	FALSE	FALSE	0	0	1	1	none	7.73323411633e-05
S026	T225	FALSE	FALSE	0	0	1	1	none	7.05713345633e-05
S038	T225	FALSE	FALSE	0	0	1	1	none	1.03762557119e-05
S039	T225	FALSE	FALSE	0	0	1	1	none	7.20625131086e-05
S040	T225	FALSE	FALSE	0	0	1	1	none	0.0001299738999612
S042	T225	FALSE	FALSE	0	0	1	1	none	7.08660240056e-05
S071	T225	FALSE	FALSE	0	0	1	1	none	0.0001184712354256
S078	T225	FALSE	FALSE	0	0	1	1	none	7.1558344712e-05
S081	T225	FALSE	FALSE	0	0	1	1	none	7.04639752199e-05
S085	T225	FALSE	FALSE	0	0	1	1	none	0.0001196805087673
S087	T225	FALSE	FALSE	0	0	1	1	none	0.0001378342071672
S093	T225	FALSE	FALSE	0	0	1	1	none	0.0001067892930906
S097	T225	FALSE	FALSE	0	0	1	1	none	7.47521923873e-05
S102	T225	FALSE	FALSE	0	0	1	1	none	0.0001307432061173
S106	T225	FALSE	FALSE	0	0	1	1	none	6.95651062053e-05
S130	T225	FALSE	FALSE	0	0	1	1	none	0.000138161249253
T009	T225	FALSE	FALSE	0	0	1	1	none	7.57423191211e-05
T010	T225	FALSE	FALSE	0	0	1	1	none	7.63754450644e-05
T013	T225	FALSE	FALSE	0	0	1	1	none	2.11310770635e-05
T014	T225	FALSE	FALSE	0	0	1	1	none	7.23338448313e-05
T020	T225	FALSE	FALSE	0	0	1	1	none	1.22753347769e-05
T021	T225	FALSE	FALSE	0	0	1	1	none	7.73605988367e-05
T028	T225	FALSE	FALSE	0	0	1	1	none	5.65288856461e-05
T035a	T225	FALSE	FALSE	0	0	1	1	none	0.0001402620886947
T035b	T225	FALSE	FALSE	0	0	1	1	none	7.27181416409e-05
T040	T225	FALSE	FALSE	0	0	1	1	none	7.18280679246e-05
T056	T225	FALSE	FALSE	0	0	1	1	none	7.7641696951e-05
T059	T225	FALSE	FALSE	0	0	1	1	none	0.0001367363991179
T065	T225	FALSE	FALSE	0	0	1	1	none	1.11172512417e-05
T069	T225	FALSE	FALSE	0	0	1	1	none	0.0001461450693386
T071	T225	FALSE	FALSE	0	0	1	1	none	4.74783715351e-05
T073	T225	FALSE	FALSE	0	0	1	1	none	7.799372478e-05
T075	T225	FALSE	FALSE	0	0	1	1	none	7.25968299373e-05
T077	T225	FALSE	FALSE	0	0	1	1	none	7.799372478e-05
T087	T225	FALSE	FALSE	0	0	1	1	none	7.56132003515e-05
T095	T225	FALSE	FALSE	0	0	1	1	none	0.0001381755069756
T099a	T225	FALSE	FALSE	0	0	1	1	none	0.0001378649947257
T102	T225	FALSE	FALSE	0	0	1	1	none	0.0001417404643275
T104	T225	FALSE	FALSE	0	0	1	1	none	5.64175356471e-05
T105	T225	FALSE	FALSE	0	0	1	1	none	1.23835031283e-05
T107	T225	FALSE	FALSE	0	0	1	1	none	0.0001417404643275
T126	T225	FALSE	FALSE	0	0	1	1	none	0.0001488059254906
T156	T225	FALSE	FALSE	0	0	1	1	none	8.3430223003e-06
T159a	T225	FALSE	FALSE	0	0	1	1	none	7.25766894046e-05
T182	T225	FALSE	FALSE	0	0	1	1	none	1.19063415344e-05
T188	T225	FALSE	FALSE	0	0	1	1	none	5.71984265061e-05
T192	T225	FALSE	FALSE	0	0	1	1	none	0.0001584766139714
T223	T225	FALSE	FALSE	0	0	1	1	none	1.12732155911e-05
S002	T230	FALSE	FALSE	0	0	1	1	none	1.67849411935e-05
S007	T230	FALSE	FALSE	0	0	1	1	none	5.94078834825e-05
S021	T230	FALSE	FALSE	0	0	1	1	none	2.06910194048e-05
S024	T230	FALSE	FALSE	0	0	1	1	none	2.01871375655e-05
S025	T230	FALSE	FALSE	0	0	1	1	none	2.39227377045e-05
S026	T230	FALSE	FALSE	0	0	1	1	none	1.14743730005e-05
S038	T230	FALSE	FALSE	0	0	1	1	none	6.98521582891e-05
S039	T230	FALSE	FALSE	0	0	1	1	none	2.15563863318e-05
S040	T230	FALSE	FALSE	0	0	1	1	none	0.0001256670485444
S042	T230	FALSE	FALSE	0	0	1	1	none	2.03598972288e-05
S071	T230	FALSE	FALSE	0	0	1	1	none	0.0001141643840088
S078	T230	FALSE	FALSE	0	0	1	1	none	2.10522179352e-05
S081	T230	FALSE	FALSE	0	0	1	1	none	1.99578484431e-05
S085	T230	FALSE	FALSE	0	0	1	1	none	0.0001153736573505
S087	T230	FALSE	FALSE	0	0	1	1	none	0.0001335273557504
S093	T230	FALSE	FALSE	0	0	1	1	none	0.0001024824416738
S097	T230	FALSE	FALSE	0	0	1	1	none	2.13425889285e-05
S102	T230	FALSE	FALSE	0	0	1	1	none	0.0001264363547005
S106	T230	FALSE	FALSE	0	0	1	1	none	1.90589794285e-05
S130	T230	FALSE	FALSE	0	0	1	1	none	0.0001338543978362
T009	T230	FALSE	FALSE	0	0	1	1	none	3.1656297165e-06
T010	T230	FALSE	FALSE	0	0	1	1	none	3.7987556598e-06
T013	T230	FALSE	FALSE	0	0	1	1	none	8.06069796407e-05
T014	T230	FALSE	FALSE	0	0	1	1	none	2.18277180545e-05
T020	T230	FALSE	FALSE	0	0	1	1	none	7.17512373541e-05
T021	T230	FALSE	FALSE	0	0	1	1	none	4.7839094321e-06
T028	T230	FALSE	FALSE	0	0	1	1	none	7.16320525633e-05
T035a	T230	FALSE	FALSE	0	0	1	1	none	0.0001359552372779
T035b	T230	FALSE	FALSE	0	0	1	1	none	3.9402078961e-06
T040	T230	FALSE	FALSE	0	0	1	1	none	2.13219411478e-05
T056	T230	FALSE	FALSE	0	0	1	1	none	5.0650075464e-06
T059	T230	FALSE	FALSE	0	0	1	1	none	0.0001324295477011
T065	T230	FALSE	FALSE	0	0	1	1	none	7.05931538189e-05
T069	T230	FALSE	FALSE	0	0	1	1	none	0.0001418382179218
T071	T230	FALSE	FALSE	0	0	1	1	none	6.25815384523e-05
T073	T230	FALSE	FALSE	0	0	1	1	none	5.4170353754e-06
T075	T230	FALSE	FALSE	0	0	1	1	none	7.04232004465e-05
T077	T230	FALSE	FALSE	0	0	1	1	none	5.4170353754e-06
T087	T230	FALSE	FALSE	0	0	1	1	none	3.0365109469e-06
T095	T230	FALSE	FALSE	0	0	1	1	none	0.0001338686555588
T099a	T230	FALSE	FALSE	0	0	1	1	none	0.0001335581433089
T102	T230	FALSE	FALSE	0	0	1	1	none	0.0001374336129107
T104	T230	FALSE	FALSE	0	0	1	1	none	7.15207025643e-05
T105	T230	FALSE	FALSE	0	0	1	1	none	7.18594057055e-05
T107	T230	FALSE	FALSE	0	0	1	1	none	0.0001374336129107
T126	T230	FALSE	FALSE	0	0	1	1	none	0.0001444990740738
T156	T230	FALSE	FALSE	0	0	1	1	none	7.20559484987e-05
T159a	T230	TRUE	TRUE	1	0	1	1	anc	6.331259433e-07
T182	T230	FALSE	FALSE	0	0	1	1	none	7.26484959982e-05
T188	T230	FALSE	FALSE	0	0	1	1	none	7.23015934233e-05
T192	T230	FALSE	FALSE	0	0	1	1	none	0.0001541697625546
T223	T230	FALSE	FALSE	0	0	1	1	none	7.20153700549e-05
T225	T230	FALSE	FALSE	0	0	1	1	none	7.51091931778e-05
S002	T232	TRUE	TRUE	0	0	1	1	none	0.0001375755634643
S007	T232	TRUE	TRUE	0	0	1	1	none	0.0001339992303933
S021	T232	TRUE	TRUE	0	0	1	1	none	0.0001414816416756
S024	T232	TRUE	TRUE	0	0	1	1	none	0.0001409777598363
S025	T232	TRUE	TRUE	0	0	1	1	none	0.0001476168366573
S026	T232	TRUE	TRUE	0	0	1	1	none	0.0001408558300573
S038	T232	TRUE	TRUE	0	0	1	1	none	0.0001444435051999
S039	T232	TRUE	TRUE	0	0	1	1	none	0.0001423470086026
S040	T232	TRUE	TRUE	0	0	1	1	none	4.91803113272e-05
S042	T232	TRUE	TRUE	0	0	1	1	none	0.0001411505194996
S071	T232	TRUE	TRUE	0	0	1	1	none	3.24955565496e-05
S078	T232	TRUE	TRUE	0	0	1	1	none	0.000141842840206
S081	T232	TRUE	TRUE	0	0	1	1	none	0.0001407484707139
S085	T232	TRUE	TRUE	0	0	1	1	none	6.28629070613e-05
S087	T232	TRUE	TRUE	0	0	1	1	none	8.10166054612e-05
S093	T232	TRUE	TRUE	0	0	1	1	none	4.41774988846e-05
S097	T232	TRUE	TRUE	0	0	1	1	none	0.0001450366878813
S102	T232	TRUE	TRUE	0	0	1	1	none	4.99496174833e-05
S106	T232	TRUE	TRUE	0	0	1	1	none	0.0001398496016993
S130	T232	TRUE	TRUE	0	0	1	1	none	8.1343647547e-05
T009	T232	FALSE	FALSE	0	0	1	1	none	0.0001460268146151
T010	T232	FALSE	FALSE	0	0	1	1	none	0.0001466599405584
T013	T232	FALSE	FALSE	0	0	1	1	none	0.0001551983265515
T014	T232	TRUE	TRUE	0	0	1	1	none	0.0001426183403253
T020	T232	TRUE	TRUE	0	0	1	1	none	0.0001463425842649
T021	T232	FALSE	FALSE	0	0	1	1	none	0.0001476450943307
T028	T232	TRUE	TRUE	0	0	1	1	none	0.0001462233994741
T035a	T232	TRUE	TRUE	0	0	1	1	none	8.34444869887e-05
T035b	T232	TRUE	TRUE	0	0	1	1	none	0.0001430026371349
T040	T232	TRUE	TRUE	0	0	1	1	none	0.0001421125634186
T056	T232	FALSE	FALSE	0	0	1	1	none	0.000147926192445
T059	T232	TRUE	TRUE	0	0	1	1	none	5.59428104839e-05
T065	T232	TRUE	TRUE	0	0	1	1	none	0.0001451845007297
T069	T232	TRUE	TRUE	0	0	1	1	none	4.945790801e-05
T071	T232	TRUE	TRUE	0	0	1	1	none	0.0001371728853631
T073	T232	FALSE	FALSE	0	0	1	1	none	0.000148278220274
T075	T232	TRUE	TRUE	0	0	1	1	none	0.0001450145473573
T077	T232	FALSE	FALSE	0	0	1	1	none	0.000148278220274
T087	T232	FALSE	FALSE	0	0	1	1	none	0.0001458976958455
T095	T232	TRUE	TRUE	0	0	1	1	none	8.13579052696e-05
T099a	T232	TRUE	TRUE	0	0	1	1	none	8.10473930197e-05
T102	T232	FALSE	FALSE	0	0	1	1	none	8.49228626215e-05
T104	T232	FALSE	FALSE	0	0	1	1	none	0.0001461120494751
T105	T232	FALSE	FALSE	0	0	1	1	none	0.0001464507526163
T107	T232	FALSE	FALSE	0	0	1	1	none	8.49228626215e-05
T126	T232	TRUE	TRUE	0	0	1	1	none	5.150582902e-06
T156	T232	FALSE	FALSE	0	0	1	1	none	0.0001466472954095
T159a	T232	TRUE	TRUE	0	0	1	1	none	0.0001428611848986
T182	T232	FALSE	FALSE	0	0	1	1	none	0.000147239842909
T188	T232	TRUE	TRUE	0	0	1	1	none	0.0001468929403341
T192	T232	FALSE	FALSE	0	0	1	1	none	1.48212713828e-05
T223	T232	FALSE	FALSE	0	0	1	1	none	0.0001466067169657
T225	T232	FALSE	FALSE	0	0	1	1	none	0.0001497005400886
T230	T232	FALSE	FALSE	0	0	1	1	none	0.0001453936886718
S002	T241	FALSE	FALSE	0	0	1	1	none	8.59528981252999e-05
S007	T241	FALSE	FALSE	0	0	1	1	none	6.29665467203e-05
S021	T241	FALSE	FALSE	0	0	1	1	none	8.98589763365999e-05
S024	T241	FALSE	FALSE	0	0	1	1	none	8.93550944972999e-05
S025	T241	FALSE	FALSE	0	0	1	1	none	9.59941713182999e-05
S026	T241	FALSE	FALSE	0	0	1	1	none	8.92331647182999e-05
S038	T241	FALSE	FALSE	0	0	1	1	none	2.77718339803e-05
S039	T241	FALSE	FALSE	0	0	1	1	none	9.07243432635999e-05
S040	T241	FALSE	FALSE	0	0	1	1	none	0.0001486357301162
S042	T241	FALSE	FALSE	0	0	1	1	none	8.95278541605999e-05
S071	T241	FALSE	FALSE	0	0	1	1	none	0.0001371330655806
S078	T241	FALSE	FALSE	0	0	1	1	none	9.02201748669999e-05
S081	T241	FALSE	FALSE	0	0	1	1	none	8.91258053748999e-05
S085	T241	FALSE	FALSE	0	0	1	1	none	0.0001383423389223
S087	T241	FALSE	FALSE	0	0	1	1	none	0.0001564960373222
S093	T241	FALSE	FALSE	0	0	1	1	none	0.0001254511232456
S097	T241	FALSE	FALSE	0	0	1	1	none	9.34140225422999e-05
S102	T241	FALSE	FALSE	0	0	1	1	none	0.0001494050362723
S106	T241	FALSE	FALSE	0	0	1	1	none	8.82269363602999e-05
S130	T241	FALSE	FALSE	0	0	1	1	none	0.000156823079408
T009	T241	FALSE	FALSE	0	0	1	1	none	9.44041492760999e-05
T010	T241	FALSE	FALSE	0	0	1	1	none	9.50372752193999e-05
T013	T241	FALSE	FALSE	0	0	1	1	none	1.83659156513e-05
T014	T241	FALSE	FALSE	0	0	1	1	none	9.09956749862999e-05
T020	T241	FALSE	FALSE	0	0	1	1	none	2.96709130453e-05
T021	T241	FALSE	FALSE	0	0	1	1	none	9.60224289916999e-05
T028	T241	FALSE	FALSE	0	0	1	1	none	7.51907158011e-05
T035a	T241	FALSE	FALSE	0	0	1	1	none	0.0001589239188497
T035b	T241	FALSE	FALSE	0	0	1	1	none	9.13799717958999e-05
T040	T241	FALSE	FALSE	0	0	1	1	none	9.04898980795999e-05
T056	T241	FALSE	FALSE	0	0	1	1	none	9.63035271059999e-05
T059	T241	FALSE	FALSE	0	0	1	1	none	0.0001553982292729
T065	T241	FALSE	FALSE	0	0	1	1	none	2.57103732871e-05
T069	T241	FALSE	FALSE	0	0	1	1	none	0.0001648068994936
T071	T241	FALSE	FALSE	0	0	1	1	none	6.61402016901e-05
T073	T241	FALSE	FALSE	0	0	1	1	none	9.66555549349999e-05
T075	T241	FALSE	FALSE	0	0	1	1	none	9.12586600922999e-05
T077	T241	FALSE	FALSE	0	0	1	1	none	9.66555549349999e-05
T087	T241	FALSE	FALSE	0	0	1	1	none	9.42750305064999e-05
T095	T241	FALSE	FALSE	0	0	1	1	none	0.0001568373371306
T099a	T241	FALSE	FALSE	0	0	1	1	none	0.0001565268248807
T102	T241	FALSE	FALSE	0	0	1	1	none	0.0001604022944825
T104	T241	FALSE	FALSE	0	0	1	1	none	7.50793658020999e-05
T105	T241	FALSE	FALSE	0	0	1	1	none	2.69766251737e-05
T107	T241	FALSE	FALSE	0	0	1	1	none	0.0001604022944825
T126	T241	FALSE	FALSE	0	0	1	1	none	0.0001674677556456
T156	T241	FALSE	FALSE	0	0	1	1	none	3.12418760765e-05
T159a	T241	FALSE	FALSE	0	0	1	1	none	9.12385195595999e-05
T182	T241	FALSE	FALSE	0	0	1	1	none	3.1834423576e-05
T188	T241	FALSE	FALSE	0	0	1	1	none	7.58602566610999e-05
T192	T241	FALSE	FALSE	0	0	1	1	none	0.0001771384441264
T223	T241	FALSE	FALSE	0	0	1	1	none	3.12012976327e-05
T225	T241	FALSE	FALSE	0	0	1	1	none	3.42951207556e-05
T230	T241	FALSE	FALSE	0	0	1	1	none	9.37710233327999e-05
T232	T241	FALSE	FALSE	0	0	1	1	none	0.0001683623702436
S002	T270	FALSE	FALSE	0	0	1	1	none	0.0001394749412942
S007	T270	FALSE	FALSE	0	0	1	1	none	0.0001358986082232
S021	T270	FALSE	FALSE	0	0	1	1	none	0.0001433810195055
S024	T270	FALSE	FALSE	0	0	1	1	none	0.0001428771376662
S025	T270	FALSE	FALSE	0	0	1	1	none	0.0001495162144872
S026	T270	FALSE	FALSE	0	0	1	1	none	0.0001427552078872
S038	T270	FALSE	FALSE	0	0	1	1	none	0.0001463428830298
S039	T270	FALSE	FALSE	0	0	1	1	none	0.0001442463864325
S040	T270	FALSE	FALSE	0	0	1	1	none	5.10796891571e-05
S042	T270	FALSE	FALSE	0	0	1	1	none	0.0001430498973295
S071	T270	FALSE	FALSE	0	0	1	1	none	3.43949343795e-05
S078	T270	FALSE	FALSE	0	0	1	1	none	0.0001437422180359
S081	T270	FALSE	FALSE	0	0	1	1	none	0.0001426478485438
S085	T270	FALSE	FALSE	0	0	1	1	none	6.47622848912e-05
S087	T270	FALSE	FALSE	0	0	1	1	none	8.29159832911e-05
S093	T270	FALSE	FALSE	0	0	1	1	none	4.60768767145e-05
S097	T270	FALSE	FALSE	0	0	1	1	none	0.0001469360657112
S102	T270	FALSE	FALSE	0	0	1	1	none	5.18489953132e-05
S106	T270	FALSE	FALSE	0	0	1	1	none	0.0001417489795292
S130	T270	FALSE	FALSE	0	0	1	1	none	8.32430253769e-05
T009	T270	FALSE	FALSE	0	0	1	1	none	0.000147926192445
T010	T270	FALSE	FALSE	0	0	1	1	none	0.0001485593183883
T013	T270	FALSE	FALSE	0	0	1	1	none	0.0001570977043814
T014	T270	FALSE	FALSE	0	0	1	1	none	0.0001445177181552
T020	T270	FALSE	FALSE	0	0	1	1	none	0.0001482419620948
T021	T270	FALSE	FALSE	0	0	1	1	none	0.0001495444721606
T028	T270	FALSE	FALSE	0	0	1	1	none	0.000148122777304
T035a	T270	FALSE	FALSE	0	0	1	1	none	8.53438648186e-05
T035b	T270	FALSE	FALSE	0	0	1	1	none	0.0001449020149648
T040	T270	FALSE	FALSE	0	0	1	1	none	0.0001440119412485
T056	T270	FALSE	FALSE	0	0	1	1	none	0.0001498255702749
T059	T270	FALSE	FALSE	0	0	1	1	none	5.78421883138e-05
T065	T270	FALSE	FALSE	0	0	1	1	none	0.0001470838785596
T069	T270	FALSE	FALSE	0	0	1	1	none	5.13572858399e-05
T071	T270	FALSE	FALSE	0	0	1	1	none	0.000139072263193
T073	T270	FALSE	FALSE	0	0	1	1	none	0.0001501775981039
T075	T270	FALSE	FALSE	0	0	1	1	none	0.0001469139251872
T077	T270	FALSE	FALSE	0	0	1	1	none	0.0001501775981039
T087	T270	FALSE	FALSE	0	0	1	1	none	0.0001477970736754
T095	T270	FALSE	FALSE	0	0	1	1	none	8.32572830995e-05
T099a	T270	FALSE	FALSE	0	0	1	1	none	8.29467708496e-05
T102	T270	FALSE	FALSE	0	0	1	1	none	8.68222404514e-05
T104	T270	FALSE	FALSE	0	0	1	1	none	0.000148011427305
T105	T270	FALSE	FALSE	0	0	1	1	none	0.0001483501304462
T107	T270	FALSE	FALSE	0	0	1	1	none	8.68222404514e-05
T126	T270	FALSE	FALSE	0	0	1	1	none	7.0499607319e-06
T156	T270	FALSE	FALSE	0	0	1	1	none	0.0001485466732394
T159a	T270	FALSE	FALSE	0	0	1	1	none	0.0001447605627285
T182	T270	FALSE	FALSE	0	0	1	1	none	0.0001491392207389
T188	T270	FALSE	FALSE	0	0	1	1	none	0.000148792318164
T192	T270	FALSE	FALSE	0	0	1	1	none	1.67206492127e-05
T223	T270	FALSE	FALSE	0	0	1	1	none	0.0001485060947956
T225	T270	FALSE	FALSE	0	0	1	1	none	0.0001515999179185
T230	T270	FALSE	FALSE	0	0	1	1	none	0.0001472930665017
T232	T270	TRUE	TRUE	1	0	1	1	anc	6.331259433e-07
T241	T270	FALSE	FALSE	0	0	1	1	none	0.0001702617480735
S002	T271b	FALSE	FALSE	0	0	1	1	none	7.17229495734e-05
S007	T271b	FALSE	FALSE	0	0	1	1	none	4.87365981684e-05
S021	T271b	FALSE	FALSE	0	0	1	1	none	7.56290277847e-05
S024	T271b	FALSE	FALSE	0	0	1	1	none	7.51251459454e-05
S025	T271b	FALSE	FALSE	0	0	1	1	none	8.17642227664e-05
S026	T271b	FALSE	FALSE	0	0	1	1	none	7.50032161664e-05
S038	T271b	FALSE	FALSE	0	0	1	1	none	1.4808137315e-05
S039	T271b	FALSE	FALSE	0	0	1	1	none	7.64943947117e-05
S040	T271b	FALSE	FALSE	0	0	1	1	none	0.0001344057815643
S042	T271b	FALSE	FALSE	0	0	1	1	none	7.52979056087e-05
S071	T271b	FALSE	FALSE	0	0	1	1	none	0.0001229031170287
S078	T271b	FALSE	FALSE	0	0	1	1	none	7.59902263151e-05
S081	T271b	FALSE	FALSE	0	0	1	1	none	7.4895856823e-05
S085	T271b	FALSE	FALSE	0	0	1	1	none	0.0001241123903704
S087	T271b	FALSE	FALSE	0	0	1	1	none	0.0001422660887703
S093	T271b	FALSE	FALSE	0	0	1	1	none	0.0001112211746937
S097	T271b	FALSE	FALSE	0	0	1	1	none	7.91840739904e-05
S102	T271b	FALSE	FALSE	0	0	1	1	none	0.0001351750877204
S106	T271b	FALSE	FALSE	0	0	1	1	none	7.39969878084e-05
S130	T271b	FALSE	FALSE	0	0	1	1	none	0.0001425931308561
T009	T271b	FALSE	FALSE	0	0	1	1	none	8.01742007242e-05
T010	T271b	FALSE	FALSE	0	0	1	1	none	8.08073266675e-05
T013	T271b	FALSE	FALSE	0	0	1	1	none	2.55629586666e-05
T014	T271b	FALSE	FALSE	0	0	1	1	none	7.67657264344e-05
T020	T271b	FALSE	FALSE	0	0	1	1	none	1.670721638e-05
T021	T271b	FALSE	FALSE	0	0	1	1	none	8.17924804398e-05
T028	T271b	FALSE	FALSE	0	0	1	1	none	6.09607672492e-05
T035a	T271b	FALSE	FALSE	0	0	1	1	none	0.0001446939702978
T035b	T271b	FALSE	FALSE	0	0	1	1	none	7.7150023244e-05
T040	T271b	FALSE	FALSE	0	0	1	1	none	7.62599495277e-05
T056	T271b	FALSE	FALSE	0	0	1	1	none	8.20735785541e-05
T059	T271b	FALSE	FALSE	0	0	1	1	none	0.000141168280721
T065	T271b	FALSE	FALSE	0	0	1	1	none	1.55491328448e-05
T069	T271b	FALSE	FALSE	0	0	1	1	none	0.0001505769509417
T071	T271b	FALSE	FALSE	0	0	1	1	none	5.19102531382e-05
T073	T271b	FALSE	FALSE	0	0	1	1	none	8.24256063831e-05
T075	T271b	FALSE	FALSE	0	0	1	1	none	7.70287115404e-05
T077	T271b	FALSE	FALSE	0	0	1	1	none	8.24256063831e-05
T087	T271b	FALSE	FALSE	0	0	1	1	none	8.00450819546e-05
T095	T271b	FALSE	FALSE	0	0	1	1	none	0.0001426073885787
T099a	T271b	FALSE	FALSE	0	0	1	1	none	0.0001422968763288
T102	T271b	FALSE	FALSE	0	0	1	1	none	0.0001461723459306
T104	T271b	FALSE	FALSE	0	0	1	1	none	6.08494172502e-05
T105	T271b	FALSE	FALSE	0	0	1	1	none	1.68153847314e-05
T107	T271b	FALSE	FALSE	0	0	1	1	none	0.0001461723459306
T126	T271b	FALSE	FALSE	0	0	1	1	none	0.0001532378070937
T156	T271b	FALSE	FALSE	0	0	1	1	none	1.27749039034e-05
T159a	T271b	FALSE	FALSE	0	0	1	1	none	7.70085710077e-05
T182	T271b	FALSE	FALSE	0	0	1	1	none	1.63382231375e-05
T188	T271b	FALSE	FALSE	0	0	1	1	none	6.16303081092e-05
T192	T271b	FALSE	FALSE	0	0	1	1	none	0.0001629084955745
T223	T271b	FALSE	FALSE	0	0	1	1	none	1.57050971942e-05
T225	T271b	FALSE	FALSE	0	0	1	1	none	5.6981334897e-06
T230	T271b	FALSE	FALSE	0	0	1	1	none	7.95410747809e-05
T232	T271b	FALSE	FALSE	0	0	1	1	none	0.0001541324216917
T241	T271b	FALSE	FALSE	0	0	1	1	none	3.87270023587e-05
T270	T271b	FALSE	FALSE	0	0	1	1	none	0.0001560317995216
S002	T301	FALSE	FALSE	0	0	1	1	none	0.0001481714824216
S007	T301	FALSE	FALSE	0	0	1	1	none	0.0001445951493506
S021	T301	FALSE	FALSE	0	0	1	1	none	0.0001520775606329
S024	T301	FALSE	FALSE	0	0	1	1	none	0.0001515736787936
S025	T301	FALSE	FALSE	0	0	1	1	none	0.0001582127556146
S026	T301	FALSE	FALSE	0	0	1	1	none	0.0001514517490146
S038	T301	FALSE	FALSE	0	0	1	1	none	0.0001550394241572
S039	T301	FALSE	FALSE	0	0	1	1	none	0.0001529429275599
S040	T301	FALSE	FALSE	0	0	1	1	none	5.97762302845e-05
S042	T301	FALSE	FALSE	0	0	1	1	none	0.0001517464384569
S071	T301	FALSE	FALSE	0	0	1	1	none	4.30914755069e-05
S078	T301	FALSE	FALSE	0	0	1	1	none	0.0001524387591633
S081	T301	FALSE	FALSE	0	0	1	1	none	0.0001513443896712
S085	T301	FALSE	FALSE	0	0	1	1	none	7.34588260186e-05
S087	T301	FALSE	FALSE	0	0	1	1	none	9.16125244184999e-05
S093	T301	FALSE	FALSE	0	0	1	1	none	5.47734178419e-05
S097	T301	FALSE	FALSE	0	0	1	1	none	0.0001556326068386
S102	T301	FALSE	FALSE	0	0	1	1	none	6.05455364406e-05
S106	T301	FALSE	FALSE	0	0	1	1	none	0.0001504455206566
S130	T301	FALSE	FALSE	0	0	1	1	none	9.19395665042999e-05
T009	T301	FALSE	FALSE	0	0	1	1	none	0.0001566227335724
T010	T301	FALSE	FALSE	0	0	1	1	none	0.0001572558595157
T013	T301	FALSE	FALSE	0	0	1	1	none	0.0001657942455088
T014	T301	FALSE	FALSE	0	0	1	1	none	0.0001532142592826
T020	T301	FALSE	FALSE	0	0	1	1	none	0.0001569385032222
T021	T301	FALSE	FALSE	0	0	1	1	none	0.000158241013288
T028	T301	FALSE	FALSE	0	0	1	1	none	0.0001568193184314
T035a	T301	FALSE	FALSE	0	0	1	1	none	9.4040405946e-05
T035b	T301	FALSE	FALSE	0	0	1	1	none	0.0001535985560922
T040	T301	FALSE	FALSE	0	0	1	1	none	0.0001527084823759
T056	T301	FALSE	FALSE	0	0	1	1	none	0.0001585221114023
T059	T301	FALSE	FALSE	0	0	1	1	none	6.65387294412e-05
T065	T301	FALSE	FALSE	0	0	1	1	none	0.000155780419687
T069	T301	FALSE	FALSE	0	0	1	1	none	6.00538269673e-05
T071	T301	FALSE	FALSE	0	0	1	1	none	0.0001477688043204
T073	T301	FALSE	FALSE	0	0	1	1	none	0.0001588741392313
T075	T301	FALSE	FALSE	0	0	1	1	none	0.0001556104663146
T077	T301	FALSE	FALSE	0	0	1	1	none	0.0001588741392313
T087	T301	FALSE	FALSE	0	0	1	1	none	0.0001564936148028
T095	T301	FALSE	FALSE	0	0	1	1	none	9.19538242269e-05
T099a	T301	FALSE	FALSE	0	0	1	1	none	9.1643311977e-05
T102	T301	FALSE	FALSE	0	0	1	1	none	9.55187815787999e-05
T104	T301	FALSE	FALSE	0	0	1	1	none	0.0001567079684324
T105	T301	FALSE	FALSE	0	0	1	1	none	0.0001570466715736
T107	T301	FALSE	FALSE	0	0	1	1	none	9.55187815787999e-05
T126	T301	FALSE	FALSE	1	0	1	1	anc	7.0598722141e-06
T156	T301	FALSE	FALSE	0	0	1	1	none	0.0001572432143668
T159a	T301	FALSE	FALSE	0	0	1	1	none	0.0001534571038559
T182	T301	FALSE	FALSE	0	0	1	1	none	0.0001578357618663
T188	T301	FALSE	FALSE	0	0	1	1	none	0.0001574888592914
T192	T301	FALSE	FALSE	0	0	1	1	none	1.86287182629e-05
T223	T301	FALSE	FALSE	0	0	1	1	none	0.000157202635923
T225	T301	FALSE	FALSE	0	0	1	1	none	0.0001602964590459
T230	T301	FALSE	FALSE	0	0	1	1	none	0.0001559896076291
T232	T301	FALSE	FALSE	0	0	1	1	none	1.66411164573e-05
T241	T301	FALSE	FALSE	0	0	1	1	none	0.0001789582892009
T270	T301	FALSE	FALSE	0	0	1	1	none	1.85404942872e-05
T271b	T301	FALSE	FALSE	0	0	1	1	none	0.000164728340649
S002	T303	FALSE	FALSE	0	0	1	1	none	0.0001449702275736
S007	T303	FALSE	FALSE	0	0	1	1	none	0.0001413938945026
S021	T303	FALSE	FALSE	0	0	1	1	none	0.0001488763057849
S024	T303	FALSE	FALSE	0	0	1	1	none	0.0001483724239456
S025	T303	FALSE	FALSE	0	0	1	1	none	0.0001550115007666
S026	T303	FALSE	FALSE	0	0	1	1	none	0.0001482504941666
S038	T303	FALSE	FALSE	0	0	1	1	none	0.0001518381693092
S039	T303	FALSE	FALSE	0	0	1	1	none	0.0001497416727119
S040	T303	FALSE	FALSE	0	0	1	1	none	5.65749754365e-05
S042	T303	FALSE	FALSE	0	0	1	1	none	0.0001485451836089
S071	T303	FALSE	FALSE	0	0	1	1	none	3.98902206589e-05
S078	T303	FALSE	FALSE	0	0	1	1	none	0.0001492375043153
S081	T303	FALSE	FALSE	0	0	1	1	none	0.0001481431348232
S085	T303	FALSE	FALSE	0	0	1	1	none	7.02575711706e-05
S087	T303	FALSE	FALSE	0	0	1	1	none	8.84112695704999e-05
S093	T303	FALSE	FALSE	0	0	1	1	none	5.15721629939e-05
S097	T303	FALSE	FALSE	0	0	1	1	none	0.0001524313519906
S102	T303	FALSE	FALSE	0	0	1	1	none	5.73442815926e-05
S106	T303	FALSE	FALSE	0	0	1	1	none	0.0001472442658086
S130	T303	FALSE	FALSE	0	0	1	1	none	8.87383116562999e-05
T009	T303	FALSE	FALSE	0	0	1	1	none	0.0001534214787244
T010	T303	FALSE	FALSE	0	0	1	1	none	0.0001540546046677
T013	T303	FALSE	FALSE	0	0	1	1	none	0.0001625929906608
T014	T303	FALSE	FALSE	0	0	1	1	none	0.0001500130044346
T020	T303	FALSE	FALSE	0	0	1	1	none	0.0001537372483742
T021	T303	FALSE	FALSE	0	0	1	1	none	0.00015503975844
T028	T303	FALSE	FALSE	0	0	1	1	none	0.0001536180635834
T035a	T303	FALSE	FALSE	0	0	1	1	none	9.0839151098e-05
T035b	T303	FALSE	FALSE	0	0	1	1	none	0.0001503973012442
T040	T303	FALSE	FALSE	0	0	1	1	none	0.0001495072275279
T056	T303	FALSE	FALSE	0	0	1	1	none	0.0001553208565543
T059	T303	FALSE	FALSE	0	0	1	1	none	6.33374745932e-05
T065	T303	FALSE	FALSE	0	0	1	1	none	0.000152579164839
T069	T303	FALSE	FALSE	0	0	1	1	none	5.68525721193e-05
T071	T303	FALSE	FALSE	0	0	1	1	none	0.0001445675494724
T073	T303	FALSE	FALSE	0	0	1	1	none	0.0001556728843833
T075	T303	FALSE	FALSE	0	0	1	1	none	0.0001524092114666
T077	T303	FALSE	FALSE	0	0	1	1	none	0.0001556728843833
T087	T303	FALSE	FALSE	0	0	1	1	none	0.0001532923599548
T095	T303	FALSE	FALSE	0	0	1	1	none	8.87525693789e-05
T099a	T303	FALSE	FALSE	0	0	1	1	none	8.8442057129e-05
T102	T303	FALSE	FALSE	0	0	1	1	none	9.23175267307999e-05
T104	T303	FALSE	FALSE	0	0	1	1	none	0.0001535067135844
T105	T303	FALSE	FALSE	0	0	1	1	none	0.0001538454167256
T107	T303	FALSE	FALSE	0	0	1	1	none	9.23175267307999e-05
T126	T303	FALSE	FALSE	1	0	1	1	anc	2.5911452176e-06
T156	T303	FALSE	FALSE	0	0	1	1	none	0.0001540419595188
T159a	T303	FALSE	FALSE	0	0	1	1	none	0.0001502558490079
T182	T303	FALSE	FALSE	0	0	1	1	none	0.0001546345070183
T188	T303	FALSE	FALSE	0	0	1	1	none	0.0001542876044434
T192	T303	FALSE	FALSE	0	0	1	1	none	1.54274634149e-05
T223	T303	FALSE	FALSE	0	0	1	1	none	0.000154001381075
T225	T303	FALSE	FALSE	0	0	1	1	none	0.0001570952041979
T230	T303	FALSE	FALSE	0	0	1	1	none	0.0001527883527811
T232	T303	FALSE	FALSE	0	0	1	1	none	1.34398616093e-05
T241	T303	FALSE	FALSE	0	0	1	1	none	0.0001757570343529
T270	T303	FALSE	FALSE	0	0	1	1	none	1.53392394392e-05
T271b	T303	FALSE	FALSE	0	0	1	1	none	0.000161527085801
T301	T303	FALSE	FALSE	0	0	1	1	none	1.59810566028e-05
S002	T322	FALSE	FALSE	0	0	1	1	none	8.02547646355999e-05
S007	T322	FALSE	FALSE	0	0	1	1	none	5.72684132306e-05
S021	T322	FALSE	FALSE	0	0	1	1	none	8.41608428468999e-05
S024	T322	FALSE	FALSE	0	0	1	1	none	8.36569610075999e-05
S025	T322	FALSE	FALSE	0	0	1	1	none	9.02960378285999e-05
S026	T322	FALSE	FALSE	0	0	1	1	none	8.35350312285999e-05
S038	T322	FALSE	FALSE	0	0	1	1	none	2.20737004906e-05
S039	T322	FALSE	FALSE	0	0	1	1	none	8.50262097738999e-05
S040	T322	FALSE	FALSE	0	0	1	1	none	0.0001429375966265
S042	T322	FALSE	FALSE	0	0	1	1	none	8.38297206708999e-05
S071	T322	FALSE	FALSE	0	0	1	1	none	0.0001314349320909
S078	T322	FALSE	FALSE	0	0	1	1	none	8.45220413772999e-05
S081	T322	FALSE	FALSE	0	0	1	1	none	8.34276718851999e-05
S085	T322	FALSE	FALSE	0	0	1	1	none	0.0001326442054326
S087	T322	FALSE	FALSE	0	0	1	1	none	0.0001507979038325
S093	T322	FALSE	FALSE	0	0	1	1	none	0.0001197529897559
S097	T322	FALSE	FALSE	0	0	1	1	none	8.77158890525999e-05
S102	T322	FALSE	FALSE	0	0	1	1	none	0.0001437069027826
S106	T322	FALSE	FALSE	0	0	1	1	none	8.25288028705999e-05
S130	T322	FALSE	FALSE	0	0	1	1	none	0.0001511249459183
T009	T322	FALSE	FALSE	0	0	1	1	none	8.87060157863999e-05
T010	T322	FALSE	FALSE	0	0	1	1	none	8.93391417296999e-05
T013	T322	FALSE	FALSE	0	0	1	1	none	1.26677821616e-05
T014	T322	FALSE	FALSE	0	0	1	1	none	8.52975414965999e-05
T020	T322	FALSE	FALSE	0	0	1	1	none	2.39727795556e-05
T021	T322	FALSE	FALSE	0	0	1	1	none	9.03242955019999e-05
T028	T322	FALSE	FALSE	0	0	1	1	none	6.94925823114e-05
T035a	T322	FALSE	FALSE	0	0	1	1	none	0.00015322578536
T035b	T322	FALSE	FALSE	0	0	1	1	none	8.56818383061999e-05
T040	T322	FALSE	FALSE	0	0	1	1	none	8.47917645898999e-05
T056	T322	FALSE	FALSE	0	0	1	1	none	9.06053936162999e-05
T059	T322	FALSE	FALSE	0	0	1	1	none	0.0001497000957832
T065	T322	FALSE	FALSE	0	0	1	1	none	2.00122397974e-05
T069	T322	FALSE	FALSE	0	0	1	1	none	0.0001591087660039
T071	T322	FALSE	FALSE	0	0	1	1	none	6.04420682004e-05
T073	T322	FALSE	FALSE	0	0	1	1	none	9.09574214452999e-05
T075	T322	FALSE	FALSE	0	0	1	1	none	8.55605266026e-05
T077	T322	FALSE	FALSE	0	0	1	1	none	9.09574214452999e-05
T087	T322	FALSE	FALSE	0	0	1	1	none	8.85768970167999e-05
T095	T322	FALSE	FALSE	0	0	1	1	none	0.0001511392036409
T099a	T322	FALSE	FALSE	0	0	1	1	none	0.000150828691391
T102	T322	FALSE	FALSE	0	0	1	1	none	0.0001547041609928
T104	T322	FALSE	FALSE	0	0	1	1	none	6.93812323124e-05
T105	T322	FALSE	FALSE	0	0	1	1	none	2.1278491684e-05
T107	T322	FALSE	FALSE	0	0	1	1	none	0.0001547041609928
T126	T322	FALSE	FALSE	0	0	1	1	none	0.0001617696221559
T156	T322	FALSE	FALSE	0	0	1	1	none	2.55437425868e-05
T159a	T322	FALSE	FALSE	0	0	1	1	none	8.55403860698999e-05
T182	T322	FALSE	FALSE	0	0	1	1	none	2.61362900863e-05
T188	T322	FALSE	FALSE	0	0	1	1	none	7.01621231714e-05
T192	T322	FALSE	FALSE	0	0	1	1	none	0.0001714403106367
T223	T322	FALSE	FALSE	0	0	1	1	none	2.5503164143e-05
T225	T322	FALSE	FALSE	0	0	1	1	none	2.85969872659e-05
T230	T322	FALSE	FALSE	0	0	1	1	none	8.80728898430999e-05
T232	T322	FALSE	FALSE	0	0	1	1	none	0.0001626642367539
T241	T322	FALSE	FALSE	0	0	1	1	none	6.9643853763e-06
T270	T322	FALSE	FALSE	0	0	1	1	none	0.0001645636145838
T271b	T322	FALSE	FALSE	0	0	1	1	none	3.3028868869e-05
T301	T322	FALSE	FALSE	0	0	1	1	none	0.0001732601557112
T303	T322	FALSE	FALSE	0	0	1	1	none	0.0001700589008632
S002	T327b	FALSE	FALSE	0	0	1	1	none	0.0001255599916612
S007	T327b	FALSE	FALSE	0	0	1	1	none	0.0001219836585902
S021	T327b	FALSE	FALSE	0	0	1	1	none	0.0001294660698725
S024	T327b	FALSE	FALSE	0	0	1	1	none	0.0001289621880332
S025	T327b	FALSE	FALSE	0	0	1	1	none	0.0001356012648542
S026	T327b	FALSE	FALSE	0	0	1	1	none	0.0001288402582542
S038	T327b	FALSE	FALSE	0	0	1	1	none	0.0001324279333968
S039	T327b	FALSE	FALSE	0	0	1	1	none	0.0001303314367995
S040	T327b	FALSE	FALSE	0	0	1	1	none	3.71647395241e-05
S042	T327b	FALSE	FALSE	0	0	1	1	none	0.0001291349476965
S071	T327b	FALSE	FALSE	0	0	1	1	none	2.04799847465e-05
S078	T327b	FALSE	FALSE	0	0	1	1	none	0.0001298272684029
S081	T327b	FALSE	FALSE	0	0	1	1	none	0.0001287328989108
S085	T327b	FALSE	FALSE	0	0	1	1	none	5.08473352582e-05
S087	T327b	FALSE	FALSE	0	0	1	1	none	6.90010336581e-05
S093	T327b	FALSE	FALSE	0	0	1	1	none	3.21619270815e-05
S097	T327b	FALSE	FALSE	0	0	1	1	none	0.0001330211160782
S102	T327b	FALSE	FALSE	0	0	1	1	none	3.79340456802e-05
S106	T327b	FALSE	FALSE	0	0	1	1	none	0.0001278340298962
S130	T327b	FALSE	FALSE	0	0	1	1	none	6.93280757439e-05
T009	T327b	FALSE	FALSE	0	0	1	1	none	0.000134011242812
T010	T327b	FALSE	FALSE	0	0	1	1	none	0.0001346443687553
T013	T327b	FALSE	FALSE	0	0	1	1	none	0.0001431827547484
T014	T327b	FALSE	FALSE	0	0	1	1	none	0.0001306027685222
T020	T327b	FALSE	FALSE	0	0	1	1	none	0.0001343270124618
T021	T327b	FALSE	FALSE	0	0	1	1	none	0.0001356295225276
T028	T327b	FALSE	FALSE	0	0	1	1	none	0.000134207827671
T035a	T327b	FALSE	FALSE	0	0	1	1	none	7.14289151856e-05
T035b	T327b	FALSE	FALSE	0	0	1	1	none	0.0001309870653318
T040	T327b	FALSE	FALSE	0	0	1	1	none	0.0001300969916155
T056	T327b	FALSE	FALSE	0	0	1	1	none	0.0001359106206419
T059	T327b	FALSE	FALSE	0	0	1	1	none	4.39272386808e-05
T065	T327b	FALSE	FALSE	0	0	1	1	none	0.0001331689289266
T069	T327b	FALSE	FALSE	0	0	1	1	none	4.68875667729e-05
T071	T327b	FALSE	FALSE	0	0	1	1	none	0.00012515731356
T073	T327b	FALSE	FALSE	0	0	1	1	none	0.0001362626484709
T075	T327b	FALSE	FALSE	0	0	1	1	none	0.0001329989755542
T077	T327b	FALSE	FALSE	0	0	1	1	none	0.0001362626484709
T087	T327b	FALSE	FALSE	0	0	1	1	none	0.0001338821240424
T095	T327b	FALSE	FALSE	0	0	1	1	none	6.93423334665e-05
T099a	T327b	FALSE	FALSE	0	0	1	1	none	6.90318212166e-05
T102	T327b	FALSE	FALSE	0	0	1	1	none	7.29072908184e-05
T104	T327b	FALSE	FALSE	0	0	1	1	none	0.000134096477672
T105	T327b	FALSE	FALSE	0	0	1	1	none	0.0001344351808132
T107	T327b	FALSE	FALSE	0	0	1	1	none	7.29072908184e-05
T126	T327b	FALSE	FALSE	0	0	1	1	none	4.95484229249e-05
T156	T327b	FALSE	FALSE	0	0	1	1	none	0.0001346317236064
T159a	T327b	FALSE	FALSE	0	0	1	1	none	0.0001308456130955
T182	T327b	FALSE	FALSE	0	0	1	1	none	0.0001352242711059
T188	T327b	FALSE	FALSE	0	0	1	1	none	0.000134877368531
T192	T327b	FALSE	FALSE	0	0	1	1	none	5.92191114057e-05
T223	T327b	FALSE	FALSE	0	0	1	1	none	0.0001345911451626
T225	T327b	FALSE	FALSE	0	0	1	1	none	0.0001376849682855
T230	T327b	FALSE	FALSE	0	0	1	1	none	0.0001333781168687
T232	T327b	FALSE	FALSE	0	0	1	1	none	5.04430375229e-05
T241	T327b	FALSE	FALSE	0	0	1	1	none	0.0001563467984405
T270	T327b	FALSE	FALSE	0	0	1	1	none	5.23424153528e-05
T271b	T327b	FALSE	FALSE	0	0	1	1	none	0.0001421168498886
T301	T327b	FALSE	FALSE	0	0	1	1	none	6.10389564802e-05
T303	T327b	FALSE	FALSE	0	0	1	1	none	5.78377016322e-05
T322	T327b	FALSE	FALSE	0	0	1	1	none	0.0001506486649508
S002	T330	TRUE	TRUE	0	0	1	1	none	0.0001236606138313
S007	T330	TRUE	TRUE	0	0	1	1	none	0.0001200842807603
S021	T330	TRUE	TRUE	0	0	1	1	none	0.0001275666920426
S024	T330	TRUE	TRUE	0	0	1	1	none	0.0001270628102033
S025	T330	TRUE	TRUE	0	0	1	1	none	0.0001337018870243
S026	T330	TRUE	TRUE	0	0	1	1	none	0.0001269408804243
S038	T330	TRUE	TRUE	0	0	1	1	none	0.0001305285555669
S039	T330	TRUE	TRUE	0	0	1	1	none	0.0001284320589696
S040	T330	TRUE	TRUE	0	0	1	1	none	3.52653616942e-05
S042	T330	TRUE	TRUE	0	0	1	1	none	0.0001272355698666
S071	T330	TRUE	TRUE	0	0	1	1	none	1.85806069166e-05
S078	T330	TRUE	TRUE	0	0	1	1	none	0.000127927890573
S081	T330	TRUE	TRUE	0	0	1	1	none	0.0001268335210809
S085	T330	TRUE	TRUE	0	0	1	1	none	4.89479574283e-05
S087	T330	TRUE	TRUE	0	0	1	1	none	6.71016558282e-05
S093	T330	TRUE	TRUE	0	0	1	1	none	3.02625492516e-05
S097	T330	TRUE	TRUE	0	0	1	1	none	0.0001311217382483
S102	T330	TRUE	TRUE	0	0	1	1	none	3.60346678503e-05
S106	T330	TRUE	TRUE	0	0	1	1	none	0.0001259346520663
S130	T330	TRUE	TRUE	0	0	1	1	none	6.7428697914e-05
T009	T330	FALSE	FALSE	0	0	1	1	none	0.0001321118649821
T010	T330	FALSE	FALSE	0	0	1	1	none	0.0001327449909254
T013	T330	FALSE	FALSE	0	0	1	1	none	0.0001412833769185
T014	T330	TRUE	TRUE	0	0	1	1	none	0.0001287033906923
T020	T330	TRUE	TRUE	0	0	1	1	none	0.0001324276346319
T021	T330	FALSE	FALSE	0	0	1	1	none	0.0001337301446977
T028	T330	TRUE	TRUE	0	0	1	1	none	0.0001323084498411
T035a	T330	TRUE	TRUE	0	0	1	1	none	6.95295373557e-05
T035b	T330	TRUE	TRUE	0	0	1	1	none	0.0001290876875019
T040	T330	TRUE	TRUE	0	0	1	1	none	0.0001281976137856
T056	T330	FALSE	FALSE	0	0	1	1	none	0.000134011242812
T059	T330	TRUE	TRUE	0	0	1	1	none	4.20278608509e-05
T065	T330	TRUE	TRUE	0	0	1	1	none	0.0001312695510967
T069	T330	TRUE	TRUE	0	0	1	1	none	4.4988188943e-05
T071	T330	TRUE	TRUE	0	0	1	1	none	0.0001232579357301
T073	T330	FALSE	FALSE	0	0	1	1	none	0.000134363270641
T075	T330	TRUE	TRUE	0	0	1	1	none	0.0001310995977243
T077	T330	FALSE	FALSE	0	0	1	1	none	0.000134363270641
T087	T330	FALSE	FALSE	0	0	1	1	none	0.0001319827462125
T095	T330	TRUE	TRUE	0	0	1	1	none	6.74429556366e-05
T099a	T330	TRUE	TRUE	0	0	1	1	none	6.71324433867e-05
T102	T330	FALSE	FALSE	0	0	1	1	none	7.10079129885e-05
T104	T330	FALSE	FALSE	0	0	1	1	none	0.0001321970998421
T105	T330	FALSE	FALSE	0	0	1	1	none	0.0001325358029833
T107	T330	FALSE	FALSE	0	0	1	1	none	7.10079129885e-05
T126	T330	TRUE	TRUE	0	0	1	1	none	4.7649045095e-05
T156	T330	FALSE	FALSE	0	0	1	1	none	0.0001327323457765
T159a	T330	TRUE	TRUE	0	0	1	1	none	0.0001289462352656
T182	T330	FALSE	FALSE	0	0	1	1	none	0.000133324893276
T188	T330	TRUE	TRUE	0	0	1	1	none	0.0001329779907011
T192	T330	FALSE	FALSE	0	0	1	1	none	5.73197335758e-05
T223	T330	FALSE	FALSE	0	0	1	1	none	0.0001326917673327
T225	T330	FALSE	FALSE	0	0	1	1	none	0.0001357855904556
T230	T330	FALSE	FALSE	0	0	1	1	none	0.0001314787390388
T232	T330	TRUE	TRUE	0	0	1	1	none	4.8543659693e-05
T241	T330	FALSE	FALSE	0	0	1	1	none	0.0001544474206106
T270	T330	FALSE	FALSE	0	0	1	1	none	5.04430375229e-05
T271b	T330	FALSE	FALSE	0	0	1	1	none	0.0001402174720587
T301	T330	FALSE	FALSE	0	0	1	1	none	5.91395786503e-05
T303	T330	FALSE	FALSE	0	0	1	1	none	5.59383238023e-05
T322	T330	FALSE	FALSE	0	0	1	1	none	0.0001487492871209
T327b	T330	TRUE	TRUE	0	1	1	1	desc	6.331259433e-07
S002	T335	FALSE	FALSE	0	0	1	1	none	0.0001428224018212
S007	T335	FALSE	FALSE	0	0	1	1	none	0.0001392460687502
S021	T335	FALSE	FALSE	0	0	1	1	none	0.0001467284800325
S024	T335	FALSE	FALSE	0	0	1	1	none	0.0001462245981932
S025	T335	FALSE	FALSE	0	0	1	1	none	0.0001528636750142
S026	T335	FALSE	FALSE	0	0	1	1	none	0.0001461026684142
S038	T335	FALSE	FALSE	0	0	1	1	none	0.0001496903435568
S039	T335	FALSE	FALSE	0	0	1	1	none	0.0001475938469595
S040	T335	FALSE	FALSE	0	0	1	1	none	5.44271496841e-05
S042	T335	FALSE	FALSE	0	0	1	1	none	0.0001463973578565
S071	T335	FALSE	FALSE	0	0	1	1	none	3.77423949065e-05
S078	T335	FALSE	FALSE	0	0	1	1	none	0.0001470896785629
S081	T335	FALSE	FALSE	0	0	1	1	none	0.0001459953090708
S085	T335	FALSE	FALSE	0	0	1	1	none	6.81097454182e-05
S087	T335	FALSE	FALSE	0	0	1	1	none	8.62634438181e-05
S093	T335	FALSE	FALSE	0	0	1	1	none	4.94243372415e-05
S097	T335	FALSE	FALSE	0	0	1	1	none	0.0001502835262382
S102	T335	FALSE	FALSE	0	0	1	1	none	5.51964558402e-05
S106	T335	FALSE	FALSE	0	0	1	1	none	0.0001450964400562
S130	T335	FALSE	FALSE	0	0	1	1	none	8.65904859039e-05
T009	T335	FALSE	FALSE	0	0	1	1	none	0.000151273652972
T010	T335	FALSE	FALSE	0	0	1	1	none	0.0001519067789153
T013	T335	FALSE	FALSE	0	0	1	1	none	0.0001604451649084
T014	T335	FALSE	FALSE	0	0	1	1	none	0.0001478651786822
T020	T335	FALSE	FALSE	0	0	1	1	none	0.0001515894226218
T021	T335	FALSE	FALSE	0	0	1	1	none	0.0001528919326876
T028	T335	FALSE	FALSE	0	0	1	1	none	0.000151470237831
T035a	T335	FALSE	FALSE	0	0	1	1	none	8.86913253456e-05
T035b	T335	FALSE	FALSE	0	0	1	1	none	0.0001482494754918
T040	T335	FALSE	FALSE	0	0	1	1	none	0.0001473594017755
T056	T335	FALSE	FALSE	0	0	1	1	none	0.0001531730308019
T059	T335	FALSE	FALSE	0	0	1	1	none	6.11896488408e-05
T065	T335	FALSE	FALSE	0	0	1	1	none	0.0001504313390866
T069	T335	FALSE	FALSE	0	0	1	1	none	5.47047463669e-05
T071	T335	FALSE	FALSE	0	0	1	1	none	0.00014241972372
T073	T335	FALSE	FALSE	0	0	1	1	none	0.0001535250586309
T075	T335	FALSE	FALSE	0	0	1	1	none	0.0001502613857142
T077	T335	FALSE	FALSE	0	0	1	1	none	0.0001535250586309
T087	T335	FALSE	FALSE	0	0	1	1	none	0.0001511445342024
T095	T335	FALSE	FALSE	0	0	1	1	none	8.66047436265e-05
T099a	T335	FALSE	FALSE	0	0	1	1	none	8.62942313766e-05
T102	T335	FALSE	FALSE	0	0	1	1	none	9.01697009784e-05
T104	T335	FALSE	FALSE	0	0	1	1	none	0.000151358887832
T105	T335	FALSE	FALSE	0	0	1	1	none	0.0001516975909732
T107	T335	FALSE	FALSE	0	0	1	1	none	9.01697009784e-05
T126	T335	TRUE	TRUE	1	0	1	1	anc	6.331259433e-07
[truncated: 1,161 more rows]
