# Supplementary material for: Improved characterisation of MRSA transmission using within-host bacterial sequence diversity
Source: eLife. 2019 Oct 8;8:e46402. doi: 10.7554/eLife.46402 (PMC6954020; doi:10.7554/eLife.46402)
Supplement: Figure 9—source data 1. [file elife-46402-fig9-data1.zip › Figure 9-source data 1/classifications/Classification_Posterior_ds_10percol_13.csv]

host.1	host.2	adjacent	contiguous	paths12	paths21	nodes1	nodes2	path.classification	min.distance.between.subgraphs
S002	S007	TRUE	TRUE	0	0	1	1	none	6.9619162525e-05
S002	S021	TRUE	TRUE	0	0	1	1	none	1.45452013756e-05
S007	S021	TRUE	TRUE	0	0	1	1	none	7.24927887466e-05
S002	S024	TRUE	TRUE	0	0	1	1	none	1.34535328243e-05
S007	S024	TRUE	TRUE	0	0	1	1	none	7.14011201953e-05
S021	S024	TRUE	TRUE	0	0	1	1	none	6.7540036553e-06
S002	S025	TRUE	TRUE	0	0	1	1	none	1.9702317209e-05
S007	S025	TRUE	TRUE	0	0	1	1	none	7.4154698738e-05
S021	S025	TRUE	TRUE	0	0	1	1	none	2.25759434306e-05
S024	S025	TRUE	TRUE	0	0	1	1	none	2.14842748793e-05
S002	S026	TRUE	TRUE	0	0	1	1	none	1.6615945665e-05
S007	S026	TRUE	TRUE	0	0	1	1	none	7.1068327194e-05
S021	S026	TRUE	TRUE	0	0	1	1	none	1.94895718866e-05
S024	S026	TRUE	TRUE	0	0	1	1	none	1.83979033353e-05
S025	S026	TRUE	TRUE	0	0	1	1	none	1.6563391964e-05
S002	S038	TRUE	TRUE	0	0	1	1	none	7.41839994316e-05
S007	S038	TRUE	TRUE	0	0	1	1	none	5.59877717606e-05
S021	S038	TRUE	TRUE	0	0	1	1	none	7.70576256532e-05
S024	S038	TRUE	TRUE	0	0	1	1	none	7.59659571019e-05
S025	S038	TRUE	TRUE	0	0	1	1	none	7.87195356446e-05
S026	S038	TRUE	TRUE	0	0	1	1	none	7.56331641006e-05
S002	S039	TRUE	TRUE	0	0	1	1	none	1.34479701026e-05
S007	S039	TRUE	TRUE	0	0	1	1	none	7.13955574736e-05
S021	S039	TRUE	TRUE	0	0	1	1	none	5.605529171e-06
S024	S039	TRUE	TRUE	0	0	1	1	none	5.6567723823e-06
S025	S039	TRUE	TRUE	0	0	1	1	none	2.14787121576e-05
S026	S039	TRUE	TRUE	0	0	1	1	none	1.83923406136e-05
S038	S039	TRUE	TRUE	0	0	1	1	none	7.59603943802e-05
S002	S040	TRUE	TRUE	0	0	1	1	none	0.0001266455958703
S007	S040	TRUE	TRUE	0	0	1	1	none	0.0001255731542793
S021	S040	TRUE	TRUE	0	0	1	1	none	0.0001295192220919
S024	S040	TRUE	TRUE	0	0	1	1	none	0.0001284275535406
S025	S040	TRUE	TRUE	0	0	1	1	none	0.0001311811320833
S026	S040	TRUE	TRUE	0	0	1	1	none	0.0001280947605393
S038	S040	TRUE	TRUE	0	0	1	1	none	0.0001301379911859
S039	S040	TRUE	TRUE	0	0	1	1	none	0.0001284219908189
S002	S042	TRUE	TRUE	0	0	1	1	none	1.11938211536e-05
S007	S042	TRUE	TRUE	0	0	1	1	none	6.91414085246e-05
S021	S042	TRUE	TRUE	0	0	1	1	none	5.6372037472e-06
S024	S042	TRUE	TRUE	0	0	1	1	none	4.5455351959e-06
S025	S042	TRUE	TRUE	0	0	1	1	none	1.92245632086e-05
S026	S042	TRUE	TRUE	0	0	1	1	none	1.61381916646e-05
S038	S042	TRUE	TRUE	0	0	1	1	none	7.37062454312e-05
S039	S042	TRUE	TRUE	0	0	1	1	none	4.5399724742e-06
S040	S042	TRUE	TRUE	0	0	1	1	none	0.0001261678418699
S002	S071	TRUE	TRUE	0	0	1	1	none	0.00011751623215
S007	S071	TRUE	TRUE	0	0	1	1	none	0.000116443790559
S021	S071	TRUE	TRUE	0	0	1	1	none	0.0001203898583716
S024	S071	TRUE	TRUE	0	0	1	1	none	0.0001192981898203
S025	S071	TRUE	TRUE	0	0	1	1	none	0.000122051768363
S026	S071	TRUE	TRUE	0	0	1	1	none	0.000118965396819
S038	S071	TRUE	TRUE	0	0	1	1	none	0.0001210086274656
S039	S071	TRUE	TRUE	0	0	1	1	none	0.0001192926270986
S040	S071	TRUE	TRUE	0	0	1	1	none	3.72541205169e-05
S042	S071	TRUE	TRUE	0	0	1	1	none	0.0001170384781496
S002	S078	TRUE	TRUE	0	0	1	1	none	1.2743748859e-05
S007	S078	TRUE	TRUE	0	0	1	1	none	7.069133623e-05
S021	S078	TRUE	TRUE	0	0	1	1	none	1.00781012946e-05
S024	S078	TRUE	TRUE	0	0	1	1	none	8.9864327433e-06
S025	S078	TRUE	TRUE	0	0	1	1	none	2.0774490914e-05
S026	S078	TRUE	TRUE	0	0	1	1	none	1.768811937e-05
S038	S078	TRUE	TRUE	0	0	1	1	none	7.52561731366e-05
S039	S078	TRUE	TRUE	0	0	1	1	none	8.9808700216e-06
S040	S078	TRUE	TRUE	0	0	1	1	none	0.0001277177695753
S042	S078	TRUE	TRUE	0	0	1	1	none	6.7267210726e-06
S071	S078	TRUE	TRUE	0	0	1	1	none	0.000118588405855
S002	S081	TRUE	TRUE	0	0	1	1	none	1.25271704069e-05
S007	S081	TRUE	TRUE	0	0	1	1	none	7.04747577779e-05
S021	S081	TRUE	TRUE	0	0	1	1	none	5.8276412379e-06
S024	S081	TRUE	TRUE	0	0	1	1	none	3.2121859426e-06
S025	S081	TRUE	TRUE	0	0	1	1	none	2.05579124619e-05
S026	S081	TRUE	TRUE	0	0	1	1	none	1.74715409179e-05
S038	S081	TRUE	TRUE	0	0	1	1	none	7.50395946845e-05
S039	S081	TRUE	TRUE	0	0	1	1	none	4.7304099649e-06
S040	S081	TRUE	TRUE	0	0	1	1	none	0.0001275011911232
S042	S081	TRUE	TRUE	0	0	1	1	none	3.6191727785e-06
S071	S081	TRUE	TRUE	0	0	1	1	none	0.0001183718274029
S078	S081	TRUE	TRUE	0	0	1	1	none	8.0600703259e-06
S002	S085	TRUE	TRUE	0	0	1	1	none	0.0001102304692497
S007	S085	TRUE	TRUE	0	0	1	1	none	0.0001091580276587
S021	S085	TRUE	TRUE	0	0	1	1	none	0.0001131040954713
S024	S085	TRUE	TRUE	0	0	1	1	none	0.00011201242692
S025	S085	TRUE	TRUE	0	0	1	1	none	0.0001147660054627
S026	S085	TRUE	TRUE	0	0	1	1	none	0.0001116796339187
S038	S085	TRUE	TRUE	0	0	1	1	none	0.0001137228645653
S039	S085	TRUE	TRUE	0	0	1	1	none	0.0001120068641983
S040	S085	TRUE	TRUE	0	0	1	1	none	6.03819676206e-05
S042	S085	TRUE	TRUE	0	0	1	1	none	0.0001097527152493
S071	S085	TRUE	TRUE	0	0	1	1	none	5.12526039003e-05
S078	S085	TRUE	TRUE	0	0	1	1	none	0.0001113026429547
S081	S085	TRUE	TRUE	0	0	1	1	none	0.0001110860645026
S002	S087	TRUE	TRUE	0	0	1	1	none	0.0001172368829833
S007	S087	TRUE	TRUE	0	0	1	1	none	0.0001161644413923
S021	S087	TRUE	TRUE	0	0	1	1	none	0.0001201105092049
S024	S087	TRUE	TRUE	0	0	1	1	none	0.0001190188406536
S025	S087	TRUE	TRUE	0	0	1	1	none	0.0001217724191963
S026	S087	TRUE	TRUE	0	0	1	1	none	0.0001186860476523
S038	S087	TRUE	TRUE	0	0	1	1	none	0.0001207292782989
S039	S087	TRUE	TRUE	0	0	1	1	none	0.0001190132779319
S040	S087	TRUE	TRUE	0	0	1	1	none	6.73883813542e-05
S042	S087	TRUE	TRUE	0	0	1	1	none	0.0001167591289829
S071	S087	TRUE	TRUE	0	0	1	1	none	5.82590176339e-05
S078	S087	TRUE	TRUE	0	0	1	1	none	0.0001183090566883
S081	S087	TRUE	TRUE	0	0	1	1	none	0.0001180924782362
S085	S087	TRUE	TRUE	0	0	1	1	none	1.72205845936e-05
S002	S093	TRUE	TRUE	0	0	1	1	none	9.30597031607e-05
S007	S093	TRUE	TRUE	0	0	1	1	none	9.19872615697e-05
S021	S093	TRUE	TRUE	0	0	1	1	none	9.59333293823e-05
S024	S093	TRUE	TRUE	0	0	1	1	none	9.4841660831e-05
S025	S093	TRUE	TRUE	0	0	1	1	none	9.75952393737e-05
S026	S093	TRUE	TRUE	0	0	1	1	none	9.45088678297e-05
S038	S093	TRUE	TRUE	0	0	1	1	none	9.65520984763e-05
S039	S093	TRUE	TRUE	0	0	1	1	none	9.48360981093e-05
S040	S093	TRUE	TRUE	0	0	1	1	none	3.61223947276e-05
S042	S093	TRUE	TRUE	0	0	1	1	none	9.25819491603e-05
S071	S093	TRUE	TRUE	0	0	1	1	none	2.69930310073e-05
S078	S093	TRUE	TRUE	0	0	1	1	none	9.41318768657e-05
S081	S093	TRUE	TRUE	0	0	1	1	none	9.39152984136e-05
S085	S093	TRUE	TRUE	0	0	1	1	none	2.6796074911e-05
S087	S093	TRUE	TRUE	0	0	1	1	none	3.38024886446e-05
S002	S097	TRUE	TRUE	0	0	1	1	none	1.8981294662e-05
S007	S097	TRUE	TRUE	0	0	1	1	none	7.3433676191e-05
S021	S097	TRUE	TRUE	0	0	1	1	none	2.18549208836e-05
S024	S097	TRUE	TRUE	0	0	1	1	none	2.07632523323e-05
S025	S097	TRUE	TRUE	0	0	1	1	none	4.762621003e-06
S026	S097	TRUE	TRUE	0	0	1	1	none	1.5842369417e-05
S038	S097	TRUE	TRUE	0	0	1	1	none	7.79985130976e-05
S039	S097	TRUE	TRUE	0	0	1	1	none	2.07576896106e-05
S040	S097	TRUE	TRUE	0	0	1	1	none	0.0001304601095363
S042	S097	TRUE	TRUE	0	0	1	1	none	1.85035406616e-05
S071	S097	TRUE	TRUE	0	0	1	1	none	0.000121330745816
S078	S097	TRUE	TRUE	0	0	1	1	none	2.0053468367e-05
S081	S097	TRUE	TRUE	0	0	1	1	none	1.98368899149e-05
S085	S097	TRUE	TRUE	0	0	1	1	none	0.0001140449829157
S087	S097	TRUE	TRUE	0	0	1	1	none	0.0001210513966493
S093	S097	TRUE	TRUE	0	0	1	1	none	9.68742168267e-05
S002	S102	TRUE	TRUE	0	0	1	1	none	0.0001260408549857
S007	S102	TRUE	TRUE	0	0	1	1	none	0.0001249684133947
S021	S102	TRUE	TRUE	0	0	1	1	none	0.0001289144812073
S024	S102	TRUE	TRUE	0	0	1	1	none	0.000127822812656
S025	S102	TRUE	TRUE	0	0	1	1	none	0.0001305763911987
S026	S102	TRUE	TRUE	0	0	1	1	none	0.0001274900196547
S038	S102	TRUE	TRUE	0	0	1	1	none	0.0001295332503013
S039	S102	TRUE	TRUE	0	0	1	1	none	0.0001278172499343
S040	S102	TRUE	TRUE	0	0	1	1	none	5.0483111726e-06
S042	S102	TRUE	TRUE	0	0	1	1	none	0.0001255631009853
S071	S102	TRUE	TRUE	0	0	1	1	none	3.66493796323e-05
S078	S102	TRUE	TRUE	0	0	1	1	none	0.0001271130286907
S081	S102	TRUE	TRUE	0	0	1	1	none	0.0001268964502386
S085	S102	TRUE	TRUE	0	0	1	1	none	5.9777226736e-05
S087	S102	TRUE	TRUE	0	0	1	1	none	6.67836404696e-05
S093	S102	TRUE	TRUE	0	0	1	1	none	3.5517653843e-05
S097	S102	TRUE	TRUE	0	0	1	1	none	0.0001298553686517
S002	S106	TRUE	TRUE	0	0	1	1	none	9.873179068e-06
S007	S106	TRUE	TRUE	0	0	1	1	none	7.0561067295e-05
S021	S106	TRUE	TRUE	0	0	1	1	none	1.54871061456e-05
S024	S106	TRUE	TRUE	0	0	1	1	none	1.43954375943e-05
S025	S106	TRUE	TRUE	0	0	1	1	none	2.0644221979e-05
S026	S106	TRUE	TRUE	0	0	1	1	none	1.7557850435e-05
S038	S106	TRUE	TRUE	0	0	1	1	none	7.51259042016e-05
S039	S106	TRUE	TRUE	0	0	1	1	none	1.43898748726e-05
S040	S106	TRUE	TRUE	0	0	1	1	none	0.0001275875006403
S042	S106	TRUE	TRUE	0	0	1	1	none	1.21357259236e-05
S071	S106	TRUE	TRUE	0	0	1	1	none	0.00011845813692
S078	S106	TRUE	TRUE	0	0	1	1	none	1.3685653629e-05
S081	S106	TRUE	TRUE	0	0	1	1	none	1.34690751769e-05
S085	S106	TRUE	TRUE	0	0	1	1	none	0.0001111723740197
S087	S106	TRUE	TRUE	0	0	1	1	none	0.0001181787877533
S093	S106	TRUE	TRUE	0	0	1	1	none	9.40016079307e-05
S097	S106	TRUE	TRUE	0	0	1	1	none	1.9923199432e-05
S102	S106	TRUE	TRUE	0	0	1	1	none	0.0001269827597557
S002	S130	TRUE	TRUE	0	0	1	1	none	0.0001172875352056
S007	S130	TRUE	TRUE	0	0	1	1	none	0.0001162150936146
S021	S130	TRUE	TRUE	0	0	1	1	none	0.0001201611614272
S024	S130	TRUE	TRUE	0	0	1	1	none	0.0001190694928759
S025	S130	TRUE	TRUE	0	0	1	1	none	0.0001218230714186
S026	S130	TRUE	TRUE	0	0	1	1	none	0.0001187366998746
S038	S130	TRUE	TRUE	0	0	1	1	none	0.0001207799305212
S039	S130	TRUE	TRUE	0	0	1	1	none	0.0001190639301542
S040	S130	TRUE	TRUE	0	0	1	1	none	6.74390335765e-05
S042	S130	TRUE	TRUE	0	0	1	1	none	0.0001168097812052
S071	S130	TRUE	TRUE	0	0	1	1	none	5.83096698562e-05
S078	S130	TRUE	TRUE	0	0	1	1	none	0.0001183597089106
S081	S130	TRUE	TRUE	0	0	1	1	none	0.0001181431304585
S085	S130	TRUE	TRUE	0	0	1	1	none	1.72712368159e-05
S087	S130	TRUE	TRUE	0	0	1	1	none	3.7354524583e-06
S093	S130	TRUE	TRUE	0	0	1	1	none	3.38531408669e-05
S097	S130	TRUE	TRUE	0	0	1	1	none	0.0001211020488716
S102	S130	TRUE	TRUE	0	0	1	1	none	6.68342926919e-05
S106	S130	TRUE	TRUE	0	0	1	1	none	0.0001182294399756
S002	T009	FALSE	FALSE	0	0	1	1	none	2.46639489165e-05
S007	T009	FALSE	FALSE	0	0	1	1	none	7.91163304455e-05
S021	T009	FALSE	FALSE	0	0	1	1	none	2.75375751381e-05
S024	T009	FALSE	FALSE	0	0	1	1	none	2.64459065868e-05
S025	T009	FALSE	FALSE	0	0	1	1	none	2.46113952155e-05
S026	T009	FALSE	FALSE	0	0	1	1	none	1.79391343715e-05
S038	T009	FALSE	FALSE	0	0	1	1	none	8.36811673521e-05
S039	T009	FALSE	FALSE	0	0	1	1	none	2.64403438651e-05
S040	T009	FALSE	FALSE	0	0	1	1	none	0.0001361427637908
S042	T009	FALSE	FALSE	0	0	1	1	none	2.41861949161e-05
S071	T009	FALSE	FALSE	0	0	1	1	none	0.0001270134000705
S078	T009	FALSE	FALSE	0	0	1	1	none	2.57361226215e-05
S081	T009	FALSE	FALSE	0	0	1	1	none	2.55195441694e-05
S085	T009	FALSE	FALSE	0	0	1	1	none	0.0001197276371702
S087	T009	FALSE	FALSE	0	0	1	1	none	0.0001267340509038
S093	T009	FALSE	FALSE	0	0	1	1	none	0.0001025568710812
S097	T009	FALSE	FALSE	0	0	1	1	none	2.38903726685e-05
S102	T009	FALSE	FALSE	0	0	1	1	none	0.0001355380229062
S106	T009	FALSE	FALSE	0	0	1	1	none	2.56058536865e-05
S130	T009	FALSE	FALSE	0	0	1	1	none	0.0001267847031261
S002	T010	FALSE	FALSE	0	0	1	1	none	2.21906493566e-05
S007	T010	FALSE	FALSE	0	0	1	1	none	7.66430308856e-05
S021	T010	FALSE	FALSE	0	0	1	1	none	2.50642755782e-05
S024	T010	FALSE	FALSE	0	0	1	1	none	2.39726070269e-05
S025	T010	FALSE	FALSE	0	0	1	1	none	2.21380956556e-05
S026	T010	FALSE	FALSE	0	0	1	1	none	1.54658348116e-05
S038	T010	FALSE	FALSE	0	0	1	1	none	8.12078677922e-05
S039	T010	FALSE	FALSE	0	0	1	1	none	2.39670443052e-05
S040	T010	FALSE	FALSE	0	0	1	1	none	0.0001336694642309
S042	T010	FALSE	FALSE	0	0	1	1	none	2.17128953562e-05
S071	T010	FALSE	FALSE	0	0	1	1	none	0.0001245401005106
S078	T010	FALSE	FALSE	0	0	1	1	none	2.32628230616e-05
S081	T010	FALSE	FALSE	0	0	1	1	none	2.30462446095e-05
S085	T010	FALSE	FALSE	0	0	1	1	none	0.0001172543376103
S087	T010	FALSE	FALSE	0	0	1	1	none	0.0001242607513439
S093	T010	FALSE	FALSE	0	0	1	1	none	0.0001000835715213
S097	T010	FALSE	FALSE	0	0	1	1	none	2.14170731086e-05
S102	T010	FALSE	FALSE	0	0	1	1	none	0.0001330647233463
S106	T010	FALSE	FALSE	0	0	1	1	none	2.31325541266e-05
S130	T010	FALSE	FALSE	0	0	1	1	none	0.0001243114035662
T009	T010	FALSE	FALSE	0	0	1	1	none	5.2526663185e-06
S002	T013	FALSE	FALSE	0	0	1	1	none	8.04561337968e-05
S007	T013	FALSE	FALSE	0	0	1	1	none	6.22599061258e-05
S021	T013	FALSE	FALSE	0	0	1	1	none	8.33297600184e-05
S024	T013	FALSE	FALSE	0	0	1	1	none	8.22380914671e-05
S025	T013	FALSE	FALSE	0	0	1	1	none	8.49916700098e-05
S026	T013	FALSE	FALSE	0	0	1	1	none	8.19052984658e-05
S038	T013	FALSE	FALSE	0	0	1	1	none	1.05919396898e-05
S039	T013	FALSE	FALSE	0	0	1	1	none	8.22325287454e-05
S040	T013	FALSE	FALSE	0	0	1	1	none	0.0001364101255511
S042	T013	FALSE	FALSE	0	0	1	1	none	7.99783797964e-05
S071	T013	FALSE	FALSE	0	0	1	1	none	0.0001272807618308
S078	T013	FALSE	FALSE	0	0	1	1	none	8.15283075018e-05
S081	T013	FALSE	FALSE	0	0	1	1	none	8.13117290497e-05
S085	T013	FALSE	FALSE	0	0	1	1	none	0.0001199949989305
S087	T013	FALSE	FALSE	0	0	1	1	none	0.0001270014126641
S093	T013	FALSE	FALSE	0	0	1	1	none	0.0001028242328415
S097	T013	FALSE	FALSE	0	0	1	1	none	8.42706474628e-05
S102	T013	FALSE	FALSE	0	0	1	1	none	0.0001358053846665
S106	T013	FALSE	FALSE	0	0	1	1	none	8.13980385668e-05
S130	T013	FALSE	FALSE	0	0	1	1	none	0.0001270520648864
T009	T013	FALSE	FALSE	0	0	1	1	none	8.99533017173e-05
T010	T013	FALSE	FALSE	0	0	1	1	none	8.74800021574e-05
S002	T014	TRUE	TRUE	0	0	1	1	none	1.17153742823e-05
S007	T014	TRUE	TRUE	0	0	1	1	none	6.96629616533e-05
S021	T014	TRUE	TRUE	0	0	1	1	none	6.1587568759e-06
S024	T014	TRUE	TRUE	0	0	1	1	none	5.0670883246e-06
S025	T014	TRUE	TRUE	0	0	1	1	none	1.97461163373e-05
S026	T014	TRUE	TRUE	0	0	1	1	none	1.66597447933e-05
S038	T014	TRUE	TRUE	0	0	1	1	none	7.42277985599e-05
S039	T014	TRUE	TRUE	0	0	1	1	none	5.0615256029e-06
S040	T014	TRUE	TRUE	0	0	1	1	none	0.0001266893949986
S042	T014	TRUE	TRUE	0	0	1	1	none	1.6644648913e-06
S071	T014	TRUE	TRUE	0	0	1	1	none	0.0001175600312783
S078	T014	TRUE	TRUE	0	0	1	1	none	7.2482742013e-06
S081	T014	TRUE	TRUE	0	0	1	1	none	4.1407259072e-06
S085	T014	TRUE	TRUE	0	0	1	1	none	0.000110274268378
S087	T014	TRUE	TRUE	0	0	1	1	none	0.0001172806821116
S093	T014	TRUE	TRUE	0	0	1	1	none	9.3103502289e-05
S097	T014	TRUE	TRUE	0	0	1	1	none	1.90250937903e-05
S102	T014	TRUE	TRUE	0	0	1	1	none	0.000126084654114
S106	T014	TRUE	TRUE	0	0	1	1	none	1.26572790523e-05
S130	T014	TRUE	TRUE	0	0	1	1	none	0.0001173313343339
T009	T014	FALSE	FALSE	0	0	1	1	none	2.47077480448e-05
T010	T014	FALSE	FALSE	0	0	1	1	none	2.22344484849e-05
T013	T014	FALSE	FALSE	0	0	1	1	none	8.04999329251e-05
S002	T020	TRUE	TRUE	0	0	1	1	none	7.60425771986e-05
S007	T020	TRUE	TRUE	0	0	1	1	none	5.78463495276e-05
S021	T020	TRUE	TRUE	0	0	1	1	none	7.89162034202e-05
S024	T020	TRUE	TRUE	0	0	1	1	none	7.78245348689e-05
S025	T020	TRUE	TRUE	0	0	1	1	none	8.05781134116e-05
S026	T020	TRUE	TRUE	0	0	1	1	none	7.74917418676e-05
S038	T020	TRUE	TRUE	0	0	1	1	none	5.035471329e-06
S039	T020	TRUE	TRUE	0	0	1	1	none	7.78189721472e-05
S040	T020	TRUE	TRUE	0	0	1	1	none	0.0001319965689529
S042	T020	TRUE	TRUE	0	0	1	1	none	7.55648231982e-05
S071	T020	TRUE	TRUE	0	0	1	1	none	0.0001228672052326
S078	T020	TRUE	TRUE	0	0	1	1	none	7.71147509036e-05
S081	T020	TRUE	TRUE	0	0	1	1	none	7.68981724515e-05
S085	T020	TRUE	TRUE	0	0	1	1	none	0.0001155814423323
S087	T020	TRUE	TRUE	0	0	1	1	none	0.0001225878560659
S093	T020	TRUE	TRUE	0	0	1	1	none	9.84106762433e-05
S097	T020	TRUE	TRUE	0	0	1	1	none	7.98570908646e-05
S102	T020	TRUE	TRUE	0	0	1	1	none	0.0001313918280683
S106	T020	TRUE	TRUE	0	0	1	1	none	7.69844819686e-05
S130	T020	TRUE	TRUE	0	0	1	1	none	0.0001226385082882
T009	T020	FALSE	FALSE	0	0	1	1	none	8.55397451191e-05
T010	T020	FALSE	FALSE	0	0	1	1	none	8.30664455592e-05
T013	T020	FALSE	FALSE	0	0	1	1	none	1.24505174568e-05
T014	T020	TRUE	TRUE	0	0	1	1	none	7.60863763269e-05
S002	T021	FALSE	FALSE	0	0	1	1	none	2.32217814605e-05
S007	T021	FALSE	FALSE	0	0	1	1	none	7.76741629895e-05
S021	T021	FALSE	FALSE	0	0	1	1	none	2.60954076821e-05
S024	T021	FALSE	FALSE	0	0	1	1	none	2.50037391308e-05
S025	T021	FALSE	FALSE	0	0	1	1	none	2.31692277595e-05
S026	T021	FALSE	FALSE	0	0	1	1	none	1.64969669155e-05
S038	T021	FALSE	FALSE	0	0	1	1	none	8.22389998961e-05
S039	T021	FALSE	FALSE	0	0	1	1	none	2.49981764091e-05
S040	T021	FALSE	FALSE	0	0	1	1	none	0.0001347005963348
S042	T021	FALSE	FALSE	0	0	1	1	none	2.27440274601e-05
S071	T021	FALSE	FALSE	0	0	1	1	none	0.0001255712326145
S078	T021	FALSE	FALSE	0	0	1	1	none	2.42939551655e-05
S081	T021	FALSE	FALSE	0	0	1	1	none	2.40773767134e-05
S085	T021	FALSE	FALSE	0	0	1	1	none	0.0001182854697142
S087	T021	FALSE	FALSE	0	0	1	1	none	0.0001252918834478
S093	T021	FALSE	FALSE	0	0	1	1	none	0.0001011147036252
S097	T021	FALSE	FALSE	0	0	1	1	none	2.24482052125e-05
S102	T021	FALSE	FALSE	0	0	1	1	none	0.0001340958554502
S106	T021	FALSE	FALSE	0	0	1	1	none	2.41636862305e-05
S130	T021	FALSE	FALSE	0	0	1	1	none	0.0001253425356701
T009	T021	FALSE	FALSE	0	0	1	1	none	6.2837984224e-06
T010	T021	FALSE	FALSE	0	0	1	1	none	2.6675870999e-06
T013	T021	FALSE	FALSE	0	0	1	1	none	8.85111342613e-05
T014	T021	FALSE	FALSE	0	0	1	1	none	2.32655805888e-05
T020	T021	FALSE	FALSE	0	0	1	1	none	8.40975776631e-05
S002	T028	TRUE	TRUE	0	0	1	1	none	6.75700184343e-05
S007	T028	TRUE	TRUE	0	0	1	1	none	3.71012102093e-05
S021	T028	TRUE	TRUE	0	0	1	1	none	7.04436446559e-05
S024	T028	TRUE	TRUE	0	0	1	1	none	6.93519761046e-05
S025	T028	TRUE	TRUE	0	0	1	1	none	7.21055546473e-05
S026	T028	TRUE	TRUE	0	0	1	1	none	6.90191831033e-05
S038	T028	TRUE	TRUE	0	0	1	1	none	5.39386276699e-05
S039	T028	TRUE	TRUE	0	0	1	1	none	6.93464133829e-05
S040	T028	TRUE	TRUE	0	0	1	1	none	0.0001235240101886
S042	T028	TRUE	TRUE	0	0	1	1	none	6.70922644339e-05
S071	T028	TRUE	TRUE	0	0	1	1	none	0.0001143946464683
S078	T028	TRUE	TRUE	0	0	1	1	none	6.86421921393e-05
S081	T028	TRUE	TRUE	0	0	1	1	none	6.84256136872e-05
S085	T028	TRUE	TRUE	0	0	1	1	none	0.000107108883568
S087	T028	TRUE	TRUE	0	0	1	1	none	0.0001141152973016
S093	T028	TRUE	TRUE	0	0	1	1	none	8.9938117479e-05
S097	T028	TRUE	TRUE	0	0	1	1	none	7.13845321003e-05
S102	T028	TRUE	TRUE	0	0	1	1	none	0.000122919269304
S106	T028	TRUE	TRUE	0	0	1	1	none	6.85119232043e-05
S130	T028	TRUE	TRUE	0	0	1	1	none	0.0001141659495239
T009	T028	FALSE	FALSE	0	0	1	1	none	7.70671863548e-05
T010	T028	FALSE	FALSE	0	0	1	1	none	7.45938867949e-05
T013	T028	FALSE	FALSE	0	0	1	1	none	6.02107620351e-05
T014	T028	TRUE	TRUE	0	0	1	1	none	6.76138175626e-05
T020	T028	TRUE	TRUE	0	0	1	1	none	5.57972054369e-05
T021	T028	FALSE	FALSE	0	0	1	1	none	7.56250188988e-05
S002	T035a	TRUE	TRUE	0	0	1	1	none	0.000118037404818
S007	T035a	TRUE	TRUE	0	0	1	1	none	0.000116964963227
S021	T035a	TRUE	TRUE	0	0	1	1	none	0.0001209110310396
S024	T035a	TRUE	TRUE	0	0	1	1	none	0.0001198193624883
S025	T035a	TRUE	TRUE	0	0	1	1	none	0.000122572941031
S026	T035a	TRUE	TRUE	0	0	1	1	none	0.000119486569487
S038	T035a	TRUE	TRUE	0	0	1	1	none	0.0001215298001336
S039	T035a	TRUE	TRUE	0	0	1	1	none	0.0001198137997666
S040	T035a	TRUE	TRUE	0	0	1	1	none	6.81889031889e-05
S042	T035a	TRUE	TRUE	0	0	1	1	none	0.0001175596508176
S071	T035a	TRUE	TRUE	0	0	1	1	none	5.90595394686e-05
S078	T035a	TRUE	TRUE	0	0	1	1	none	0.000119109578523
S081	T035a	TRUE	TRUE	0	0	1	1	none	0.0001188930000709
S085	T035a	TRUE	TRUE	0	0	1	1	none	1.80211064283e-05
S087	T035a	TRUE	TRUE	0	0	1	1	none	5.6282338333e-06
S093	T035a	TRUE	TRUE	0	0	1	1	none	3.46030104793e-05
S097	T035a	TRUE	TRUE	0	0	1	1	none	0.000121851918484
S102	T035a	TRUE	TRUE	0	0	1	1	none	6.75841623043e-05
S106	T035a	TRUE	TRUE	0	0	1	1	none	0.000118979309588
S130	T035a	TRUE	TRUE	0	0	1	1	none	5.6788860556e-06
T009	T035a	FALSE	FALSE	0	0	1	1	none	0.0001275345727385
T010	T035a	FALSE	FALSE	0	0	1	1	none	0.0001250612731786
T013	T035a	FALSE	FALSE	0	0	1	1	none	0.0001278019344988
T014	T035a	TRUE	TRUE	0	0	1	1	none	0.0001180812039463
T020	T035a	TRUE	TRUE	0	0	1	1	none	0.0001233883779006
T021	T035a	FALSE	FALSE	0	0	1	1	none	0.0001260924052825
T028	T035a	TRUE	TRUE	0	0	1	1	none	0.0001149158191363
S002	T035b	TRUE	TRUE	0	0	1	1	none	2.08009659773e-05
S007	T035b	TRUE	TRUE	0	0	1	1	none	7.52533475063e-05
S021	T035b	TRUE	TRUE	0	0	1	1	none	2.36745921989e-05
S024	T035b	TRUE	TRUE	0	0	1	1	none	2.25829236476e-05
S025	T035b	TRUE	TRUE	0	0	1	1	none	2.07484122763e-05
S026	T035b	TRUE	TRUE	0	0	1	1	none	1.40761514323e-05
S038	T035b	TRUE	TRUE	0	0	1	1	none	7.98181844129e-05
S039	T035b	TRUE	TRUE	0	0	1	1	none	2.25773609259e-05
S040	T035b	TRUE	TRUE	0	0	1	1	none	0.0001322797808516
S042	T035b	TRUE	TRUE	0	0	1	1	none	2.03232119769e-05
S071	T035b	TRUE	TRUE	0	0	1	1	none	0.0001231504171313
S078	T035b	TRUE	TRUE	0	0	1	1	none	2.18731396823e-05
S081	T035b	TRUE	TRUE	0	0	1	1	none	2.16565612302e-05
S085	T035b	TRUE	TRUE	0	0	1	1	none	0.000115864654231
S087	T035b	TRUE	TRUE	0	0	1	1	none	0.0001228710679646
S093	T035b	TRUE	TRUE	0	0	1	1	none	9.8693888142e-05
S097	T035b	TRUE	TRUE	0	0	1	1	none	2.00273897293e-05
S102	T035b	TRUE	TRUE	0	0	1	1	none	0.000131675039967
S106	T035b	TRUE	TRUE	0	0	1	1	none	2.17428707473e-05
S130	T035b	TRUE	TRUE	0	0	1	1	none	0.0001229217201869
T009	T035b	FALSE	FALSE	0	0	1	1	none	5.0058947018e-06
T010	T035b	FALSE	FALSE	0	0	1	1	none	2.5325951419e-06
T013	T035b	FALSE	FALSE	0	0	1	1	none	8.60903187781e-05
T014	T035b	TRUE	TRUE	0	0	1	1	none	2.08447651056e-05
T020	T035b	TRUE	TRUE	0	0	1	1	none	8.16767621799e-05
T021	T035b	FALSE	FALSE	0	0	1	1	none	3.5637272458e-06
T028	T035b	TRUE	TRUE	0	0	1	1	none	7.32042034156e-05
T035a	T035b	TRUE	TRUE	0	0	1	1	none	0.0001236715897993
S002	T040	TRUE	TRUE	0	0	1	1	none	1.56353079536e-05
S007	T040	TRUE	TRUE	0	0	1	1	none	7.35828953246e-05
S021	T040	TRUE	TRUE	0	0	1	1	none	8.9357787846e-06
S024	T040	TRUE	TRUE	0	0	1	1	none	6.3203234893e-06
S025	T040	TRUE	TRUE	0	0	1	1	none	2.36660500086e-05
S026	T040	TRUE	TRUE	0	0	1	1	none	2.05796784646e-05
S038	T040	TRUE	TRUE	0	0	1	1	none	7.81477322312e-05
S039	T040	TRUE	TRUE	0	0	1	1	none	7.8385475116e-06
S040	T040	TRUE	TRUE	0	0	1	1	none	0.0001306093286699
S042	T040	TRUE	TRUE	0	0	1	1	none	6.7273103252e-06
S071	T040	TRUE	TRUE	0	0	1	1	none	0.0001214799649496
S078	T040	TRUE	TRUE	0	0	1	1	none	1.11682078726e-05
S081	T040	TRUE	TRUE	0	0	1	1	none	4.2510493093e-06
S085	T040	TRUE	TRUE	0	0	1	1	none	0.0001141942020493
S087	T040	TRUE	TRUE	0	0	1	1	none	0.0001212006157829
S093	T040	TRUE	TRUE	0	0	1	1	none	9.70234359603e-05
S097	T040	TRUE	TRUE	0	0	1	1	none	2.29450274616e-05
S102	T040	TRUE	TRUE	0	0	1	1	none	0.0001300045877853
S106	T040	TRUE	TRUE	0	0	1	1	none	1.65772127236e-05
S130	T040	TRUE	TRUE	0	0	1	1	none	0.0001212512680052
T009	T040	FALSE	FALSE	0	0	1	1	none	2.86276817161e-05
T010	T040	FALSE	FALSE	0	0	1	1	none	2.61543821562e-05
T013	T040	FALSE	FALSE	0	0	1	1	none	8.44198665964e-05
T014	T040	TRUE	TRUE	0	0	1	1	none	7.2488634539e-06
T020	T040	TRUE	TRUE	0	0	1	1	none	8.00063099982e-05
T021	T040	FALSE	FALSE	0	0	1	1	none	2.71855142601e-05
T028	T040	TRUE	TRUE	0	0	1	1	none	7.15337512339e-05
T035a	T040	TRUE	TRUE	0	0	1	1	none	0.0001220011376176
T035b	T040	TRUE	TRUE	0	0	1	1	none	2.47646987769e-05
S002	T056	FALSE	FALSE	0	0	1	1	none	2.92495205593e-05
S007	T056	FALSE	FALSE	0	0	1	1	none	8.37019020883e-05
S021	T056	FALSE	FALSE	0	0	1	1	none	3.21231467809e-05
S024	T056	FALSE	FALSE	0	0	1	1	none	3.10314782296e-05
S025	T056	FALSE	FALSE	0	0	1	1	none	2.91969668583e-05
S026	T056	FALSE	FALSE	0	0	1	1	none	2.25247060143e-05
S038	T056	FALSE	FALSE	0	0	1	1	none	8.82667389949e-05
S039	T056	FALSE	FALSE	0	0	1	1	none	3.10259155079e-05
S040	T056	FALSE	FALSE	0	0	1	1	none	0.0001407283354336
S042	T056	FALSE	FALSE	0	0	1	1	none	2.87717665589e-05
S071	T056	FALSE	FALSE	0	0	1	1	none	0.0001315989717133
S078	T056	FALSE	FALSE	0	0	1	1	none	3.03216942643e-05
S081	T056	FALSE	FALSE	0	0	1	1	none	3.01051158122e-05
S085	T056	FALSE	FALSE	0	0	1	1	none	0.000124313208813
S087	T056	FALSE	FALSE	0	0	1	1	none	0.0001313196225466
S093	T056	FALSE	FALSE	0	0	1	1	none	0.000107142442724
S097	T056	FALSE	FALSE	0	0	1	1	none	2.84759443113e-05
S102	T056	FALSE	FALSE	0	0	1	1	none	0.000140123594549
S106	T056	FALSE	FALSE	0	0	1	1	none	3.01914253293e-05
S130	T056	FALSE	FALSE	0	0	1	1	none	0.0001313702747689
T009	T056	TRUE	TRUE	1	0	1	1	anc	1.156836355e-06
T010	T056	FALSE	FALSE	0	0	1	1	none	9.8382379613e-06
T013	T056	FALSE	FALSE	0	0	1	1	none	9.45388733601e-05
T014	T056	FALSE	FALSE	0	0	1	1	none	2.92933196876e-05
T020	T056	FALSE	FALSE	0	0	1	1	none	9.01253167619e-05
T021	T056	FALSE	FALSE	0	0	1	1	none	1.08693700652e-05
T028	T056	FALSE	FALSE	0	0	1	1	none	8.16527579976e-05
T035a	T056	FALSE	FALSE	0	0	1	1	none	0.0001321201443813
T035b	T056	FALSE	FALSE	0	0	1	1	none	9.5914663446e-06
T040	T056	FALSE	FALSE	0	0	1	1	none	3.32132533589e-05
S002	T059	TRUE	TRUE	0	0	1	1	none	0.0001281241136987
S007	T059	TRUE	TRUE	0	0	1	1	none	0.0001270516721077
S021	T059	TRUE	TRUE	0	0	1	1	none	0.0001309977399203
S024	T059	TRUE	TRUE	0	0	1	1	none	0.000129906071369
S025	T059	TRUE	TRUE	0	0	1	1	none	0.0001326596499117
S026	T059	TRUE	TRUE	0	0	1	1	none	0.0001295732783677
S038	T059	TRUE	TRUE	0	0	1	1	none	0.0001316165090143
S039	T059	TRUE	TRUE	0	0	1	1	none	0.0001299005086473
S040	T059	TRUE	TRUE	0	0	1	1	none	3.7643413536e-06
S042	T059	TRUE	TRUE	0	0	1	1	none	0.0001276463596983
S071	T059	TRUE	TRUE	0	0	1	1	none	3.87326383453e-05
S078	T059	TRUE	TRUE	0	0	1	1	none	0.0001291962874037
S081	T059	TRUE	TRUE	0	0	1	1	none	0.0001289797089516
S085	T059	TRUE	TRUE	0	0	1	1	none	6.1860485449e-05
S087	T059	TRUE	TRUE	0	0	1	1	none	6.88668991826e-05
S093	T059	TRUE	TRUE	0	0	1	1	none	3.7600912556e-05
S097	T059	TRUE	TRUE	0	0	1	1	none	0.0001319386273647
S102	T059	TRUE	TRUE	0	0	1	1	none	6.526829001e-06
S106	T059	TRUE	TRUE	0	0	1	1	none	0.0001290660184687
S130	T059	TRUE	TRUE	0	0	1	1	none	6.89175514049e-05
T009	T059	FALSE	FALSE	0	0	1	1	none	0.0001376212816192
T010	T059	FALSE	FALSE	0	0	1	1	none	0.0001351479820593
T013	T059	FALSE	FALSE	0	0	1	1	none	0.0001378886433795
T014	T059	TRUE	TRUE	0	0	1	1	none	0.000128167912827
T020	T059	TRUE	TRUE	0	0	1	1	none	0.0001334750867813
T021	T059	FALSE	FALSE	0	0	1	1	none	0.0001361791141632
T028	T059	TRUE	TRUE	0	0	1	1	none	0.000125002528017
T035a	T059	TRUE	TRUE	0	0	1	1	none	6.96674210173e-05
T035b	T059	TRUE	TRUE	0	0	1	1	none	0.00013375829868
T040	T059	TRUE	TRUE	0	0	1	1	none	0.0001320878464983
T056	T059	FALSE	FALSE	0	0	1	1	none	0.000142206853262
S002	T065	TRUE	TRUE	0	0	1	1	none	7.3900374368e-05
S007	T065	TRUE	TRUE	0	0	1	1	none	5.5704146697e-05
S021	T065	TRUE	TRUE	0	0	1	1	none	7.67740005896e-05
S024	T065	TRUE	TRUE	0	0	1	1	none	7.56823320383e-05
S025	T065	TRUE	TRUE	0	0	1	1	none	7.8435910581e-05
S026	T065	TRUE	TRUE	0	0	1	1	none	7.5349539037e-05
S038	T065	TRUE	TRUE	0	0	1	1	none	4.036180261e-06
S039	T065	TRUE	TRUE	0	0	1	1	none	7.56767693166e-05
S040	T065	TRUE	TRUE	0	0	1	1	none	0.0001298543661223
S042	T065	TRUE	TRUE	0	0	1	1	none	7.34226203676e-05
S071	T065	TRUE	TRUE	0	0	1	1	none	0.000120725002402
S078	T065	TRUE	TRUE	0	0	1	1	none	7.4972548073e-05
S081	T065	TRUE	TRUE	0	0	1	1	none	7.47559696209e-05
S085	T065	TRUE	TRUE	0	0	1	1	none	0.0001134392395017
S087	T065	TRUE	TRUE	0	0	1	1	none	0.0001204456532353
S093	T065	TRUE	TRUE	0	0	1	1	none	9.62684734127e-05
S097	T065	TRUE	TRUE	0	0	1	1	none	7.7714888034e-05
S102	T065	TRUE	TRUE	0	0	1	1	none	0.0001292496252377
S106	T065	TRUE	TRUE	0	0	1	1	none	7.4842279138e-05
S130	T065	TRUE	TRUE	0	0	1	1	none	0.0001204963054576
T009	T065	FALSE	FALSE	0	0	1	1	none	8.33975422885e-05
T010	T065	FALSE	FALSE	0	0	1	1	none	8.09242427286e-05
T013	T065	FALSE	FALSE	0	0	1	1	none	8.022491101e-06
T014	T065	TRUE	TRUE	0	0	1	1	none	7.39441734963e-05
T020	T065	TRUE	TRUE	0	0	1	1	none	5.894758028e-06
T021	T065	FALSE	FALSE	0	0	1	1	none	8.19553748325e-05
T028	T065	TRUE	TRUE	0	0	1	1	none	5.36550026063e-05
T035a	T065	TRUE	TRUE	0	0	1	1	none	0.00012124617507
T035b	T065	TRUE	TRUE	0	0	1	1	none	7.95345593493e-05
T040	T065	TRUE	TRUE	0	0	1	1	none	7.78641071676e-05
T056	T065	FALSE	FALSE	0	0	1	1	none	8.79831139313e-05
T059	T065	TRUE	TRUE	0	0	1	1	none	0.0001313328839507
S002	T069	TRUE	TRUE	0	0	1	1	none	0.0001359147254557
S007	T069	TRUE	TRUE	0	0	1	1	none	0.0001348422838647
S021	T069	TRUE	TRUE	0	0	1	1	none	0.0001387883516773
S024	T069	TRUE	TRUE	0	0	1	1	none	0.000137696683126
S025	T069	TRUE	TRUE	0	0	1	1	none	0.0001404502616687
S026	T069	TRUE	TRUE	0	0	1	1	none	0.0001373638901247
S038	T069	TRUE	TRUE	0	0	1	1	none	0.0001394071207713
S039	T069	TRUE	TRUE	0	0	1	1	none	0.0001376911204043
S040	T069	TRUE	TRUE	0	0	1	1	none	5.56526138226e-05
S042	T069	TRUE	TRUE	0	0	1	1	none	0.0001354369714553
S071	T069	TRUE	TRUE	0	0	1	1	none	2.18566740343e-05
S078	T069	TRUE	TRUE	0	0	1	1	none	0.0001369868991607
S081	T069	TRUE	TRUE	0	0	1	1	none	0.0001367703207086
S085	T069	TRUE	TRUE	0	0	1	1	none	6.9651097206e-05
S087	T069	TRUE	TRUE	0	0	1	1	none	7.66575109396e-05
S093	T069	TRUE	TRUE	0	0	1	1	none	4.5391524313e-05
S097	T069	TRUE	TRUE	0	0	1	1	none	0.0001397292391217
S102	T069	TRUE	TRUE	0	0	1	1	none	5.5047872938e-05
S106	T069	TRUE	TRUE	0	0	1	1	none	0.0001368566302257
S130	T069	TRUE	TRUE	0	0	1	1	none	7.67081631619e-05
T009	T069	FALSE	FALSE	0	0	1	1	none	0.0001454118933762
T010	T069	FALSE	FALSE	0	0	1	1	none	0.0001429385938163
T013	T069	FALSE	FALSE	0	0	1	1	none	0.0001456792551365
T014	T069	TRUE	TRUE	0	0	1	1	none	0.000135958524584
T020	T069	TRUE	TRUE	0	0	1	1	none	0.0001412656985383
T021	T069	FALSE	FALSE	0	0	1	1	none	0.0001439697259202
T028	T069	TRUE	TRUE	0	0	1	1	none	0.000132793139774
T035a	T069	TRUE	TRUE	0	0	1	1	none	7.74580327743e-05
T035b	T069	TRUE	TRUE	0	0	1	1	none	0.000141548910437
T040	T069	TRUE	TRUE	0	0	1	1	none	0.0001398784582553
T056	T069	FALSE	FALSE	0	0	1	1	none	0.000149997465019
T059	T069	TRUE	TRUE	0	0	1	1	none	5.7131131651e-05
T065	T069	TRUE	TRUE	0	0	1	1	none	0.0001391234957077
S002	T073	FALSE	FALSE	0	0	1	1	none	2.36582453838e-05
S007	T073	FALSE	FALSE	0	0	1	1	none	7.81106269128e-05
S021	T073	FALSE	FALSE	0	0	1	1	none	2.65318716054e-05
S024	T073	FALSE	FALSE	0	0	1	1	none	2.54402030541e-05
S025	T073	FALSE	FALSE	0	0	1	1	none	2.36056916828e-05
S026	T073	FALSE	FALSE	0	0	1	1	none	1.69334308388e-05
S038	T073	FALSE	FALSE	0	0	1	1	none	8.26754638194e-05
S039	T073	FALSE	FALSE	0	0	1	1	none	2.54346403324e-05
S040	T073	FALSE	FALSE	0	0	1	1	none	0.0001351370602581
S042	T073	FALSE	FALSE	0	0	1	1	none	2.31804913834e-05
S071	T073	FALSE	FALSE	0	0	1	1	none	0.0001260076965378
S078	T073	FALSE	FALSE	0	0	1	1	none	2.47304190888e-05
S081	T073	FALSE	FALSE	0	0	1	1	none	2.45138406367e-05
S085	T073	FALSE	FALSE	0	0	1	1	none	0.0001187219336375
S087	T073	FALSE	FALSE	0	0	1	1	none	0.0001257283473711
S093	T073	FALSE	FALSE	0	0	1	1	none	0.0001015511675485
S097	T073	FALSE	FALSE	0	0	1	1	none	2.28846691358e-05
S102	T073	FALSE	FALSE	0	0	1	1	none	0.0001345323193735
S106	T073	FALSE	FALSE	0	0	1	1	none	2.46001501538e-05
S130	T073	FALSE	FALSE	0	0	1	1	none	0.0001257789995934
T009	T073	FALSE	FALSE	0	0	1	1	none	6.7202623457e-06
T010	T073	FALSE	FALSE	0	0	1	1	none	3.1040510232e-06
T013	T073	FALSE	FALSE	0	0	1	1	none	8.89475981846e-05
T014	T073	FALSE	FALSE	0	0	1	1	none	2.37020445121e-05
T020	T073	FALSE	FALSE	0	0	1	1	none	8.45340415864e-05
T021	T073	TRUE	TRUE	0	0	1	1	none	1.8493596019e-06
T028	T073	FALSE	FALSE	0	0	1	1	none	7.60614828221e-05
T035a	T073	FALSE	FALSE	0	0	1	1	none	0.0001265288692058
T035b	T073	FALSE	FALSE	0	0	1	1	none	4.0001911691e-06
T040	T073	FALSE	FALSE	0	0	1	1	none	2.76219781834e-05
T056	T073	FALSE	FALSE	0	0	1	1	none	1.13058339885e-05
T059	T073	FALSE	FALSE	0	0	1	1	none	0.0001366155780865
T065	T073	FALSE	FALSE	0	0	1	1	none	8.23918387558e-05
T069	T073	FALSE	FALSE	0	0	1	1	none	0.0001444061898435
S002	T075	TRUE	TRUE	0	0	1	1	none	6.43261163017e-05
S007	T075	TRUE	TRUE	0	0	1	1	none	6.32536747107e-05
S021	T075	TRUE	TRUE	0	0	1	1	none	6.71997425233e-05
S024	T075	TRUE	TRUE	0	0	1	1	none	6.6108073972e-05
S025	T075	TRUE	TRUE	0	0	1	1	none	6.88616525147e-05
S026	T075	TRUE	TRUE	0	0	1	1	none	6.57752809707e-05
S038	T075	TRUE	TRUE	0	0	1	1	none	6.78185116173e-05
S039	T075	TRUE	TRUE	0	0	1	1	none	6.61025112503e-05
S040	T075	TRUE	TRUE	0	0	1	1	none	0.0001184610093526
S042	T075	TRUE	TRUE	0	0	1	1	none	6.38483623013e-05
S071	T075	TRUE	TRUE	0	0	1	1	none	0.0001093316456323
S078	T075	TRUE	TRUE	0	0	1	1	none	6.53982900067e-05
S081	T075	TRUE	TRUE	0	0	1	1	none	6.51817115546e-05
S085	T075	TRUE	TRUE	0	0	1	1	none	0.000102045882732
S087	T075	TRUE	TRUE	0	0	1	1	none	0.0001090522964656
S093	T075	TRUE	TRUE	0	0	1	1	none	8.4875116643e-05
S097	T075	TRUE	TRUE	0	0	1	1	none	6.81406299677e-05
S102	T075	TRUE	TRUE	0	0	1	1	none	0.000117856268468
S106	T075	TRUE	TRUE	0	0	1	1	none	6.52680210717e-05
S130	T075	TRUE	TRUE	0	0	1	1	none	0.0001091029486879
T009	T075	FALSE	FALSE	0	0	1	1	none	7.38232842222e-05
T010	T075	FALSE	FALSE	0	0	1	1	none	7.13499846623e-05
T013	T075	FALSE	FALSE	0	0	1	1	none	7.40906459825e-05
T014	T075	TRUE	TRUE	0	0	1	1	none	6.436991543e-05
T020	T075	TRUE	TRUE	0	0	1	1	none	6.96770893843e-05
T021	T075	FALSE	FALSE	0	0	1	1	none	7.23811167662e-05
T028	T075	TRUE	TRUE	0	0	1	1	none	6.120453062e-05
T035a	T075	TRUE	TRUE	0	0	1	1	none	0.0001098528183003
T035b	T075	TRUE	TRUE	0	0	1	1	none	6.9960301283e-05
T040	T075	TRUE	TRUE	0	0	1	1	none	6.82898491013e-05
T056	T075	FALSE	FALSE	0	0	1	1	none	7.8408855865e-05
T059	T075	TRUE	TRUE	0	0	1	1	none	0.000119939527181
T065	T075	TRUE	TRUE	0	0	1	1	none	6.75348865537e-05
T069	T075	TRUE	TRUE	0	0	1	1	none	0.000127730138938
T073	T075	FALSE	FALSE	0	0	1	1	none	7.28175806895e-05
S002	T077	FALSE	FALSE	0	0	1	1	none	2.36582453838e-05
S007	T077	FALSE	FALSE	0	0	1	1	none	7.81106269128e-05
S021	T077	FALSE	FALSE	0	0	1	1	none	2.65318716054e-05
S024	T077	FALSE	FALSE	0	0	1	1	none	2.54402030541e-05
S025	T077	FALSE	FALSE	0	0	1	1	none	2.36056916828e-05
S026	T077	FALSE	FALSE	0	0	1	1	none	1.69334308388e-05
S038	T077	FALSE	FALSE	0	0	1	1	none	8.26754638194e-05
S039	T077	FALSE	FALSE	0	0	1	1	none	2.54346403324e-05
S040	T077	FALSE	FALSE	0	0	1	1	none	0.0001351370602581
S042	T077	FALSE	FALSE	0	0	1	1	none	2.31804913834e-05
S071	T077	FALSE	FALSE	0	0	1	1	none	0.0001260076965378
S078	T077	FALSE	FALSE	0	0	1	1	none	2.47304190888e-05
S081	T077	FALSE	FALSE	0	0	1	1	none	2.45138406367e-05
S085	T077	FALSE	FALSE	0	0	1	1	none	0.0001187219336375
S087	T077	FALSE	FALSE	0	0	1	1	none	0.0001257283473711
S093	T077	FALSE	FALSE	0	0	1	1	none	0.0001015511675485
S097	T077	FALSE	FALSE	0	0	1	1	none	2.28846691358e-05
S102	T077	FALSE	FALSE	0	0	1	1	none	0.0001345323193735
S106	T077	FALSE	FALSE	0	0	1	1	none	2.46001501538e-05
S130	T077	FALSE	FALSE	0	0	1	1	none	0.0001257789995934
T009	T077	FALSE	FALSE	0	0	1	1	none	6.7202623457e-06
T010	T077	FALSE	FALSE	0	0	1	1	none	3.1040510232e-06
T013	T077	FALSE	FALSE	0	0	1	1	none	8.89475981846e-05
T014	T077	FALSE	FALSE	0	0	1	1	none	2.37020445121e-05
T020	T077	FALSE	FALSE	0	0	1	1	none	8.45340415864e-05
T021	T077	TRUE	TRUE	0	0	1	1	none	1.8493596019e-06
T028	T077	FALSE	FALSE	0	0	1	1	none	7.60614828221e-05
T035a	T077	FALSE	FALSE	0	0	1	1	none	0.0001265288692058
T035b	T077	FALSE	FALSE	0	0	1	1	none	4.0001911691e-06
T040	T077	FALSE	FALSE	0	0	1	1	none	2.76219781834e-05
T056	T077	FALSE	FALSE	0	0	1	1	none	1.13058339885e-05
T059	T077	FALSE	FALSE	0	0	1	1	none	0.0001366155780865
T065	T077	FALSE	FALSE	0	0	1	1	none	8.23918387558e-05
T069	T077	FALSE	FALSE	0	0	1	1	none	0.0001444061898435
T073	T077	TRUE	TRUE	0	0	1	1	none	1.1429117626e-06
T075	T077	FALSE	FALSE	0	0	1	1	none	7.28175806895e-05
S002	T087	FALSE	FALSE	0	0	1	1	none	2.42252625935e-05
S007	T087	FALSE	FALSE	0	0	1	1	none	7.86776441225e-05
S021	T087	FALSE	FALSE	0	0	1	1	none	2.70988888151e-05
S024	T087	FALSE	FALSE	0	0	1	1	none	2.60072202638e-05
S025	T087	FALSE	FALSE	0	0	1	1	none	2.41727088925e-05
S026	T087	FALSE	FALSE	0	0	1	1	none	1.75004480485e-05
S038	T087	FALSE	FALSE	0	0	1	1	none	8.32424810291e-05
S039	T087	FALSE	FALSE	0	0	1	1	none	2.60016575421e-05
S040	T087	FALSE	FALSE	0	0	1	1	none	0.0001357040774678
S042	T087	FALSE	FALSE	0	0	1	1	none	2.37475085931e-05
S071	T087	FALSE	FALSE	0	0	1	1	none	0.0001265747137475
S078	T087	FALSE	FALSE	0	0	1	1	none	2.52974362985e-05
S081	T087	FALSE	FALSE	0	0	1	1	none	2.50808578464e-05
S085	T087	FALSE	FALSE	0	0	1	1	none	0.0001192889508472
S087	T087	FALSE	FALSE	0	0	1	1	none	0.0001262953645808
S093	T087	FALSE	FALSE	0	0	1	1	none	0.0001021181847582
S097	T087	FALSE	FALSE	0	0	1	1	none	2.34516863455e-05
S102	T087	FALSE	FALSE	0	0	1	1	none	0.0001350993365832
S106	T087	FALSE	FALSE	0	0	1	1	none	2.51671673635e-05
S130	T087	FALSE	FALSE	0	0	1	1	none	0.0001263460168031
T009	T087	TRUE	TRUE	0	0	1	1	none	2.715632505e-06
T010	T087	FALSE	FALSE	0	0	1	1	none	4.8139799955e-06
T013	T087	FALSE	FALSE	0	0	1	1	none	8.95146153943e-05
T014	T087	FALSE	FALSE	0	0	1	1	none	2.42690617218e-05
T020	T087	FALSE	FALSE	0	0	1	1	none	8.51010587961e-05
T021	T087	FALSE	FALSE	0	0	1	1	none	5.8451120994e-06
T028	T087	FALSE	FALSE	0	0	1	1	none	7.66285000318e-05
T035a	T087	FALSE	FALSE	0	0	1	1	none	0.0001270958864155
T035b	T087	FALSE	FALSE	0	0	1	1	none	4.5672083788e-06
T040	T087	FALSE	FALSE	0	0	1	1	none	2.81889953931e-05
T056	T087	FALSE	FALSE	0	0	1	1	none	7.3012041478e-06
T059	T087	FALSE	FALSE	0	0	1	1	none	0.0001371825952962
T065	T087	FALSE	FALSE	0	0	1	1	none	8.29588559655e-05
T069	T087	FALSE	FALSE	0	0	1	1	none	0.0001449732070532
T073	T087	FALSE	FALSE	0	0	1	1	none	6.2815760227e-06
T075	T087	FALSE	FALSE	0	0	1	1	none	7.33845978992e-05
T077	T087	FALSE	FALSE	0	0	1	1	none	6.2815760227e-06
S002	T095	TRUE	TRUE	0	0	1	1	none	0.0001167826474736
S007	T095	TRUE	TRUE	0	0	1	1	none	0.0001157102058826
S021	T095	TRUE	TRUE	0	0	1	1	none	0.0001196562736952
S024	T095	TRUE	TRUE	0	0	1	1	none	0.0001185646051439
S025	T095	TRUE	TRUE	0	0	1	1	none	0.0001213181836866
S026	T095	TRUE	TRUE	0	0	1	1	none	0.0001182318121426
S038	T095	TRUE	TRUE	0	0	1	1	none	0.0001202750427892
S039	T095	TRUE	TRUE	0	0	1	1	none	0.0001185590424222
S040	T095	TRUE	TRUE	0	0	1	1	none	6.69341458445e-05
S042	T095	TRUE	TRUE	0	0	1	1	none	0.0001163048934732
S071	T095	TRUE	TRUE	0	0	1	1	none	5.78047821242e-05
S078	T095	TRUE	TRUE	0	0	1	1	none	0.0001178548211786
S081	T095	TRUE	TRUE	0	0	1	1	none	0.0001176382427265
S085	T095	TRUE	TRUE	0	0	1	1	none	1.67663490839e-05
S087	T095	TRUE	TRUE	0	0	1	1	none	3.2305647263e-06
S093	T095	TRUE	TRUE	0	0	1	1	none	3.33482531349e-05
S097	T095	TRUE	TRUE	0	0	1	1	none	0.0001205971611396
S102	T095	TRUE	TRUE	0	0	1	1	none	6.63294049599e-05
S106	T095	TRUE	TRUE	0	0	1	1	none	0.0001177245522436
S130	T095	TRUE	TRUE	0	0	1	1	none	2.138305186e-06
T009	T095	FALSE	FALSE	0	0	1	1	none	0.0001262798153941
T010	T095	FALSE	FALSE	0	0	1	1	none	0.0001238065158342
T013	T095	FALSE	FALSE	0	0	1	1	none	0.0001265471771544
T014	T095	TRUE	TRUE	0	0	1	1	none	0.0001168264466019
T020	T095	TRUE	TRUE	0	0	1	1	none	0.0001221336205562
T021	T095	FALSE	FALSE	0	0	1	1	none	0.0001248376479381
T028	T095	TRUE	TRUE	0	0	1	1	none	0.0001136610617919
T035a	T095	TRUE	TRUE	0	0	1	1	none	5.1739983236e-06
T035b	T095	TRUE	TRUE	0	0	1	1	none	0.0001224168324549
T040	T095	TRUE	TRUE	0	0	1	1	none	0.0001207463802732
T056	T095	FALSE	FALSE	0	0	1	1	none	0.0001308653870369
T059	T095	TRUE	TRUE	0	0	1	1	none	6.84126636729e-05
T065	T095	TRUE	TRUE	0	0	1	1	none	0.0001199914177256
T069	T095	TRUE	TRUE	0	0	1	1	none	7.62032754299e-05
T073	T095	FALSE	FALSE	0	0	1	1	none	0.0001252741118614
T075	T095	TRUE	TRUE	0	0	1	1	none	0.0001085980609559
T077	T095	FALSE	FALSE	0	0	1	1	none	0.0001252741118614
T087	T095	FALSE	FALSE	0	0	1	1	none	0.0001258411290711
S002	T099a	TRUE	TRUE	0	0	1	1	none	0.0001161442816847
S007	T099a	TRUE	TRUE	0	0	1	1	none	0.0001150718400937
S021	T099a	TRUE	TRUE	0	0	1	1	none	0.0001190179079063
S024	T099a	TRUE	TRUE	0	0	1	1	none	0.000117926239355
S025	T099a	TRUE	TRUE	0	0	1	1	none	0.0001206798178977
S026	T099a	TRUE	TRUE	0	0	1	1	none	0.0001175934463537
S038	T099a	TRUE	TRUE	0	0	1	1	none	0.0001196366770003
S039	T099a	TRUE	TRUE	0	0	1	1	none	0.0001179206766333
S040	T099a	TRUE	TRUE	0	0	1	1	none	6.62957800556e-05
S042	T099a	TRUE	TRUE	0	0	1	1	none	0.0001156665276843
S071	T099a	TRUE	TRUE	0	0	1	1	none	5.71664163353e-05
S078	T099a	TRUE	TRUE	0	0	1	1	none	0.0001172164553897
S081	T099a	TRUE	TRUE	0	0	1	1	none	0.0001169998769376
S085	T099a	TRUE	TRUE	0	0	1	1	none	1.6127983295e-05
S087	T099a	TRUE	TRUE	0	0	1	1	none	4.8780224626e-06
S093	T099a	TRUE	TRUE	0	0	1	1	none	3.2709887346e-05
S097	T099a	TRUE	TRUE	0	0	1	1	none	0.0001199587953507
S102	T099a	TRUE	TRUE	0	0	1	1	none	6.5691039171e-05
S106	T099a	TRUE	TRUE	0	0	1	1	none	0.0001170861864547
S130	T099a	TRUE	TRUE	0	0	1	1	none	4.9286746849e-06
T009	T099a	FALSE	FALSE	0	0	1	1	none	0.0001256414496052
T010	T099a	FALSE	FALSE	0	0	1	1	none	0.0001231681500453
T013	T099a	FALSE	FALSE	0	0	1	1	none	0.0001259088113655
T014	T099a	TRUE	TRUE	0	0	1	1	none	0.000116188080813
T020	T099a	TRUE	TRUE	0	0	1	1	none	0.0001214952547673
T021	T099a	FALSE	FALSE	0	0	1	1	none	0.0001241992821492
T028	T099a	TRUE	TRUE	0	0	1	1	none	0.000113022696003
T035a	T099a	TRUE	TRUE	0	0	1	1	none	5.6785442973e-06
T035b	T099a	TRUE	TRUE	0	0	1	1	none	0.000121778466666
T040	T099a	TRUE	TRUE	0	0	1	1	none	0.0001201080144843
T056	T099a	FALSE	FALSE	0	0	1	1	none	0.000130227021248
T059	T099a	TRUE	TRUE	0	0	1	1	none	6.7774297884e-05
T065	T099a	TRUE	TRUE	0	0	1	1	none	0.0001193530519367
T069	T099a	TRUE	TRUE	0	0	1	1	none	7.5564909641e-05
T073	T099a	FALSE	FALSE	0	0	1	1	none	0.0001246357460725
T075	T099a	TRUE	TRUE	0	0	1	1	none	0.000107959695167
T077	T099a	FALSE	FALSE	0	0	1	1	none	0.0001246357460725
T087	T099a	FALSE	FALSE	0	0	1	1	none	0.0001252027632822
T095	T099a	TRUE	TRUE	0	0	1	1	none	4.4237869529e-06
S002	T102	FALSE	FALSE	0	0	1	1	none	0.0001191176298039
S007	T102	FALSE	FALSE	0	0	1	1	none	0.0001180451882129
S021	T102	FALSE	FALSE	0	0	1	1	none	0.0001219912560255
S024	T102	FALSE	FALSE	0	0	1	1	none	0.0001208995874742
S025	T102	FALSE	FALSE	0	0	1	1	none	0.0001236531660169
S026	T102	FALSE	FALSE	0	0	1	1	none	0.0001205667944729
S038	T102	FALSE	FALSE	0	0	1	1	none	0.0001226100251195
S039	T102	FALSE	FALSE	0	0	1	1	none	0.0001208940247525
S040	T102	FALSE	FALSE	0	0	1	1	none	6.92691281748e-05
S042	T102	FALSE	FALSE	0	0	1	1	none	0.0001186398758035
S071	T102	FALSE	FALSE	0	0	1	1	none	6.01397644545e-05
S078	T102	FALSE	FALSE	0	0	1	1	none	0.0001201898035089
S081	T102	FALSE	FALSE	0	0	1	1	none	0.0001199732250568
S085	T102	FALSE	FALSE	0	0	1	1	none	1.91013314142e-05
S087	T102	FALSE	FALSE	0	0	1	1	none	5.5655470566e-06
S093	T102	FALSE	FALSE	0	0	1	1	none	3.56832354652e-05
S097	T102	FALSE	FALSE	0	0	1	1	none	0.0001229321434699
S102	T102	FALSE	FALSE	0	0	1	1	none	6.86643872902e-05
S106	T102	FALSE	FALSE	0	0	1	1	none	0.0001200595345739
S130	T102	FALSE	FALSE	0	0	1	1	none	4.4732875163e-06
T009	T102	FALSE	FALSE	0	0	1	1	none	0.0001286147977244
T010	T102	FALSE	FALSE	0	0	1	1	none	0.0001261414981645
T013	T102	FALSE	FALSE	0	0	1	1	none	0.0001288821594847
T014	T102	FALSE	FALSE	0	0	1	1	none	0.0001191614289322
T020	T102	FALSE	FALSE	0	0	1	1	none	0.0001244686028865
T021	T102	FALSE	FALSE	0	0	1	1	none	0.0001271726302684
T028	T102	FALSE	FALSE	0	0	1	1	none	0.0001159960441222
T035a	T102	FALSE	FALSE	0	0	1	1	none	7.5089806539e-06
T035b	T102	FALSE	FALSE	0	0	1	1	none	0.0001247518147852
T040	T102	FALSE	FALSE	0	0	1	1	none	0.0001230813626035
T056	T102	FALSE	FALSE	0	0	1	1	none	0.0001332003693672
T059	T102	FALSE	FALSE	0	0	1	1	none	7.07476460032e-05
T065	T102	FALSE	FALSE	0	0	1	1	none	0.0001223264000559
T069	T102	FALSE	FALSE	0	0	1	1	none	7.85382577602e-05
T073	T102	FALSE	FALSE	0	0	1	1	none	0.0001276090941917
T075	T102	FALSE	FALSE	0	0	1	1	none	0.0001109330432862
T077	T102	FALSE	FALSE	0	0	1	1	none	0.0001276090941917
T087	T102	FALSE	FALSE	0	0	1	1	none	0.0001281761114014
T095	T102	TRUE	TRUE	1	0	1	1	anc	5.714558813e-07
T099a	T102	FALSE	FALSE	0	0	1	1	none	6.7587692832e-06
S002	T104	FALSE	FALSE	0	0	1	1	none	6.72037865202e-05
S007	T104	FALSE	FALSE	0	0	1	1	none	3.67349782952e-05
S021	T104	FALSE	FALSE	0	0	1	1	none	7.00774127418e-05
S024	T104	FALSE	FALSE	0	0	1	1	none	6.89857441905e-05
S025	T104	FALSE	FALSE	0	0	1	1	none	7.17393227332e-05
S026	T104	FALSE	FALSE	0	0	1	1	none	6.86529511892e-05
S038	T104	FALSE	FALSE	0	0	1	1	none	5.35723957558e-05
S039	T104	FALSE	FALSE	0	0	1	1	none	6.89801814688e-05
S040	T104	FALSE	FALSE	0	0	1	1	none	0.0001231577782745
S042	T104	FALSE	FALSE	0	0	1	1	none	6.67260325198e-05
S071	T104	FALSE	FALSE	0	0	1	1	none	0.0001140284145542
S078	T104	FALSE	FALSE	0	0	1	1	none	6.82759602252e-05
S081	T104	FALSE	FALSE	0	0	1	1	none	6.80593817731e-05
S085	T104	FALSE	FALSE	0	0	1	1	none	0.0001067426516539
S087	T104	FALSE	FALSE	0	0	1	1	none	0.0001137490653875
S093	T104	FALSE	FALSE	0	0	1	1	none	8.95718855649e-05
S097	T104	FALSE	FALSE	0	0	1	1	none	7.10183001862e-05
S102	T104	FALSE	FALSE	0	0	1	1	none	0.0001225530373899
S106	T104	FALSE	FALSE	0	0	1	1	none	6.81456912902e-05
S130	T104	FALSE	FALSE	0	0	1	1	none	0.0001137997176098
T009	T104	FALSE	FALSE	0	0	1	1	none	7.67009544407e-05
T010	T104	FALSE	FALSE	0	0	1	1	none	7.42276548808e-05
T013	T104	FALSE	FALSE	0	0	1	1	none	5.9844530121e-05
T014	T104	FALSE	FALSE	0	0	1	1	none	6.72475856485e-05
T020	T104	FALSE	FALSE	0	0	1	1	none	5.54309735228e-05
T021	T104	FALSE	FALSE	0	0	1	1	none	7.52587869847e-05
T028	T104	FALSE	FALSE	0	0	1	1	none	3.35429224419e-05
T035a	T104	FALSE	FALSE	0	0	1	1	none	0.0001145495872222
T035b	T104	FALSE	FALSE	0	0	1	1	none	7.28379715015e-05
T040	T104	FALSE	FALSE	0	0	1	1	none	7.11675193198e-05
T056	T104	FALSE	FALSE	0	0	1	1	none	8.12865260835e-05
T059	T104	FALSE	FALSE	0	0	1	1	none	0.0001246362961029
T065	T104	FALSE	FALSE	0	0	1	1	none	5.32887706922e-05
T069	T104	FALSE	FALSE	0	0	1	1	none	0.0001324269078599
T073	T104	FALSE	FALSE	0	0	1	1	none	7.5695250908e-05
T075	T104	FALSE	FALSE	0	0	1	1	none	6.08382987059e-05
T077	T104	FALSE	FALSE	0	0	1	1	none	7.5695250908e-05
T087	T104	FALSE	FALSE	0	0	1	1	none	7.62622681177e-05
T095	T104	FALSE	FALSE	0	0	1	1	none	0.0001132948298778
T099a	T104	FALSE	FALSE	0	0	1	1	none	0.0001126564640889
T102	T104	FALSE	FALSE	0	0	1	1	none	0.0001156298122081
S002	T105	FALSE	FALSE	0	0	1	1	none	7.56147420119e-05
S007	T105	FALSE	FALSE	0	0	1	1	none	5.74185143409e-05
S021	T105	FALSE	FALSE	0	0	1	1	none	7.84883682335e-05
S024	T105	FALSE	FALSE	0	0	1	1	none	7.73966996822e-05
S025	T105	FALSE	FALSE	0	0	1	1	none	8.01502782249e-05
S026	T105	FALSE	FALSE	0	0	1	1	none	7.70639066809e-05
S038	T105	FALSE	FALSE	0	0	1	1	none	5.7505479049e-06
S039	T105	FALSE	FALSE	0	0	1	1	none	7.73911369605e-05
S040	T105	FALSE	FALSE	0	0	1	1	none	0.0001315687337662
S042	T105	FALSE	FALSE	0	0	1	1	none	7.51369880115e-05
S071	T105	FALSE	FALSE	0	0	1	1	none	0.0001224393700459
S078	T105	FALSE	FALSE	0	0	1	1	none	7.66869157169e-05
S081	T105	FALSE	FALSE	0	0	1	1	none	7.64703372648e-05
S085	T105	FALSE	FALSE	0	0	1	1	none	0.0001151536071456
S087	T105	FALSE	FALSE	0	0	1	1	none	0.0001221600208792
S093	T105	FALSE	FALSE	0	0	1	1	none	9.79828410566e-05
S097	T105	FALSE	FALSE	0	0	1	1	none	7.94292556779e-05
S102	T105	FALSE	FALSE	0	0	1	1	none	0.0001309639928816
S106	T105	FALSE	FALSE	0	0	1	1	none	7.65566467819e-05
S130	T105	FALSE	FALSE	0	0	1	1	none	0.0001222106731015
T009	T105	FALSE	FALSE	0	0	1	1	none	8.51119099324e-05
T010	T105	FALSE	FALSE	0	0	1	1	none	8.26386103725e-05
T013	T105	FALSE	FALSE	0	0	1	1	none	9.7368587449e-06
T014	T105	FALSE	FALSE	0	0	1	1	none	7.56585411402e-05
T020	T105	FALSE	FALSE	0	0	1	1	none	7.6091256719e-06
T021	T105	FALSE	FALSE	0	0	1	1	none	8.36697424764e-05
T028	T105	FALSE	FALSE	0	0	1	1	none	5.53693702502e-05
T035a	T105	FALSE	FALSE	0	0	1	1	none	0.0001229605427139
T035b	T105	FALSE	FALSE	0	0	1	1	none	8.12489269932e-05
T040	T105	FALSE	FALSE	0	0	1	1	none	7.95784748115e-05
T056	T105	FALSE	FALSE	0	0	1	1	none	8.96974815752e-05
T059	T105	FALSE	FALSE	0	0	1	1	none	0.0001330472515946
T065	T105	TRUE	TRUE	1	0	1	1	anc	5.714558813e-07
T069	T105	FALSE	FALSE	0	0	1	1	none	0.0001408378633516
T073	T105	FALSE	FALSE	0	0	1	1	none	8.41062063997e-05
T075	T105	FALSE	FALSE	0	0	1	1	none	6.92492541976e-05
T077	T105	FALSE	FALSE	0	0	1	1	none	8.41062063997e-05
T087	T105	FALSE	FALSE	0	0	1	1	none	8.46732236094e-05
T095	T105	FALSE	FALSE	0	0	1	1	none	0.0001217057853695
T099a	T105	FALSE	FALSE	0	0	1	1	none	0.0001210674195806
T102	T105	FALSE	FALSE	0	0	1	1	none	0.0001240407676998
T104	T105	FALSE	FALSE	0	0	1	1	none	5.50031383361e-05
S002	T107	FALSE	FALSE	0	0	1	1	none	0.0001236892768543
S007	T107	FALSE	FALSE	0	0	1	1	none	0.0001226168352633
S021	T107	FALSE	FALSE	0	0	1	1	none	0.0001265629030759
S024	T107	FALSE	FALSE	0	0	1	1	none	0.0001254712345246
S025	T107	FALSE	FALSE	0	0	1	1	none	0.0001282248130673
S026	T107	FALSE	FALSE	0	0	1	1	none	0.0001251384415233
S038	T107	FALSE	FALSE	0	0	1	1	none	0.0001271816721699
S039	T107	FALSE	FALSE	0	0	1	1	none	0.0001254656718029
S040	T107	FALSE	FALSE	0	0	1	1	none	7.38407752252e-05
S042	T107	FALSE	FALSE	0	0	1	1	none	0.0001232115228539
S071	T107	FALSE	FALSE	0	0	1	1	none	6.47114115049e-05
S078	T107	FALSE	FALSE	0	0	1	1	none	0.0001247614505593
S081	T107	FALSE	FALSE	0	0	1	1	none	0.0001245448721072
S085	T107	FALSE	FALSE	0	0	1	1	none	2.36729784646e-05
S087	T107	FALSE	FALSE	0	0	1	1	none	1.0137194107e-05
S093	T107	FALSE	FALSE	0	0	1	1	none	4.02548825156e-05
S097	T107	FALSE	FALSE	0	0	1	1	none	0.0001275037905203
S102	T107	FALSE	FALSE	0	0	1	1	none	7.32360343406e-05
S106	T107	FALSE	FALSE	0	0	1	1	none	0.0001246311816243
S130	T107	FALSE	FALSE	0	0	1	1	none	9.0449345667e-06
T009	T107	FALSE	FALSE	0	0	1	1	none	0.0001331864447748
T010	T107	FALSE	FALSE	0	0	1	1	none	0.0001307131452149
T013	T107	FALSE	FALSE	0	0	1	1	none	0.0001334538065351
T014	T107	FALSE	FALSE	0	0	1	1	none	0.0001237330759826
T020	T107	FALSE	FALSE	0	0	1	1	none	0.0001290402499369
T021	T107	FALSE	FALSE	0	0	1	1	none	0.0001317442773188
T028	T107	FALSE	FALSE	0	0	1	1	none	0.0001205676911726
T035a	T107	FALSE	FALSE	0	0	1	1	none	1.20806277043e-05
T035b	T107	FALSE	FALSE	0	0	1	1	none	0.0001293234618356
T040	T107	FALSE	FALSE	0	0	1	1	none	0.0001276530096539
T056	T107	FALSE	FALSE	0	0	1	1	none	0.0001377720164176
T059	T107	FALSE	FALSE	0	0	1	1	none	7.53192930536e-05
T065	T107	FALSE	FALSE	0	0	1	1	none	0.0001268980471063
T069	T107	FALSE	FALSE	0	0	1	1	none	8.31099048106e-05
T073	T107	FALSE	FALSE	0	0	1	1	none	0.0001321807412421
T075	T107	FALSE	FALSE	0	0	1	1	none	0.0001155046903366
T077	T107	FALSE	FALSE	0	0	1	1	none	0.0001321807412421
T087	T107	FALSE	FALSE	0	0	1	1	none	0.0001327477584518
T095	T107	TRUE	TRUE	1	0	1	1	anc	5.714558813e-07
T099a	T107	FALSE	FALSE	0	0	1	1	none	1.13304163336e-05
T102	T107	FALSE	FALSE	0	0	1	1	none	5.714558813e-06
T104	T107	FALSE	FALSE	0	0	1	1	none	0.0001202014592585
T105	T107	FALSE	FALSE	0	0	1	1	none	0.0001286124147502
S002	T126	TRUE	TRUE	0	0	1	1	none	0.00014057019406
S007	T126	TRUE	TRUE	0	0	1	1	none	0.000139497752469
S021	T126	TRUE	TRUE	0	0	1	1	none	0.0001434438202816
S024	T126	TRUE	TRUE	0	0	1	1	none	0.0001423521517303
S025	T126	TRUE	TRUE	0	0	1	1	none	0.000145105730273
S026	T126	TRUE	TRUE	0	0	1	1	none	0.000142019358729
S038	T126	TRUE	TRUE	0	0	1	1	none	0.0001440625893756
S039	T126	TRUE	TRUE	0	0	1	1	none	0.0001423465890086
S040	T126	TRUE	TRUE	0	0	1	1	none	6.03080824269e-05
S042	T126	TRUE	TRUE	0	0	1	1	none	0.0001400924400596
S071	T126	TRUE	TRUE	0	0	1	1	none	2.5369230876e-05
S078	T126	TRUE	TRUE	0	0	1	1	none	0.000141642367765
S081	T126	TRUE	TRUE	0	0	1	1	none	0.0001414257893129
S085	T126	TRUE	TRUE	0	0	1	1	none	7.43065658103e-05
S087	T126	TRUE	TRUE	0	0	1	1	none	8.13129795439e-05
S093	T126	TRUE	TRUE	0	0	1	1	none	5.00469929173e-05
S097	T126	TRUE	TRUE	0	0	1	1	none	0.000144384707726
S102	T126	TRUE	TRUE	0	0	1	1	none	5.97033415423e-05
S106	T126	TRUE	TRUE	0	0	1	1	none	0.00014151209883
S130	T126	TRUE	TRUE	0	0	1	1	none	8.13636317662e-05
T009	T126	FALSE	FALSE	0	0	1	1	none	0.0001500673619805
T010	T126	FALSE	FALSE	0	0	1	1	none	0.0001475940624206
T013	T126	FALSE	FALSE	0	0	1	1	none	0.0001503347237408
T014	T126	TRUE	TRUE	0	0	1	1	none	0.0001406139931883
T020	T126	TRUE	TRUE	0	0	1	1	none	0.0001459211671426
T021	T126	FALSE	FALSE	0	0	1	1	none	0.0001486251945245
T028	T126	TRUE	TRUE	0	0	1	1	none	0.0001374486083783
T035a	T126	TRUE	TRUE	0	0	1	1	none	8.21135013786e-05
T035b	T126	TRUE	TRUE	0	0	1	1	none	0.0001462043790413
T040	T126	TRUE	TRUE	0	0	1	1	none	0.0001445339268596
T056	T126	FALSE	FALSE	0	0	1	1	none	0.0001546529336233
T059	T126	TRUE	TRUE	0	0	1	1	none	6.17866002553e-05
T065	T126	TRUE	TRUE	0	0	1	1	none	0.000143778964312
T069	T126	TRUE	TRUE	0	0	1	1	none	4.49106359443e-05
T073	T126	FALSE	FALSE	0	0	1	1	none	0.0001490616584478
T075	T126	TRUE	TRUE	0	0	1	1	none	0.0001323856075423
T077	T126	FALSE	FALSE	0	0	1	1	none	0.0001490616584478
T087	T126	FALSE	FALSE	0	0	1	1	none	0.0001496286756575
T095	T126	TRUE	TRUE	0	0	1	1	none	8.08587440342e-05
T099a	T126	TRUE	TRUE	0	0	1	1	none	8.02203782453e-05
T102	T126	FALSE	FALSE	0	0	1	1	none	8.31937263645e-05
T104	T126	FALSE	FALSE	0	0	1	1	none	0.0001370823764642
T105	T126	FALSE	FALSE	0	0	1	1	none	0.0001454933319559
T107	T126	FALSE	FALSE	0	0	1	1	none	8.77653734149e-05
S002	T156	FALSE	FALSE	0	0	1	1	none	7.693526698e-05
S007	T156	FALSE	FALSE	0	0	1	1	none	5.8739039309e-05
S021	T156	FALSE	FALSE	0	0	1	1	none	7.98088932016e-05
S024	T156	FALSE	FALSE	0	0	1	1	none	7.87172246503e-05
S025	T156	FALSE	FALSE	0	0	1	1	none	8.1470803193e-05
S026	T156	FALSE	FALSE	0	0	1	1	none	7.8384431649e-05
S038	T156	FALSE	FALSE	0	0	1	1	none	8.2139846356e-06
S039	T156	FALSE	FALSE	0	0	1	1	none	7.87116619286e-05
S040	T156	FALSE	FALSE	0	0	1	1	none	0.0001328892587343
S042	T156	FALSE	FALSE	0	0	1	1	none	7.64575129796e-05
S071	T156	FALSE	FALSE	0	0	1	1	none	0.000123759895014
S078	T156	FALSE	FALSE	0	0	1	1	none	7.8007440685e-05
S081	T156	FALSE	FALSE	0	0	1	1	none	7.77908622329e-05
S085	T156	FALSE	FALSE	0	0	1	1	none	0.0001164741321137
S087	T156	FALSE	FALSE	0	0	1	1	none	0.0001234805458473
S093	T156	FALSE	FALSE	0	0	1	1	none	9.93033660247e-05
S097	T156	FALSE	FALSE	0	0	1	1	none	8.0749780646e-05
S102	T156	FALSE	FALSE	0	0	1	1	none	0.0001322845178497
S106	T156	FALSE	FALSE	0	0	1	1	none	7.787717175e-05
S130	T156	FALSE	FALSE	0	0	1	1	none	0.0001235311980696
T009	T156	FALSE	FALSE	0	0	1	1	none	8.64324349005e-05
T010	T156	FALSE	FALSE	0	0	1	1	none	8.39591353406e-05
T013	T156	FALSE	FALSE	0	0	1	1	none	1.44861190008e-05
T014	T156	FALSE	FALSE	0	0	1	1	none	7.69790661083e-05
T020	T156	FALSE	FALSE	0	0	1	1	none	1.00725624026e-05
T021	T156	FALSE	FALSE	0	0	1	1	none	8.49902674445e-05
T028	T156	FALSE	FALSE	0	0	1	1	none	5.66898952183e-05
T035a	T156	FALSE	FALSE	0	0	1	1	none	0.000124281067682
T035b	T156	FALSE	FALSE	0	0	1	1	none	8.25694519613e-05
T040	T156	FALSE	FALSE	0	0	1	1	none	8.08989997796e-05
T056	T156	FALSE	FALSE	0	0	1	1	none	9.10180065433e-05
T059	T156	FALSE	FALSE	0	0	1	1	none	0.0001343677765627
T065	T156	FALSE	FALSE	0	0	1	1	none	7.930359572e-06
T069	T156	FALSE	FALSE	0	0	1	1	none	0.0001421583883197
T073	T156	FALSE	FALSE	0	0	1	1	none	8.54267313678e-05
T075	T156	FALSE	FALSE	0	0	1	1	none	7.05697791657e-05
T077	T156	FALSE	FALSE	0	0	1	1	none	8.54267313678e-05
T087	T156	FALSE	FALSE	0	0	1	1	none	8.59937485775e-05
T095	T156	FALSE	FALSE	0	0	1	1	none	0.0001230263103376
T099a	T156	FALSE	FALSE	0	0	1	1	none	0.0001223879445487
T102	T156	FALSE	FALSE	0	0	1	1	none	0.0001253612926679
T104	T156	FALSE	FALSE	0	0	1	1	none	5.63236633042e-05
T105	T156	FALSE	FALSE	0	0	1	1	none	9.6447272159e-06
T107	T156	FALSE	FALSE	0	0	1	1	none	0.0001299329397183
T126	T156	FALSE	FALSE	0	0	1	1	none	0.000146813856924
S002	T159a	TRUE	TRUE	0	0	1	1	none	2.08009659773e-05
S007	T159a	TRUE	TRUE	0	0	1	1	none	7.52533475063e-05
S021	T159a	TRUE	TRUE	0	0	1	1	none	2.36745921989e-05
S024	T159a	TRUE	TRUE	0	0	1	1	none	2.25829236476e-05
S025	T159a	TRUE	TRUE	0	0	1	1	none	2.07484122763e-05
S026	T159a	TRUE	TRUE	0	0	1	1	none	1.40761514323e-05
S038	T159a	TRUE	TRUE	0	0	1	1	none	7.98181844129e-05
S039	T159a	TRUE	TRUE	0	0	1	1	none	2.25773609259e-05
S040	T159a	TRUE	TRUE	0	0	1	1	none	0.0001322797808516
S042	T159a	TRUE	TRUE	0	0	1	1	none	2.03232119769e-05
S071	T159a	TRUE	TRUE	0	0	1	1	none	0.0001231504171313
S078	T159a	TRUE	TRUE	0	0	1	1	none	2.18731396823e-05
S081	T159a	TRUE	TRUE	0	0	1	1	none	2.16565612302e-05
S085	T159a	TRUE	TRUE	0	0	1	1	none	0.000115864654231
S087	T159a	TRUE	TRUE	0	0	1	1	none	0.0001228710679646
S093	T159a	TRUE	TRUE	0	0	1	1	none	9.8693888142e-05
S097	T159a	TRUE	TRUE	0	0	1	1	none	2.00273897293e-05
S102	T159a	TRUE	TRUE	0	0	1	1	none	0.000131675039967
S106	T159a	TRUE	TRUE	0	0	1	1	none	2.17428707473e-05
S130	T159a	TRUE	TRUE	0	0	1	1	none	0.0001229217201869
T009	T159a	TRUE	TRUE	0	1	1	1	desc	2.7200711766e-06
T010	T159a	TRUE	TRUE	0	1	1	1	desc	8.18227498e-07
T013	T159a	FALSE	FALSE	0	0	1	1	none	8.60903187781e-05
T014	T159a	TRUE	TRUE	0	0	1	1	none	2.08447651056e-05
T020	T159a	TRUE	TRUE	0	0	1	1	none	8.16767621799e-05
T021	T159a	TRUE	TRUE	0	1	1	1	desc	1.2779037206e-06
T028	T159a	TRUE	TRUE	0	0	1	1	none	7.32042034156e-05
T035a	T159a	TRUE	TRUE	0	0	1	1	none	0.0001236715897993
T035b	T159a	TRUE	TRUE	0	0	1	1	none	1.1429117626e-06
T040	T159a	TRUE	TRUE	0	0	1	1	none	2.47646987769e-05
T056	T159a	FALSE	FALSE	0	1	1	1	desc	7.3056428194e-06
T059	T159a	TRUE	TRUE	0	0	1	1	none	0.00013375829868
T065	T159a	TRUE	TRUE	0	0	1	1	none	7.95345593493e-05
T069	T159a	TRUE	TRUE	0	0	1	1	none	0.000141548910437
T073	T159a	TRUE	TRUE	0	1	1	1	desc	1.7143676439e-06
T075	T159a	TRUE	TRUE	0	0	1	1	none	6.9960301283e-05
T077	T159a	TRUE	TRUE	0	1	1	1	desc	1.7143676439e-06
T087	T159a	TRUE	TRUE	0	1	1	1	desc	2.2813848536e-06
T095	T159a	TRUE	TRUE	0	0	1	1	none	0.0001224168324549
T099a	T159a	TRUE	TRUE	0	0	1	1	none	0.000121778466666
T102	T159a	FALSE	FALSE	0	0	1	1	none	0.0001247518147852
T104	T159a	FALSE	FALSE	0	0	1	1	none	7.28379715015e-05
T105	T159a	FALSE	FALSE	0	0	1	1	none	8.12489269932e-05
T107	T159a	FALSE	FALSE	0	0	1	1	none	0.0001293234618356
T126	T159a	TRUE	TRUE	0	0	1	1	none	0.0001462043790413
T156	T159a	FALSE	FALSE	0	0	1	1	none	8.25694519613e-05
S002	T182	FALSE	FALSE	0	0	1	1	none	7.46641384729e-05
S007	T182	FALSE	FALSE	0	0	1	1	none	5.64679108019e-05
S021	T182	FALSE	FALSE	0	0	1	1	none	7.75377646945e-05
S024	T182	FALSE	FALSE	0	0	1	1	none	7.64460961432e-05
S025	T182	FALSE	FALSE	0	0	1	1	none	7.91996746859e-05
S026	T182	FALSE	FALSE	0	0	1	1	none	7.61133031419e-05
S038	T182	FALSE	FALSE	0	0	1	1	none	5.9428561285e-06
S039	T182	FALSE	FALSE	0	0	1	1	none	7.64405334215e-05
S040	T182	FALSE	FALSE	0	0	1	1	none	0.0001306181302272
S042	T182	FALSE	FALSE	0	0	1	1	none	7.41863844725e-05
S071	T182	FALSE	FALSE	0	0	1	1	none	0.0001214887665069
S078	T182	FALSE	FALSE	0	0	1	1	none	7.57363121779e-05
S081	T182	FALSE	FALSE	0	0	1	1	none	7.55197337258e-05
S085	T182	FALSE	FALSE	0	0	1	1	none	0.0001142030036066
S087	T182	FALSE	FALSE	0	0	1	1	none	0.0001212094173402
S093	T182	FALSE	FALSE	0	0	1	1	none	9.70322375176e-05
S097	T182	FALSE	FALSE	0	0	1	1	none	7.84786521389e-05
S102	T182	FALSE	FALSE	0	0	1	1	none	0.0001300133893426
S106	T182	FALSE	FALSE	0	0	1	1	none	7.56060432429e-05
S130	T182	FALSE	FALSE	0	0	1	1	none	0.0001212600695625
T009	T182	FALSE	FALSE	0	0	1	1	none	8.41613063934e-05
T010	T182	FALSE	FALSE	0	0	1	1	none	8.16880068335e-05
T013	T182	FALSE	FALSE	0	0	1	1	none	1.22149904937e-05
T014	T182	FALSE	FALSE	0	0	1	1	none	7.47079376012e-05
T020	T182	FALSE	FALSE	0	0	1	1	none	7.8014338955e-06
T021	T182	FALSE	FALSE	0	0	1	1	none	8.27191389374e-05
T028	T182	FALSE	FALSE	0	0	1	1	none	5.44187667112e-05
T035a	T182	FALSE	FALSE	0	0	1	1	none	0.0001220099391749
T035b	T182	FALSE	FALSE	0	0	1	1	none	8.02983234542e-05
T040	T182	FALSE	FALSE	0	0	1	1	none	7.86278712725e-05
T056	T182	FALSE	FALSE	0	0	1	1	none	8.87468780362e-05
T059	T182	FALSE	FALSE	0	0	1	1	none	0.0001320966480556
T065	T182	FALSE	FALSE	0	0	1	1	none	5.6592310649e-06
T069	T182	FALSE	FALSE	0	0	1	1	none	0.0001398872598126
T073	T182	FALSE	FALSE	0	0	1	1	none	8.31556028607e-05
T075	T182	FALSE	FALSE	0	0	1	1	none	6.82986506586e-05
T077	T182	FALSE	FALSE	0	0	1	1	none	8.31556028607e-05
T087	T182	FALSE	FALSE	0	0	1	1	none	8.37226200704e-05
T095	T182	FALSE	FALSE	0	0	1	1	none	0.0001207551818305
T099a	T182	FALSE	FALSE	0	0	1	1	none	0.0001201168160416
T102	T182	FALSE	FALSE	0	0	1	1	none	0.0001230901641608
T104	T182	FALSE	FALSE	0	0	1	1	none	5.40525347971e-05
T105	T182	FALSE	FALSE	0	0	1	1	none	7.3735987088e-06
T107	T182	FALSE	FALSE	0	0	1	1	none	0.0001276618112112
T126	T182	FALSE	FALSE	0	0	1	1	none	0.0001445427284169
T156	T182	FALSE	FALSE	0	0	1	1	none	7.5512119143e-06
T159a	T182	FALSE	FALSE	0	0	1	1	none	8.02983234542e-05
S002	T188	TRUE	TRUE	0	0	1	1	none	7.32405284343e-05
S007	T188	TRUE	TRUE	0	0	1	1	none	4.27717202093e-05
S021	T188	TRUE	TRUE	0	0	1	1	none	7.61141546559e-05
S024	T188	TRUE	TRUE	0	0	1	1	none	7.50224861046e-05
S025	T188	TRUE	TRUE	0	0	1	1	none	7.77760646473e-05
S026	T188	TRUE	TRUE	0	0	1	1	none	7.46896931033e-05
S038	T188	TRUE	TRUE	0	0	1	1	none	5.96091376699e-05
S039	T188	TRUE	TRUE	0	0	1	1	none	7.50169233829e-05
S040	T188	TRUE	TRUE	0	0	1	1	none	0.0001291945201886
S042	T188	TRUE	TRUE	0	0	1	1	none	7.27627744339e-05
S071	T188	TRUE	TRUE	0	0	1	1	none	0.0001200651564683
S078	T188	TRUE	TRUE	0	0	1	1	none	7.43127021393e-05
S081	T188	TRUE	TRUE	0	0	1	1	none	7.40961236872e-05
S085	T188	TRUE	TRUE	0	0	1	1	none	0.000112779393568
S087	T188	TRUE	TRUE	0	0	1	1	none	0.0001197858073016
S093	T188	TRUE	TRUE	0	0	1	1	none	9.5608627479e-05
S097	T188	TRUE	TRUE	0	0	1	1	none	7.70550421003e-05
S102	T188	TRUE	TRUE	0	0	1	1	none	0.000128589779304
S106	T188	TRUE	TRUE	0	0	1	1	none	7.41824332043e-05
S130	T188	TRUE	TRUE	0	0	1	1	none	0.0001198364595239
T009	T188	FALSE	FALSE	0	0	1	1	none	8.27376963548e-05
T010	T188	FALSE	FALSE	0	0	1	1	none	8.02643967949e-05
T013	T188	FALSE	FALSE	0	0	1	1	none	6.58812720351e-05
T014	T188	TRUE	TRUE	0	0	1	1	none	7.32843275626e-05
T020	T188	TRUE	TRUE	0	0	1	1	none	6.14677154369e-05
T021	T188	FALSE	FALSE	0	0	1	1	none	8.12955288988e-05
T028	T188	TRUE	TRUE	0	0	1	1	none	2.86690202e-05
T035a	T188	TRUE	TRUE	0	0	1	1	none	0.0001205863291363
T035b	T188	TRUE	TRUE	0	0	1	1	none	7.88747134156e-05
T040	T188	TRUE	TRUE	0	0	1	1	none	7.72042612339e-05
T056	T188	FALSE	FALSE	0	0	1	1	none	8.73232679976e-05
T059	T188	TRUE	TRUE	0	0	1	1	none	0.000130673038017
T065	T188	TRUE	TRUE	0	0	1	1	none	5.93255126063e-05
T069	T188	TRUE	TRUE	0	0	1	1	none	0.000138463649774
T073	T188	FALSE	FALSE	0	0	1	1	none	8.17319928221e-05
T075	T188	TRUE	TRUE	0	0	1	1	none	6.687504062e-05
T077	T188	FALSE	FALSE	0	0	1	1	none	8.17319928221e-05
T087	T188	FALSE	FALSE	0	0	1	1	none	8.22990100318e-05
T095	T188	TRUE	TRUE	0	0	1	1	none	0.0001193315717919
T099a	T188	TRUE	TRUE	0	0	1	1	none	0.000118693206003
T102	T188	FALSE	FALSE	0	0	1	1	none	0.0001216665541222
T104	T188	FALSE	FALSE	0	0	1	1	none	3.92134324419e-05
T105	T188	FALSE	FALSE	0	0	1	1	none	6.10398802502e-05
T107	T188	FALSE	FALSE	0	0	1	1	none	0.0001262382011726
T126	T188	TRUE	TRUE	0	0	1	1	none	0.0001431191183783
T156	T188	FALSE	FALSE	0	0	1	1	none	6.23604052183e-05
T159a	T188	TRUE	TRUE	0	0	1	1	none	7.88747134156e-05
T182	T188	FALSE	FALSE	0	0	1	1	none	6.00892767112e-05
S002	T192	FALSE	FALSE	0	0	1	1	none	0.0001493491085146
S007	T192	FALSE	FALSE	0	0	1	1	none	0.0001482766669236
S021	T192	FALSE	FALSE	0	0	1	1	none	0.0001522227347362
S024	T192	FALSE	FALSE	0	0	1	1	none	0.0001511310661849
S025	T192	FALSE	FALSE	0	0	1	1	none	0.0001538846447276
S026	T192	FALSE	FALSE	0	0	1	1	none	0.0001507982731836
S038	T192	FALSE	FALSE	0	0	1	1	none	0.0001528415038302
S039	T192	FALSE	FALSE	0	0	1	1	none	0.0001511255034632
S040	T192	FALSE	FALSE	0	0	1	1	none	6.90869968815e-05
S042	T192	FALSE	FALSE	0	0	1	1	none	0.0001488713545142
S071	T192	FALSE	FALSE	0	0	1	1	none	3.41481453306e-05
S078	T192	FALSE	FALSE	0	0	1	1	none	0.0001504212822196
S081	T192	FALSE	FALSE	0	0	1	1	none	0.0001502047037675
S085	T192	FALSE	FALSE	0	0	1	1	none	8.30854802649e-05
S087	T192	FALSE	FALSE	0	0	1	1	none	9.00918939985e-05
S093	T192	FALSE	FALSE	0	0	1	1	none	5.88259073719e-05
S097	T192	FALSE	FALSE	0	0	1	1	none	0.0001531636221806
S102	T192	FALSE	FALSE	0	0	1	1	none	6.84822559969e-05
S106	T192	FALSE	FALSE	0	0	1	1	none	0.0001502910132846
S130	T192	FALSE	FALSE	0	0	1	1	none	9.01425462208e-05
T009	T192	FALSE	FALSE	0	0	1	1	none	0.0001588462764351
T010	T192	FALSE	FALSE	0	0	1	1	none	0.0001563729768752
T013	T192	FALSE	FALSE	0	0	1	1	none	0.0001591136381954
T014	T192	FALSE	FALSE	0	0	1	1	none	0.0001493929076429
T020	T192	FALSE	FALSE	0	0	1	1	none	0.0001547000815972
T021	T192	FALSE	FALSE	0	0	1	1	none	0.0001574041089791
T028	T192	FALSE	FALSE	0	0	1	1	none	0.0001462275228329
T035a	T192	FALSE	FALSE	0	0	1	1	none	9.08924158332e-05
T035b	T192	FALSE	FALSE	0	0	1	1	none	0.0001549832934959
T040	T192	FALSE	FALSE	0	0	1	1	none	0.0001533128413142
T056	T192	FALSE	FALSE	0	0	1	1	none	0.0001634318480779
T059	T192	FALSE	FALSE	0	0	1	1	none	7.05655147099e-05
T065	T192	FALSE	FALSE	0	0	1	1	none	0.0001525578787666
T069	T192	FALSE	FALSE	0	0	1	1	none	5.36895503989e-05
T073	T192	FALSE	FALSE	0	0	1	1	none	0.0001578405729024
T075	T192	FALSE	FALSE	0	0	1	1	none	0.0001411645219969
T077	T192	FALSE	FALSE	0	0	1	1	none	0.0001578405729024
T087	T192	FALSE	FALSE	0	0	1	1	none	0.0001584075901121
T095	T192	FALSE	FALSE	0	0	1	1	none	8.96376584888e-05
T099a	T192	FALSE	FALSE	0	0	1	1	none	8.89992926999e-05
T102	T192	FALSE	FALSE	0	0	1	1	none	9.19726408191e-05
T104	T192	FALSE	FALSE	0	0	1	1	none	0.0001458612909188
T105	T192	FALSE	FALSE	0	0	1	1	none	0.0001542722464105
T107	T192	FALSE	FALSE	0	0	1	1	none	9.65442878695e-05
T126	T192	TRUE	TRUE	1	0	1	1	anc	6.600201389e-07
T156	T192	FALSE	FALSE	0	0	1	1	none	0.0001555927713786
T159a	T192	FALSE	FALSE	0	0	1	1	none	0.0001549832934959
T182	T192	FALSE	FALSE	0	0	1	1	none	0.0001533216428715
T188	T192	FALSE	FALSE	0	0	1	1	none	0.0001518980328329
S002	T223	FALSE	FALSE	0	0	1	1	none	7.46641384729e-05
S007	T223	FALSE	FALSE	0	0	1	1	none	5.64679108019e-05
S021	T223	FALSE	FALSE	0	0	1	1	none	7.75377646945e-05
S024	T223	FALSE	FALSE	0	0	1	1	none	7.64460961432e-05
S025	T223	FALSE	FALSE	0	0	1	1	none	7.91996746859e-05
S026	T223	FALSE	FALSE	0	0	1	1	none	7.61133031419e-05
S038	T223	FALSE	FALSE	0	0	1	1	none	5.9428561285e-06
S039	T223	FALSE	FALSE	0	0	1	1	none	7.64405334215e-05
S040	T223	FALSE	FALSE	0	0	1	1	none	0.0001306181302272
S042	T223	FALSE	FALSE	0	0	1	1	none	7.41863844725e-05
S071	T223	FALSE	FALSE	0	0	1	1	none	0.0001214887665069
S078	T223	FALSE	FALSE	0	0	1	1	none	7.57363121779e-05
S081	T223	FALSE	FALSE	0	0	1	1	none	7.55197337258e-05
S085	T223	FALSE	FALSE	0	0	1	1	none	0.0001142030036066
S087	T223	FALSE	FALSE	0	0	1	1	none	0.0001212094173402
S093	T223	FALSE	FALSE	0	0	1	1	none	9.70322375176e-05
S097	T223	FALSE	FALSE	0	0	1	1	none	7.84786521389e-05
S102	T223	FALSE	FALSE	0	0	1	1	none	0.0001300133893426
S106	T223	FALSE	FALSE	0	0	1	1	none	7.56060432429e-05
S130	T223	FALSE	FALSE	0	0	1	1	none	0.0001212600695625
T009	T223	FALSE	FALSE	0	0	1	1	none	8.41613063934e-05
T010	T223	FALSE	FALSE	0	0	1	1	none	8.16880068335e-05
T013	T223	FALSE	FALSE	0	0	1	1	none	1.22149904937e-05
T014	T223	FALSE	FALSE	0	0	1	1	none	7.47079376012e-05
T020	T223	FALSE	FALSE	0	0	1	1	none	7.8014338955e-06
T021	T223	FALSE	FALSE	0	0	1	1	none	8.27191389374e-05
T028	T223	FALSE	FALSE	0	0	1	1	none	5.44187667112e-05
T035a	T223	FALSE	FALSE	0	0	1	1	none	0.0001220099391749
T035b	T223	FALSE	FALSE	0	0	1	1	none	8.02983234542e-05
T040	T223	FALSE	FALSE	0	0	1	1	none	7.86278712725e-05
T056	T223	FALSE	FALSE	0	0	1	1	none	8.87468780362e-05
T059	T223	FALSE	FALSE	0	0	1	1	none	0.0001320966480556
T065	T223	FALSE	FALSE	0	0	1	1	none	5.6592310649e-06
T069	T223	FALSE	FALSE	0	0	1	1	none	0.0001398872598126
T073	T223	FALSE	FALSE	0	0	1	1	none	8.31556028607e-05
T075	T223	FALSE	FALSE	0	0	1	1	none	6.82986506586e-05
T077	T223	FALSE	FALSE	0	0	1	1	none	8.31556028607e-05
T087	T223	FALSE	FALSE	0	0	1	1	none	8.37226200704e-05
T095	T223	FALSE	FALSE	0	0	1	1	none	0.0001207551818305
T099a	T223	FALSE	FALSE	0	0	1	1	none	0.0001201168160416
T102	T223	FALSE	FALSE	0	0	1	1	none	0.0001230901641608
T104	T223	FALSE	FALSE	0	0	1	1	none	5.40525347971e-05
T105	T223	FALSE	FALSE	0	0	1	1	none	7.3735987088e-06
T107	T223	FALSE	FALSE	0	0	1	1	none	0.0001276618112112
T126	T223	FALSE	FALSE	0	0	1	1	none	0.0001445427284169
T156	T223	FALSE	FALSE	0	0	1	1	none	7.5512119143e-06
T159a	T223	FALSE	FALSE	0	0	1	1	none	8.02983234542e-05
T182	T223	FALSE	FALSE	0	0	1	1	none	3.4287352878e-06
T188	T223	FALSE	FALSE	0	0	1	1	none	6.00892767112e-05
T192	T223	FALSE	FALSE	0	0	1	1	none	0.0001533216428715
S002	T225	FALSE	FALSE	0	0	1	1	none	8.24936956988e-05
S007	T225	FALSE	FALSE	0	0	1	1	none	6.42974680278e-05
S021	T225	FALSE	FALSE	0	0	1	1	none	8.53673219204e-05
S024	T225	FALSE	FALSE	0	0	1	1	none	8.42756533691e-05
S025	T225	FALSE	FALSE	0	0	1	1	none	8.70292319118e-05
S026	T225	FALSE	FALSE	0	0	1	1	none	8.39428603678e-05
S038	T225	FALSE	FALSE	0	0	1	1	none	1.37724133544e-05
S039	T225	FALSE	FALSE	0	0	1	1	none	8.42700906474e-05
S040	T225	FALSE	FALSE	0	0	1	1	none	0.0001384476874531
S042	T225	FALSE	FALSE	0	0	1	1	none	8.20159416984e-05
S071	T225	FALSE	FALSE	0	0	1	1	none	0.0001293183237328
S078	T225	FALSE	FALSE	0	0	1	1	none	8.35658694038e-05
S081	T225	FALSE	FALSE	0	0	1	1	none	8.33492909517e-05
S085	T225	FALSE	FALSE	0	0	1	1	none	0.0001220325608325
S087	T225	FALSE	FALSE	0	0	1	1	none	0.0001290389745661
S093	T225	FALSE	FALSE	0	0	1	1	none	0.0001048617947435
S097	T225	FALSE	FALSE	0	0	1	1	none	8.63082093648e-05
S102	T225	FALSE	FALSE	0	0	1	1	none	0.0001378429465685
S106	T225	FALSE	FALSE	0	0	1	1	none	8.34356004688e-05
S130	T225	FALSE	FALSE	0	0	1	1	none	0.0001290896267884
T009	T225	FALSE	FALSE	0	0	1	1	none	9.19908636193e-05
T010	T225	FALSE	FALSE	0	0	1	1	none	8.95175640594e-05
T013	T225	FALSE	FALSE	0	0	1	1	none	2.00445477196e-05
T014	T225	FALSE	FALSE	0	0	1	1	none	8.25374948271e-05
T020	T225	FALSE	FALSE	0	0	1	1	none	1.56309911214e-05
T021	T225	FALSE	FALSE	0	0	1	1	none	9.05486961633e-05
T028	T225	FALSE	FALSE	0	0	1	1	none	6.22483239371e-05
T035a	T225	FALSE	FALSE	0	0	1	1	none	0.0001298394964008
T035b	T225	FALSE	FALSE	0	0	1	1	none	8.81278806801e-05
T040	T225	FALSE	FALSE	0	0	1	1	none	8.64574284984e-05
T056	T225	FALSE	FALSE	0	0	1	1	none	9.65764352621e-05
T059	T225	FALSE	FALSE	0	0	1	1	none	0.0001399262052815
T065	T225	FALSE	FALSE	0	0	1	1	none	1.34887882908e-05
T069	T225	FALSE	FALSE	0	0	1	1	none	0.0001477168170385
T073	T225	FALSE	FALSE	0	0	1	1	none	9.09851600866e-05
T075	T225	FALSE	FALSE	0	0	1	1	none	7.61282078845e-05
T077	T225	FALSE	FALSE	0	0	1	1	none	9.09851600866e-05
T087	T225	FALSE	FALSE	0	0	1	1	none	9.15521772963e-05
T095	T225	FALSE	FALSE	0	0	1	1	none	0.0001285847390564
T099a	T225	FALSE	FALSE	0	0	1	1	none	0.0001279463732675
T102	T225	FALSE	FALSE	0	0	1	1	none	0.0001309197213867
T104	T225	FALSE	FALSE	0	0	1	1	none	6.1882092023e-05
T105	T225	FALSE	FALSE	0	0	1	1	none	1.52031559347e-05
T107	T225	FALSE	FALSE	0	0	1	1	none	0.0001354913684371
T126	T225	FALSE	FALSE	0	0	1	1	none	0.0001523722856428
T156	T225	FALSE	FALSE	0	0	1	1	none	7.0136006698e-06
T159a	T225	FALSE	FALSE	0	0	1	1	none	8.81278806801e-05
T182	T225	FALSE	FALSE	0	0	1	1	none	1.31096406331e-05
T188	T225	FALSE	FALSE	0	0	1	1	none	6.79188339371e-05
T192	T225	FALSE	FALSE	0	0	1	1	none	0.0001611512000974
T223	T225	FALSE	FALSE	0	0	1	1	none	1.31096406331e-05
S002	T230	FALSE	FALSE	0	0	1	1	none	2.22036757312e-05
S007	T230	FALSE	FALSE	0	0	1	1	none	7.66560572602e-05
S021	T230	FALSE	FALSE	0	0	1	1	none	2.50773019528e-05
S024	T230	FALSE	FALSE	0	0	1	1	none	2.39856334015e-05
S025	T230	FALSE	FALSE	0	0	1	1	none	2.21511220302e-05
S026	T230	FALSE	FALSE	0	0	1	1	none	1.54788611862e-05
S038	T230	FALSE	FALSE	0	0	1	1	none	8.12208941668e-05
S039	T230	FALSE	FALSE	0	0	1	1	none	2.39800706798e-05
S040	T230	FALSE	FALSE	0	0	1	1	none	0.0001336824906055
S042	T230	FALSE	FALSE	0	0	1	1	none	2.17259217308e-05
S071	T230	FALSE	FALSE	0	0	1	1	none	0.0001245531268852
S078	T230	FALSE	FALSE	0	0	1	1	none	2.32758494362e-05
S081	T230	FALSE	FALSE	0	0	1	1	none	2.30592709841e-05
S085	T230	FALSE	FALSE	0	0	1	1	none	0.0001172673639849
S087	T230	FALSE	FALSE	0	0	1	1	none	0.0001242737777185
S093	T230	FALSE	FALSE	0	0	1	1	none	0.0001000965978959
S097	T230	FALSE	FALSE	0	0	1	1	none	2.14300994832e-05
S102	T230	FALSE	FALSE	0	0	1	1	none	0.0001330777497209
S106	T230	FALSE	FALSE	0	0	1	1	none	2.31455805012e-05
S130	T230	FALSE	FALSE	0	0	1	1	none	0.0001243244299408
T009	T230	FALSE	FALSE	0	0	1	1	none	4.1227809305e-06
T010	T230	FALSE	FALSE	0	0	1	1	none	2.7923931332e-06
T013	T230	FALSE	FALSE	0	0	1	1	none	8.7493028532e-05
T014	T230	FALSE	FALSE	0	0	1	1	none	2.22474748595e-05
T020	T230	FALSE	FALSE	0	0	1	1	none	8.30794719338e-05
T021	T230	FALSE	FALSE	0	0	1	1	none	3.8235252371e-06
T028	T230	FALSE	FALSE	0	0	1	1	none	7.46069131695e-05
T035a	T230	FALSE	FALSE	0	0	1	1	none	0.0001250742995532
T035b	T230	FALSE	FALSE	0	0	1	1	none	2.5456215165e-06
T040	T230	FALSE	FALSE	0	0	1	1	none	2.61674085308e-05
T056	T230	FALSE	FALSE	0	0	1	1	none	8.7083525733e-06
T059	T230	FALSE	FALSE	0	0	1	1	none	0.0001351610084339
T065	T230	FALSE	FALSE	0	0	1	1	none	8.09372691032e-05
T069	T230	FALSE	FALSE	0	0	1	1	none	0.0001429516201909
T073	T230	FALSE	FALSE	0	0	1	1	none	4.2599891604e-06
T075	T230	FALSE	FALSE	0	0	1	1	none	7.13630110369e-05
T077	T230	FALSE	FALSE	0	0	1	1	none	4.2599891604e-06
T087	T230	FALSE	FALSE	0	0	1	1	none	3.6840946075e-06
T095	T230	FALSE	FALSE	0	0	1	1	none	0.0001238195422088
T099a	T230	FALSE	FALSE	0	0	1	1	none	0.0001231811764199
T102	T230	FALSE	FALSE	0	0	1	1	none	0.0001261545245391
T104	T230	FALSE	FALSE	0	0	1	1	none	7.42406812554e-05
T105	T230	FALSE	FALSE	0	0	1	1	none	8.26516367471e-05
T107	T230	FALSE	FALSE	0	0	1	1	none	0.0001307261715895
T126	T230	FALSE	FALSE	0	0	1	1	none	0.0001476070887952
T156	T230	FALSE	FALSE	0	0	1	1	none	8.39721617152e-05
T159a	T230	TRUE	TRUE	1	0	1	1	anc	8.312538726e-07
T182	T230	FALSE	FALSE	0	0	1	1	none	8.17010332081e-05
T188	T230	FALSE	FALSE	0	0	1	1	none	8.02774231695e-05
T192	T230	FALSE	FALSE	0	0	1	1	none	0.0001563860032498
T223	T230	FALSE	FALSE	0	0	1	1	none	8.17010332081e-05
T225	T230	FALSE	FALSE	0	0	1	1	none	8.9530590434e-05
S002	T232	TRUE	TRUE	0	0	1	1	none	0.00014142713933
S007	T232	TRUE	TRUE	0	0	1	1	none	0.000140354697739
S021	T232	TRUE	TRUE	0	0	1	1	none	0.0001443007655516
S024	T232	TRUE	TRUE	0	0	1	1	none	0.0001432090970003
S025	T232	TRUE	TRUE	0	0	1	1	none	0.000145962675543
S026	T232	TRUE	TRUE	0	0	1	1	none	0.000142876303999
S038	T232	TRUE	TRUE	0	0	1	1	none	0.0001449195346456
S039	T232	TRUE	TRUE	0	0	1	1	none	0.0001432035342786
S040	T232	TRUE	TRUE	0	0	1	1	none	6.11650276969e-05
S042	T232	TRUE	TRUE	0	0	1	1	none	0.0001409493853296
S071	T232	TRUE	TRUE	0	0	1	1	none	2.6226176146e-05
S078	T232	TRUE	TRUE	0	0	1	1	none	0.000142499313035
S081	T232	TRUE	TRUE	0	0	1	1	none	0.0001422827345829
S085	T232	TRUE	TRUE	0	0	1	1	none	7.51635110803e-05
S087	T232	TRUE	TRUE	0	0	1	1	none	8.21699248139e-05
S093	T232	TRUE	TRUE	0	0	1	1	none	5.09039381873e-05
S097	T232	TRUE	TRUE	0	0	1	1	none	0.000145241652996
S102	T232	TRUE	TRUE	0	0	1	1	none	6.05602868123e-05
S106	T232	TRUE	TRUE	0	0	1	1	none	0.0001423690441
S130	T232	TRUE	TRUE	0	0	1	1	none	8.22205770362e-05
T009	T232	FALSE	FALSE	0	0	1	1	none	0.0001509243072505
T010	T232	FALSE	FALSE	0	0	1	1	none	0.0001484510076906
T013	T232	FALSE	FALSE	0	0	1	1	none	0.0001511916690108
T014	T232	TRUE	TRUE	0	0	1	1	none	0.0001414709384583
T020	T232	TRUE	TRUE	0	0	1	1	none	0.0001467781124126
T021	T232	FALSE	FALSE	0	0	1	1	none	0.0001494821397945
T028	T232	TRUE	TRUE	0	0	1	1	none	0.0001383055536483
T035a	T232	TRUE	TRUE	0	0	1	1	none	8.29704466486e-05
T035b	T232	TRUE	TRUE	0	0	1	1	none	0.0001470613243113
T040	T232	TRUE	TRUE	0	0	1	1	none	0.0001453908721296
T056	T232	FALSE	FALSE	0	0	1	1	none	0.0001555098788933
T059	T232	TRUE	TRUE	0	0	1	1	none	6.26435455253e-05
T065	T232	TRUE	TRUE	0	0	1	1	none	0.000144635909582
T069	T232	TRUE	TRUE	0	0	1	1	none	4.57675812143e-05
T073	T232	FALSE	FALSE	0	0	1	1	none	0.0001499186037178
T075	T232	TRUE	TRUE	0	0	1	1	none	0.0001332425528123
T077	T232	FALSE	FALSE	0	0	1	1	none	0.0001499186037178
T087	T232	FALSE	FALSE	0	0	1	1	none	0.0001504856209275
T095	T232	TRUE	TRUE	0	0	1	1	none	8.17156893042e-05
T099a	T232	TRUE	TRUE	0	0	1	1	none	8.10773235153e-05
T102	T232	FALSE	FALSE	0	0	1	1	none	8.40506716345e-05
T104	T232	FALSE	FALSE	0	0	1	1	none	0.0001379393217342
T105	T232	FALSE	FALSE	0	0	1	1	none	0.0001463502772259
T107	T232	FALSE	FALSE	0	0	1	1	none	8.86223186849e-05
T126	T232	TRUE	TRUE	0	0	1	1	none	2.875810696e-06
T156	T232	FALSE	FALSE	0	0	1	1	none	0.000147670802194
T159a	T232	TRUE	TRUE	0	0	1	1	none	0.0001470613243113
T182	T232	FALSE	FALSE	0	0	1	1	none	0.0001453996736869
T188	T232	TRUE	TRUE	0	0	1	1	none	0.0001439760636483
T192	T232	FALSE	FALSE	0	0	1	1	none	1.16547251506e-05
T223	T232	FALSE	FALSE	0	0	1	1	none	0.0001453996736869
T225	T232	FALSE	FALSE	0	0	1	1	none	0.0001532292309128
T230	T232	FALSE	FALSE	0	0	1	1	none	0.0001484640340652
S002	T241	FALSE	FALSE	0	0	1	1	none	9.72576458724e-05
S007	T241	FALSE	FALSE	0	0	1	1	none	7.90614182014e-05
S021	T241	FALSE	FALSE	0	0	1	1	none	0.000100131272094
S024	T241	FALSE	FALSE	0	0	1	1	none	9.90396035427e-05
S025	T241	FALSE	FALSE	0	0	1	1	none	0.0001017931820854
S026	T241	FALSE	FALSE	0	0	1	1	none	9.87068105414e-05
S038	T241	FALSE	FALSE	0	0	1	1	none	2.73934517654e-05
S039	T241	FALSE	FALSE	0	0	1	1	none	9.9034040821e-05
S040	T241	FALSE	FALSE	0	0	1	1	none	0.0001532116376267
S042	T241	FALSE	FALSE	0	0	1	1	none	9.6779891872e-05
S071	T241	FALSE	FALSE	0	0	1	1	none	0.0001440822739064
S078	T241	FALSE	FALSE	0	0	1	1	none	9.83298195774e-05
S081	T241	FALSE	FALSE	0	0	1	1	none	9.81132411253e-05
S085	T241	FALSE	FALSE	0	0	1	1	none	0.0001367965110061
S087	T241	FALSE	FALSE	0	0	1	1	none	0.0001438029247397
S093	T241	FALSE	FALSE	0	0	1	1	none	0.0001196257449171
S097	T241	FALSE	FALSE	0	0	1	1	none	0.0001010721595384
S102	T241	FALSE	FALSE	0	0	1	1	none	0.0001526068967421
S106	T241	FALSE	FALSE	0	0	1	1	none	9.81995506424e-05
S130	T241	FALSE	FALSE	0	0	1	1	none	0.000143853576962
T009	T241	FALSE	FALSE	0	0	1	1	none	0.0001067548137929
T010	T241	FALSE	FALSE	0	0	1	1	none	0.000104281514233
T013	T241	FALSE	FALSE	0	0	1	1	none	2.00926088556e-05
T014	T241	FALSE	FALSE	0	0	1	1	none	9.73014450007e-05
T020	T241	FALSE	FALSE	0	0	1	1	none	2.92520295324e-05
T021	T241	FALSE	FALSE	0	0	1	1	none	0.0001053126463369
T028	T241	FALSE	FALSE	0	0	1	1	none	7.70122741107e-05
T035a	T241	FALSE	FALSE	0	0	1	1	none	0.0001446034465744
T035b	T241	FALSE	FALSE	0	0	1	1	none	0.0001028918308537
T040	T241	FALSE	FALSE	0	0	1	1	none	0.000101221378672
T056	T241	FALSE	FALSE	0	0	1	1	none	0.0001113403854357
T059	T241	FALSE	FALSE	0	0	1	1	none	0.0001546901554551
T065	T241	FALSE	FALSE	0	0	1	1	none	2.48240031766e-05
T069	T241	FALSE	FALSE	0	0	1	1	none	0.0001624807672121
T073	T241	FALSE	FALSE	0	0	1	1	none	0.0001057491102602
T075	T241	FALSE	FALSE	0	0	1	1	none	9.08921580581e-05
T077	T241	FALSE	FALSE	0	0	1	1	none	0.0001057491102602
T087	T241	FALSE	FALSE	0	0	1	1	none	0.0001063161274699
T095	T241	FALSE	FALSE	0	0	1	1	none	0.00014334868923
T099a	T241	FALSE	FALSE	0	0	1	1	none	0.0001427103234411
T102	T241	FALSE	FALSE	0	0	1	1	none	0.0001456836715603
T104	T241	FALSE	FALSE	0	0	1	1	none	7.66460421966e-05
T105	T241	FALSE	FALSE	0	0	1	1	none	2.65383708205e-05
T107	T241	FALSE	FALSE	0	0	1	1	none	0.0001502553186107
T126	T241	FALSE	FALSE	0	0	1	1	none	0.0001671362358164
T156	T241	FALSE	FALSE	0	0	1	1	none	3.12876310764e-05
T159a	T241	FALSE	FALSE	0	0	1	1	none	0.0001028918308537
T182	T241	FALSE	FALSE	0	0	1	1	none	2.90165025693e-05
T188	T241	FALSE	FALSE	0	0	1	1	none	8.26827841107e-05
T192	T241	FALSE	FALSE	0	0	1	1	none	0.000175915150271
T223	T241	FALSE	FALSE	0	0	1	1	none	2.90165025693e-05
T225	T241	FALSE	FALSE	0	0	1	1	none	3.68460597952e-05
T230	T241	FALSE	FALSE	0	0	1	1	none	0.0001042945406076
T232	T241	FALSE	FALSE	0	0	1	1	none	0.0001679931810864
S002	T270	FALSE	FALSE	0	0	1	1	none	0.0001443106598033
S007	T270	FALSE	FALSE	0	0	1	1	none	0.0001432382182123
S021	T270	FALSE	FALSE	0	0	1	1	none	0.0001471842860249
S024	T270	FALSE	FALSE	0	0	1	1	none	0.0001460926174736
S025	T270	FALSE	FALSE	0	0	1	1	none	0.0001488461960163
S026	T270	FALSE	FALSE	0	0	1	1	none	0.0001457598244723
S038	T270	FALSE	FALSE	0	0	1	1	none	0.0001478030551189
S039	T270	FALSE	FALSE	0	0	1	1	none	0.0001460870547519
S040	T270	FALSE	FALSE	0	0	1	1	none	6.40485481702e-05
S042	T270	FALSE	FALSE	0	0	1	1	none	0.0001438329058029
S071	T270	FALSE	FALSE	0	0	1	1	none	2.91096966193e-05
S078	T270	FALSE	FALSE	0	0	1	1	none	0.0001453828335083
S081	T270	FALSE	FALSE	0	0	1	1	none	0.0001451662550562
S085	T270	FALSE	FALSE	0	0	1	1	none	7.80470315536e-05
S087	T270	FALSE	FALSE	0	0	1	1	none	8.50534452872e-05
S093	T270	FALSE	FALSE	0	0	1	1	none	5.37874586606e-05
S097	T270	FALSE	FALSE	0	0	1	1	none	0.0001481251734693
S102	T270	FALSE	FALSE	0	0	1	1	none	6.34438072856e-05
S106	T270	FALSE	FALSE	0	0	1	1	none	0.0001452525645733
S130	T270	FALSE	FALSE	0	0	1	1	none	8.51040975095e-05
T009	T270	FALSE	FALSE	0	0	1	1	none	0.0001538078277238
T010	T270	FALSE	FALSE	0	0	1	1	none	0.0001513345281639
T013	T270	FALSE	FALSE	0	0	1	1	none	0.0001540751894841
T014	T270	FALSE	FALSE	0	0	1	1	none	0.0001443544589316
T020	T270	FALSE	FALSE	0	0	1	1	none	0.0001496616328859
T021	T270	FALSE	FALSE	0	0	1	1	none	0.0001523656602678
T028	T270	FALSE	FALSE	0	0	1	1	none	0.0001411890741216
T035a	T270	FALSE	FALSE	0	0	1	1	none	8.58539671219e-05
T035b	T270	FALSE	FALSE	0	0	1	1	none	0.0001499448447846
T040	T270	FALSE	FALSE	0	0	1	1	none	0.0001482743926029
T056	T270	FALSE	FALSE	0	0	1	1	none	0.0001583933993666
T059	T270	FALSE	FALSE	0	0	1	1	none	6.55270659986e-05
T065	T270	FALSE	FALSE	0	0	1	1	none	0.0001475194300553
T069	T270	FALSE	FALSE	0	0	1	1	none	4.86511016876e-05
T073	T270	FALSE	FALSE	0	0	1	1	none	0.0001528021241911
T075	T270	FALSE	FALSE	0	0	1	1	none	0.0001361260732856
T077	T270	FALSE	FALSE	0	0	1	1	none	0.0001528021241911
T087	T270	FALSE	FALSE	0	0	1	1	none	0.0001533691414008
T095	T270	FALSE	FALSE	0	0	1	1	none	8.45992097775e-05
T099a	T270	FALSE	FALSE	0	0	1	1	none	8.39608439886e-05
T102	T270	FALSE	FALSE	0	0	1	1	none	8.69341921078e-05
T104	T270	FALSE	FALSE	0	0	1	1	none	0.0001408228422075
T105	T270	FALSE	FALSE	0	0	1	1	none	0.0001492337976992
T107	T270	FALSE	FALSE	0	0	1	1	none	9.15058391582e-05
T126	T270	FALSE	FALSE	0	0	1	1	none	5.7593311693e-06
T156	T270	FALSE	FALSE	0	0	1	1	none	0.0001505543226673
T159a	T270	FALSE	FALSE	0	0	1	1	none	0.0001499448447846
T182	T270	FALSE	FALSE	0	0	1	1	none	0.0001482831941602
T188	T270	FALSE	FALSE	0	0	1	1	none	0.0001468595841216
T192	T270	FALSE	FALSE	0	0	1	1	none	1.45382456239e-05
T223	T270	FALSE	FALSE	0	0	1	1	none	0.0001482831941602
T225	T270	FALSE	FALSE	0	0	1	1	none	0.0001561127513861
T230	T270	FALSE	FALSE	0	0	1	1	none	0.0001513475545385
T232	T270	TRUE	TRUE	1	0	1	1	anc	1.081590502e-06
T241	T270	FALSE	FALSE	0	0	1	1	none	0.0001708767015597
S002	T271b	FALSE	FALSE	0	0	1	1	none	8.16543225134e-05
S007	T271b	FALSE	FALSE	0	0	1	1	none	6.34580948424e-05
S021	T271b	FALSE	FALSE	0	0	1	1	none	8.4527948735e-05
S024	T271b	FALSE	FALSE	0	0	1	1	none	8.34362801837e-05
S025	T271b	FALSE	FALSE	0	0	1	1	none	8.61898587264e-05
S026	T271b	FALSE	FALSE	0	0	1	1	none	8.31034871824e-05
S038	T271b	FALSE	FALSE	0	0	1	1	none	1.2933040169e-05
S039	T271b	FALSE	FALSE	0	0	1	1	none	8.3430717462e-05
S040	T271b	FALSE	FALSE	0	0	1	1	none	0.0001376083142677
S042	T271b	FALSE	FALSE	0	0	1	1	none	8.1176568513e-05
S071	T271b	FALSE	FALSE	0	0	1	1	none	0.0001284789505474
S078	T271b	FALSE	FALSE	0	0	1	1	none	8.27264962184e-05
S081	T271b	FALSE	FALSE	0	0	1	1	none	8.25099177663e-05
S085	T271b	FALSE	FALSE	0	0	1	1	none	0.0001211931876471
S087	T271b	FALSE	FALSE	0	0	1	1	none	0.0001281996013807
S093	T271b	FALSE	FALSE	0	0	1	1	none	0.0001040224215581
S097	T271b	FALSE	FALSE	0	0	1	1	none	8.54688361794e-05
S102	T271b	FALSE	FALSE	0	0	1	1	none	0.0001370035733831
S106	T271b	FALSE	FALSE	0	0	1	1	none	8.25962272834e-05
S130	T271b	FALSE	FALSE	0	0	1	1	none	0.000128250253603
T009	T271b	FALSE	FALSE	0	0	1	1	none	9.11514904339e-05
T010	T271b	FALSE	FALSE	0	0	1	1	none	8.8678190874e-05
T013	T271b	FALSE	FALSE	0	0	1	1	none	1.92051745342e-05
T014	T271b	FALSE	FALSE	0	0	1	1	none	8.16981216417e-05
T020	T271b	FALSE	FALSE	0	0	1	1	none	1.4791617936e-05
T021	T271b	FALSE	FALSE	0	0	1	1	none	8.97093229779e-05
T028	T271b	FALSE	FALSE	0	0	1	1	none	6.14089507517e-05
T035a	T271b	FALSE	FALSE	0	0	1	1	none	0.0001290001232154
T035b	T271b	FALSE	FALSE	0	0	1	1	none	8.72885074947e-05
T040	T271b	FALSE	FALSE	0	0	1	1	none	8.5618055313e-05
T056	T271b	FALSE	FALSE	0	0	1	1	none	9.57370620767e-05
T059	T271b	FALSE	FALSE	0	0	1	1	none	0.0001390868320961
T065	T271b	FALSE	FALSE	0	0	1	1	none	1.26494151054e-05
T069	T271b	FALSE	FALSE	0	0	1	1	none	0.0001468774438531
T073	T271b	FALSE	FALSE	0	0	1	1	none	9.01457869012e-05
T075	T271b	FALSE	FALSE	0	0	1	1	none	7.52888346991e-05
T077	T271b	FALSE	FALSE	0	0	1	1	none	9.01457869012e-05
T087	T271b	FALSE	FALSE	0	0	1	1	none	9.07128041109e-05
T095	T271b	FALSE	FALSE	0	0	1	1	none	0.000127745365871
T099a	T271b	FALSE	FALSE	0	0	1	1	none	0.0001271070000821
T102	T271b	FALSE	FALSE	0	0	1	1	none	0.0001300803482013
T104	T271b	FALSE	FALSE	0	0	1	1	none	6.10427188376e-05
T105	T271b	FALSE	FALSE	0	0	1	1	none	1.43637827493e-05
T107	T271b	FALSE	FALSE	0	0	1	1	none	0.0001346519952517
T126	T271b	FALSE	FALSE	0	0	1	1	none	0.0001515329124574
T156	T271b	FALSE	FALSE	0	0	1	1	none	6.1742274844e-06
T159a	T271b	FALSE	FALSE	0	0	1	1	none	8.72885074947e-05
T182	T271b	FALSE	FALSE	0	0	1	1	none	1.22702674477e-05
T188	T271b	FALSE	FALSE	0	0	1	1	none	6.70794607517e-05
T192	T271b	FALSE	FALSE	0	0	1	1	none	0.000160311826912
T223	T271b	FALSE	FALSE	0	0	1	1	none	1.22702674477e-05
T225	T271b	FALSE	FALSE	0	0	1	1	none	3.732273865e-06
T230	T271b	FALSE	FALSE	0	0	1	1	none	8.86912172486e-05
T232	T271b	FALSE	FALSE	0	0	1	1	none	0.0001523898577274
T241	T271b	FALSE	FALSE	0	0	1	1	none	3.60066866098e-05
T270	T271b	FALSE	FALSE	0	0	1	1	none	0.0001552733782007
S002	T301	FALSE	FALSE	0	0	1	1	none	0.0001479714909914
S007	T301	FALSE	FALSE	0	0	1	1	none	0.0001468990494004
S021	T301	FALSE	FALSE	0	0	1	1	none	0.000150845117213
S024	T301	FALSE	FALSE	0	0	1	1	none	0.0001497534486617
S025	T301	FALSE	FALSE	0	0	1	1	none	0.0001525070272044
S026	T301	FALSE	FALSE	0	0	1	1	none	0.0001494206556604
S038	T301	FALSE	FALSE	0	0	1	1	none	0.000151463886307
S039	T301	FALSE	FALSE	0	0	1	1	none	0.00014974788594
S040	T301	FALSE	FALSE	0	0	1	1	none	6.77093793583e-05
S042	T301	FALSE	FALSE	0	0	1	1	none	0.000147493736991
S071	T301	FALSE	FALSE	0	0	1	1	none	3.27705278074e-05
S078	T301	FALSE	FALSE	0	0	1	1	none	0.0001490436646964
S081	T301	FALSE	FALSE	0	0	1	1	none	0.0001488270862443
S085	T301	FALSE	FALSE	0	0	1	1	none	8.17078627417e-05
S087	T301	FALSE	FALSE	0	0	1	1	none	8.87142764753e-05
S093	T301	FALSE	FALSE	0	0	1	1	none	5.74482898487e-05
S097	T301	FALSE	FALSE	0	0	1	1	none	0.0001517860046574
S102	T301	FALSE	FALSE	0	0	1	1	none	6.71046384737e-05
S106	T301	FALSE	FALSE	0	0	1	1	none	0.0001489133957614
S130	T301	FALSE	FALSE	0	0	1	1	none	8.87649286976e-05
T009	T301	FALSE	FALSE	0	0	1	1	none	0.0001574686589119
T010	T301	FALSE	FALSE	0	0	1	1	none	0.000154995359352
T013	T301	FALSE	FALSE	0	0	1	1	none	0.0001577360206722
T014	T301	FALSE	FALSE	0	0	1	1	none	0.0001480152901197
T020	T301	FALSE	FALSE	0	0	1	1	none	0.000153322464074
T021	T301	FALSE	FALSE	0	0	1	1	none	0.0001560264914559
T028	T301	FALSE	FALSE	0	0	1	1	none	0.0001448499053097
T035a	T301	FALSE	FALSE	0	0	1	1	none	8.951479831e-05
T035b	T301	FALSE	FALSE	0	0	1	1	none	0.0001536056759727
T040	T301	FALSE	FALSE	0	0	1	1	none	0.000151935223791
T056	T301	FALSE	FALSE	0	0	1	1	none	0.0001620542305547
T059	T301	FALSE	FALSE	0	0	1	1	none	6.91878971867e-05
T065	T301	FALSE	FALSE	0	0	1	1	none	0.0001511802612434
T069	T301	FALSE	FALSE	0	0	1	1	none	5.23119328757e-05
T073	T301	FALSE	FALSE	0	0	1	1	none	0.0001564629553792
T075	T301	FALSE	FALSE	0	0	1	1	none	0.0001397869044737
T077	T301	FALSE	FALSE	0	0	1	1	none	0.0001564629553792
T087	T301	FALSE	FALSE	0	0	1	1	none	0.0001570299725889
T095	T301	FALSE	FALSE	0	0	1	1	none	8.82600409656e-05
T099a	T301	FALSE	FALSE	0	0	1	1	none	8.76216751767e-05
T102	T301	FALSE	FALSE	0	0	1	1	none	9.05950232959e-05
T104	T301	FALSE	FALSE	0	0	1	1	none	0.0001444836733956
T105	T301	FALSE	FALSE	0	0	1	1	none	0.0001528946288873
T107	T301	FALSE	FALSE	0	0	1	1	none	9.51666703463e-05
T126	T301	TRUE	TRUE	1	0	1	1	anc	2.3169928153e-06
T156	T301	FALSE	FALSE	0	0	1	1	none	0.0001542151538554
T159a	T301	FALSE	FALSE	0	0	1	1	none	0.0001536056759727
T182	T301	FALSE	FALSE	0	0	1	1	none	0.0001519440253483
T188	T301	FALSE	FALSE	0	0	1	1	none	0.0001505204153097
T192	T301	FALSE	FALSE	0	0	1	1	none	1.50372996234e-05
T223	T301	FALSE	FALSE	0	0	1	1	none	0.0001519440253483
T225	T301	FALSE	FALSE	0	0	1	1	none	0.0001597735825742
T230	T301	FALSE	FALSE	0	0	1	1	none	0.0001550083857266
T232	T301	FALSE	FALSE	0	0	1	1	none	1.02771076274e-05
T241	T301	FALSE	FALSE	0	0	1	1	none	0.0001745375327478
T270	T301	FALSE	FALSE	0	0	1	1	none	1.31606281007e-05
T271b	T301	FALSE	FALSE	0	0	1	1	none	0.0001589342093888
S002	T303	FALSE	FALSE	0	0	1	1	none	0.0001529506762435
S007	T303	FALSE	FALSE	0	0	1	1	none	0.0001518782346525
S021	T303	FALSE	FALSE	0	0	1	1	none	0.0001558243024651
S024	T303	FALSE	FALSE	0	0	1	1	none	0.0001547326339138
S025	T303	FALSE	FALSE	0	0	1	1	none	0.0001574862124565
S026	T303	FALSE	FALSE	0	0	1	1	none	0.0001543998409125
S038	T303	FALSE	FALSE	0	0	1	1	none	0.0001564430715591
S039	T303	FALSE	FALSE	0	0	1	1	none	0.0001547270711921
S040	T303	FALSE	FALSE	0	0	1	1	none	7.26885646104e-05
S042	T303	FALSE	FALSE	0	0	1	1	none	0.0001524729222431
S071	T303	FALSE	FALSE	0	0	1	1	none	3.77497130595e-05
S078	T303	FALSE	FALSE	0	0	1	1	none	0.0001540228499485
S081	T303	FALSE	FALSE	0	0	1	1	none	0.0001538062714964
S085	T303	FALSE	FALSE	0	0	1	1	none	8.66870479938e-05
S087	T303	FALSE	FALSE	0	0	1	1	none	9.36934617274e-05
S093	T303	FALSE	FALSE	0	0	1	1	none	6.24274751008e-05
S097	T303	FALSE	FALSE	0	0	1	1	none	0.0001567651899095
S102	T303	FALSE	FALSE	0	0	1	1	none	7.20838237258e-05
S106	T303	FALSE	FALSE	0	0	1	1	none	0.0001538925810135
S130	T303	FALSE	FALSE	0	0	1	1	none	9.37441139497e-05
T009	T303	FALSE	FALSE	0	0	1	1	none	0.000162447844164
T010	T303	FALSE	FALSE	0	0	1	1	none	0.0001599745446041
T013	T303	FALSE	FALSE	0	0	1	1	none	0.0001627152059243
T014	T303	FALSE	FALSE	0	0	1	1	none	0.0001529944753718
T020	T303	FALSE	FALSE	0	0	1	1	none	0.0001583016493261
T021	T303	FALSE	FALSE	0	0	1	1	none	0.000161005676708
T028	T303	FALSE	FALSE	0	0	1	1	none	0.0001498290905618
T035a	T303	FALSE	FALSE	0	0	1	1	none	9.44939835621e-05
T035b	T303	FALSE	FALSE	0	0	1	1	none	0.0001585848612248
T040	T303	FALSE	FALSE	0	0	1	1	none	0.0001569144090431
T056	T303	FALSE	FALSE	0	0	1	1	none	0.0001670334158068
T059	T303	FALSE	FALSE	0	0	1	1	none	7.41670824388e-05
T065	T303	FALSE	FALSE	0	0	1	1	none	0.0001561594464955
T069	T303	FALSE	FALSE	0	0	1	1	none	5.72911181278e-05
T073	T303	FALSE	FALSE	0	0	1	1	none	0.0001614421406313
T075	T303	FALSE	FALSE	0	0	1	1	none	0.0001447660897258
T077	T303	FALSE	FALSE	0	0	1	1	none	0.0001614421406313
T087	T303	FALSE	FALSE	0	0	1	1	none	0.000162009157841
T095	T303	FALSE	FALSE	0	0	1	1	none	9.32392262177e-05
T099a	T303	FALSE	FALSE	0	0	1	1	none	9.26008604288e-05
T102	T303	FALSE	FALSE	0	0	1	1	none	9.5574208548e-05
T104	T303	FALSE	FALSE	0	0	1	1	none	0.0001494628586477
T105	T303	FALSE	FALSE	0	0	1	1	none	0.0001578738141394
T107	T303	FALSE	FALSE	0	0	1	1	none	0.0001001458555984
T126	T303	FALSE	FALSE	1	0	1	1	anc	2.6657322014e-06
T156	T303	FALSE	FALSE	0	0	1	1	none	0.0001591943391075
T159a	T303	FALSE	FALSE	0	0	1	1	none	0.0001585848612248
T182	T303	FALSE	FALSE	0	0	1	1	none	0.0001569232106004
T188	T303	FALSE	FALSE	0	0	1	1	none	0.0001554996005618
T192	T303	FALSE	FALSE	0	0	1	1	none	2.00164848755e-05
T223	T303	FALSE	FALSE	0	0	1	1	none	0.0001569232106004
T225	T303	FALSE	FALSE	0	0	1	1	none	0.0001647527678263
T230	T303	FALSE	FALSE	0	0	1	1	none	0.0001599875709787
T232	T303	FALSE	FALSE	0	0	1	1	none	1.52562928795e-05
T241	T303	FALSE	FALSE	0	0	1	1	none	0.0001795167179999
T270	T303	FALSE	FALSE	0	0	1	1	none	1.81398133528e-05
T271b	T303	FALSE	FALSE	0	0	1	1	none	0.0001639133946409
T301	T303	FALSE	FALSE	0	0	1	1	none	1.29243085393e-05
S002	T322	FALSE	FALSE	0	0	1	1	none	9.12062648803e-05
S007	T322	FALSE	FALSE	0	0	1	1	none	7.30100372093e-05
S021	T322	FALSE	FALSE	0	0	1	1	none	9.40798911019e-05
S024	T322	FALSE	FALSE	0	0	1	1	none	9.29882225506e-05
S025	T322	FALSE	FALSE	0	0	1	1	none	9.57418010933e-05
S026	T322	FALSE	FALSE	0	0	1	1	none	9.26554295493e-05
S038	T322	FALSE	FALSE	0	0	1	1	none	2.13420707733e-05
S039	T322	FALSE	FALSE	0	0	1	1	none	9.29826598289e-05
S040	T322	FALSE	FALSE	0	0	1	1	none	0.0001471602566346
S042	T322	FALSE	FALSE	0	0	1	1	none	9.07285108799e-05
S071	T322	FALSE	FALSE	0	0	1	1	none	0.0001380308929143
S078	T322	FALSE	FALSE	0	0	1	1	none	9.22784385853e-05
S081	T322	FALSE	FALSE	0	0	1	1	none	9.20618601332e-05
S085	T322	FALSE	FALSE	0	0	1	1	none	0.000130745130014
S087	T322	FALSE	FALSE	0	0	1	1	none	0.0001377515437476
S093	T322	FALSE	FALSE	0	0	1	1	none	0.000113574363925
S097	T322	FALSE	FALSE	0	0	1	1	none	9.50207785463e-05
S102	T322	FALSE	FALSE	0	0	1	1	none	0.00014655551575
S106	T322	FALSE	FALSE	0	0	1	1	none	9.21481696503e-05
S130	T322	FALSE	FALSE	0	0	1	1	none	0.0001378021959699
T009	T322	FALSE	FALSE	0	0	1	1	none	0.0001007034328008
T010	T322	FALSE	FALSE	0	0	1	1	none	9.82301332409e-05
T013	T322	FALSE	FALSE	0	0	1	1	none	1.40412278635e-05
T014	T322	FALSE	FALSE	0	0	1	1	none	9.12500640086e-05
T020	T322	FALSE	FALSE	0	0	1	1	none	2.32006485403e-05
T021	T322	FALSE	FALSE	0	0	1	1	none	9.92612653448e-05
T028	T322	FALSE	FALSE	0	0	1	1	none	7.09608931186e-05
T035a	T322	FALSE	FALSE	0	0	1	1	none	0.0001385520655823
T035b	T322	FALSE	FALSE	0	0	1	1	none	9.68404498616e-05
T040	T322	FALSE	FALSE	0	0	1	1	none	9.51699976799e-05
T056	T322	FALSE	FALSE	0	0	1	1	none	0.0001052890044436
T059	T322	FALSE	FALSE	0	0	1	1	none	0.000148638774463
T065	T322	FALSE	FALSE	0	0	1	1	none	1.87726221845e-05
T069	T322	FALSE	FALSE	0	0	1	1	none	0.00015642938622
T073	T322	FALSE	FALSE	0	0	1	1	none	9.96977292681e-05
T075	T322	FALSE	FALSE	0	0	1	1	none	8.4840777066e-05
T077	T322	FALSE	FALSE	0	0	1	1	none	9.96977292681e-05
T087	T322	FALSE	FALSE	0	0	1	1	none	0.0001002647464778
T095	T322	FALSE	FALSE	0	0	1	1	none	0.0001372973082379
T099a	T322	FALSE	FALSE	0	0	1	1	none	0.000136658942449
T102	T322	FALSE	FALSE	0	0	1	1	none	0.0001396322905682
T104	T322	FALSE	FALSE	0	0	1	1	none	7.05946612045e-05
T105	T322	FALSE	FALSE	0	0	1	1	none	2.04869898284e-05
T107	T322	FALSE	FALSE	0	0	1	1	none	0.0001442039376186
T126	T322	FALSE	FALSE	0	0	1	1	none	0.0001610848548243
T156	T322	FALSE	FALSE	0	0	1	1	none	2.52362500843e-05
T159a	T322	FALSE	FALSE	0	0	1	1	none	9.68404498616e-05
T182	T322	FALSE	FALSE	0	0	1	1	none	2.29651215772e-05
T188	T322	FALSE	FALSE	0	0	1	1	none	7.66314031186e-05
T192	T322	FALSE	FALSE	0	0	1	1	none	0.0001698637692789
T223	T322	FALSE	FALSE	0	0	1	1	none	2.29651215772e-05
T225	T322	FALSE	FALSE	0	0	1	1	none	3.07946788031e-05
T230	T322	FALSE	FALSE	0	0	1	1	none	9.82431596155e-05
T232	T322	FALSE	FALSE	0	0	1	1	none	0.0001619418000943
T241	T322	FALSE	FALSE	0	0	1	1	none	7.7717654679e-06
T270	T322	FALSE	FALSE	0	0	1	1	none	0.0001648253205676
T271b	T322	FALSE	FALSE	0	0	1	1	none	2.99553056177e-05
T301	T322	FALSE	FALSE	0	0	1	1	none	0.0001684861517557
T303	T322	FALSE	FALSE	0	0	1	1	none	0.0001734653370078
S002	T327b	FALSE	FALSE	0	0	1	1	none	0.0001372811109391
S007	T327b	FALSE	FALSE	0	0	1	1	none	0.0001362086693481
S021	T327b	FALSE	FALSE	0	0	1	1	none	0.0001401547371607
S024	T327b	FALSE	FALSE	0	0	1	1	none	0.0001390630686094
S025	T327b	FALSE	FALSE	0	0	1	1	none	0.0001418166471521
S026	T327b	FALSE	FALSE	0	0	1	1	none	0.0001387302756081
S038	T327b	FALSE	FALSE	0	0	1	1	none	0.0001407735062547
S039	T327b	FALSE	FALSE	0	0	1	1	none	0.0001390575058877
S040	T327b	FALSE	FALSE	0	0	1	1	none	5.7018999306e-05
S042	T327b	FALSE	FALSE	0	0	1	1	none	0.0001368033569387
S071	T327b	FALSE	FALSE	0	0	1	1	none	3.97046241917e-05
S078	T327b	FALSE	FALSE	0	0	1	1	none	0.0001383532846441
S081	T327b	FALSE	FALSE	0	0	1	1	none	0.000138136706192
S085	T327b	FALSE	FALSE	0	0	1	1	none	7.10174826894e-05
S087	T327b	FALSE	FALSE	0	0	1	1	none	7.8023896423e-05
S093	T327b	FALSE	FALSE	0	0	1	1	none	4.67579097964e-05
S097	T327b	FALSE	FALSE	0	0	1	1	none	0.0001410956246051
S102	T327b	FALSE	FALSE	0	0	1	1	none	5.64142584214e-05
S106	T327b	FALSE	FALSE	0	0	1	1	none	0.0001382230157091
S130	T327b	FALSE	FALSE	0	0	1	1	none	7.80745486453e-05
T009	T327b	FALSE	FALSE	0	0	1	1	none	0.0001467782788596
T010	T327b	FALSE	FALSE	0	0	1	1	none	0.0001443049792997
T013	T327b	FALSE	FALSE	0	0	1	1	none	0.0001470456406199
T014	T327b	FALSE	FALSE	0	0	1	1	none	0.0001373249100674
T020	T327b	FALSE	FALSE	0	0	1	1	none	0.0001426320840217
T021	T327b	FALSE	FALSE	0	0	1	1	none	0.0001453361114036
T028	T327b	FALSE	FALSE	0	0	1	1	none	0.0001341595252574
T035a	T327b	FALSE	FALSE	0	0	1	1	none	7.88244182577e-05
T035b	T327b	FALSE	FALSE	0	0	1	1	none	0.0001429152959204
T040	T327b	FALSE	FALSE	0	0	1	1	none	0.0001412448437387
T056	T327b	FALSE	FALSE	0	0	1	1	none	0.0001513638505024
T059	T327b	FALSE	FALSE	0	0	1	1	none	5.84975171344e-05
T065	T327b	FALSE	FALSE	0	0	1	1	none	0.0001404898811911
T069	T327b	FALSE	FALSE	0	0	1	1	none	5.81031174974e-05
T073	T327b	FALSE	FALSE	0	0	1	1	none	0.0001457725753269
T075	T327b	FALSE	FALSE	0	0	1	1	none	0.0001290965244214
T077	T327b	FALSE	FALSE	0	0	1	1	none	0.0001457725753269
T087	T327b	FALSE	FALSE	0	0	1	1	none	0.0001463395925366
T095	T327b	FALSE	FALSE	0	0	1	1	none	7.75696609133e-05
T099a	T327b	FALSE	FALSE	0	0	1	1	none	7.69312951244e-05
T102	T327b	FALSE	FALSE	0	0	1	1	none	7.99046432436e-05
T104	T327b	FALSE	FALSE	0	0	1	1	none	0.0001337932933433
T105	T327b	FALSE	FALSE	0	0	1	1	none	0.000142204248835
T107	T327b	FALSE	FALSE	0	0	1	1	none	8.4476290294e-05
T126	T327b	FALSE	FALSE	0	0	1	1	none	6.27585861017e-05
T156	T327b	FALSE	FALSE	0	0	1	1	none	0.0001435247738031
T159a	T327b	FALSE	FALSE	0	0	1	1	none	0.0001429152959204
T182	T327b	FALSE	FALSE	0	0	1	1	none	0.000141253645296
T188	T327b	FALSE	FALSE	0	0	1	1	none	0.0001398300352574
T192	T327b	FALSE	FALSE	0	0	1	1	none	7.15375005563e-05
T223	T327b	FALSE	FALSE	0	0	1	1	none	0.000141253645296
T225	T327b	FALSE	FALSE	0	0	1	1	none	0.0001490832025219
T230	T327b	FALSE	FALSE	0	0	1	1	none	0.0001443180056743
T232	T327b	FALSE	FALSE	0	0	1	1	none	6.36155313717e-05
T241	T327b	FALSE	FALSE	0	0	1	1	none	0.0001638471526955
T270	T327b	FALSE	FALSE	0	0	1	1	none	6.6499051845e-05
T271b	T327b	FALSE	FALSE	0	0	1	1	none	0.0001482438293365
T301	T327b	FALSE	FALSE	0	0	1	1	none	7.01598830331e-05
T303	T327b	FALSE	FALSE	0	0	1	1	none	7.51390682852e-05
T322	T327b	FALSE	FALSE	0	0	1	1	none	0.0001577957717034
S002	T330	TRUE	TRUE	0	0	1	1	none	0.0001327094638887
S007	T330	TRUE	TRUE	0	0	1	1	none	0.0001316370222977
S021	T330	TRUE	TRUE	0	0	1	1	none	0.0001355830901103
S024	T330	TRUE	TRUE	0	0	1	1	none	0.000134491421559
S025	T330	TRUE	TRUE	0	0	1	1	none	0.0001372450001017
S026	T330	TRUE	TRUE	0	0	1	1	none	0.0001341586285577
S038	T330	TRUE	TRUE	0	0	1	1	none	0.0001362018592043
S039	T330	TRUE	TRUE	0	0	1	1	none	0.0001344858588373
S040	T330	TRUE	TRUE	0	0	1	1	none	5.24473522556e-05
S042	T330	TRUE	TRUE	0	0	1	1	none	0.0001322317098883
S071	T330	TRUE	TRUE	0	0	1	1	none	3.51329771413e-05
S078	T330	TRUE	TRUE	0	0	1	1	none	0.0001337816375937
S081	T330	TRUE	TRUE	0	0	1	1	none	0.0001335650591416
S085	T330	TRUE	TRUE	0	0	1	1	none	6.6445835639e-05
S087	T330	TRUE	TRUE	0	0	1	1	none	7.34522493726e-05
S093	T330	TRUE	TRUE	0	0	1	1	none	4.2186262746e-05
S097	T330	TRUE	TRUE	0	0	1	1	none	0.0001365239775547
S102	T330	TRUE	TRUE	0	0	1	1	none	5.1842611371e-05
S106	T330	TRUE	TRUE	0	0	1	1	none	0.0001336513686587
S130	T330	TRUE	TRUE	0	0	1	1	none	7.35029015949e-05
T009	T330	FALSE	FALSE	0	0	1	1	none	0.0001422066318092
T010	T330	FALSE	FALSE	0	0	1	1	none	0.0001397333322493
T013	T330	FALSE	FALSE	0	0	1	1	none	0.0001424739935695
T014	T330	TRUE	TRUE	0	0	1	1	none	0.000132753263017
T020	T330	TRUE	TRUE	0	0	1	1	none	0.0001380604369713
T021	T330	FALSE	FALSE	0	0	1	1	none	0.0001407644643532
T028	T330	TRUE	TRUE	0	0	1	1	none	0.000129587878207
T035a	T330	TRUE	TRUE	0	0	1	1	none	7.42527712073e-05
T035b	T330	TRUE	TRUE	0	0	1	1	none	0.00013834364887
T040	T330	TRUE	TRUE	0	0	1	1	none	0.0001366731966883
T056	T330	FALSE	FALSE	0	0	1	1	none	0.000146792203452
T059	T330	TRUE	TRUE	0	0	1	1	none	5.3925870084e-05
T065	T330	TRUE	TRUE	0	0	1	1	none	0.0001359182341407
T069	T330	TRUE	TRUE	0	0	1	1	none	5.3531470447e-05
T073	T330	FALSE	FALSE	0	0	1	1	none	0.0001412009282765
T075	T330	TRUE	TRUE	0	0	1	1	none	0.000124524877371
T077	T330	FALSE	FALSE	0	0	1	1	none	0.0001412009282765
T087	T330	FALSE	FALSE	0	0	1	1	none	0.0001417679454862
T095	T330	TRUE	TRUE	0	0	1	1	none	7.29980138629e-05
T099a	T330	TRUE	TRUE	0	0	1	1	none	7.2359648074e-05
T102	T330	FALSE	FALSE	0	0	1	1	none	7.53329961932e-05
T104	T330	FALSE	FALSE	0	0	1	1	none	0.0001292216462929
T105	T330	FALSE	FALSE	0	0	1	1	none	0.0001376326017846
T107	T330	FALSE	FALSE	0	0	1	1	none	7.99046432436e-05
T126	T330	TRUE	TRUE	0	0	1	1	none	5.81869390513e-05
T156	T330	FALSE	FALSE	0	0	1	1	none	0.0001389531267527
T159a	T330	TRUE	TRUE	0	0	1	1	none	0.00013834364887
T182	T330	FALSE	FALSE	0	0	1	1	none	0.0001366819982456
T188	T330	TRUE	TRUE	0	0	1	1	none	0.000135258388207
T192	T330	FALSE	FALSE	0	0	1	1	none	6.69658535059e-05
T223	T330	FALSE	FALSE	0	0	1	1	none	0.0001366819982456
T225	T330	FALSE	FALSE	0	0	1	1	none	0.0001445115554715
T230	T330	FALSE	FALSE	0	0	1	1	none	0.0001397463586239
T232	T330	TRUE	TRUE	0	0	1	1	none	5.90438843213e-05
T241	T330	FALSE	FALSE	0	0	1	1	none	0.0001592755056451
T270	T330	FALSE	FALSE	0	0	1	1	none	6.19274047946e-05
T271b	T330	FALSE	FALSE	0	0	1	1	none	0.0001436721822861
T301	T330	FALSE	FALSE	0	0	1	1	none	6.55882359827e-05
T303	T330	FALSE	FALSE	0	0	1	1	none	7.05674212348e-05
T322	T330	FALSE	FALSE	0	0	1	1	none	0.000153224124653
T327b	T330	TRUE	TRUE	0	1	1	1	desc	5.714558813e-07
S002	T335	FALSE	FALSE	0	0	1	1	none	0.0001475838083401
S007	T335	FALSE	FALSE	0	0	1	1	none	0.0001465113667491
S021	T335	FALSE	FALSE	0	0	1	1	none	0.0001504574345617
S024	T335	FALSE	FALSE	0	0	1	1	none	0.0001493657660104
S025	T335	FALSE	FALSE	0	0	1	1	none	0.0001521193445531
S026	T335	FALSE	FALSE	0	0	1	1	none	0.0001490329730091
S038	T335	FALSE	FALSE	0	0	1	1	none	0.0001510762036557
S039	T335	FALSE	FALSE	0	0	1	1	none	0.0001493602032887
S040	T335	FALSE	FALSE	0	0	1	1	none	6.7321696707e-05
S042	T335	FALSE	FALSE	0	0	1	1	none	0.0001471060543397
S071	T335	FALSE	FALSE	0	0	1	1	none	3.23828451561e-05
S078	T335	FALSE	FALSE	0	0	1	1	none	0.0001486559820451
S081	T335	FALSE	FALSE	0	0	1	1	none	0.000148439403593
S085	T335	FALSE	FALSE	0	0	1	1	none	8.13201800904e-05
S087	T335	FALSE	FALSE	0	0	1	1	none	8.8326593824e-05
S093	T335	FALSE	FALSE	0	0	1	1	none	5.70606071974e-05
S097	T335	FALSE	FALSE	0	0	1	1	none	0.0001513983220061
S102	T335	FALSE	FALSE	0	0	1	1	none	6.67169558224e-05
S106	T335	FALSE	FALSE	0	0	1	1	none	0.0001485257131101
S130	T335	FALSE	FALSE	0	0	1	1	none	8.83772460463e-05
T009	T335	FALSE	FALSE	0	0	1	1	none	0.0001570809762606
T010	T335	FALSE	FALSE	0	0	1	1	none	0.0001546076767007
T013	T335	FALSE	FALSE	0	0	1	1	none	0.0001573483380209
T014	T335	FALSE	FALSE	0	0	1	1	none	0.0001476276074684
T020	T335	FALSE	FALSE	0	0	1	1	none	0.0001529347814227
T021	T335	FALSE	FALSE	0	0	1	1	none	0.0001556388088046
T028	T335	FALSE	FALSE	0	0	1	1	none	0.0001444622226584
T035a	T335	FALSE	FALSE	0	0	1	1	none	8.91271156587e-05
T035b	T335	FALSE	FALSE	0	0	1	1	none	0.0001532179933214
T040	T335	FALSE	FALSE	0	0	1	1	none	0.0001515475411397
T056	T335	FALSE	FALSE	0	0	1	1	none	0.0001616665479034
T059	T335	FALSE	FALSE	0	0	1	1	none	6.88002145354e-05
T065	T335	FALSE	FALSE	0	0	1	1	none	0.0001507925785921
T069	T335	FALSE	FALSE	0	0	1	1	none	5.19242502244e-05
T073	T335	FALSE	FALSE	0	0	1	1	none	0.0001560752727279
T075	T335	FALSE	FALSE	0	0	1	1	none	0.0001393992218224
T077	T335	FALSE	FALSE	0	0	1	1	none	0.0001560752727279
T087	T335	FALSE	FALSE	0	0	1	1	none	0.0001566422899376
T095	T335	FALSE	FALSE	0	0	1	1	none	8.78723583143e-05
T099a	T335	FALSE	FALSE	0	0	1	1	none	8.72339925254e-05
T102	T335	FALSE	FALSE	0	0	1	1	none	9.02073406446e-05
T104	T335	FALSE	FALSE	0	0	1	1	none	0.0001440959907443
T105	T335	FALSE	FALSE	0	0	1	1	none	0.000152506946236
T107	T335	FALSE	FALSE	0	0	1	1	none	9.4778987695e-05
T126	T335	TRUE	TRUE	1	0	1	1	anc	5.714558813e-07
T156	T335	FALSE	FALSE	0	0	1	1	none	0.0001538274712041
T159a	T335	FALSE	FALSE	0	0	1	1	none	0.0001532179933214
T182	T335	FALSE	FALSE	0	0	1	1	none	0.000151556342697
T188	T335	FALSE	FALSE	0	0	1	1	none	0.0001501327326584
T192	T335	FALSE	FALSE	0	0	1	1	none	1.23637934469e-05
T223	T335	FALSE	FALSE	0	0	1	1	none	0.000151556342697
T225	T335	FALSE	FALSE	0	0	1	1	none	0.0001593858999229
T230	T335	FALSE	FALSE	0	0	1	1	none	0.0001546207030753
T232	T335	FALSE	FALSE	0	0	1	1	none	9.8894249761e-06
T241	T335	FALSE	FALSE	0	0	1	1	none	0.0001741498500965
T270	T335	FALSE	FALSE	0	0	1	1	none	1.27729454494e-05
T271b	T335	FALSE	FALSE	0	0	1	1	none	0.0001585465267375
T301	T335	FALSE	FALSE	0	0	1	1	none	1.32719994489e-05
T303	T335	FALSE	FALSE	0	0	1	1	none	1.8251184701e-05
T322	T335	FALSE	FALSE	0	0	1	1	none	0.0001680984691044
T327b	T335	FALSE	FALSE	0	0	1	1	none	6.97722003818e-05
T330	T335	FALSE	FALSE	0	0	1	1	none	6.52005533314e-05
S002	T341	TRUE	TRUE	0	0	1	1	none	1.551351981e-05
S007	T341	TRUE	TRUE	0	0	1	1	none	6.9965901339e-05
S021	T341	TRUE	TRUE	0	0	1	1	none	1.83871460316e-05
S024	T341	TRUE	TRUE	0	0	1	1	none	1.72954774803e-05
S025	T341	TRUE	TRUE	0	0	1	1	none	1.5460966109e-05
S026	T341	TRUE	TRUE	0	0	1	1	none	3.644896219e-06
S038	T341	TRUE	TRUE	0	0	1	1	none	7.45307382456e-05
S039	T341	TRUE	TRUE	0	0	1	1	none	1.72899147586e-05
S040	T341	TRUE	TRUE	0	0	1	1	none	0.0001269923346843
S042	T341	TRUE	TRUE	0	0	1	1	none	1.50357658096e-05
S071	T341	TRUE	TRUE	0	0	1	1	none	0.000117862970964
S078	T341	TRUE	TRUE	0	0	1	1	none	1.6585693515e-05
S081	T341	TRUE	TRUE	0	0	1	1	none	1.63691150629e-05
S085	T341	TRUE	TRUE	0	0	1	1	none	0.0001105772080637
S087	T341	TRUE	TRUE	0	0	1	1	none	0.0001175836217973
S093	T341	TRUE	TRUE	0	0	1	1	none	9.34064419747e-05
S097	T341	TRUE	TRUE	0	0	1	1	none	1.4739943562e-05
S102	T341	TRUE	TRUE	0	0	1	1	none	0.0001263875937997
S106	T341	TRUE	TRUE	0	0	1	1	none	1.645542458e-05
S130	T341	TRUE	TRUE	0	0	1	1	none	0.0001176342740196
T009	T341	FALSE	FALSE	0	0	1	1	none	1.68367085165e-05
T010	T341	FALSE	FALSE	0	0	1	1	none	1.43634089566e-05
T013	T341	FALSE	FALSE	0	0	1	1	none	8.08028726108e-05
T014	T341	TRUE	TRUE	0	0	1	1	none	1.55573189383e-05
T020	T341	TRUE	TRUE	0	0	1	1	none	7.63893160126e-05
T021	T341	FALSE	FALSE	0	0	1	1	none	1.53945410605e-05
T028	T341	TRUE	TRUE	0	0	1	1	none	6.79167572483e-05
T035a	T341	TRUE	TRUE	0	0	1	1	none	0.000118384143632
T035b	T341	TRUE	TRUE	0	0	1	1	none	1.29737255773e-05
T040	T341	TRUE	TRUE	0	0	1	1	none	1.94772526096e-05
T056	T341	FALSE	FALSE	0	0	1	1	none	2.14222801593e-05
T059	T341	TRUE	TRUE	0	0	1	1	none	0.0001284708525127
T065	T341	TRUE	TRUE	0	0	1	1	none	7.4247113182e-05
T069	T341	TRUE	TRUE	0	0	1	1	none	0.0001362614642697
T073	T341	FALSE	FALSE	0	0	1	1	none	1.58310049838e-05
T075	T341	TRUE	TRUE	0	0	1	1	none	6.46728551157e-05
T077	T341	FALSE	FALSE	0	0	1	1	none	1.58310049838e-05
T087	T341	FALSE	FALSE	0	0	1	1	none	1.63980221935e-05
T095	T341	TRUE	TRUE	0	0	1	1	none	0.0001171293862876
T099a	T341	TRUE	TRUE	0	0	1	1	none	0.0001164910204987
T102	T341	FALSE	FALSE	0	0	1	1	none	0.0001194643686179
T104	T341	FALSE	FALSE	0	0	1	1	none	6.75505253342e-05
T105	T341	FALSE	FALSE	0	0	1	1	none	7.59614808259e-05
T107	T341	FALSE	FALSE	0	0	1	1	none	0.0001240360156683
T126	T341	TRUE	TRUE	0	0	1	1	none	0.000140916932874
T156	T341	FALSE	FALSE	0	0	1	1	none	7.7282005794e-05
[truncated: 1,161 more rows]
