# Supplementary material for: Improved characterisation of MRSA transmission using within-host bacterial sequence diversity
Source: eLife. 2019 Oct 8;8:e46402. doi: 10.7554/eLife.46402 (PMC6954020; doi:10.7554/eLife.46402)
Supplement: Figure 9—source data 1. [file elife-46402-fig9-data1.zip › Figure 9-source data 1/classifications/Classification_Posterior_ds_10percol_39.csv]

host.1	host.2	adjacent	contiguous	paths12	paths21	nodes1	nodes2	path.classification	min.distance.between.subgraphs
S002	S007	TRUE	TRUE	0	0	1	1	none	6.55101020367e-05
S002	S021	TRUE	TRUE	0	0	1	1	none	9.0425157654e-06
S007	S021	TRUE	TRUE	0	0	1	1	none	6.66048862607e-05
S002	S024	TRUE	TRUE	0	0	1	1	none	8.0642483926e-06
S007	S024	TRUE	TRUE	0	0	1	1	none	6.56266188879e-05
S021	S024	TRUE	TRUE	0	0	1	1	none	3.3922795728e-06
S002	S025	TRUE	TRUE	0	0	1	1	none	1.93004822782e-05
S007	S025	TRUE	TRUE	0	0	1	1	none	7.17146747355e-05
S021	S025	TRUE	TRUE	0	0	1	1	none	2.03952665022e-05
S024	S025	TRUE	TRUE	0	0	1	1	none	1.94169991294e-05
S002	S026	TRUE	TRUE	0	0	1	1	none	1.08126790033e-05
S007	S026	TRUE	TRUE	0	0	1	1	none	6.32268714606e-05
S021	S026	TRUE	TRUE	0	0	1	1	none	1.19074632273e-05
S024	S026	TRUE	TRUE	0	0	1	1	none	1.09291958545e-05
S025	S026	TRUE	TRUE	0	0	1	1	none	1.57575182151e-05
S002	S038	FALSE	FALSE	0	0	1	1	none	7.30576257055e-05
S007	S038	FALSE	FALSE	0	0	1	1	none	4.43042789768e-05
S021	S038	FALSE	FALSE	0	0	1	1	none	7.41524099295e-05
S024	S038	FALSE	FALSE	0	0	1	1	none	7.31741425567e-05
S025	S038	FALSE	FALSE	0	0	1	1	none	7.92621984043e-05
S026	S038	FALSE	FALSE	0	0	1	1	none	7.07743951294e-05
S002	S039	TRUE	TRUE	0	0	1	1	none	1.00085544604e-05
S007	S039	TRUE	TRUE	0	0	1	1	none	6.75709249557e-05
S021	S039	TRUE	TRUE	0	0	1	1	none	2.173044795e-06
S024	S039	TRUE	TRUE	0	0	1	1	none	4.3583182678e-06
S025	S039	TRUE	TRUE	0	0	1	1	none	2.13613051972e-05
S026	S039	TRUE	TRUE	0	0	1	1	none	1.28735019223e-05
S038	S039	FALSE	FALSE	0	0	1	1	none	7.51184486245e-05
S002	S040	TRUE	TRUE	0	0	1	1	none	0.0001285298542387
S007	S040	TRUE	TRUE	0	0	1	1	none	0.000119725338976
S021	S040	TRUE	TRUE	0	0	1	1	none	0.0001296246384627
S024	S040	TRUE	TRUE	0	0	1	1	none	0.0001286463710899
S025	S040	TRUE	TRUE	0	0	1	1	none	0.0001347344269375
S026	S040	TRUE	TRUE	0	0	1	1	none	0.0001262466236626
S038	S040	FALSE	FALSE	0	0	1	1	none	0.0001272728626448
S039	S040	TRUE	TRUE	0	0	1	1	none	0.0001305906771577
S002	S042	TRUE	TRUE	0	0	1	1	none	8.8208327309e-06
S007	S042	TRUE	TRUE	0	0	1	1	none	6.63832032262e-05
S021	S042	TRUE	TRUE	0	0	1	1	none	2.9418578111e-06
S024	S042	TRUE	TRUE	0	0	1	1	none	3.1705965383e-06
S025	S042	TRUE	TRUE	0	0	1	1	none	2.01735834677e-05
S026	S042	TRUE	TRUE	0	0	1	1	none	1.16857801928e-05
S038	S042	FALSE	FALSE	0	0	1	1	none	7.3930726895e-05
S039	S042	TRUE	TRUE	0	0	1	1	none	3.9078965061e-06
S040	S042	TRUE	TRUE	0	0	1	1	none	0.0001294029554282
S002	S071	TRUE	TRUE	0	0	1	1	none	0.0001126533062147
S007	S071	TRUE	TRUE	0	0	1	1	none	0.000103848790952
S021	S071	TRUE	TRUE	0	0	1	1	none	0.0001137480904387
S024	S071	TRUE	TRUE	0	0	1	1	none	0.0001127698230659
S025	S071	TRUE	TRUE	0	0	1	1	none	0.0001188578789135
S026	S071	TRUE	TRUE	0	0	1	1	none	0.0001103700756386
S038	S071	FALSE	FALSE	0	0	1	1	none	0.0001113963146208
S039	S071	TRUE	TRUE	0	0	1	1	none	0.0001147141291337
S040	S071	TRUE	TRUE	0	0	1	1	none	2.5696416374e-05
S042	S071	TRUE	TRUE	0	0	1	1	none	0.0001135264074042
S002	S078	TRUE	TRUE	0	0	1	1	none	9.3275208217e-06
S007	S078	TRUE	TRUE	0	0	1	1	none	6.6889891317e-05
S021	S078	TRUE	TRUE	0	0	1	1	none	6.0473758217e-06
S024	S078	TRUE	TRUE	0	0	1	1	none	5.0691084489e-06
S025	S078	TRUE	TRUE	0	0	1	1	none	2.06802715585e-05
S026	S078	TRUE	TRUE	0	0	1	1	none	1.21924682836e-05
S038	S078	FALSE	FALSE	0	0	1	1	none	7.44374149858e-05
S039	S078	TRUE	TRUE	0	0	1	1	none	7.0134145167e-06
S040	S078	TRUE	TRUE	0	0	1	1	none	0.000129909643519
S042	S078	TRUE	TRUE	0	0	1	1	none	5.8256927872e-06
S071	S078	TRUE	TRUE	0	0	1	1	none	0.000114033095495
S002	S081	TRUE	TRUE	0	0	1	1	none	9.1046936426e-06
S007	S081	TRUE	TRUE	0	0	1	1	none	6.66670641379e-05
S021	S081	TRUE	TRUE	0	0	1	1	none	4.4327248228e-06
S024	S081	TRUE	TRUE	0	0	1	1	none	2.24745135e-06
S025	S081	TRUE	TRUE	0	0	1	1	none	2.04574443794e-05
S026	S081	TRUE	TRUE	0	0	1	1	none	1.19696411045e-05
S038	S081	FALSE	FALSE	0	0	1	1	none	7.42145878067e-05
S039	S081	TRUE	TRUE	0	0	1	1	none	5.3987635178e-06
S040	S081	TRUE	TRUE	0	0	1	1	none	0.0001296868163399
S042	S081	TRUE	TRUE	0	0	1	1	none	4.2110417883e-06
S071	S081	TRUE	TRUE	0	0	1	1	none	0.0001138102683159
S078	S081	TRUE	TRUE	0	0	1	1	none	6.1095536989e-06
S002	S085	TRUE	TRUE	0	0	1	1	none	0.0001125552921317
S007	S085	TRUE	TRUE	0	0	1	1	none	0.000103750776869
S021	S085	TRUE	TRUE	0	0	1	1	none	0.0001136500763557
S024	S085	TRUE	TRUE	0	0	1	1	none	0.0001126718089829
S025	S085	TRUE	TRUE	0	0	1	1	none	0.0001187598648305
S026	S085	TRUE	TRUE	0	0	1	1	none	0.0001102720615556
S038	S085	FALSE	FALSE	0	0	1	1	none	0.0001112983005378
S039	S085	TRUE	TRUE	0	0	1	1	none	0.0001146161150507
S040	S085	TRUE	TRUE	0	0	1	1	none	4.6499687711e-05
S042	S085	TRUE	TRUE	0	0	1	1	none	0.0001134283933212
S071	S085	TRUE	TRUE	0	0	1	1	none	3.0623139687e-05
S078	S085	TRUE	TRUE	0	0	1	1	none	0.000113935081412
S081	S085	TRUE	TRUE	0	0	1	1	none	0.0001137122542329
S002	S087	TRUE	TRUE	0	0	1	1	none	0.0001322319296315
S007	S087	TRUE	TRUE	0	0	1	1	none	0.0001234274143688
S021	S087	TRUE	TRUE	0	0	1	1	none	0.0001333267138555
S024	S087	TRUE	TRUE	0	0	1	1	none	0.0001323484464827
S025	S087	TRUE	TRUE	0	0	1	1	none	0.0001384365023303
S026	S087	TRUE	TRUE	0	0	1	1	none	0.0001299486990554
S038	S087	FALSE	FALSE	0	0	1	1	none	0.0001309749380376
S039	S087	TRUE	TRUE	0	0	1	1	none	0.0001342927525505
S040	S087	TRUE	TRUE	0	0	1	1	none	6.61763252108e-05
S042	S087	TRUE	TRUE	0	0	1	1	none	0.000133105030821
S071	S087	TRUE	TRUE	0	0	1	1	none	5.02997771868e-05
S078	S087	TRUE	TRUE	0	0	1	1	none	0.0001336117189118
S081	S087	TRUE	TRUE	0	0	1	1	none	0.0001333888917327
S085	S087	TRUE	TRUE	0	0	1	1	none	2.85210598678e-05
S002	S093	TRUE	TRUE	0	0	1	1	none	0.0001077046193537
S007	S093	TRUE	TRUE	0	0	1	1	none	9.8900104091e-05
S021	S093	TRUE	TRUE	0	0	1	1	none	0.0001087994035777
S024	S093	TRUE	TRUE	0	0	1	1	none	0.0001078211362049
S025	S093	TRUE	TRUE	0	0	1	1	none	0.0001139091920525
S026	S093	TRUE	TRUE	0	0	1	1	none	0.0001054213887776
S038	S093	FALSE	FALSE	0	0	1	1	none	0.0001064476277598
S039	S093	TRUE	TRUE	0	0	1	1	none	0.0001097654422727
S040	S093	TRUE	TRUE	0	0	1	1	none	4.1649014933e-05
S042	S093	TRUE	TRUE	0	0	1	1	none	0.0001085777205432
S071	S093	TRUE	TRUE	0	0	1	1	none	2.5772466909e-05
S078	S093	TRUE	TRUE	0	0	1	1	none	0.000109084408634
S081	S093	TRUE	TRUE	0	0	1	1	none	0.0001088615814549
S085	S093	TRUE	TRUE	0	0	1	1	none	6.057678878e-06
S087	S093	TRUE	TRUE	0	0	1	1	none	2.57343163778e-05
S002	S097	TRUE	TRUE	0	0	1	1	none	1.69884452092e-05
S007	S097	TRUE	TRUE	0	0	1	1	none	6.94026376665e-05
S021	S097	TRUE	TRUE	0	0	1	1	none	1.80832294332e-05
S024	S097	TRUE	TRUE	0	0	1	1	none	1.71049620604e-05
S025	S097	TRUE	TRUE	0	0	1	1	none	5.645174751e-06
S026	S097	TRUE	TRUE	0	0	1	1	none	1.34454811461e-05
S038	S097	FALSE	FALSE	0	0	1	1	none	7.69501613353e-05
S039	S097	TRUE	TRUE	0	0	1	1	none	1.90492681282e-05
S040	S097	TRUE	TRUE	0	0	1	1	none	0.0001324223898685
S042	S097	TRUE	TRUE	0	0	1	1	none	1.78615463987e-05
S071	S097	TRUE	TRUE	0	0	1	1	none	0.0001165458418445
S078	S097	TRUE	TRUE	0	0	1	1	none	1.83682344895e-05
S081	S097	TRUE	TRUE	0	0	1	1	none	1.81454073104e-05
S085	S097	TRUE	TRUE	0	0	1	1	none	0.0001164478277615
S087	S097	TRUE	TRUE	0	0	1	1	none	0.0001361244652613
S093	S097	TRUE	TRUE	0	0	1	1	none	0.0001115971549835
S002	S102	TRUE	TRUE	0	0	1	1	none	0.0001282023947347
S007	S102	TRUE	TRUE	0	0	1	1	none	0.000119397879472
S021	S102	TRUE	TRUE	0	0	1	1	none	0.0001292971789587
S024	S102	TRUE	TRUE	0	0	1	1	none	0.0001283189115859
S025	S102	TRUE	TRUE	0	0	1	1	none	0.0001344069674335
S026	S102	TRUE	TRUE	0	0	1	1	none	0.0001259191641586
S038	S102	FALSE	FALSE	0	0	1	1	none	0.0001269454031408
S039	S102	TRUE	TRUE	0	0	1	1	none	0.0001302632176537
S040	S102	TRUE	TRUE	0	0	1	1	none	4.396098674e-06
S042	S102	TRUE	TRUE	0	0	1	1	none	0.0001290754959242
S071	S102	TRUE	TRUE	0	0	1	1	none	2.536895687e-05
S078	S102	TRUE	TRUE	0	0	1	1	none	0.000129582184015
S081	S102	TRUE	TRUE	0	0	1	1	none	0.0001293593568359
S085	S102	TRUE	TRUE	0	0	1	1	none	4.6172228207e-05
S087	S102	TRUE	TRUE	0	0	1	1	none	6.58488657068e-05
S093	S102	TRUE	TRUE	0	0	1	1	none	4.1321555429e-05
S097	S102	TRUE	TRUE	0	0	1	1	none	0.0001320949303645
S002	S106	TRUE	TRUE	0	0	1	1	none	6.676295128e-06
S007	S106	TRUE	TRUE	0	0	1	1	none	6.62093280747e-05
S021	S106	TRUE	TRUE	0	0	1	1	none	9.7417418034e-06
S024	S106	TRUE	TRUE	0	0	1	1	none	8.7634744306e-06
S025	S106	TRUE	TRUE	0	0	1	1	none	1.99997083162e-05
S026	S106	TRUE	TRUE	0	0	1	1	none	1.15119050413e-05
S038	S106	FALSE	FALSE	0	0	1	1	none	7.37568517435e-05
S039	S106	TRUE	TRUE	0	0	1	1	none	1.07077804984e-05
S040	S106	TRUE	TRUE	0	0	1	1	none	0.0001292290802767
S042	S106	TRUE	TRUE	0	0	1	1	none	9.5200587689e-06
S071	S106	TRUE	TRUE	0	0	1	1	none	0.0001133525322527
S078	S106	TRUE	TRUE	0	0	1	1	none	1.00267468597e-05
S081	S106	TRUE	TRUE	0	0	1	1	none	9.8039196806e-06
S085	S106	TRUE	TRUE	0	0	1	1	none	0.0001132545181697
S087	S106	TRUE	TRUE	0	0	1	1	none	0.0001329311556695
S093	S106	TRUE	TRUE	0	0	1	1	none	0.0001084038453917
S097	S106	TRUE	TRUE	0	0	1	1	none	1.76876712472e-05
S102	S106	TRUE	TRUE	0	0	1	1	none	0.0001289016207727
S002	S130	TRUE	TRUE	0	0	1	1	none	0.0001317464024905
S007	S130	TRUE	TRUE	0	0	1	1	none	0.0001229418872278
S021	S130	TRUE	TRUE	0	0	1	1	none	0.0001328411867145
S024	S130	TRUE	TRUE	0	0	1	1	none	0.0001318629193417
S025	S130	TRUE	TRUE	0	0	1	1	none	0.0001379509751893
S026	S130	TRUE	TRUE	0	0	1	1	none	0.0001294631719144
S038	S130	FALSE	FALSE	0	0	1	1	none	0.0001304894108966
S039	S130	TRUE	TRUE	0	0	1	1	none	0.0001338072254095
S040	S130	TRUE	TRUE	0	0	1	1	none	6.56907980698e-05
S042	S130	TRUE	TRUE	0	0	1	1	none	0.00013261950368
S071	S130	TRUE	TRUE	0	0	1	1	none	4.98142500458e-05
S078	S130	TRUE	TRUE	0	0	1	1	none	0.0001331261917708
S081	S130	TRUE	TRUE	0	0	1	1	none	0.0001329033645917
S085	S130	TRUE	TRUE	0	0	1	1	none	2.80355327268e-05
S087	S130	TRUE	TRUE	0	0	1	1	none	4.103963387e-06
S093	S130	TRUE	TRUE	0	0	1	1	none	2.52487892368e-05
S097	S130	TRUE	TRUE	0	0	1	1	none	0.0001356389381203
S102	S130	TRUE	TRUE	0	0	1	1	none	6.53633385658e-05
S106	S130	TRUE	TRUE	0	0	1	1	none	0.0001324456285285
S002	T009	FALSE	FALSE	0	0	1	1	none	1.99048434752e-05
S007	T009	FALSE	FALSE	0	0	1	1	none	7.23190359325e-05
S021	T009	FALSE	FALSE	0	0	1	1	none	2.09996276992e-05
S024	T009	FALSE	FALSE	0	0	1	1	none	2.00213603264e-05
S025	T009	FALSE	FALSE	0	0	1	1	none	2.4849682687e-05
S026	T009	FALSE	FALSE	0	0	1	1	none	1.27227352701e-05
S038	T009	FALSE	FALSE	0	0	1	1	none	7.98665596013e-05
S039	T009	FALSE	FALSE	0	0	1	1	none	2.19656663942e-05
S040	T009	FALSE	FALSE	0	0	1	1	none	0.0001353387881345
S042	T009	FALSE	FALSE	0	0	1	1	none	2.07779446647e-05
S071	T009	FALSE	FALSE	0	0	1	1	none	0.0001194622401105
S078	T009	FALSE	FALSE	0	0	1	1	none	2.12846327555e-05
S081	T009	FALSE	FALSE	0	0	1	1	none	2.10618055764e-05
S085	T009	FALSE	FALSE	0	0	1	1	none	0.0001193642260275
S087	T009	FALSE	FALSE	0	0	1	1	none	0.0001390408635273
S093	T009	FALSE	FALSE	0	0	1	1	none	0.0001145135532495
S097	T009	FALSE	FALSE	0	0	1	1	none	2.2537645618e-05
S102	T009	FALSE	FALSE	0	0	1	1	none	0.0001350113286305
S106	T009	FALSE	FALSE	0	0	1	1	none	2.06040695132e-05
S130	T009	FALSE	FALSE	0	0	1	1	none	0.0001385553363863
S002	T010	FALSE	FALSE	0	0	1	1	none	2.11118495752e-05
S007	T010	FALSE	FALSE	0	0	1	1	none	7.35260420325e-05
S021	T010	FALSE	FALSE	0	0	1	1	none	2.22066337992e-05
S024	T010	FALSE	FALSE	0	0	1	1	none	2.12283664264e-05
S025	T010	FALSE	FALSE	0	0	1	1	none	2.6056688787e-05
S026	T010	FALSE	FALSE	0	0	1	1	none	1.39297413701e-05
S038	T010	FALSE	FALSE	0	0	1	1	none	8.10735657013e-05
S039	T010	FALSE	FALSE	0	0	1	1	none	2.31726724942e-05
S040	T010	FALSE	FALSE	0	0	1	1	none	0.0001365457942345
S042	T010	FALSE	FALSE	0	0	1	1	none	2.19849507647e-05
S071	T010	FALSE	FALSE	0	0	1	1	none	0.0001206692462105
S078	T010	FALSE	FALSE	0	0	1	1	none	2.24916388555e-05
S081	T010	FALSE	FALSE	0	0	1	1	none	2.22688116764e-05
S085	T010	FALSE	FALSE	0	0	1	1	none	0.0001205712321275
S087	T010	FALSE	FALSE	0	0	1	1	none	0.0001402478696273
S093	T010	FALSE	FALSE	0	0	1	1	none	0.0001157205593495
S097	T010	FALSE	FALSE	0	0	1	1	none	2.3744651718e-05
S102	T010	FALSE	FALSE	0	0	1	1	none	0.0001362183347305
S106	T010	FALSE	FALSE	0	0	1	1	none	2.18110756132e-05
S130	T010	FALSE	FALSE	0	0	1	1	none	0.0001397623424863
T009	T010	TRUE	TRUE	0	0	1	1	none	2.4140122e-06
S002	T013	FALSE	FALSE	0	0	1	1	none	8.21690099247e-05
S007	T013	FALSE	FALSE	0	0	1	1	none	5.3415663196e-05
S021	T013	FALSE	FALSE	0	0	1	1	none	8.32637941487e-05
S024	T013	FALSE	FALSE	0	0	1	1	none	8.22855267759e-05
S025	T013	FALSE	FALSE	0	0	1	1	none	8.83735826235e-05
S026	T013	FALSE	FALSE	0	0	1	1	none	7.98857793486e-05
S038	T013	FALSE	FALSE	0	0	1	1	none	1.15254759048e-05
S039	T013	FALSE	FALSE	0	0	1	1	none	8.42298328437e-05
S040	T013	FALSE	FALSE	0	0	1	1	none	0.000136384246864
S042	T013	FALSE	FALSE	0	0	1	1	none	8.30421111142e-05
S071	T013	FALSE	FALSE	0	0	1	1	none	0.00012050769884
S078	T013	FALSE	FALSE	0	0	1	1	none	8.3548799205e-05
S081	T013	FALSE	FALSE	0	0	1	1	none	8.33259720259e-05
S085	T013	FALSE	FALSE	0	0	1	1	none	0.000120409684757
S087	T013	FALSE	FALSE	0	0	1	1	none	0.0001400863222568
S093	T013	FALSE	FALSE	0	0	1	1	none	0.000115559011979
S097	T013	FALSE	FALSE	0	0	1	1	none	8.60615455545e-05
S102	T013	FALSE	FALSE	0	0	1	1	none	0.00013605678736
S106	T013	FALSE	FALSE	0	0	1	1	none	8.28682359627e-05
S130	T013	FALSE	FALSE	0	0	1	1	none	0.0001396007951158
T009	T013	FALSE	FALSE	0	0	1	1	none	8.89779438205e-05
T010	T013	FALSE	FALSE	0	0	1	1	none	9.01849499205e-05
S002	T014	TRUE	TRUE	0	0	1	1	none	1.01109433299e-05
S007	T014	TRUE	TRUE	0	0	1	1	none	6.76733138252e-05
S021	T014	TRUE	TRUE	0	0	1	1	none	4.2319684101e-06
S024	T014	TRUE	TRUE	0	0	1	1	none	4.4607071373e-06
S025	T014	TRUE	TRUE	0	0	1	1	none	2.14636940667e-05
S026	T014	TRUE	TRUE	0	0	1	1	none	1.29758907918e-05
S038	T014	FALSE	FALSE	0	0	1	1	none	7.5220837494e-05
S039	T014	TRUE	TRUE	0	0	1	1	none	5.1980071051e-06
S040	T014	TRUE	TRUE	0	0	1	1	none	0.0001306930660272
S042	T014	TRUE	TRUE	0	0	1	1	none	2.497116699e-06
S071	T014	TRUE	TRUE	0	0	1	1	none	0.0001148165180032
S078	T014	TRUE	TRUE	0	0	1	1	none	7.1158033862e-06
S081	T014	TRUE	TRUE	0	0	1	1	none	5.5011523873e-06
S085	T014	TRUE	TRUE	0	0	1	1	none	0.0001147185039202
S087	T014	TRUE	TRUE	0	0	1	1	none	0.00013439514142
S093	T014	TRUE	TRUE	0	0	1	1	none	0.0001098678311422
S097	T014	TRUE	TRUE	0	0	1	1	none	1.91516569977e-05
S102	T014	TRUE	TRUE	0	0	1	1	none	0.0001303656065232
S106	T014	TRUE	TRUE	0	0	1	1	none	1.08101693679e-05
S130	T014	TRUE	TRUE	0	0	1	1	none	0.000133909614279
T009	T014	FALSE	FALSE	0	0	1	1	none	2.20680552637e-05
T010	T014	FALSE	FALSE	0	0	1	1	none	2.32750613637e-05
T013	T014	FALSE	FALSE	0	0	1	1	none	8.43322217132e-05
S002	T020	FALSE	FALSE	0	0	1	1	none	7.56267901095e-05
S007	T020	FALSE	FALSE	0	0	1	1	none	4.68734433808e-05
S021	T020	FALSE	FALSE	0	0	1	1	none	7.67215743335e-05
S024	T020	FALSE	FALSE	0	0	1	1	none	7.57433069607e-05
S025	T020	FALSE	FALSE	0	0	1	1	none	8.18313628083e-05
S026	T020	FALSE	FALSE	0	0	1	1	none	7.33435595334e-05
S038	T020	TRUE	TRUE	0	0	1	1	none	3.776170504e-06
S039	T020	FALSE	FALSE	0	0	1	1	none	7.76876130285e-05
S040	T020	FALSE	FALSE	0	0	1	1	none	0.0001298420270488
S042	T020	FALSE	FALSE	0	0	1	1	none	7.6499891299e-05
S071	T020	FALSE	FALSE	0	0	1	1	none	0.0001139654790248
S078	T020	FALSE	FALSE	0	0	1	1	none	7.70065793898e-05
S081	T020	FALSE	FALSE	0	0	1	1	none	7.67837522107e-05
S085	T020	FALSE	FALSE	0	0	1	1	none	0.0001138674649418
S087	T020	FALSE	FALSE	0	0	1	1	none	0.0001335441024416
S093	T020	FALSE	FALSE	0	0	1	1	none	0.0001090167921638
S097	T020	FALSE	FALSE	0	0	1	1	none	7.95193257393e-05
S102	T020	FALSE	FALSE	0	0	1	1	none	0.0001295145675448
S106	T020	FALSE	FALSE	0	0	1	1	none	7.63260161475e-05
S130	T020	FALSE	FALSE	0	0	1	1	none	0.0001330585753006
T009	T020	FALSE	FALSE	0	0	1	1	none	8.24357240053e-05
T010	T020	FALSE	FALSE	0	0	1	1	none	8.36427301053e-05
T013	T020	FALSE	FALSE	0	0	1	1	none	1.40946403088e-05
T014	T020	FALSE	FALSE	0	0	1	1	none	7.7790001898e-05
S002	T021	TRUE	TRUE	0	0	1	1	none	1.74908312752e-05
S007	T021	TRUE	TRUE	0	0	1	1	none	6.99050237325e-05
S021	T021	TRUE	TRUE	0	0	1	1	none	1.85856154992e-05
S024	T021	TRUE	TRUE	0	0	1	1	none	1.76073481264e-05
S025	T021	TRUE	TRUE	0	0	1	1	none	2.2435670487e-05
S026	T021	TRUE	TRUE	0	0	1	1	none	1.03087230701e-05
S038	T021	FALSE	FALSE	0	0	1	1	none	7.74525474013e-05
S039	T021	TRUE	TRUE	0	0	1	1	none	1.95516541942e-05
S040	T021	TRUE	TRUE	0	0	1	1	none	0.0001329247759345
S042	T021	TRUE	TRUE	0	0	1	1	none	1.83639324647e-05
S071	T021	TRUE	TRUE	0	0	1	1	none	0.0001170482279105
S078	T021	TRUE	TRUE	0	0	1	1	none	1.88706205555e-05
S081	T021	TRUE	TRUE	0	0	1	1	none	1.86477933764e-05
S085	T021	TRUE	TRUE	0	0	1	1	none	0.0001169502138275
S087	T021	TRUE	TRUE	0	0	1	1	none	0.0001366268513273
S093	T021	TRUE	TRUE	0	0	1	1	none	0.0001120995410495
S097	T021	TRUE	TRUE	0	0	1	1	none	2.0123633418e-05
S102	T021	TRUE	TRUE	0	0	1	1	none	0.0001325973164305
S106	T021	TRUE	TRUE	0	0	1	1	none	1.81900573132e-05
S130	T021	TRUE	TRUE	0	0	1	1	none	0.0001361413241863
T009	T021	FALSE	FALSE	0	0	1	1	none	4.8280244e-06
T010	T021	FALSE	FALSE	0	0	1	1	none	6.0350305e-06
T013	T021	FALSE	FALSE	0	0	1	1	none	8.65639316205e-05
T014	T021	TRUE	TRUE	0	0	1	1	none	1.96540430637e-05
T020	T021	FALSE	FALSE	0	0	1	1	none	8.00217118053e-05
S002	T028	TRUE	TRUE	0	0	1	1	none	6.81281362252e-05
S007	T028	TRUE	TRUE	0	0	1	1	none	2.48171048685e-05
S021	T028	TRUE	TRUE	0	0	1	1	none	6.92229204492e-05
S024	T028	TRUE	TRUE	0	0	1	1	none	6.82446530764e-05
S025	T028	TRUE	TRUE	0	0	1	1	none	7.4332708924e-05
S026	T028	TRUE	TRUE	0	0	1	1	none	6.58449056491e-05
S038	T028	FALSE	FALSE	0	0	1	1	none	4.69223131653e-05
S039	T028	TRUE	TRUE	0	0	1	1	none	7.01889591442e-05
S040	T028	TRUE	TRUE	0	0	1	1	none	0.0001223433731645
S042	T028	TRUE	TRUE	0	0	1	1	none	6.90012374147e-05
S071	T028	TRUE	TRUE	0	0	1	1	none	0.0001064668251405
S078	T028	TRUE	TRUE	0	0	1	1	none	6.95079255055e-05
S081	T028	TRUE	TRUE	0	0	1	1	none	6.92850983264e-05
S085	T028	TRUE	TRUE	0	0	1	1	none	0.0001063688110575
S087	T028	TRUE	TRUE	0	0	1	1	none	0.0001260454485573
S093	T028	TRUE	TRUE	0	0	1	1	none	0.0001015181382795
S097	T028	TRUE	TRUE	0	0	1	1	none	7.2020671855e-05
S102	T028	TRUE	TRUE	0	0	1	1	none	0.0001220159136605
S106	T028	TRUE	TRUE	0	0	1	1	none	6.88273622632e-05
S130	T028	TRUE	TRUE	0	0	1	1	none	0.0001255599214163
T009	T028	FALSE	FALSE	0	0	1	1	none	7.4937070121e-05
T010	T028	FALSE	FALSE	0	0	1	1	none	7.6144076221e-05
T013	T028	FALSE	FALSE	0	0	1	1	none	5.60336973845e-05
T014	T028	TRUE	TRUE	0	0	1	1	none	7.02913480137e-05
T020	T028	FALSE	FALSE	0	0	1	1	none	4.94914775693e-05
T021	T028	TRUE	TRUE	0	0	1	1	none	7.2523057921e-05
S002	T035a	TRUE	TRUE	0	0	1	1	none	0.0001319568263144
S007	T035a	TRUE	TRUE	0	0	1	1	none	0.0001231523110517
S021	T035a	TRUE	TRUE	0	0	1	1	none	0.0001330516105384
S024	T035a	TRUE	TRUE	0	0	1	1	none	0.0001320733431656
S025	T035a	TRUE	TRUE	0	0	1	1	none	0.0001381613990132
S026	T035a	TRUE	TRUE	0	0	1	1	none	0.0001296735957383
S038	T035a	FALSE	FALSE	0	0	1	1	none	0.0001306998347205
S039	T035a	TRUE	TRUE	0	0	1	1	none	0.0001340176492334
S040	T035a	TRUE	TRUE	0	0	1	1	none	6.59012218937e-05
S042	T035a	TRUE	TRUE	0	0	1	1	none	0.0001328299275039
S071	T035a	TRUE	TRUE	0	0	1	1	none	5.00246738697e-05
S078	T035a	TRUE	TRUE	0	0	1	1	none	0.0001333366155947
S081	T035a	TRUE	TRUE	0	0	1	1	none	0.0001331137884156
S085	T035a	TRUE	TRUE	0	0	1	1	none	2.82459565507e-05
S087	T035a	TRUE	TRUE	0	0	1	1	none	6.1261756505e-06
S093	T035a	TRUE	TRUE	0	0	1	1	none	2.54592130607e-05
S097	T035a	TRUE	TRUE	0	0	1	1	none	0.0001358493619442
S102	T035a	TRUE	TRUE	0	0	1	1	none	6.55737623897e-05
S106	T035a	TRUE	TRUE	0	0	1	1	none	0.0001326560523524
S130	T035a	TRUE	TRUE	0	0	1	1	none	5.6406485095e-06
T009	T035a	FALSE	FALSE	0	0	1	1	none	0.0001387657602102
T010	T035a	FALSE	FALSE	0	0	1	1	none	0.0001399727663102
T013	T035a	FALSE	FALSE	0	0	1	1	none	0.0001398112189397
T014	T035a	TRUE	TRUE	0	0	1	1	none	0.0001341200381029
T020	T035a	FALSE	FALSE	0	0	1	1	none	0.0001332689991245
T021	T035a	TRUE	TRUE	0	0	1	1	none	0.0001363517480102
T028	T035a	TRUE	TRUE	0	0	1	1	none	0.0001257703452402
S002	T035b	FALSE	FALSE	0	0	1	1	none	2.11118495752e-05
S007	T035b	FALSE	FALSE	0	0	1	1	none	7.35260420325e-05
S021	T035b	FALSE	FALSE	0	0	1	1	none	2.22066337992e-05
S024	T035b	FALSE	FALSE	0	0	1	1	none	2.12283664264e-05
S025	T035b	FALSE	FALSE	0	0	1	1	none	2.6056688787e-05
S026	T035b	FALSE	FALSE	0	0	1	1	none	1.39297413701e-05
S038	T035b	FALSE	FALSE	0	0	1	1	none	8.10735657013e-05
S039	T035b	FALSE	FALSE	0	0	1	1	none	2.31726724942e-05
S040	T035b	FALSE	FALSE	0	0	1	1	none	0.0001365457942345
S042	T035b	FALSE	FALSE	0	0	1	1	none	2.19849507647e-05
S071	T035b	FALSE	FALSE	0	0	1	1	none	0.0001206692462105
S078	T035b	FALSE	FALSE	0	0	1	1	none	2.24916388555e-05
S081	T035b	FALSE	FALSE	0	0	1	1	none	2.22688116764e-05
S085	T035b	FALSE	FALSE	0	0	1	1	none	0.0001205712321275
S087	T035b	FALSE	FALSE	0	0	1	1	none	0.0001402478696273
S093	T035b	FALSE	FALSE	0	0	1	1	none	0.0001157205593495
S097	T035b	FALSE	FALSE	0	0	1	1	none	2.3744651718e-05
S102	T035b	FALSE	FALSE	0	0	1	1	none	0.0001362183347305
S106	T035b	FALSE	FALSE	0	0	1	1	none	2.18110756132e-05
S130	T035b	FALSE	FALSE	0	0	1	1	none	0.0001397623424863
T009	T035b	TRUE	TRUE	0	0	1	1	none	2.4140122e-06
T010	T035b	TRUE	TRUE	0	0	1	1	none	1.2070061e-06
T013	T035b	FALSE	FALSE	0	0	1	1	none	9.01849499205e-05
T014	T035b	FALSE	FALSE	0	0	1	1	none	2.32750613637e-05
T020	T035b	FALSE	FALSE	0	0	1	1	none	8.36427301053e-05
T021	T035b	FALSE	FALSE	0	0	1	1	none	6.0350305e-06
T028	T035b	FALSE	FALSE	0	0	1	1	none	7.6144076221e-05
T035a	T035b	FALSE	FALSE	0	0	1	1	none	0.0001399727663102
S002	T040	TRUE	TRUE	0	0	1	1	none	1.11064202206e-05
S007	T040	TRUE	TRUE	0	0	1	1	none	6.86687907159e-05
S021	T040	TRUE	TRUE	0	0	1	1	none	6.4344514008e-06
S024	T040	TRUE	TRUE	0	0	1	1	none	4.249177928e-06
S025	T040	TRUE	TRUE	0	0	1	1	none	2.24591709574e-05
S026	T040	TRUE	TRUE	0	0	1	1	none	1.39713676825e-05
S038	T040	FALSE	FALSE	0	0	1	1	none	7.62163143847e-05
S039	T040	TRUE	TRUE	0	0	1	1	none	7.4004900958e-06
S040	T040	TRUE	TRUE	0	0	1	1	none	0.0001316885429179
S042	T040	TRUE	TRUE	0	0	1	1	none	6.2127683663e-06
S071	T040	TRUE	TRUE	0	0	1	1	none	0.0001158119948939
S078	T040	TRUE	TRUE	0	0	1	1	none	8.1112802769e-06
S081	T040	TRUE	TRUE	0	0	1	1	none	4.082617078e-06
S085	T040	TRUE	TRUE	0	0	1	1	none	0.0001157139808109
S087	T040	TRUE	TRUE	0	0	1	1	none	0.0001353906183107
S093	T040	TRUE	TRUE	0	0	1	1	none	0.0001108633080329
S097	T040	TRUE	TRUE	0	0	1	1	none	2.01471338884e-05
S102	T040	TRUE	TRUE	0	0	1	1	none	0.0001313610834139
S106	T040	TRUE	TRUE	0	0	1	1	none	1.18056462586e-05
S130	T040	TRUE	TRUE	0	0	1	1	none	0.0001349050911697
T009	T040	FALSE	FALSE	0	0	1	1	none	2.30635321544e-05
T010	T040	FALSE	FALSE	0	0	1	1	none	2.42705382544e-05
T013	T040	FALSE	FALSE	0	0	1	1	none	8.53276986039e-05
T014	T040	TRUE	TRUE	0	0	1	1	none	7.5028789653e-06
T020	T040	FALSE	FALSE	0	0	1	1	none	7.87854787887e-05
T021	T040	TRUE	TRUE	0	0	1	1	none	2.06495199544e-05
T028	T040	TRUE	TRUE	0	0	1	1	none	7.12868249044e-05
T035a	T040	TRUE	TRUE	0	0	1	1	none	0.0001351155149936
T035b	T040	FALSE	FALSE	0	0	1	1	none	2.42705382544e-05
S002	T056	FALSE	FALSE	0	0	1	1	none	2.76273784032e-05
S007	T056	FALSE	FALSE	0	0	1	1	none	8.00415708605e-05
S021	T056	FALSE	FALSE	0	0	1	1	none	2.87221626272e-05
S024	T056	FALSE	FALSE	0	0	1	1	none	2.77438952544e-05
S025	T056	FALSE	FALSE	0	0	1	1	none	3.2572217615e-05
S026	T056	FALSE	FALSE	0	0	1	1	none	2.04452701981e-05
S038	T056	FALSE	FALSE	0	0	1	1	none	8.75890945293e-05
S039	T056	FALSE	FALSE	0	0	1	1	none	2.96882013222e-05
S040	T056	FALSE	FALSE	0	0	1	1	none	0.0001430613230625
S042	T056	FALSE	FALSE	0	0	1	1	none	2.85004795927e-05
S071	T056	FALSE	FALSE	0	0	1	1	none	0.0001271847750385
S078	T056	FALSE	FALSE	0	0	1	1	none	2.90071676835e-05
S081	T056	FALSE	FALSE	0	0	1	1	none	2.87843405044e-05
S085	T056	FALSE	FALSE	0	0	1	1	none	0.0001270867609555
S087	T056	FALSE	FALSE	0	0	1	1	none	0.0001467633984553
S093	T056	FALSE	FALSE	0	0	1	1	none	0.0001222360881775
S097	T056	FALSE	FALSE	0	0	1	1	none	3.0260180546e-05
S102	T056	FALSE	FALSE	0	0	1	1	none	0.0001427338635585
S106	T056	FALSE	FALSE	0	0	1	1	none	2.83266044412e-05
S130	T056	FALSE	FALSE	0	0	1	1	none	0.0001462778713143
T009	T056	TRUE	TRUE	1	0	1	1	anc	1.687504428e-06
T010	T056	FALSE	FALSE	0	0	1	1	none	1.0136547128e-05
T013	T056	FALSE	FALSE	0	0	1	1	none	9.67004787485e-05
T014	T056	FALSE	FALSE	0	0	1	1	none	2.97905901917e-05
T020	T056	FALSE	FALSE	0	0	1	1	none	9.01582589333e-05
T021	T056	FALSE	FALSE	0	0	1	1	none	1.2550559328e-05
T028	T056	FALSE	FALSE	0	0	1	1	none	8.2659605049e-05
T035a	T056	FALSE	FALSE	0	0	1	1	none	0.0001464882951382
T035b	T056	FALSE	FALSE	0	0	1	1	none	1.0136547128e-05
T040	T056	FALSE	FALSE	0	0	1	1	none	3.07860670824e-05
S002	T059	TRUE	TRUE	0	0	1	1	none	0.0001351189349457
S007	T059	TRUE	TRUE	0	0	1	1	none	0.000126314419683
S021	T059	TRUE	TRUE	0	0	1	1	none	0.0001362137191697
S024	T059	TRUE	TRUE	0	0	1	1	none	0.0001352354517969
S025	T059	TRUE	TRUE	0	0	1	1	none	0.0001413235076445
S026	T059	TRUE	TRUE	0	0	1	1	none	0.0001328357043696
S038	T059	FALSE	FALSE	0	0	1	1	none	0.0001338619433518
S039	T059	TRUE	TRUE	0	0	1	1	none	0.0001371797578647
S040	T059	TRUE	TRUE	0	0	1	1	none	7.796086807e-06
S042	T059	TRUE	TRUE	0	0	1	1	none	0.0001359920361352
S071	T059	TRUE	TRUE	0	0	1	1	none	3.2285497081e-05
S078	T059	TRUE	TRUE	0	0	1	1	none	0.000136498724226
S081	T059	TRUE	TRUE	0	0	1	1	none	0.0001362758970469
S085	T059	TRUE	TRUE	0	0	1	1	none	5.3088768418e-05
S087	T059	TRUE	TRUE	0	0	1	1	none	7.27654059178e-05
S093	T059	TRUE	TRUE	0	0	1	1	none	4.823809564e-05
S097	T059	TRUE	TRUE	0	0	1	1	none	0.0001390114705755
S102	T059	TRUE	TRUE	0	0	1	1	none	1.0985179381e-05
S106	T059	TRUE	TRUE	0	0	1	1	none	0.0001358181609837
S130	T059	TRUE	TRUE	0	0	1	1	none	7.22798787768e-05
T009	T059	FALSE	FALSE	0	0	1	1	none	0.0001419278688415
T010	T059	FALSE	FALSE	0	0	1	1	none	0.0001431348749415
T013	T059	FALSE	FALSE	0	0	1	1	none	0.000142973327571
T014	T059	TRUE	TRUE	0	0	1	1	none	0.0001372821467342
T020	T059	FALSE	FALSE	0	0	1	1	none	0.0001364311077558
T021	T059	TRUE	TRUE	0	0	1	1	none	0.0001395138566415
T028	T059	TRUE	TRUE	0	0	1	1	none	0.0001289324538715
T035a	T059	TRUE	TRUE	0	0	1	1	none	7.24903026007e-05
T035b	T059	FALSE	FALSE	0	0	1	1	none	0.0001431348749415
T040	T059	TRUE	TRUE	0	0	1	1	none	0.0001382776236249
T056	T059	FALSE	FALSE	0	0	1	1	none	0.0001496504037695
S002	T065	FALSE	FALSE	0	0	1	1	none	7.59230661537e-05
S007	T065	FALSE	FALSE	0	0	1	1	none	4.7169719425e-05
S021	T065	FALSE	FALSE	0	0	1	1	none	7.70178503777e-05
S024	T065	FALSE	FALSE	0	0	1	1	none	7.60395830049e-05
S025	T065	FALSE	FALSE	0	0	1	1	none	8.21276388525e-05
S026	T065	FALSE	FALSE	0	0	1	1	none	7.36398355776e-05
S038	T065	FALSE	FALSE	0	0	1	1	none	5.2795321338e-06
S039	T065	FALSE	FALSE	0	0	1	1	none	7.79838890727e-05
S040	T065	FALSE	FALSE	0	0	1	1	none	0.000130138303093
S042	T065	FALSE	FALSE	0	0	1	1	none	7.67961673432e-05
S071	T065	FALSE	FALSE	0	0	1	1	none	0.000114261755069
S078	T065	FALSE	FALSE	0	0	1	1	none	7.7302855434e-05
S081	T065	FALSE	FALSE	0	0	1	1	none	7.70800282549e-05
S085	T065	FALSE	FALSE	0	0	1	1	none	0.000114163740986
S087	T065	FALSE	FALSE	0	0	1	1	none	0.0001338403784858
S093	T065	FALSE	FALSE	0	0	1	1	none	0.000109313068208
S097	T065	FALSE	FALSE	0	0	1	1	none	7.98156017835e-05
S102	T065	FALSE	FALSE	0	0	1	1	none	0.000129810843589
S106	T065	FALSE	FALSE	0	0	1	1	none	7.66222921917e-05
S130	T065	FALSE	FALSE	0	0	1	1	none	0.0001333548513448
T009	T065	FALSE	FALSE	0	0	1	1	none	8.27320000495e-05
T010	T065	FALSE	FALSE	0	0	1	1	none	8.39390061495e-05
T013	T065	FALSE	FALSE	0	0	1	1	none	8.659955971e-06
T014	T065	FALSE	FALSE	0	0	1	1	none	7.80862779422e-05
T020	T065	FALSE	FALSE	0	0	1	1	none	7.8486965378e-06
T021	T065	FALSE	FALSE	0	0	1	1	none	8.03179878495e-05
T028	T065	FALSE	FALSE	0	0	1	1	none	4.97877536135e-05
T035a	T065	FALSE	FALSE	0	0	1	1	none	0.0001335652751687
T035b	T065	FALSE	FALSE	0	0	1	1	none	8.39390061495e-05
T040	T065	FALSE	FALSE	0	0	1	1	none	7.90817548329e-05
T056	T065	FALSE	FALSE	0	0	1	1	none	9.04545349775e-05
T059	T065	FALSE	FALSE	0	0	1	1	none	0.0001367273838
S002	T069	TRUE	TRUE	0	0	1	1	none	0.0001330737000237
S007	T069	TRUE	TRUE	0	0	1	1	none	0.000124269184761
S021	T069	TRUE	TRUE	0	0	1	1	none	0.0001341684842477
S024	T069	TRUE	TRUE	0	0	1	1	none	0.0001331902168749
S025	T069	TRUE	TRUE	0	0	1	1	none	0.0001392782727225
S026	T069	TRUE	TRUE	0	0	1	1	none	0.0001307904694476
S038	T069	FALSE	FALSE	0	0	1	1	none	0.0001318167084298
S039	T069	TRUE	TRUE	0	0	1	1	none	0.0001351345229427
S040	T069	TRUE	TRUE	0	0	1	1	none	4.6116810183e-05
S042	T069	TRUE	TRUE	0	0	1	1	none	0.0001339468012132
S071	T069	TRUE	TRUE	0	0	1	1	none	2.1627399909e-05
S078	T069	TRUE	TRUE	0	0	1	1	none	0.000134453489304
S081	T069	TRUE	TRUE	0	0	1	1	none	0.0001342306621249
S085	T069	TRUE	TRUE	0	0	1	1	none	5.1043533496e-05
S087	T069	TRUE	TRUE	0	0	1	1	none	7.07201709958e-05
S093	T069	TRUE	TRUE	0	0	1	1	none	4.6192860718e-05
S097	T069	TRUE	TRUE	0	0	1	1	none	0.0001369662356535
S102	T069	TRUE	TRUE	0	0	1	1	none	4.5789350679e-05
S106	T069	TRUE	TRUE	0	0	1	1	none	0.0001337729260617
S130	T069	TRUE	TRUE	0	0	1	1	none	7.02346438548e-05
T009	T069	FALSE	FALSE	0	0	1	1	none	0.0001398826339195
T010	T069	FALSE	FALSE	0	0	1	1	none	0.0001410896400195
T013	T069	FALSE	FALSE	0	0	1	1	none	0.000140928092649
T014	T069	TRUE	TRUE	0	0	1	1	none	0.0001352369118122
T020	T069	FALSE	FALSE	0	0	1	1	none	0.0001343858728338
T021	T069	TRUE	TRUE	0	0	1	1	none	0.0001374686217195
T028	T069	TRUE	TRUE	0	0	1	1	none	0.0001268872189495
T035a	T069	TRUE	TRUE	0	0	1	1	none	7.04450676787e-05
T035b	T069	FALSE	FALSE	0	0	1	1	none	0.0001410896400195
T040	T069	TRUE	TRUE	0	0	1	1	none	0.0001362323887029
T056	T069	FALSE	FALSE	0	0	1	1	none	0.0001476051688475
T059	T069	TRUE	TRUE	0	0	1	1	none	5.270589089e-05
T065	T069	FALSE	FALSE	0	0	1	1	none	0.000134682148878
S002	T073	TRUE	TRUE	0	0	1	1	none	1.80943343252e-05
S007	T073	TRUE	TRUE	0	0	1	1	none	7.05085267825e-05
S021	T073	TRUE	TRUE	0	0	1	1	none	1.91891185492e-05
S024	T073	TRUE	TRUE	0	0	1	1	none	1.82108511764e-05
S025	T073	TRUE	TRUE	0	0	1	1	none	2.3039173537e-05
S026	T073	TRUE	TRUE	0	0	1	1	none	1.09122261201e-05
S038	T073	FALSE	FALSE	0	0	1	1	none	7.80560504513e-05
S039	T073	TRUE	TRUE	0	0	1	1	none	2.01551572442e-05
S040	T073	TRUE	TRUE	0	0	1	1	none	0.0001335282789845
S042	T073	TRUE	TRUE	0	0	1	1	none	1.89674355147e-05
S071	T073	TRUE	TRUE	0	0	1	1	none	0.0001176517309605
S078	T073	TRUE	TRUE	0	0	1	1	none	1.94741236055e-05
S081	T073	TRUE	TRUE	0	0	1	1	none	1.92512964264e-05
S085	T073	TRUE	TRUE	0	0	1	1	none	0.0001175537168775
S087	T073	TRUE	TRUE	0	0	1	1	none	0.0001372303543773
S093	T073	TRUE	TRUE	0	0	1	1	none	0.0001127030440995
S097	T073	TRUE	TRUE	0	0	1	1	none	2.0727136468e-05
S102	T073	TRUE	TRUE	0	0	1	1	none	0.0001332008194805
S106	T073	TRUE	TRUE	0	0	1	1	none	1.87935603632e-05
S130	T073	TRUE	TRUE	0	0	1	1	none	0.0001367448272363
T009	T073	FALSE	FALSE	0	0	1	1	none	5.43152745e-06
T010	T073	FALSE	FALSE	0	0	1	1	none	6.63853355e-06
T013	T073	FALSE	FALSE	0	0	1	1	none	8.71674346705e-05
T014	T073	TRUE	TRUE	0	0	1	1	none	2.02575461137e-05
T020	T073	FALSE	FALSE	0	0	1	1	none	8.06252148553e-05
T021	T073	TRUE	TRUE	0	0	1	1	none	1.81050915e-06
T028	T073	TRUE	TRUE	0	0	1	1	none	7.3126560971e-05
T035a	T073	TRUE	TRUE	0	0	1	1	none	0.0001369552510602
T035b	T073	FALSE	FALSE	0	0	1	1	none	6.63853355e-06
T040	T073	TRUE	TRUE	0	0	1	1	none	2.12530230044e-05
T056	T073	FALSE	FALSE	0	0	1	1	none	1.3154062378e-05
T059	T073	TRUE	TRUE	0	0	1	1	none	0.0001401173596915
T065	T073	FALSE	FALSE	0	0	1	1	none	8.09214908995e-05
T069	T073	TRUE	TRUE	0	0	1	1	none	0.0001380721247695
S002	T075	TRUE	TRUE	0	0	1	1	none	7.17747861557e-05
S007	T075	TRUE	TRUE	0	0	1	1	none	6.1763264793e-05
S021	T075	TRUE	TRUE	0	0	1	1	none	7.28695703797e-05
S024	T075	TRUE	TRUE	0	0	1	1	none	7.18913030069e-05
S025	T075	TRUE	TRUE	0	0	1	1	none	7.79793588545e-05
S026	T075	TRUE	TRUE	0	0	1	1	none	6.94915555796e-05
S038	T075	FALSE	FALSE	0	0	1	1	none	6.93107884618e-05
S039	T075	TRUE	TRUE	0	0	1	1	none	7.38356090747e-05
S040	T075	TRUE	TRUE	0	0	1	1	none	0.000125990023095
S042	T075	TRUE	TRUE	0	0	1	1	none	7.26478873452e-05
S071	T075	TRUE	TRUE	0	0	1	1	none	0.000110113475071
S078	T075	TRUE	TRUE	0	0	1	1	none	7.3154575436e-05
S081	T075	TRUE	TRUE	0	0	1	1	none	7.29317482569e-05
S085	T075	TRUE	TRUE	0	0	1	1	none	0.000110015460988
S087	T075	TRUE	TRUE	0	0	1	1	none	0.0001296920984878
S093	T075	TRUE	TRUE	0	0	1	1	none	0.00010516478821
S097	T075	TRUE	TRUE	0	0	1	1	none	7.56673217855e-05
S102	T075	TRUE	TRUE	0	0	1	1	none	0.000125662563591
S106	T075	TRUE	TRUE	0	0	1	1	none	7.24740121937e-05
S130	T075	TRUE	TRUE	0	0	1	1	none	0.0001292065713468
T009	T075	FALSE	FALSE	0	0	1	1	none	7.85837200515e-05
T010	T075	FALSE	FALSE	0	0	1	1	none	7.97907261515e-05
T013	T075	FALSE	FALSE	0	0	1	1	none	7.8422172681e-05
T014	T075	TRUE	TRUE	0	0	1	1	none	7.39379979442e-05
T020	T075	FALSE	FALSE	0	0	1	1	none	7.18799528658e-05
T021	T075	TRUE	TRUE	0	0	1	1	none	7.61697078515e-05
T028	T075	TRUE	TRUE	0	0	1	1	none	6.43812989815e-05
T035a	T075	TRUE	TRUE	0	0	1	1	none	0.0001294169951707
T035b	T075	FALSE	FALSE	0	0	1	1	none	7.97907261515e-05
T040	T075	TRUE	TRUE	0	0	1	1	none	7.49334748349e-05
T056	T075	FALSE	FALSE	0	0	1	1	none	8.63062549795e-05
T059	T075	TRUE	TRUE	0	0	1	1	none	0.000132579103802
T065	T075	FALSE	FALSE	0	0	1	1	none	7.217622891e-05
T069	T075	TRUE	TRUE	0	0	1	1	none	0.00013053386888
T073	T075	TRUE	TRUE	0	0	1	1	none	7.67732109015e-05
S002	T077	TRUE	TRUE	0	0	1	1	none	1.80943343252e-05
S007	T077	TRUE	TRUE	0	0	1	1	none	7.05085267825e-05
S021	T077	TRUE	TRUE	0	0	1	1	none	1.91891185492e-05
S024	T077	TRUE	TRUE	0	0	1	1	none	1.82108511764e-05
S025	T077	TRUE	TRUE	0	0	1	1	none	2.3039173537e-05
S026	T077	TRUE	TRUE	0	0	1	1	none	1.09122261201e-05
S038	T077	FALSE	FALSE	0	0	1	1	none	7.80560504513e-05
S039	T077	TRUE	TRUE	0	0	1	1	none	2.01551572442e-05
S040	T077	TRUE	TRUE	0	0	1	1	none	0.0001335282789845
S042	T077	TRUE	TRUE	0	0	1	1	none	1.89674355147e-05
S071	T077	TRUE	TRUE	0	0	1	1	none	0.0001176517309605
S078	T077	TRUE	TRUE	0	0	1	1	none	1.94741236055e-05
S081	T077	TRUE	TRUE	0	0	1	1	none	1.92512964264e-05
S085	T077	TRUE	TRUE	0	0	1	1	none	0.0001175537168775
S087	T077	TRUE	TRUE	0	0	1	1	none	0.0001372303543773
S093	T077	TRUE	TRUE	0	0	1	1	none	0.0001127030440995
S097	T077	TRUE	TRUE	0	0	1	1	none	2.0727136468e-05
S102	T077	TRUE	TRUE	0	0	1	1	none	0.0001332008194805
S106	T077	TRUE	TRUE	0	0	1	1	none	1.87935603632e-05
S130	T077	TRUE	TRUE	0	0	1	1	none	0.0001367448272363
T009	T077	FALSE	FALSE	0	0	1	1	none	5.43152745e-06
T010	T077	FALSE	FALSE	0	0	1	1	none	6.63853355e-06
T013	T077	FALSE	FALSE	0	0	1	1	none	8.71674346705e-05
T014	T077	TRUE	TRUE	0	0	1	1	none	2.02575461137e-05
T020	T077	FALSE	FALSE	0	0	1	1	none	8.06252148553e-05
T021	T077	TRUE	TRUE	0	0	1	1	none	1.81050915e-06
T028	T077	TRUE	TRUE	0	0	1	1	none	7.3126560971e-05
T035a	T077	TRUE	TRUE	0	0	1	1	none	0.0001369552510602
T035b	T077	FALSE	FALSE	0	0	1	1	none	6.63853355e-06
T040	T077	TRUE	TRUE	0	0	1	1	none	2.12530230044e-05
T056	T077	FALSE	FALSE	0	0	1	1	none	1.3154062378e-05
T059	T077	TRUE	TRUE	0	0	1	1	none	0.0001401173596915
T065	T077	FALSE	FALSE	0	0	1	1	none	8.09214908995e-05
T069	T077	TRUE	TRUE	0	0	1	1	none	0.0001380721247695
T073	T077	TRUE	TRUE	0	0	1	1	none	1.2070061e-06
T075	T077	TRUE	TRUE	0	0	1	1	none	7.67732109015e-05
S002	T087	TRUE	TRUE	0	0	1	1	none	1.87272493452e-05
S007	T087	TRUE	TRUE	0	0	1	1	none	7.11414418025e-05
S021	T087	TRUE	TRUE	0	0	1	1	none	1.98220335692e-05
S024	T087	TRUE	TRUE	0	0	1	1	none	1.88437661964e-05
S025	T087	TRUE	TRUE	0	0	1	1	none	2.3672088557e-05
S026	T087	TRUE	TRUE	0	0	1	1	none	1.15451411401e-05
S038	T087	FALSE	FALSE	0	0	1	1	none	7.86889654713e-05
S039	T087	TRUE	TRUE	0	0	1	1	none	2.07880722642e-05
S040	T087	TRUE	TRUE	0	0	1	1	none	0.0001341611940045
S042	T087	TRUE	TRUE	0	0	1	1	none	1.96003505347e-05
S071	T087	TRUE	TRUE	0	0	1	1	none	0.0001182846459805
S078	T087	TRUE	TRUE	0	0	1	1	none	2.01070386255e-05
S081	T087	TRUE	TRUE	0	0	1	1	none	1.98842114464e-05
S085	T087	TRUE	TRUE	0	0	1	1	none	0.0001181866318975
S087	T087	TRUE	TRUE	0	0	1	1	none	0.0001378632693973
S093	T087	TRUE	TRUE	0	0	1	1	none	0.0001133359591195
S097	T087	TRUE	TRUE	0	0	1	1	none	2.1360051488e-05
S102	T087	TRUE	TRUE	0	0	1	1	none	0.0001338337345005
S106	T087	TRUE	TRUE	0	0	1	1	none	1.94264753832e-05
S130	T087	TRUE	TRUE	0	0	1	1	none	0.0001373777422563
T009	T087	FALSE	FALSE	0	0	1	1	none	4.85743637e-06
T010	T087	FALSE	FALSE	0	0	1	1	none	6.06444247e-06
T013	T087	FALSE	FALSE	0	0	1	1	none	8.78003496905e-05
T014	T087	TRUE	TRUE	0	0	1	1	none	2.08904611337e-05
T020	T087	FALSE	FALSE	0	0	1	1	none	8.12581298753e-05
T021	T087	TRUE	TRUE	0	0	1	1	none	3.65043027e-06
T028	T087	TRUE	TRUE	0	0	1	1	none	7.3759475991e-05
T035a	T087	TRUE	TRUE	0	0	1	1	none	0.0001375881660802
T035b	T087	FALSE	FALSE	0	0	1	1	none	6.06444247e-06
T040	T087	TRUE	TRUE	0	0	1	1	none	2.18859380244e-05
T056	T087	FALSE	FALSE	0	0	1	1	none	1.2579971298e-05
T059	T087	TRUE	TRUE	0	0	1	1	none	0.0001407502747115
T065	T087	FALSE	FALSE	0	0	1	1	none	8.15544059195e-05
T069	T087	TRUE	TRUE	0	0	1	1	none	0.0001387050397895
T073	T087	TRUE	TRUE	0	0	1	1	none	4.25393332e-06
T075	T087	TRUE	TRUE	0	0	1	1	none	7.74061259215e-05
T077	T087	TRUE	TRUE	0	0	1	1	none	4.25393332e-06
S002	T095	TRUE	TRUE	0	0	1	1	none	0.0001312253714574
S007	T095	TRUE	TRUE	0	0	1	1	none	0.0001224208561947
S021	T095	TRUE	TRUE	0	0	1	1	none	0.0001323201556814
S024	T095	TRUE	TRUE	0	0	1	1	none	0.0001313418883086
S025	T095	TRUE	TRUE	0	0	1	1	none	0.0001374299441562
S026	T095	TRUE	TRUE	0	0	1	1	none	0.0001289421408813
S038	T095	FALSE	FALSE	0	0	1	1	none	0.0001299683798635
S039	T095	TRUE	TRUE	0	0	1	1	none	0.0001332861943764
S040	T095	TRUE	TRUE	0	0	1	1	none	6.51697670367e-05
S042	T095	TRUE	TRUE	0	0	1	1	none	0.0001320984726469
S071	T095	TRUE	TRUE	0	0	1	1	none	4.92932190127e-05
S078	T095	TRUE	TRUE	0	0	1	1	none	0.0001326051607377
S081	T095	TRUE	TRUE	0	0	1	1	none	0.0001323823335586
S085	T095	TRUE	TRUE	0	0	1	1	none	2.75145016937e-05
S087	T095	TRUE	TRUE	0	0	1	1	none	2.3759262539e-06
S093	T095	TRUE	TRUE	0	0	1	1	none	2.47277582037e-05
S097	T095	TRUE	TRUE	0	0	1	1	none	0.0001351179070872
S102	T095	TRUE	TRUE	0	0	1	1	none	6.48423075327e-05
S106	T095	TRUE	TRUE	0	0	1	1	none	0.0001319245974954
S130	T095	TRUE	TRUE	0	0	1	1	none	3.0974052129e-06
T009	T095	FALSE	FALSE	0	0	1	1	none	0.0001380343053532
T010	T095	FALSE	FALSE	0	0	1	1	none	0.0001392413114532
T013	T095	FALSE	FALSE	0	0	1	1	none	0.0001390797640827
T014	T095	TRUE	TRUE	0	0	1	1	none	0.0001333885832459
T020	T095	FALSE	FALSE	0	0	1	1	none	0.0001325375442675
T021	T095	TRUE	TRUE	0	0	1	1	none	0.0001356202931532
T028	T095	TRUE	TRUE	0	0	1	1	none	0.0001250388903832
T035a	T095	TRUE	TRUE	0	0	1	1	none	5.1196174764e-06
T035b	T095	FALSE	FALSE	0	0	1	1	none	0.0001392413114532
T040	T095	TRUE	TRUE	0	0	1	1	none	0.0001343840601366
T056	T095	FALSE	FALSE	0	0	1	1	none	0.0001457568402812
T059	T095	TRUE	TRUE	0	0	1	1	none	7.17588477437e-05
T065	T095	FALSE	FALSE	0	0	1	1	none	0.0001328338203117
T069	T095	TRUE	TRUE	0	0	1	1	none	6.97136128217e-05
T073	T095	TRUE	TRUE	0	0	1	1	none	0.0001362237962032
T075	T095	TRUE	TRUE	0	0	1	1	none	0.0001286855403137
T077	T095	TRUE	TRUE	0	0	1	1	none	0.0001362237962032
T087	T095	TRUE	TRUE	0	0	1	1	none	0.0001368567112232
S002	T099a	TRUE	TRUE	0	0	1	1	none	0.0001314429129084
S007	T099a	TRUE	TRUE	0	0	1	1	none	0.0001226383976457
S021	T099a	TRUE	TRUE	0	0	1	1	none	0.0001325376971324
S024	T099a	TRUE	TRUE	0	0	1	1	none	0.0001315594297596
S025	T099a	TRUE	TRUE	0	0	1	1	none	0.0001376474856072
S026	T099a	TRUE	TRUE	0	0	1	1	none	0.0001291596823323
S038	T099a	FALSE	FALSE	0	0	1	1	none	0.0001301859213145
S039	T099a	TRUE	TRUE	0	0	1	1	none	0.0001335037358274
S040	T099a	TRUE	TRUE	0	0	1	1	none	6.53873084877e-05
S042	T099a	TRUE	TRUE	0	0	1	1	none	0.0001323160140979
S071	T099a	TRUE	TRUE	0	0	1	1	none	4.95107604637e-05
S078	T099a	TRUE	TRUE	0	0	1	1	none	0.0001328227021887
S081	T099a	TRUE	TRUE	0	0	1	1	none	0.0001325998750096
S085	T099a	TRUE	TRUE	0	0	1	1	none	2.77320431447e-05
S087	T099a	TRUE	TRUE	0	0	1	1	none	5.6122622445e-06
S093	T099a	TRUE	TRUE	0	0	1	1	none	2.49452996547e-05
S097	T099a	TRUE	TRUE	0	0	1	1	none	0.0001353354485382
S102	T099a	TRUE	TRUE	0	0	1	1	none	6.50598489837e-05
S106	T099a	TRUE	TRUE	0	0	1	1	none	0.0001321421389464
S130	T099a	TRUE	TRUE	0	0	1	1	none	5.1267351035e-06
T009	T099a	FALSE	FALSE	0	0	1	1	none	0.0001382518468042
T010	T099a	FALSE	FALSE	0	0	1	1	none	0.0001394588529042
T013	T099a	FALSE	FALSE	0	0	1	1	none	0.0001392973055337
T014	T099a	TRUE	TRUE	0	0	1	1	none	0.0001336061246969
T020	T099a	FALSE	FALSE	0	0	1	1	none	0.0001327550857185
T021	T099a	TRUE	TRUE	0	0	1	1	none	0.0001358378346042
T028	T099a	TRUE	TRUE	0	0	1	1	none	0.0001252564318342
T035a	T099a	TRUE	TRUE	0	0	1	1	none	3.757878324e-06
T035b	T099a	FALSE	FALSE	0	0	1	1	none	0.0001394588529042
T040	T099a	TRUE	TRUE	0	0	1	1	none	0.0001346016015876
T056	T099a	FALSE	FALSE	0	0	1	1	none	0.0001459743817322
T059	T099a	TRUE	TRUE	0	0	1	1	none	7.19763891947e-05
T065	T099a	FALSE	FALSE	0	0	1	1	none	0.0001330513617627
T069	T099a	TRUE	TRUE	0	0	1	1	none	6.99311542727e-05
T073	T099a	TRUE	TRUE	0	0	1	1	none	0.0001364413376542
T075	T099a	TRUE	TRUE	0	0	1	1	none	0.0001289030817647
T077	T099a	TRUE	TRUE	0	0	1	1	none	0.0001364413376542
T087	T099a	TRUE	TRUE	0	0	1	1	none	0.0001370742526742
T095	T099a	TRUE	TRUE	0	0	1	1	none	4.6057040704e-06
S002	T102	FALSE	FALSE	0	0	1	1	none	0.0001368656588484
S007	T102	FALSE	FALSE	0	0	1	1	none	0.0001280611435857
S021	T102	FALSE	FALSE	0	0	1	1	none	0.0001379604430724
S024	T102	FALSE	FALSE	0	0	1	1	none	0.0001369821756996
S025	T102	FALSE	FALSE	0	0	1	1	none	0.0001430702315472
S026	T102	FALSE	FALSE	0	0	1	1	none	0.0001345824282723
S038	T102	FALSE	FALSE	0	0	1	1	none	0.0001356086672545
S039	T102	FALSE	FALSE	0	0	1	1	none	0.0001389264817674
S040	T102	FALSE	FALSE	0	0	1	1	none	7.08100544277e-05
S042	T102	FALSE	FALSE	0	0	1	1	none	0.0001377387600379
S071	T102	FALSE	FALSE	0	0	1	1	none	5.49335064037e-05
S078	T102	FALSE	FALSE	0	0	1	1	none	0.0001382454481287
S081	T102	FALSE	FALSE	0	0	1	1	none	0.0001380226209496
S085	T102	FALSE	FALSE	0	0	1	1	none	3.31547890847e-05
S087	T102	FALSE	FALSE	0	0	1	1	none	8.0162136449e-06
S093	T102	FALSE	FALSE	0	0	1	1	none	3.03680455947e-05
S097	T102	FALSE	FALSE	0	0	1	1	none	0.0001407581944782
S102	T102	FALSE	FALSE	0	0	1	1	none	7.04825949237e-05
S106	T102	FALSE	FALSE	0	0	1	1	none	0.0001375648848864
S130	T102	FALSE	FALSE	0	0	1	1	none	8.7376926039e-06
T009	T102	FALSE	FALSE	0	0	1	1	none	0.0001436745927442
T010	T102	FALSE	FALSE	0	0	1	1	none	0.0001448815988442
T013	T102	FALSE	FALSE	0	0	1	1	none	0.0001447200514737
T014	T102	FALSE	FALSE	0	0	1	1	none	0.0001390288706369
T020	T102	FALSE	FALSE	0	0	1	1	none	0.0001381778316585
T021	T102	FALSE	FALSE	0	0	1	1	none	0.0001412605805442
T028	T102	FALSE	FALSE	0	0	1	1	none	0.0001306791777742
T035a	T102	FALSE	FALSE	0	0	1	1	none	1.07599048674e-05
T035b	T102	FALSE	FALSE	0	0	1	1	none	0.0001448815988442
T040	T102	FALSE	FALSE	0	0	1	1	none	0.0001400243475276
T056	T102	FALSE	FALSE	0	0	1	1	none	0.0001513971276722
T059	T102	FALSE	FALSE	0	0	1	1	none	7.73991351347e-05
T065	T102	FALSE	FALSE	0	0	1	1	none	0.0001384741077027
T069	T102	FALSE	FALSE	0	0	1	1	none	7.53539002127e-05
T073	T102	FALSE	FALSE	0	0	1	1	none	0.0001418640835942
T075	T102	FALSE	FALSE	0	0	1	1	none	0.0001343258277047
T077	T102	FALSE	FALSE	0	0	1	1	none	0.0001418640835942
T087	T102	FALSE	FALSE	0	0	1	1	none	0.0001424969986142
T095	T102	TRUE	TRUE	1	0	1	1	anc	6.0350305e-07
T099a	T102	FALSE	FALSE	0	0	1	1	none	1.02459914614e-05
S002	T104	FALSE	FALSE	0	0	1	1	none	7.41781972660001e-05
S007	T104	FALSE	FALSE	0	0	1	1	none	3.08671659093e-05
S021	T104	FALSE	FALSE	0	0	1	1	none	7.52729814900001e-05
S024	T104	FALSE	FALSE	0	0	1	1	none	7.42947141172001e-05
S025	T104	FALSE	FALSE	0	0	1	1	none	8.03827699648001e-05
S026	T104	FALSE	FALSE	0	0	1	1	none	7.18949666899001e-05
S038	T104	FALSE	FALSE	0	0	1	1	none	5.29723742061e-05
S039	T104	FALSE	FALSE	0	0	1	1	none	7.62390201850001e-05
S040	T104	FALSE	FALSE	0	0	1	1	none	0.0001283934342053
S042	T104	FALSE	FALSE	0	0	1	1	none	7.50512984555001e-05
S071	T104	FALSE	FALSE	0	0	1	1	none	0.0001125168861813
S078	T104	FALSE	FALSE	0	0	1	1	none	7.55579865463001e-05
S081	T104	FALSE	FALSE	0	0	1	1	none	7.53351593672001e-05
S085	T104	FALSE	FALSE	0	0	1	1	none	0.0001124188720983
S087	T104	FALSE	FALSE	0	0	1	1	none	0.0001320955095981
S093	T104	FALSE	FALSE	0	0	1	1	none	0.0001075681993203
S097	T104	FALSE	FALSE	0	0	1	1	none	7.80707328958001e-05
S102	T104	FALSE	FALSE	0	0	1	1	none	0.0001280659747013
S106	T104	FALSE	FALSE	0	0	1	1	none	7.48774233040001e-05
S130	T104	FALSE	FALSE	0	0	1	1	none	0.0001316099824571
T009	T104	FALSE	FALSE	0	0	1	1	none	8.09871311618001e-05
T010	T104	FALSE	FALSE	0	0	1	1	none	8.21941372618e-05
T013	T104	FALSE	FALSE	0	0	1	1	none	6.20837584253e-05
T014	T104	FALSE	FALSE	0	0	1	1	none	7.63414090545e-05
T020	T104	FALSE	FALSE	0	0	1	1	none	5.55415386101e-05
T021	T104	FALSE	FALSE	0	0	1	1	none	7.85731189618e-05
T028	T104	FALSE	FALSE	0	0	1	1	none	3.21292226088e-05
T035a	T104	FALSE	FALSE	0	0	1	1	none	0.000131820406281
T035b	T104	FALSE	FALSE	0	0	1	1	none	8.21941372618e-05
T040	T104	FALSE	FALSE	0	0	1	1	none	7.73368859452e-05
T056	T104	FALSE	FALSE	0	0	1	1	none	8.87096660898001e-05
T059	T104	FALSE	FALSE	0	0	1	1	none	0.0001349825149123
T065	T104	FALSE	FALSE	0	0	1	1	none	5.58378146543e-05
T069	T104	FALSE	FALSE	0	0	1	1	none	0.0001329372799903
T073	T104	FALSE	FALSE	0	0	1	1	none	7.91766220118e-05
T075	T104	FALSE	FALSE	0	0	1	1	none	7.04313600223e-05
T077	T104	FALSE	FALSE	0	0	1	1	none	7.91766220118e-05
T087	T104	FALSE	FALSE	0	0	1	1	none	7.98095370318e-05
T095	T104	FALSE	FALSE	0	0	1	1	none	0.000131088951424
T099a	T104	FALSE	FALSE	0	0	1	1	none	0.000131306492875
T102	T104	FALSE	FALSE	0	0	1	1	none	0.000136729238815
S002	T105	FALSE	FALSE	0	0	1	1	none	7.72063749497e-05
S007	T105	FALSE	FALSE	0	0	1	1	none	4.8453028221e-05
S021	T105	FALSE	FALSE	0	0	1	1	none	7.83011591737e-05
S024	T105	FALSE	FALSE	0	0	1	1	none	7.73228918009e-05
S025	T105	FALSE	FALSE	0	0	1	1	none	8.34109476485e-05
S026	T105	FALSE	FALSE	0	0	1	1	none	7.49231443736e-05
S038	T105	FALSE	FALSE	0	0	1	1	none	6.5628409298e-06
S039	T105	FALSE	FALSE	0	0	1	1	none	7.92671978687e-05
S040	T105	FALSE	FALSE	0	0	1	1	none	0.000131421611889
S042	T105	FALSE	FALSE	0	0	1	1	none	7.80794761392e-05
S071	T105	FALSE	FALSE	0	0	1	1	none	0.000115545063865
S078	T105	FALSE	FALSE	0	0	1	1	none	7.858616423e-05
S081	T105	FALSE	FALSE	0	0	1	1	none	7.83633370509e-05
S085	T105	FALSE	FALSE	0	0	1	1	none	0.000115447049782
S087	T105	FALSE	FALSE	0	0	1	1	none	0.0001351236872818
S093	T105	FALSE	FALSE	0	0	1	1	none	0.000110596377004
S097	T105	FALSE	FALSE	0	0	1	1	none	8.10989105795e-05
S102	T105	FALSE	FALSE	0	0	1	1	none	0.000131094152385
S106	T105	FALSE	FALSE	0	0	1	1	none	7.79056009877e-05
S130	T105	FALSE	FALSE	0	0	1	1	none	0.0001346381601408
T009	T105	FALSE	FALSE	0	0	1	1	none	8.40153088455e-05
T010	T105	FALSE	FALSE	0	0	1	1	none	8.52223149455e-05
T013	T105	FALSE	FALSE	0	0	1	1	none	9.943264767e-06
T014	T105	FALSE	FALSE	0	0	1	1	none	7.93695867382e-05
T020	T105	FALSE	FALSE	0	0	1	1	none	9.1320053338e-06
T021	T105	FALSE	FALSE	0	0	1	1	none	8.16012966455e-05
T028	T105	FALSE	FALSE	0	0	1	1	none	5.10710624095e-05
T035a	T105	FALSE	FALSE	0	0	1	1	none	0.0001348485839647
T035b	T105	FALSE	FALSE	0	0	1	1	none	8.52223149455e-05
T040	T105	FALSE	FALSE	0	0	1	1	none	8.03650636289e-05
T056	T105	FALSE	FALSE	0	0	1	1	none	9.17378437735e-05
T059	T105	FALSE	FALSE	0	0	1	1	none	0.000138010692596
T065	T105	TRUE	TRUE	0	0	1	1	none	2.490314896e-06
T069	T105	FALSE	FALSE	0	0	1	1	none	0.000135965457674
T073	T105	FALSE	FALSE	0	0	1	1	none	8.22047996955e-05
T075	T105	FALSE	FALSE	0	0	1	1	none	7.3459537706e-05
T077	T105	FALSE	FALSE	0	0	1	1	none	8.22047996955e-05
T087	T105	FALSE	FALSE	0	0	1	1	none	8.28377147155e-05
T095	T105	FALSE	FALSE	0	0	1	1	none	0.0001341171291077
T099a	T105	FALSE	FALSE	0	0	1	1	none	0.0001343346705587
T102	T105	FALSE	FALSE	0	0	1	1	none	0.0001397574164987
T104	T105	FALSE	FALSE	0	0	1	1	none	5.71211234503e-05
S002	T107	FALSE	FALSE	0	0	1	1	none	0.0001374691618984
S007	T107	FALSE	FALSE	0	0	1	1	none	0.0001286646466357
S021	T107	FALSE	FALSE	0	0	1	1	none	0.0001385639461224
S024	T107	FALSE	FALSE	0	0	1	1	none	0.0001375856787496
S025	T107	FALSE	FALSE	0	0	1	1	none	0.0001436737345972
S026	T107	FALSE	FALSE	0	0	1	1	none	0.0001351859313223
S038	T107	FALSE	FALSE	0	0	1	1	none	0.0001362121703045
S039	T107	FALSE	FALSE	0	0	1	1	none	0.0001395299848174
S040	T107	FALSE	FALSE	0	0	1	1	none	7.14135574777e-05
S042	T107	FALSE	FALSE	0	0	1	1	none	0.0001383422630879
S071	T107	FALSE	FALSE	0	0	1	1	none	5.55370094537e-05
S078	T107	FALSE	FALSE	0	0	1	1	none	0.0001388489511787
S081	T107	FALSE	FALSE	0	0	1	1	none	0.0001386261239996
S085	T107	FALSE	FALSE	0	0	1	1	none	3.37582921347e-05
S087	T107	FALSE	FALSE	0	0	1	1	none	8.6197166949e-06
S093	T107	FALSE	FALSE	0	0	1	1	none	3.09715486447e-05
S097	T107	FALSE	FALSE	0	0	1	1	none	0.0001413616975282
S102	T107	FALSE	FALSE	0	0	1	1	none	7.10860979737e-05
S106	T107	FALSE	FALSE	0	0	1	1	none	0.0001381683879364
S130	T107	FALSE	FALSE	0	0	1	1	none	9.3411956539e-06
T009	T107	FALSE	FALSE	0	0	1	1	none	0.0001442780957942
T010	T107	FALSE	FALSE	0	0	1	1	none	0.0001454851018942
T013	T107	FALSE	FALSE	0	0	1	1	none	0.0001453235545237
T014	T107	FALSE	FALSE	0	0	1	1	none	0.0001396323736869
T020	T107	FALSE	FALSE	0	0	1	1	none	0.0001387813347085
T021	T107	FALSE	FALSE	0	0	1	1	none	0.0001418640835942
T028	T107	FALSE	FALSE	0	0	1	1	none	0.0001312826808242
T035a	T107	FALSE	FALSE	0	0	1	1	none	1.13634079174e-05
T035b	T107	FALSE	FALSE	0	0	1	1	none	0.0001454851018942
T040	T107	FALSE	FALSE	0	0	1	1	none	0.0001406278505776
T056	T107	FALSE	FALSE	0	0	1	1	none	0.0001520006307222
T059	T107	FALSE	FALSE	0	0	1	1	none	7.80026381847e-05
T065	T107	FALSE	FALSE	0	0	1	1	none	0.0001390776107527
T069	T107	FALSE	FALSE	0	0	1	1	none	7.59574032627e-05
T073	T107	FALSE	FALSE	0	0	1	1	none	0.0001424675866442
T075	T107	FALSE	FALSE	0	0	1	1	none	0.0001349293307547
T077	T107	FALSE	FALSE	0	0	1	1	none	0.0001424675866442
T087	T107	FALSE	FALSE	0	0	1	1	none	0.0001431005016642
T095	T107	TRUE	TRUE	1	0	1	1	anc	6.0350305e-07
T099a	T107	FALSE	FALSE	0	0	1	1	none	1.08494945114e-05
T102	T107	FALSE	FALSE	0	0	1	1	none	1.81050915e-06
T104	T107	FALSE	FALSE	0	0	1	1	none	0.000137332741865
T105	T107	FALSE	FALSE	0	0	1	1	none	0.0001403609195487
S002	T126	TRUE	TRUE	0	0	1	1	none	0.0001497560619197
S007	T126	TRUE	TRUE	0	0	1	1	none	0.000140951546657
S021	T126	TRUE	TRUE	0	0	1	1	none	0.0001508508461437
S024	T126	TRUE	TRUE	0	0	1	1	none	0.0001498725787709
S025	T126	TRUE	TRUE	0	0	1	1	none	0.0001559606346185
S026	T126	TRUE	TRUE	0	0	1	1	none	0.0001474728313436
S038	T126	FALSE	FALSE	0	0	1	1	none	0.0001484990703258
S039	T126	TRUE	TRUE	0	0	1	1	none	0.0001518168848387
S040	T126	TRUE	TRUE	0	0	1	1	none	6.2799172079e-05
S042	T126	TRUE	TRUE	0	0	1	1	none	0.0001506291631092
S071	T126	TRUE	TRUE	0	0	1	1	none	3.8309761805e-05
S078	T126	TRUE	TRUE	0	0	1	1	none	0.0001511358512
S081	T126	TRUE	TRUE	0	0	1	1	none	0.0001509130240209
S085	T126	TRUE	TRUE	0	0	1	1	none	6.7725895392e-05
S087	T126	TRUE	TRUE	0	0	1	1	none	8.74025328918e-05
S093	T126	TRUE	TRUE	0	0	1	1	none	6.2875222614e-05
S097	T126	TRUE	TRUE	0	0	1	1	none	0.0001536485975495
S102	T126	TRUE	TRUE	0	0	1	1	none	6.2471712575e-05
S106	T126	TRUE	TRUE	0	0	1	1	none	0.0001504552879577
S130	T126	TRUE	TRUE	0	0	1	1	none	8.69170057508e-05
T009	T126	FALSE	FALSE	0	0	1	1	none	0.0001565649958155
T010	T126	FALSE	FALSE	0	0	1	1	none	0.0001577720019155
T013	T126	FALSE	FALSE	0	0	1	1	none	0.000157610454545
T014	T126	TRUE	TRUE	0	0	1	1	none	0.0001519192737082
T020	T126	FALSE	FALSE	0	0	1	1	none	0.0001510682347298
T021	T126	TRUE	TRUE	0	0	1	1	none	0.0001541509836155
T028	T126	TRUE	TRUE	0	0	1	1	none	0.0001435695808455
T035a	T126	TRUE	TRUE	0	0	1	1	none	8.71274295747e-05
T035b	T126	FALSE	FALSE	0	0	1	1	none	0.0001577720019155
T040	T126	TRUE	TRUE	0	0	1	1	none	0.0001529147505989
T056	T126	FALSE	FALSE	0	0	1	1	none	0.0001642875307435
T059	T126	TRUE	TRUE	0	0	1	1	none	6.9388252786e-05
T065	T126	FALSE	FALSE	0	0	1	1	none	0.000151364510774
T069	T126	TRUE	TRUE	0	0	1	1	none	5.3712287196e-05
T073	T126	TRUE	TRUE	0	0	1	1	none	0.0001547544866655
T075	T126	TRUE	TRUE	0	0	1	1	none	0.000147216230776
T077	T126	TRUE	TRUE	0	0	1	1	none	0.0001547544866655
T087	T126	TRUE	TRUE	0	0	1	1	none	0.0001553874016855
T095	T126	TRUE	TRUE	0	0	1	1	none	8.63959747177e-05
T099a	T126	TRUE	TRUE	0	0	1	1	none	8.66135161687e-05
T102	T126	FALSE	FALSE	0	0	1	1	none	9.20362621087e-05
T104	T126	FALSE	FALSE	0	0	1	1	none	0.0001496196418863
T105	T126	FALSE	FALSE	0	0	1	1	none	0.00015264781957
T107	T126	FALSE	FALSE	0	0	1	1	none	9.26397651587e-05
S002	T156	FALSE	FALSE	0	0	1	1	none	7.91371733705001e-05
S007	T156	FALSE	FALSE	0	0	1	1	none	5.03838266418e-05
S021	T156	FALSE	FALSE	0	0	1	1	none	8.02319575945001e-05
S024	T156	FALSE	FALSE	0	0	1	1	none	7.92536902217001e-05
S025	T156	FALSE	FALSE	0	0	1	1	none	8.53417460693001e-05
S026	T156	FALSE	FALSE	0	0	1	1	none	7.68539427944001e-05
S038	T156	FALSE	FALSE	0	0	1	1	none	9.7006454506e-06
S039	T156	FALSE	FALSE	0	0	1	1	none	8.11979962895001e-05
S040	T156	FALSE	FALSE	0	0	1	1	none	0.0001333524103098
S042	T156	FALSE	FALSE	0	0	1	1	none	8.00102745600001e-05
S071	T156	FALSE	FALSE	0	0	1	1	none	0.0001174758622858
S078	T156	FALSE	FALSE	0	0	1	1	none	8.05169626508001e-05
S081	T156	FALSE	FALSE	0	0	1	1	none	8.02941354717001e-05
S085	T156	FALSE	FALSE	0	0	1	1	none	0.0001173778482028
S087	T156	FALSE	FALSE	0	0	1	1	none	0.0001370544857026
S093	T156	FALSE	FALSE	0	0	1	1	none	0.0001125271754248
S097	T156	FALSE	FALSE	0	0	1	1	none	8.30297090003001e-05
S102	T156	FALSE	FALSE	0	0	1	1	none	0.0001330249508058
S106	T156	FALSE	FALSE	0	0	1	1	none	7.98363994085001e-05
S130	T156	FALSE	FALSE	0	0	1	1	none	0.0001365689585616
T009	T156	FALSE	FALSE	0	0	1	1	none	8.59461072663001e-05
T010	T156	FALSE	FALSE	0	0	1	1	none	8.71531133663001e-05
T013	T156	FALSE	FALSE	0	0	1	1	none	1.88120296698e-05
T014	T156	FALSE	FALSE	0	0	1	1	none	8.13003851590001e-05
T020	T156	FALSE	FALSE	0	0	1	1	none	1.22698098546e-05
T021	T156	FALSE	FALSE	0	0	1	1	none	8.35320950663001e-05
T028	T156	FALSE	FALSE	0	0	1	1	none	5.30018608303e-05
T035a	T156	FALSE	FALSE	0	0	1	1	none	0.0001367793823855
T035b	T156	FALSE	FALSE	0	0	1	1	none	8.71531133663001e-05
T040	T156	FALSE	FALSE	0	0	1	1	none	8.22958620497001e-05
T056	T156	FALSE	FALSE	0	0	1	1	none	9.36686421943001e-05
T059	T156	FALSE	FALSE	0	0	1	1	none	0.0001399414910168
T065	T156	FALSE	FALSE	0	0	1	1	none	1.25660858988e-05
T069	T156	FALSE	FALSE	0	0	1	1	none	0.0001378962560948
T073	T156	FALSE	FALSE	0	0	1	1	none	8.41355981163001e-05
T075	T156	FALSE	FALSE	0	0	1	1	none	7.53903361268e-05
T077	T156	FALSE	FALSE	0	0	1	1	none	8.41355981163001e-05
T087	T156	FALSE	FALSE	0	0	1	1	none	8.47685131363001e-05
T095	T156	FALSE	FALSE	0	0	1	1	none	0.0001360479275285
T099a	T156	FALSE	FALSE	0	0	1	1	none	0.0001362654689795
T102	T156	FALSE	FALSE	0	0	1	1	none	0.0001416882149195
T104	T156	FALSE	FALSE	0	0	1	1	none	5.90519218711e-05
T105	T156	FALSE	FALSE	0	0	1	1	none	1.38493946948e-05
T107	T156	FALSE	FALSE	0	0	1	1	none	0.0001422917179695
T126	T156	FALSE	FALSE	0	0	1	1	none	0.0001545786179908
S002	T159a	TRUE	TRUE	0	0	1	1	none	1.74908312752e-05
S007	T159a	TRUE	TRUE	0	0	1	1	none	6.99050237325e-05
S021	T159a	TRUE	TRUE	0	0	1	1	none	1.85856154992e-05
S024	T159a	TRUE	TRUE	0	0	1	1	none	1.76073481264e-05
S025	T159a	TRUE	TRUE	0	0	1	1	none	2.2435670487e-05
S026	T159a	TRUE	TRUE	0	0	1	1	none	1.03087230701e-05
S038	T159a	FALSE	FALSE	0	0	1	1	none	7.74525474013e-05
S039	T159a	TRUE	TRUE	0	0	1	1	none	1.95516541942e-05
S040	T159a	TRUE	TRUE	0	0	1	1	none	0.0001329247759345
S042	T159a	TRUE	TRUE	0	0	1	1	none	1.83639324647e-05
S071	T159a	TRUE	TRUE	0	0	1	1	none	0.0001170482279105
S078	T159a	TRUE	TRUE	0	0	1	1	none	1.88706205555e-05
S081	T159a	TRUE	TRUE	0	0	1	1	none	1.86477933764e-05
S085	T159a	TRUE	TRUE	0	0	1	1	none	0.0001169502138275
S087	T159a	TRUE	TRUE	0	0	1	1	none	0.0001366268513273
S093	T159a	TRUE	TRUE	0	0	1	1	none	0.0001120995410495
S097	T159a	TRUE	TRUE	0	0	1	1	none	2.0123633418e-05
S102	T159a	TRUE	TRUE	0	0	1	1	none	0.0001325973164305
S106	T159a	TRUE	TRUE	0	0	1	1	none	1.81900573132e-05
S130	T159a	TRUE	TRUE	0	0	1	1	none	0.0001361413241863
T009	T159a	TRUE	TRUE	0	1	1	1	desc	1.81050915e-06
T010	T159a	TRUE	TRUE	0	1	1	1	desc	3.01751525e-06
T013	T159a	FALSE	FALSE	0	0	1	1	none	8.65639316205e-05
T014	T159a	TRUE	TRUE	0	0	1	1	none	1.96540430637e-05
T020	T159a	FALSE	FALSE	0	0	1	1	none	8.00217118053e-05
T021	T159a	TRUE	TRUE	0	0	1	1	none	2.4140122e-06
T028	T159a	TRUE	TRUE	0	0	1	1	none	7.2523057921e-05
T035a	T159a	TRUE	TRUE	0	0	1	1	none	0.0001363517480102
T035b	T159a	TRUE	TRUE	0	1	1	1	desc	3.01751525e-06
T040	T159a	TRUE	TRUE	0	0	1	1	none	2.06495199544e-05
T056	T159a	FALSE	FALSE	0	1	1	1	desc	9.533044078e-06
T059	T159a	TRUE	TRUE	0	0	1	1	none	0.0001395138566415
T065	T159a	FALSE	FALSE	0	0	1	1	none	8.03179878495e-05
T069	T159a	TRUE	TRUE	0	0	1	1	none	0.0001374686217195
T073	T159a	TRUE	TRUE	0	0	1	1	none	3.01751525e-06
T075	T159a	TRUE	TRUE	0	0	1	1	none	7.61697078515e-05
T077	T159a	TRUE	TRUE	0	0	1	1	none	3.01751525e-06
T087	T159a	TRUE	TRUE	0	0	1	1	none	2.44342417e-06
T095	T159a	TRUE	TRUE	0	0	1	1	none	0.0001356202931532
T099a	T159a	TRUE	TRUE	0	0	1	1	none	0.0001358378346042
T102	T159a	FALSE	FALSE	0	0	1	1	none	0.0001412605805442
T104	T159a	FALSE	FALSE	0	0	1	1	none	7.85731189618e-05
T105	T159a	FALSE	FALSE	0	0	1	1	none	8.16012966455e-05
T107	T159a	FALSE	FALSE	0	0	1	1	none	0.0001418640835942
T126	T159a	TRUE	TRUE	0	0	1	1	none	0.0001541509836155
T156	T159a	FALSE	FALSE	0	0	1	1	none	8.35320950663001e-05
S002	T182	FALSE	FALSE	0	0	1	1	none	7.51381136034e-05
S007	T182	FALSE	FALSE	0	0	1	1	none	4.63847668747e-05
S021	T182	FALSE	FALSE	0	0	1	1	none	7.62328978274e-05
S024	T182	FALSE	FALSE	0	0	1	1	none	7.52546304546e-05
S025	T182	FALSE	FALSE	0	0	1	1	none	8.13426863022e-05
S026	T182	FALSE	FALSE	0	0	1	1	none	7.28548830273e-05
S038	T182	FALSE	FALSE	0	0	1	1	none	5.7015856835e-06
S039	T182	FALSE	FALSE	0	0	1	1	none	7.71989365224e-05
S040	T182	FALSE	FALSE	0	0	1	1	none	0.0001293533505427
S042	T182	FALSE	FALSE	0	0	1	1	none	7.60112147929e-05
S071	T182	FALSE	FALSE	0	0	1	1	none	0.0001134768025187
S078	T182	FALSE	FALSE	0	0	1	1	none	7.65179028837e-05
S081	T182	FALSE	FALSE	0	0	1	1	none	7.62950757046e-05
S085	T182	FALSE	FALSE	0	0	1	1	none	0.0001133787884357
S087	T182	FALSE	FALSE	0	0	1	1	none	0.0001330554259355
S093	T182	FALSE	FALSE	0	0	1	1	none	0.0001085281156577
S097	T182	FALSE	FALSE	0	0	1	1	none	7.90306492332e-05
S102	T182	FALSE	FALSE	0	0	1	1	none	0.0001290258910387
S106	T182	FALSE	FALSE	0	0	1	1	none	7.58373396414e-05
S130	T182	FALSE	FALSE	0	0	1	1	none	0.0001325698987945
T009	T182	FALSE	FALSE	0	0	1	1	none	8.19470474992e-05
T010	T182	FALSE	FALSE	0	0	1	1	none	8.31540535992e-05
T013	T182	FALSE	FALSE	0	0	1	1	none	1.48129699027e-05
T014	T182	FALSE	FALSE	0	0	1	1	none	7.73013253919e-05
T020	T182	FALSE	FALSE	0	0	1	1	none	8.2707500875e-06
T021	T182	FALSE	FALSE	0	0	1	1	none	7.95330352992e-05
T028	T182	FALSE	FALSE	0	0	1	1	none	4.90028010632e-05
T035a	T182	FALSE	FALSE	0	0	1	1	none	0.0001327803226184
T035b	T182	FALSE	FALSE	0	0	1	1	none	8.31540535992e-05
T040	T182	FALSE	FALSE	0	0	1	1	none	7.82968022826e-05
T056	T182	FALSE	FALSE	0	0	1	1	none	8.96695824272e-05
T059	T182	FALSE	FALSE	0	0	1	1	none	0.0001359424312497
T065	T182	FALSE	FALSE	0	0	1	1	none	8.5670261317e-06
T069	T182	FALSE	FALSE	0	0	1	1	none	0.0001338971963277
T073	T182	FALSE	FALSE	0	0	1	1	none	8.01365383492e-05
T075	T182	FALSE	FALSE	0	0	1	1	none	7.13912763597e-05
T077	T182	FALSE	FALSE	0	0	1	1	none	8.01365383492e-05
T087	T182	FALSE	FALSE	0	0	1	1	none	8.07694533692e-05
T095	T182	FALSE	FALSE	0	0	1	1	none	0.0001320488677614
T099a	T182	FALSE	FALSE	0	0	1	1	none	0.0001322664092124
T102	T182	FALSE	FALSE	0	0	1	1	none	0.0001376891551524
T104	T182	FALSE	FALSE	0	0	1	1	none	5.5052862104e-05
T105	T182	FALSE	FALSE	0	0	1	1	none	9.8503349277e-06
T107	T182	FALSE	FALSE	0	0	1	1	none	0.0001382926582024
T126	T182	FALSE	FALSE	0	0	1	1	none	0.0001505795582237
T156	T182	FALSE	FALSE	0	0	1	1	none	1.05741272485e-05
T159a	T182	FALSE	FALSE	0	0	1	1	none	7.95330352992e-05
S002	T188	TRUE	TRUE	0	0	1	1	none	7.27441805252e-05
S007	T188	TRUE	TRUE	0	0	1	1	none	2.94331491685e-05
S021	T188	TRUE	TRUE	0	0	1	1	none	7.38389647492e-05
S024	T188	TRUE	TRUE	0	0	1	1	none	7.28606973764e-05
S025	T188	TRUE	TRUE	0	0	1	1	none	7.8948753224e-05
S026	T188	TRUE	TRUE	0	0	1	1	none	7.04609499491e-05
S038	T188	FALSE	FALSE	0	0	1	1	none	5.15383574653e-05
S039	T188	TRUE	TRUE	0	0	1	1	none	7.48050034442e-05
S040	T188	TRUE	TRUE	0	0	1	1	none	0.0001269594174645
S042	T188	TRUE	TRUE	0	0	1	1	none	7.36172817147e-05
S071	T188	TRUE	TRUE	0	0	1	1	none	0.0001110828694405
S078	T188	TRUE	TRUE	0	0	1	1	none	7.41239698055e-05
S081	T188	TRUE	TRUE	0	0	1	1	none	7.39011426264e-05
S085	T188	TRUE	TRUE	0	0	1	1	none	0.0001109848553575
S087	T188	TRUE	TRUE	0	0	1	1	none	0.0001306614928573
S093	T188	TRUE	TRUE	0	0	1	1	none	0.0001061341825795
S097	T188	TRUE	TRUE	0	0	1	1	none	7.6636716155e-05
S102	T188	TRUE	TRUE	0	0	1	1	none	0.0001266319579605
S106	T188	TRUE	TRUE	0	0	1	1	none	7.34434065632e-05
S130	T188	TRUE	TRUE	0	0	1	1	none	0.0001301759657163
T009	T188	FALSE	FALSE	0	0	1	1	none	7.9553114421e-05
T010	T188	FALSE	FALSE	0	0	1	1	none	8.0760120521e-05
T013	T188	FALSE	FALSE	0	0	1	1	none	6.06497416845e-05
T014	T188	TRUE	TRUE	0	0	1	1	none	7.49073923137e-05
T020	T188	FALSE	FALSE	0	0	1	1	none	5.41075218693e-05
T021	T188	TRUE	TRUE	0	0	1	1	none	7.7139102221e-05
T028	T188	TRUE	TRUE	0	0	1	1	none	2.239314732e-05
T035a	T188	TRUE	TRUE	0	0	1	1	none	0.0001303863895402
T035b	T188	FALSE	FALSE	0	0	1	1	none	8.0760120521e-05
T040	T188	TRUE	TRUE	0	0	1	1	none	7.59028692044e-05
T056	T188	FALSE	FALSE	0	0	1	1	none	8.7275649349e-05
T059	T188	TRUE	TRUE	0	0	1	1	none	0.0001335484981715
T065	T188	FALSE	FALSE	0	0	1	1	none	5.44037979135e-05
T069	T188	TRUE	TRUE	0	0	1	1	none	0.0001315032632495
T073	T188	TRUE	TRUE	0	0	1	1	none	7.7742605271e-05
T075	T188	TRUE	TRUE	0	0	1	1	none	6.89973432815e-05
T077	T188	TRUE	TRUE	0	0	1	1	none	7.7742605271e-05
T087	T188	TRUE	TRUE	0	0	1	1	none	7.8375520291e-05
T095	T188	TRUE	TRUE	0	0	1	1	none	0.0001296549346832
T099a	T188	TRUE	TRUE	0	0	1	1	none	0.0001298724761342
T102	T188	FALSE	FALSE	0	0	1	1	none	0.0001352952220742
T104	T188	FALSE	FALSE	0	0	1	1	none	3.67452669088e-05
T105	T188	FALSE	FALSE	0	0	1	1	none	5.56871067095e-05
T107	T188	FALSE	FALSE	0	0	1	1	none	0.0001358987251242
T126	T188	TRUE	TRUE	0	0	1	1	none	0.0001481856251455
T156	T188	FALSE	FALSE	0	0	1	1	none	5.76179051303e-05
T159a	T188	TRUE	TRUE	0	0	1	1	none	7.7139102221e-05
T182	T188	FALSE	FALSE	0	0	1	1	none	5.36188453632e-05
S002	T192	FALSE	FALSE	0	0	1	1	none	0.0001610784164917
S007	T192	FALSE	FALSE	0	0	1	1	none	0.000152273901229
S021	T192	FALSE	FALSE	0	0	1	1	none	0.0001621732007157
S024	T192	FALSE	FALSE	0	0	1	1	none	0.0001611949333429
S025	T192	FALSE	FALSE	0	0	1	1	none	0.0001672829891905
S026	T192	FALSE	FALSE	0	0	1	1	none	0.0001587951859156
S038	T192	FALSE	FALSE	0	0	1	1	none	0.0001598214248978
S039	T192	FALSE	FALSE	0	0	1	1	none	0.0001631392394107
S040	T192	FALSE	FALSE	0	0	1	1	none	7.4121526651e-05
S042	T192	FALSE	FALSE	0	0	1	1	none	0.0001619515176812
S071	T192	FALSE	FALSE	0	0	1	1	none	4.9632116377e-05
S078	T192	FALSE	FALSE	0	0	1	1	none	0.000162458205772
S081	T192	FALSE	FALSE	0	0	1	1	none	0.0001622353785929
S085	T192	FALSE	FALSE	0	0	1	1	none	7.9048249964e-05
S087	T192	FALSE	FALSE	0	0	1	1	none	9.87248874638e-05
S093	T192	FALSE	FALSE	0	0	1	1	none	7.4197577186e-05
S097	T192	FALSE	FALSE	0	0	1	1	none	0.0001649709521215
S102	T192	FALSE	FALSE	0	0	1	1	none	7.3794067147e-05
S106	T192	FALSE	FALSE	0	0	1	1	none	0.0001617776425297
S130	T192	FALSE	FALSE	0	0	1	1	none	9.82393603228e-05
T009	T192	FALSE	FALSE	0	0	1	1	none	0.0001678873503875
T010	T192	FALSE	FALSE	0	0	1	1	none	0.0001690943564875
T013	T192	FALSE	FALSE	0	0	1	1	none	0.000168932809117
T014	T192	FALSE	FALSE	0	0	1	1	none	0.0001632416282802
T020	T192	FALSE	FALSE	0	0	1	1	none	0.0001623905893018
T021	T192	FALSE	FALSE	0	0	1	1	none	0.0001654733381875
T028	T192	FALSE	FALSE	0	0	1	1	none	0.0001548919354175
T035a	T192	FALSE	FALSE	0	0	1	1	none	9.84497841467e-05
T035b	T192	FALSE	FALSE	0	0	1	1	none	0.0001690943564875
T040	T192	FALSE	FALSE	0	0	1	1	none	0.0001642371051709
T056	T192	FALSE	FALSE	0	0	1	1	none	0.0001756098853155
T059	T192	FALSE	FALSE	0	0	1	1	none	8.0710607358e-05
T065	T192	FALSE	FALSE	0	0	1	1	none	0.000162686865346
T069	T192	FALSE	FALSE	0	0	1	1	none	6.5034641768e-05
T073	T192	FALSE	FALSE	0	0	1	1	none	0.0001660768412375
T075	T192	FALSE	FALSE	0	0	1	1	none	0.000158538585348
T077	T192	FALSE	FALSE	0	0	1	1	none	0.0001660768412375
T087	T192	FALSE	FALSE	0	0	1	1	none	0.0001667097562575
T095	T192	FALSE	FALSE	0	0	1	1	none	9.77183292897e-05
T099a	T192	FALSE	FALSE	0	0	1	1	none	9.79358707407e-05
T102	T192	FALSE	FALSE	0	0	1	1	none	0.0001033586166807
T104	T192	FALSE	FALSE	0	0	1	1	none	0.0001609419964583
T105	T192	FALSE	FALSE	0	0	1	1	none	0.000163970174142
T107	T192	FALSE	FALSE	0	0	1	1	none	0.0001039621197307
T126	T192	TRUE	TRUE	1	0	1	1	anc	1.045335435e-06
T156	T192	FALSE	FALSE	0	0	1	1	none	0.0001659009725628
T159a	T192	FALSE	FALSE	0	0	1	1	none	0.0001654733381875
T182	T192	FALSE	FALSE	0	0	1	1	none	0.0001619019127957
T188	T192	FALSE	FALSE	0	0	1	1	none	0.0001595079797175
S002	T223	FALSE	FALSE	0	0	1	1	none	7.66465854304e-05
S007	T223	FALSE	FALSE	0	0	1	1	none	4.78932387017e-05
S021	T223	FALSE	FALSE	0	0	1	1	none	7.77413696544e-05
S024	T223	FALSE	FALSE	0	0	1	1	none	7.67631022816e-05
S025	T223	FALSE	FALSE	0	0	1	1	none	8.28511581292e-05
S026	T223	FALSE	FALSE	0	0	1	1	none	7.43633548543e-05
S038	T223	FALSE	FALSE	0	0	1	1	none	7.2100575105e-06
S039	T223	FALSE	FALSE	0	0	1	1	none	7.87074083494e-05
S040	T223	FALSE	FALSE	0	0	1	1	none	0.0001308618223697
S042	T223	FALSE	FALSE	0	0	1	1	none	7.75196866199e-05
S071	T223	FALSE	FALSE	0	0	1	1	none	0.0001149852743457
S078	T223	FALSE	FALSE	0	0	1	1	none	7.80263747107e-05
S081	T223	FALSE	FALSE	0	0	1	1	none	7.78035475316e-05
S085	T223	FALSE	FALSE	0	0	1	1	none	0.0001148872602627
S087	T223	FALSE	FALSE	0	0	1	1	none	0.0001345638977625
S093	T223	FALSE	FALSE	0	0	1	1	none	0.0001100365874847
S097	T223	FALSE	FALSE	0	0	1	1	none	8.05391210602e-05
S102	T223	FALSE	FALSE	0	0	1	1	none	0.0001305343628657
S106	T223	FALSE	FALSE	0	0	1	1	none	7.73458114684e-05
S130	T223	FALSE	FALSE	0	0	1	1	none	0.0001340783706215
T009	T223	FALSE	FALSE	0	0	1	1	none	8.34555193262e-05
T010	T223	FALSE	FALSE	0	0	1	1	none	8.46625254262e-05
T013	T223	FALSE	FALSE	0	0	1	1	none	1.63214417297e-05
T014	T223	FALSE	FALSE	0	0	1	1	none	7.88097972189e-05
T020	T223	FALSE	FALSE	0	0	1	1	none	9.7792219145e-06
T021	T223	FALSE	FALSE	0	0	1	1	none	8.10415071262e-05
T028	T223	FALSE	FALSE	0	0	1	1	none	5.05112728902e-05
T035a	T223	FALSE	FALSE	0	0	1	1	none	0.0001342887944454
T035b	T223	FALSE	FALSE	0	0	1	1	none	8.46625254262e-05
T040	T223	FALSE	FALSE	0	0	1	1	none	7.98052741096e-05
T056	T223	FALSE	FALSE	0	0	1	1	none	9.11780542542e-05
T059	T223	FALSE	FALSE	0	0	1	1	none	0.0001374509030767
T065	T223	FALSE	FALSE	0	0	1	1	none	1.00754979587e-05
T069	T223	FALSE	FALSE	0	0	1	1	none	0.0001354056681547
T073	T223	FALSE	FALSE	0	0	1	1	none	8.16450101762e-05
T075	T223	FALSE	FALSE	0	0	1	1	none	7.28997481867e-05
T077	T223	FALSE	FALSE	0	0	1	1	none	8.16450101762e-05
T087	T223	FALSE	FALSE	0	0	1	1	none	8.22779251962e-05
T095	T223	FALSE	FALSE	0	0	1	1	none	0.0001335573395884
T099a	T223	FALSE	FALSE	0	0	1	1	none	0.0001337748810394
T102	T223	FALSE	FALSE	0	0	1	1	none	0.0001391976269794
T104	T223	FALSE	FALSE	0	0	1	1	none	5.6561333931e-05
T105	T223	FALSE	FALSE	0	0	1	1	none	1.13588067547e-05
T107	T223	FALSE	FALSE	0	0	1	1	none	0.0001398011300294
T126	T223	FALSE	FALSE	0	0	1	1	none	0.0001520880300507
T156	T223	FALSE	FALSE	0	0	1	1	none	1.20825990755e-05
T159a	T223	FALSE	FALSE	0	0	1	1	none	8.10415071262e-05
T182	T223	FALSE	FALSE	0	0	1	1	none	5.129490127e-06
T188	T223	FALSE	FALSE	0	0	1	1	none	5.51273171902e-05
T192	T223	FALSE	FALSE	0	0	1	1	none	0.0001634103846227
S002	T225	FALSE	FALSE	0	0	1	1	none	7.67425055575e-05
S007	T225	FALSE	FALSE	0	0	1	1	none	4.79891588288e-05
S021	T225	FALSE	FALSE	0	0	1	1	none	7.78372897815e-05
S024	T225	FALSE	FALSE	0	0	1	1	none	7.68590224087e-05
S025	T225	FALSE	FALSE	0	0	1	1	none	8.29470782563e-05
S026	T225	FALSE	FALSE	0	0	1	1	none	7.44592749814e-05
S038	T225	FALSE	FALSE	0	0	1	1	none	7.3059776376e-06
S039	T225	FALSE	FALSE	0	0	1	1	none	7.88033284765001e-05
S040	T225	FALSE	FALSE	0	0	1	1	none	0.0001309577424968
S042	T225	FALSE	FALSE	0	0	1	1	none	7.7615606747e-05
S071	T225	FALSE	FALSE	0	0	1	1	none	0.0001150811944728
S078	T225	FALSE	FALSE	0	0	1	1	none	7.81222948378e-05
S081	T225	FALSE	FALSE	0	0	1	1	none	7.78994676587e-05
S085	T225	FALSE	FALSE	0	0	1	1	none	0.0001149831803898
S087	T225	FALSE	FALSE	0	0	1	1	none	0.0001346598178896
S093	T225	FALSE	FALSE	0	0	1	1	none	0.0001101325076118
S097	T225	FALSE	FALSE	0	0	1	1	none	8.06350411873e-05
S102	T225	FALSE	FALSE	0	0	1	1	none	0.0001306302829928
S106	T225	FALSE	FALSE	0	0	1	1	none	7.74417315955e-05
S130	T225	FALSE	FALSE	0	0	1	1	none	0.0001341742907486
T009	T225	FALSE	FALSE	0	0	1	1	none	8.35514394533e-05
T010	T225	FALSE	FALSE	0	0	1	1	none	8.47584455533e-05
T013	T225	FALSE	FALSE	0	0	1	1	none	1.64173618568e-05
T014	T225	FALSE	FALSE	0	0	1	1	none	7.8905717346e-05
T020	T225	FALSE	FALSE	0	0	1	1	none	9.8751420416e-06
T021	T225	FALSE	FALSE	0	0	1	1	none	8.11374272533e-05
T028	T225	FALSE	FALSE	0	0	1	1	none	5.06071930173e-05
T035a	T225	FALSE	FALSE	0	0	1	1	none	0.0001343847145725
T035b	T225	FALSE	FALSE	0	0	1	1	none	8.47584455533e-05
T040	T225	FALSE	FALSE	0	0	1	1	none	7.99011942367e-05
T056	T225	FALSE	FALSE	0	0	1	1	none	9.12739743813e-05
T059	T225	FALSE	FALSE	0	0	1	1	none	0.0001375468232038
T065	T225	FALSE	FALSE	0	0	1	1	none	1.01714180858e-05
T069	T225	FALSE	FALSE	0	0	1	1	none	0.0001355015882818
T073	T225	FALSE	FALSE	0	0	1	1	none	8.17409303033e-05
T075	T225	FALSE	FALSE	0	0	1	1	none	7.29956683138e-05
T077	T225	FALSE	FALSE	0	0	1	1	none	8.17409303033e-05
T087	T225	FALSE	FALSE	0	0	1	1	none	8.23738453233e-05
T095	T225	FALSE	FALSE	0	0	1	1	none	0.0001336532597155
T099a	T225	FALSE	FALSE	0	0	1	1	none	0.0001338708011665
T102	T225	FALSE	FALSE	0	0	1	1	none	0.0001392935471065
T104	T225	FALSE	FALSE	0	0	1	1	none	5.66572540581e-05
T105	T225	FALSE	FALSE	0	0	1	1	none	1.14547268818e-05
T107	T225	FALSE	FALSE	0	0	1	1	none	0.0001398970501565
T126	T225	FALSE	FALSE	0	0	1	1	none	0.0001521839501778
T156	T225	FALSE	FALSE	0	0	1	1	none	8.468387087e-06
T159a	T225	FALSE	FALSE	0	0	1	1	none	8.11374272533e-05
T182	T225	FALSE	FALSE	0	0	1	1	none	8.1794594355e-06
T188	T225	FALSE	FALSE	0	0	1	1	none	5.52232373173e-05
T192	T225	FALSE	FALSE	0	0	1	1	none	0.0001635063047498
T223	T225	FALSE	FALSE	0	0	1	1	none	9.6879312625e-06
S002	T230	FALSE	FALSE	0	0	1	1	none	2.05083465252e-05
S007	T230	FALSE	FALSE	0	0	1	1	none	7.29225389825e-05
S021	T230	FALSE	FALSE	0	0	1	1	none	2.16031307492e-05
S024	T230	FALSE	FALSE	0	0	1	1	none	2.06248633764e-05
S025	T230	FALSE	FALSE	0	0	1	1	none	2.5453185737e-05
S026	T230	FALSE	FALSE	0	0	1	1	none	1.33262383201e-05
S038	T230	FALSE	FALSE	0	0	1	1	none	8.04700626513e-05
S039	T230	FALSE	FALSE	0	0	1	1	none	2.25691694442e-05
S040	T230	FALSE	FALSE	0	0	1	1	none	0.0001359422911845
S042	T230	FALSE	FALSE	0	0	1	1	none	2.13814477147e-05
S071	T230	FALSE	FALSE	0	0	1	1	none	0.0001200657431605
S078	T230	FALSE	FALSE	0	0	1	1	none	2.18881358055e-05
S081	T230	FALSE	FALSE	0	0	1	1	none	2.16653086264e-05
S085	T230	FALSE	FALSE	0	0	1	1	none	0.0001199677290775
S087	T230	FALSE	FALSE	0	0	1	1	none	0.0001396443665773
S093	T230	FALSE	FALSE	0	0	1	1	none	0.0001151170562995
S097	T230	FALSE	FALSE	0	0	1	1	none	2.3141148668e-05
S102	T230	FALSE	FALSE	0	0	1	1	none	0.0001356148316805
S106	T230	FALSE	FALSE	0	0	1	1	none	2.12075725632e-05
S130	T230	FALSE	FALSE	0	0	1	1	none	0.0001391588394363
T009	T230	TRUE	TRUE	0	0	1	1	none	1.81050915e-06
T010	T230	TRUE	TRUE	0	0	1	1	none	1.81050915e-06
T013	T230	FALSE	FALSE	0	0	1	1	none	8.95814468705e-05
T014	T230	FALSE	FALSE	0	0	1	1	none	2.26715583137e-05
T020	T230	FALSE	FALSE	0	0	1	1	none	8.30392270553e-05
T021	T230	FALSE	FALSE	0	0	1	1	none	5.43152745e-06
T028	T230	FALSE	FALSE	0	0	1	1	none	7.5540573171e-05
T035a	T230	FALSE	FALSE	0	0	1	1	none	0.0001393692632602
T035b	T230	TRUE	TRUE	0	0	1	1	none	1.81050915e-06
T040	T230	FALSE	FALSE	0	0	1	1	none	2.36670352044e-05
T056	T230	FALSE	FALSE	0	0	1	1	none	9.533044078e-06
T059	T230	FALSE	FALSE	0	0	1	1	none	0.0001425313718915
T065	T230	FALSE	FALSE	0	0	1	1	none	8.33355030995e-05
T069	T230	FALSE	FALSE	0	0	1	1	none	0.0001404861369695
T073	T230	FALSE	FALSE	0	0	1	1	none	6.0350305e-06
T075	T230	FALSE	FALSE	0	0	1	1	none	7.91872231015e-05
T077	T230	FALSE	FALSE	0	0	1	1	none	6.0350305e-06
T087	T230	FALSE	FALSE	0	0	1	1	none	5.46093942e-06
T095	T230	FALSE	FALSE	0	0	1	1	none	0.0001386378084032
T099a	T230	FALSE	FALSE	0	0	1	1	none	0.0001388553498542
T102	T230	FALSE	FALSE	0	0	1	1	none	0.0001442780957942
T104	T230	FALSE	FALSE	0	0	1	1	none	8.15906342118001e-05
T105	T230	FALSE	FALSE	0	0	1	1	none	8.46188118955e-05
T107	T230	FALSE	FALSE	0	0	1	1	none	0.0001448815988442
T126	T230	FALSE	FALSE	0	0	1	1	none	0.0001571684988655
T156	T230	FALSE	FALSE	0	0	1	1	none	8.65496103163001e-05
T159a	T230	TRUE	TRUE	1	0	1	1	anc	2.4140122e-06
T182	T230	FALSE	FALSE	0	0	1	1	none	8.25505505492e-05
T188	T230	FALSE	FALSE	0	0	1	1	none	8.0156617471e-05
T192	T230	FALSE	FALSE	0	0	1	1	none	0.0001684908534375
T223	T230	FALSE	FALSE	0	0	1	1	none	8.40590223762e-05
T225	T230	FALSE	FALSE	0	0	1	1	none	8.41549425033e-05
S002	T232	TRUE	TRUE	0	0	1	1	none	0.0001481112604755
S007	T232	TRUE	TRUE	0	0	1	1	none	0.0001393067452128
S021	T232	TRUE	TRUE	0	0	1	1	none	0.0001492060446995
S024	T232	TRUE	TRUE	0	0	1	1	none	0.0001482277773267
S025	T232	TRUE	TRUE	0	0	1	1	none	0.0001543158331743
S026	T232	TRUE	TRUE	0	0	1	1	none	0.0001458280298994
S038	T232	FALSE	FALSE	0	0	1	1	none	0.0001468542688816
S039	T232	TRUE	TRUE	0	0	1	1	none	0.0001501720833945
S040	T232	TRUE	TRUE	0	0	1	1	none	6.11543706348e-05
S042	T232	TRUE	TRUE	0	0	1	1	none	0.000148984361665
S071	T232	TRUE	TRUE	0	0	1	1	none	3.66649603608e-05
S078	T232	TRUE	TRUE	0	0	1	1	none	0.0001494910497558
S081	T232	TRUE	TRUE	0	0	1	1	none	0.0001492682225767
S085	T232	TRUE	TRUE	0	0	1	1	none	6.60810939478e-05
S087	T232	TRUE	TRUE	0	0	1	1	none	8.57577314476e-05
S093	T232	TRUE	TRUE	0	0	1	1	none	6.12304211698e-05
S097	T232	TRUE	TRUE	0	0	1	1	none	0.0001520037961053
S102	T232	TRUE	TRUE	0	0	1	1	none	6.08269111308e-05
S106	T232	TRUE	TRUE	0	0	1	1	none	0.0001488104865135
S130	T232	TRUE	TRUE	0	0	1	1	none	8.52722043066e-05
T009	T232	FALSE	FALSE	0	0	1	1	none	0.0001549201943713
T010	T232	FALSE	FALSE	0	0	1	1	none	0.0001561272004713
T013	T232	FALSE	FALSE	0	0	1	1	none	0.0001559656531008
T014	T232	TRUE	TRUE	0	0	1	1	none	0.000150274472264
T020	T232	FALSE	FALSE	0	0	1	1	none	0.0001494234332856
T021	T232	TRUE	TRUE	0	0	1	1	none	0.0001525061821713
T028	T232	TRUE	TRUE	0	0	1	1	none	0.0001419247794013
T035a	T232	TRUE	TRUE	0	0	1	1	none	8.54826281305e-05
T035b	T232	FALSE	FALSE	0	0	1	1	none	0.0001561272004713
T040	T232	TRUE	TRUE	0	0	1	1	none	0.0001512699491547
T056	T232	FALSE	FALSE	0	0	1	1	none	0.0001626427292993
T059	T232	TRUE	TRUE	0	0	1	1	none	6.77434513418e-05
T065	T232	FALSE	FALSE	0	0	1	1	none	0.0001497197093298
T069	T232	TRUE	TRUE	0	0	1	1	none	5.20674857518e-05
T073	T232	TRUE	TRUE	0	0	1	1	none	0.0001531096852213
T075	T232	TRUE	TRUE	0	0	1	1	none	0.0001455714293318
T077	T232	TRUE	TRUE	0	0	1	1	none	0.0001531096852213
T087	T232	TRUE	TRUE	0	0	1	1	none	0.0001537426002413
T095	T232	TRUE	TRUE	0	0	1	1	none	8.47511732735e-05
T099a	T232	TRUE	TRUE	0	0	1	1	none	8.49687147245e-05
T102	T232	FALSE	FALSE	0	0	1	1	none	9.03914606645e-05
T104	T232	FALSE	FALSE	0	0	1	1	none	0.0001479748404421
T105	T232	FALSE	FALSE	0	0	1	1	none	0.0001510030181258
T107	T232	FALSE	FALSE	0	0	1	1	none	9.09949637145e-05
T126	T232	TRUE	TRUE	0	0	1	1	none	3.6334079478e-06
T156	T232	FALSE	FALSE	0	0	1	1	none	0.0001529338165466
T159a	T232	TRUE	TRUE	0	0	1	1	none	0.0001525061821713
T182	T232	FALSE	FALSE	0	0	1	1	none	0.0001489347567795
T188	T232	TRUE	TRUE	0	0	1	1	none	0.0001465408237013
T192	T232	FALSE	FALSE	0	0	1	1	none	1.49557625198e-05
T223	T232	FALSE	FALSE	0	0	1	1	none	0.0001504432286065
T225	T232	FALSE	FALSE	0	0	1	1	none	0.0001505391487336
T230	T232	FALSE	FALSE	0	0	1	1	none	0.0001555236974213
S002	T241	FALSE	FALSE	0	0	1	1	none	9.42834954019001e-05
S007	T241	FALSE	FALSE	0	0	1	1	none	6.55301486732e-05
S021	T241	FALSE	FALSE	0	0	1	1	none	9.53782796259001e-05
S024	T241	FALSE	FALSE	0	0	1	1	none	9.44000122531001e-05
S025	T241	FALSE	FALSE	0	0	1	1	none	0.0001004880681007
S026	T241	FALSE	FALSE	0	0	1	1	none	9.20002648258001e-05
S038	T241	FALSE	FALSE	0	0	1	1	none	2.3639961382e-05
S039	T241	FALSE	FALSE	0	0	1	1	none	9.63443183209001e-05
S040	T241	FALSE	FALSE	0	0	1	1	none	0.0001484987323412
S042	T241	FALSE	FALSE	0	0	1	1	none	9.51565965914001e-05
S071	T241	FALSE	FALSE	0	0	1	1	none	0.0001326221843172
S078	T241	FALSE	FALSE	0	0	1	1	none	9.56632846822001e-05
S081	T241	FALSE	FALSE	0	0	1	1	none	9.54404575031001e-05
S085	T241	FALSE	FALSE	0	0	1	1	none	0.0001325241702342
S087	T241	FALSE	FALSE	0	0	1	1	none	0.000152200807734
S093	T241	FALSE	FALSE	0	0	1	1	none	0.0001276734974562
S097	T241	FALSE	FALSE	0	0	1	1	none	9.81760310317001e-05
S102	T241	FALSE	FALSE	0	0	1	1	none	0.0001481712728372
S106	T241	FALSE	FALSE	0	0	1	1	none	9.49827214399001e-05
S130	T241	FALSE	FALSE	0	0	1	1	none	0.000151715280593
T009	T241	FALSE	FALSE	0	0	1	1	none	0.0001010924292977
T010	T241	FALSE	FALSE	0	0	1	1	none	0.0001022994353977
T013	T241	FALSE	FALSE	0	0	1	1	none	1.62889471972e-05
T014	T241	FALSE	FALSE	0	0	1	1	none	9.64467071904001e-05
T020	T241	FALSE	FALSE	0	0	1	1	none	2.6209125786e-05
T021	T241	FALSE	FALSE	0	0	1	1	none	9.86784170977001e-05
T028	T241	FALSE	FALSE	0	0	1	1	none	6.81481828617e-05
T035a	T241	FALSE	FALSE	0	0	1	1	none	0.0001519257044169
T035b	T241	FALSE	FALSE	0	0	1	1	none	0.0001022994353977
T040	T241	FALSE	FALSE	0	0	1	1	none	9.74421840811001e-05
T056	T241	FALSE	FALSE	0	0	1	1	none	0.0001088149642257
T059	T241	FALSE	FALSE	0	0	1	1	none	0.0001550878130482
T065	T241	FALSE	FALSE	0	0	1	1	none	2.07744414482e-05
T069	T241	FALSE	FALSE	0	0	1	1	none	0.0001530425781262
T073	T241	FALSE	FALSE	0	0	1	1	none	9.92819201477001e-05
T075	T241	FALSE	FALSE	0	0	1	1	none	9.05366581582e-05
T077	T241	FALSE	FALSE	0	0	1	1	none	9.92819201477001e-05
T087	T241	FALSE	FALSE	0	0	1	1	none	9.99148351677001e-05
T095	T241	FALSE	FALSE	0	0	1	1	none	0.0001511942495599
T099a	T241	FALSE	FALSE	0	0	1	1	none	0.0001514117910109
T102	T241	FALSE	FALSE	0	0	1	1	none	0.0001568345369509
T104	T241	FALSE	FALSE	0	0	1	1	none	7.41982439025001e-05
T105	T241	FALSE	FALSE	0	0	1	1	none	2.20577502442e-05
T107	T241	FALSE	FALSE	0	0	1	1	none	0.0001574380400009
T126	T241	FALSE	FALSE	0	0	1	1	none	0.0001697249400222
T156	T241	FALSE	FALSE	0	0	1	1	none	3.0926515147e-05
T159a	T241	FALSE	FALSE	0	0	1	1	none	9.86784170977001e-05
T182	T241	FALSE	FALSE	0	0	1	1	none	2.69274553799e-05
T188	T241	FALSE	FALSE	0	0	1	1	none	7.27642271617001e-05
T192	T241	FALSE	FALSE	0	0	1	1	none	0.0001810472945942
T223	T241	FALSE	FALSE	0	0	1	1	none	2.84359272069e-05
T225	T241	FALSE	FALSE	0	0	1	1	none	2.8531847334e-05
T230	T241	FALSE	FALSE	0	0	1	1	none	0.0001016959323477
T232	T241	FALSE	FALSE	0	0	1	1	none	0.000168080138578
S002	T270	FALSE	FALSE	0	0	1	1	none	0.0001500531690915
S007	T270	FALSE	FALSE	0	0	1	1	none	0.0001412486538288
S021	T270	FALSE	FALSE	0	0	1	1	none	0.0001511479533155
S024	T270	FALSE	FALSE	0	0	1	1	none	0.0001501696859427
S025	T270	FALSE	FALSE	0	0	1	1	none	0.0001562577417903
S026	T270	FALSE	FALSE	0	0	1	1	none	0.0001477699385154
S038	T270	FALSE	FALSE	0	0	1	1	none	0.0001487961774976
S039	T270	FALSE	FALSE	0	0	1	1	none	0.0001521139920105
S040	T270	FALSE	FALSE	0	0	1	1	none	6.30962792508e-05
S042	T270	FALSE	FALSE	0	0	1	1	none	0.000150926270281
S071	T270	FALSE	FALSE	0	0	1	1	none	3.86068689768e-05
S078	T270	FALSE	FALSE	0	0	1	1	none	0.0001514329583718
S081	T270	FALSE	FALSE	0	0	1	1	none	0.0001512101311927
S085	T270	FALSE	FALSE	0	0	1	1	none	6.80230025638e-05
S087	T270	FALSE	FALSE	0	0	1	1	none	8.76996400636e-05
S093	T270	FALSE	FALSE	0	0	1	1	none	6.31723297858e-05
S097	T270	FALSE	FALSE	0	0	1	1	none	0.0001539457047213
S102	T270	FALSE	FALSE	0	0	1	1	none	6.27688197468e-05
S106	T270	FALSE	FALSE	0	0	1	1	none	0.0001507523951295
S130	T270	FALSE	FALSE	0	0	1	1	none	8.72141129226e-05
T009	T270	FALSE	FALSE	0	0	1	1	none	0.0001568621029873
T010	T270	FALSE	FALSE	0	0	1	1	none	0.0001580691090873
T013	T270	FALSE	FALSE	0	0	1	1	none	0.0001579075617168
T014	T270	FALSE	FALSE	0	0	1	1	none	0.00015221638088
T020	T270	FALSE	FALSE	0	0	1	1	none	0.0001513653419016
T021	T270	FALSE	FALSE	0	0	1	1	none	0.0001544480907873
T028	T270	FALSE	FALSE	0	0	1	1	none	0.0001438666880173
T035a	T270	FALSE	FALSE	0	0	1	1	none	8.74245367465e-05
T035b	T270	FALSE	FALSE	0	0	1	1	none	0.0001580691090873
T040	T270	FALSE	FALSE	0	0	1	1	none	0.0001532118577707
T056	T270	FALSE	FALSE	0	0	1	1	none	0.0001645846379153
T059	T270	FALSE	FALSE	0	0	1	1	none	6.96853599578e-05
T065	T270	FALSE	FALSE	0	0	1	1	none	0.0001516616179458
T069	T270	FALSE	FALSE	0	0	1	1	none	5.40093943678e-05
T073	T270	FALSE	FALSE	0	0	1	1	none	0.0001550515938373
T075	T270	FALSE	FALSE	0	0	1	1	none	0.0001475133379478
T077	T270	FALSE	FALSE	0	0	1	1	none	0.0001550515938373
T087	T270	FALSE	FALSE	0	0	1	1	none	0.0001556845088573
T095	T270	FALSE	FALSE	0	0	1	1	none	8.66930818895e-05
T099a	T270	FALSE	FALSE	0	0	1	1	none	8.69106233405e-05
T102	T270	FALSE	FALSE	0	0	1	1	none	9.23333692805e-05
T104	T270	FALSE	FALSE	0	0	1	1	none	0.0001499167490581
T105	T270	FALSE	FALSE	0	0	1	1	none	0.0001529449267418
T107	T270	FALSE	FALSE	0	0	1	1	none	9.29368723305e-05
T126	T270	FALSE	FALSE	0	0	1	1	none	5.5753165638e-06
T156	T270	FALSE	FALSE	0	0	1	1	none	0.0001548757251626
T159a	T270	FALSE	FALSE	0	0	1	1	none	0.0001544480907873
T182	T270	FALSE	FALSE	0	0	1	1	none	0.0001508766653955
T188	T270	FALSE	FALSE	0	0	1	1	none	0.0001484827323173
T192	T270	FALSE	FALSE	0	0	1	1	none	1.68976711358e-05
T223	T270	FALSE	FALSE	0	0	1	1	none	0.0001523851372225
T225	T270	FALSE	FALSE	0	0	1	1	none	0.0001524810573496
T230	T270	FALSE	FALSE	0	0	1	1	none	0.0001574656060373
T232	T270	TRUE	TRUE	1	0	1	1	anc	1.338405566e-06
T241	T270	FALSE	FALSE	0	0	1	1	none	0.000170022047194
S002	T271b	FALSE	FALSE	0	0	1	1	none	7.98872380685001e-05
S007	T271b	FALSE	FALSE	0	0	1	1	none	5.11338913398e-05
S021	T271b	FALSE	FALSE	0	0	1	1	none	8.09820222925001e-05
S024	T271b	FALSE	FALSE	0	0	1	1	none	8.00037549197001e-05
S025	T271b	FALSE	FALSE	0	0	1	1	none	8.60918107673001e-05
S026	T271b	FALSE	FALSE	0	0	1	1	none	7.76040074924001e-05
S038	T271b	FALSE	FALSE	0	0	1	1	none	1.04507101486e-05
S039	T271b	FALSE	FALSE	0	0	1	1	none	8.19480609875001e-05
S040	T271b	FALSE	FALSE	0	0	1	1	none	0.0001341024750078
S042	T271b	FALSE	FALSE	0	0	1	1	none	8.07603392580001e-05
S071	T271b	FALSE	FALSE	0	0	1	1	none	0.0001182259269838
S078	T271b	FALSE	FALSE	0	0	1	1	none	8.12670273488001e-05
S081	T271b	FALSE	FALSE	0	0	1	1	none	8.10442001697001e-05
S085	T271b	FALSE	FALSE	0	0	1	1	none	0.0001181279129008
S087	T271b	FALSE	FALSE	0	0	1	1	none	0.0001378045504006
S093	T271b	FALSE	FALSE	0	0	1	1	none	0.0001132772401228
S097	T271b	FALSE	FALSE	0	0	1	1	none	8.37797736983001e-05
S102	T271b	FALSE	FALSE	0	0	1	1	none	0.0001337750155038
S106	T271b	FALSE	FALSE	0	0	1	1	none	8.05864641065001e-05
S130	T271b	FALSE	FALSE	0	0	1	1	none	0.0001373190232596
T009	T271b	FALSE	FALSE	0	0	1	1	none	8.66961719643e-05
T010	T271b	FALSE	FALSE	0	0	1	1	none	8.79031780643e-05
T013	T271b	FALSE	FALSE	0	0	1	1	none	1.95620943678e-05
T014	T271b	FALSE	FALSE	0	0	1	1	none	8.20504498570001e-05
T020	T271b	FALSE	FALSE	0	0	1	1	none	1.30198745526e-05
T021	T271b	FALSE	FALSE	0	0	1	1	none	8.42821597643e-05
T028	T271b	FALSE	FALSE	0	0	1	1	none	5.37519255283e-05
T035a	T271b	FALSE	FALSE	0	0	1	1	none	0.0001375294470835
T035b	T271b	FALSE	FALSE	0	0	1	1	none	8.79031780643e-05
T040	T271b	FALSE	FALSE	0	0	1	1	none	8.30459267477001e-05
T056	T271b	FALSE	FALSE	0	0	1	1	none	9.44187068923e-05
T059	T271b	FALSE	FALSE	0	0	1	1	none	0.0001406915557148
T065	T271b	FALSE	FALSE	0	0	1	1	none	1.33161505968e-05
T069	T271b	FALSE	FALSE	0	0	1	1	none	0.0001386463207928
T073	T271b	FALSE	FALSE	0	0	1	1	none	8.48856628143001e-05
T075	T271b	FALSE	FALSE	0	0	1	1	none	7.61404008248e-05
T077	T271b	FALSE	FALSE	0	0	1	1	none	8.48856628143001e-05
T087	T271b	FALSE	FALSE	0	0	1	1	none	8.55185778343001e-05
T095	T271b	FALSE	FALSE	0	0	1	1	none	0.0001367979922265
T099a	T271b	FALSE	FALSE	0	0	1	1	none	0.0001370155336775
T102	T271b	FALSE	FALSE	0	0	1	1	none	0.0001424382796175
T104	T271b	FALSE	FALSE	0	0	1	1	none	5.98019865691e-05
T105	T271b	FALSE	FALSE	0	0	1	1	none	1.45994593928e-05
T107	T271b	FALSE	FALSE	0	0	1	1	none	0.0001430417826675
T126	T271b	FALSE	FALSE	0	0	1	1	none	0.0001553286826888
T156	T271b	FALSE	FALSE	0	0	1	1	none	1.1613119598e-05
T159a	T271b	FALSE	FALSE	0	0	1	1	none	8.42821597643e-05
T182	T271b	FALSE	FALSE	0	0	1	1	none	1.13241919465e-05
T188	T271b	FALSE	FALSE	0	0	1	1	none	5.83679698283e-05
T192	T271b	FALSE	FALSE	0	0	1	1	none	0.0001666510372608
T223	T271b	FALSE	FALSE	0	0	1	1	none	1.28326637735e-05
T225	T271b	FALSE	FALSE	0	0	1	1	none	5.558744711e-06
T230	T271b	FALSE	FALSE	0	0	1	1	none	8.72996750143e-05
T232	T271b	FALSE	FALSE	0	0	1	1	none	0.0001536838812446
T241	T271b	FALSE	FALSE	0	0	1	1	none	3.1676579845e-05
T270	T271b	FALSE	FALSE	0	0	1	1	none	0.0001556257898606
S002	T301	FALSE	FALSE	0	0	1	1	none	0.0001629304854327
S007	T301	FALSE	FALSE	0	0	1	1	none	0.00015412597017
S021	T301	FALSE	FALSE	0	0	1	1	none	0.0001640252696567
S024	T301	FALSE	FALSE	0	0	1	1	none	0.0001630470022839
S025	T301	FALSE	FALSE	0	0	1	1	none	0.0001691350581315
S026	T301	FALSE	FALSE	0	0	1	1	none	0.0001606472548566
S038	T301	FALSE	FALSE	0	0	1	1	none	0.0001616734938388
S039	T301	FALSE	FALSE	0	0	1	1	none	0.0001649913083517
S040	T301	FALSE	FALSE	0	0	1	1	none	7.5973595592e-05
S042	T301	FALSE	FALSE	0	0	1	1	none	0.0001638035866222
S071	T301	FALSE	FALSE	0	0	1	1	none	5.1484185318e-05
S078	T301	FALSE	FALSE	0	0	1	1	none	0.000164310274713
S081	T301	FALSE	FALSE	0	0	1	1	none	0.0001640874475339
S085	T301	FALSE	FALSE	0	0	1	1	none	8.0900318905e-05
S087	T301	FALSE	FALSE	0	0	1	1	none	0.0001005769564048
S093	T301	FALSE	FALSE	0	0	1	1	none	7.6049646127e-05
S097	T301	FALSE	FALSE	0	0	1	1	none	0.0001668230210625
S102	T301	FALSE	FALSE	0	0	1	1	none	7.5646136088e-05
S106	T301	FALSE	FALSE	0	0	1	1	none	0.0001636297114707
S130	T301	FALSE	FALSE	0	0	1	1	none	0.0001000914292638
T009	T301	FALSE	FALSE	0	0	1	1	none	0.0001697394193285
T010	T301	FALSE	FALSE	0	0	1	1	none	0.0001709464254285
T013	T301	FALSE	FALSE	0	0	1	1	none	0.000170784878058
T014	T301	FALSE	FALSE	0	0	1	1	none	0.0001650936972212
T020	T301	FALSE	FALSE	0	0	1	1	none	0.0001642426582428
T021	T301	FALSE	FALSE	0	0	1	1	none	0.0001673254071285
T028	T301	FALSE	FALSE	0	0	1	1	none	0.0001567440043585
T035a	T301	FALSE	FALSE	0	0	1	1	none	0.0001003018530877
T035b	T301	FALSE	FALSE	0	0	1	1	none	0.0001709464254285
T040	T301	FALSE	FALSE	0	0	1	1	none	0.0001660891741119
T056	T301	FALSE	FALSE	0	0	1	1	none	0.0001774619542565
T059	T301	FALSE	FALSE	0	0	1	1	none	8.2562676299e-05
T065	T301	FALSE	FALSE	0	0	1	1	none	0.000164538934287
T069	T301	FALSE	FALSE	0	0	1	1	none	6.6886710709e-05
T073	T301	FALSE	FALSE	0	0	1	1	none	0.0001679289101785
T075	T301	FALSE	FALSE	0	0	1	1	none	0.000160390654289
T077	T301	FALSE	FALSE	0	0	1	1	none	0.0001679289101785
T087	T301	FALSE	FALSE	0	0	1	1	none	0.0001685618251985
T095	T301	FALSE	FALSE	0	0	1	1	none	9.95703982307e-05
T099a	T301	FALSE	FALSE	0	0	1	1	none	9.97879396817e-05
T102	T301	FALSE	FALSE	0	0	1	1	none	0.0001052106856217
T104	T301	FALSE	FALSE	0	0	1	1	none	0.0001627940653993
T105	T301	FALSE	FALSE	0	0	1	1	none	0.000165822243083
T107	T301	FALSE	FALSE	0	0	1	1	none	0.0001058141886717
T126	T301	FALSE	FALSE	1	0	1	1	anc	5.328883863e-06
T156	T301	FALSE	FALSE	0	0	1	1	none	0.0001677530415038
T159a	T301	FALSE	FALSE	0	0	1	1	none	0.0001673254071285
T182	T301	FALSE	FALSE	0	0	1	1	none	0.0001637539817367
T188	T301	FALSE	FALSE	0	0	1	1	none	0.0001613600486585
T192	T301	FALSE	FALSE	0	0	1	1	none	1.2426717085e-05
T223	T301	FALSE	FALSE	0	0	1	1	none	0.0001652624535637
T225	T301	FALSE	FALSE	0	0	1	1	none	0.0001653583736908
T230	T301	FALSE	FALSE	0	0	1	1	none	0.0001703429223785
T232	T301	FALSE	FALSE	0	0	1	1	none	1.68078314608e-05
T241	T301	FALSE	FALSE	0	0	1	1	none	0.0001828993635352
T270	T301	FALSE	FALSE	0	0	1	1	none	1.87497400768e-05
T271b	T301	FALSE	FALSE	0	0	1	1	none	0.0001685031062018
S002	T303	FALSE	FALSE	0	0	1	1	none	0.0001635330495777
S007	T303	FALSE	FALSE	0	0	1	1	none	0.000154728534315
S021	T303	FALSE	FALSE	0	0	1	1	none	0.0001646278338017
S024	T303	FALSE	FALSE	0	0	1	1	none	0.0001636495664289
S025	T303	FALSE	FALSE	0	0	1	1	none	0.0001697376222765
S026	T303	FALSE	FALSE	0	0	1	1	none	0.0001612498190016
S038	T303	FALSE	FALSE	0	0	1	1	none	0.0001622760579838
S039	T303	FALSE	FALSE	0	0	1	1	none	0.0001655938724967
S040	T303	FALSE	FALSE	0	0	1	1	none	7.6576159737e-05
S042	T303	FALSE	FALSE	0	0	1	1	none	0.0001644061507672
S071	T303	FALSE	FALSE	0	0	1	1	none	5.2086749463e-05
S078	T303	FALSE	FALSE	0	0	1	1	none	0.000164912838858
S081	T303	FALSE	FALSE	0	0	1	1	none	0.0001646900116789
S085	T303	FALSE	FALSE	0	0	1	1	none	8.150288305e-05
S087	T303	FALSE	FALSE	0	0	1	1	none	0.0001011795205498
S093	T303	FALSE	FALSE	0	0	1	1	none	7.6652210272e-05
S097	T303	FALSE	FALSE	0	0	1	1	none	0.0001674255852075
S102	T303	FALSE	FALSE	0	0	1	1	none	7.6248700233e-05
S106	T303	FALSE	FALSE	0	0	1	1	none	0.0001642322756157
S130	T303	FALSE	FALSE	0	0	1	1	none	0.0001006939934088
T009	T303	FALSE	FALSE	0	0	1	1	none	0.0001703419834735
T010	T303	FALSE	FALSE	0	0	1	1	none	0.0001715489895735
T013	T303	FALSE	FALSE	0	0	1	1	none	0.000171387442203
T014	T303	FALSE	FALSE	0	0	1	1	none	0.0001656962613662
T020	T303	FALSE	FALSE	0	0	1	1	none	0.0001648452223878
T021	T303	FALSE	FALSE	0	0	1	1	none	0.0001679279712735
T028	T303	FALSE	FALSE	0	0	1	1	none	0.0001573465685035
T035a	T303	FALSE	FALSE	0	0	1	1	none	0.0001009044172327
T035b	T303	FALSE	FALSE	0	0	1	1	none	0.0001715489895735
T040	T303	FALSE	FALSE	0	0	1	1	none	0.0001666917382569
T056	T303	FALSE	FALSE	0	0	1	1	none	0.0001780645184015
T059	T303	FALSE	FALSE	0	0	1	1	none	8.3165240444e-05
T065	T303	FALSE	FALSE	0	0	1	1	none	0.000165141498432
T069	T303	FALSE	FALSE	0	0	1	1	none	6.7489274854e-05
T073	T303	FALSE	FALSE	0	0	1	1	none	0.0001685314743235
T075	T303	FALSE	FALSE	0	0	1	1	none	0.000160993218434
T077	T303	FALSE	FALSE	0	0	1	1	none	0.0001685314743235
T087	T303	FALSE	FALSE	0	0	1	1	none	0.0001691643893435
T095	T303	FALSE	FALSE	0	0	1	1	none	0.0001001729623757
T099a	T303	FALSE	FALSE	0	0	1	1	none	0.0001003905038267
T102	T303	FALSE	FALSE	0	0	1	1	none	0.0001058132497667
T104	T303	FALSE	FALSE	0	0	1	1	none	0.0001633966295443
T105	T303	FALSE	FALSE	0	0	1	1	none	0.000166424807228
T107	T303	FALSE	FALSE	0	0	1	1	none	0.0001064167528167
T126	T303	FALSE	FALSE	1	0	1	1	anc	5.842703144e-06
T156	T303	FALSE	FALSE	0	0	1	1	none	0.0001683556056488
T159a	T303	FALSE	FALSE	0	0	1	1	none	0.0001679279712735
T182	T303	FALSE	FALSE	0	0	1	1	none	0.0001643565458817
T188	T303	FALSE	FALSE	0	0	1	1	none	0.0001619626128035
T192	T303	FALSE	FALSE	0	0	1	1	none	2.027131783e-05
T223	T303	FALSE	FALSE	0	0	1	1	none	0.0001658650177087
T225	T303	FALSE	FALSE	0	0	1	1	none	0.0001659609378358
T230	T303	FALSE	FALSE	0	0	1	1	none	0.0001709454865235
T232	T303	FALSE	FALSE	0	0	1	1	none	1.74103956058e-05
T241	T303	FALSE	FALSE	0	0	1	1	none	0.0001835019276802
T270	T303	FALSE	FALSE	0	0	1	1	none	1.93523042218e-05
T271b	T303	FALSE	FALSE	0	0	1	1	none	0.0001691056703468
T301	T303	FALSE	FALSE	0	0	1	1	none	2.2123386771e-05
S002	T322	FALSE	FALSE	0	0	1	1	none	9.05357165497001e-05
S007	T322	FALSE	FALSE	0	0	1	1	none	6.1782369821e-05
S021	T322	FALSE	FALSE	0	0	1	1	none	9.16305007737001e-05
S024	T322	FALSE	FALSE	0	0	1	1	none	9.06522334009001e-05
S025	T322	FALSE	FALSE	0	0	1	1	none	9.67402892485001e-05
S026	T322	FALSE	FALSE	0	0	1	1	none	8.82524859736001e-05
S038	T322	FALSE	FALSE	0	0	1	1	none	1.98921825298e-05
S039	T322	FALSE	FALSE	0	0	1	1	none	9.25965394687001e-05
S040	T322	FALSE	FALSE	0	0	1	1	none	0.000144750953489
S042	T322	FALSE	FALSE	0	0	1	1	none	9.14088177392001e-05
S071	T322	FALSE	FALSE	0	0	1	1	none	0.000128874405465
S078	T322	FALSE	FALSE	0	0	1	1	none	9.19155058300001e-05
S081	T322	FALSE	FALSE	0	0	1	1	none	9.16926786509001e-05
S085	T322	FALSE	FALSE	0	0	1	1	none	0.000128776391382
S087	T322	FALSE	FALSE	0	0	1	1	none	0.0001484530288818
S093	T322	FALSE	FALSE	0	0	1	1	none	0.000123925718604
S097	T322	FALSE	FALSE	0	0	1	1	none	9.44282521795001e-05
S102	T322	FALSE	FALSE	0	0	1	1	none	0.000144423493985
S106	T322	FALSE	FALSE	0	0	1	1	none	9.12349425877001e-05
S130	T322	FALSE	FALSE	0	0	1	1	none	0.0001479675017408
T009	T322	FALSE	FALSE	0	0	1	1	none	9.73446504455001e-05
T010	T322	FALSE	FALSE	0	0	1	1	none	9.85516565455001e-05
T013	T322	FALSE	FALSE	0	0	1	1	none	1.2541168345e-05
T014	T322	FALSE	FALSE	0	0	1	1	none	9.26989283382001e-05
T020	T322	FALSE	FALSE	0	0	1	1	none	2.24613469338e-05
T021	T322	FALSE	FALSE	0	0	1	1	none	9.49306382455001e-05
T028	T322	FALSE	FALSE	0	0	1	1	none	6.44004040095e-05
T035a	T322	FALSE	FALSE	0	0	1	1	none	0.0001481779255647
T035b	T322	FALSE	FALSE	0	0	1	1	none	9.85516565455001e-05
T040	T322	FALSE	FALSE	0	0	1	1	none	9.36944052289001e-05
T056	T322	FALSE	FALSE	0	0	1	1	none	0.0001050671853735
T059	T322	FALSE	FALSE	0	0	1	1	none	0.000151340034196
T065	T322	FALSE	FALSE	0	0	1	1	none	1.7026662596e-05
T069	T322	FALSE	FALSE	0	0	1	1	none	0.000149294799274
T073	T322	FALSE	FALSE	0	0	1	1	none	9.55341412955001e-05
T075	T322	FALSE	FALSE	0	0	1	1	none	8.6788879306e-05
T077	T322	FALSE	FALSE	0	0	1	1	none	9.55341412955001e-05
T087	T322	FALSE	FALSE	0	0	1	1	none	9.61670563155001e-05
T095	T322	FALSE	FALSE	0	0	1	1	none	0.0001474464707077
T099a	T322	FALSE	FALSE	0	0	1	1	none	0.0001476640121587
T102	T322	FALSE	FALSE	0	0	1	1	none	0.0001530867580987
T104	T322	FALSE	FALSE	0	0	1	1	none	7.04504650503001e-05
T105	T322	FALSE	FALSE	0	0	1	1	none	1.8309971392e-05
T107	T322	FALSE	FALSE	0	0	1	1	none	0.0001536902611487
T126	T322	FALSE	FALSE	0	0	1	1	none	0.00016597716117
T156	T322	FALSE	FALSE	0	0	1	1	none	2.71787362948e-05
T159a	T322	FALSE	FALSE	0	0	1	1	none	9.49306382455001e-05
T182	T322	FALSE	FALSE	0	0	1	1	none	2.31796765277e-05
T188	T322	FALSE	FALSE	0	0	1	1	none	6.90164483095001e-05
T192	T322	FALSE	FALSE	0	0	1	1	none	0.000177299515742
T223	T322	FALSE	FALSE	0	0	1	1	none	2.46881483547e-05
T225	T322	FALSE	FALSE	0	0	1	1	none	2.47840684818e-05
T230	T322	FALSE	FALSE	0	0	1	1	none	9.79481534955001e-05
T232	T322	FALSE	FALSE	0	0	1	1	none	0.0001643323597258
T241	T322	FALSE	FALSE	0	0	1	1	none	6.5505623222e-06
T270	T322	FALSE	FALSE	0	0	1	1	none	0.0001662742683418
T271b	T322	FALSE	FALSE	0	0	1	1	none	2.79288009928e-05
T301	T322	FALSE	FALSE	0	0	1	1	none	0.000179151584683
T303	T322	FALSE	FALSE	0	0	1	1	none	0.000179754148828
S002	T327b	FALSE	FALSE	0	0	1	1	none	0.0001364391653347
S007	T327b	FALSE	FALSE	0	0	1	1	none	0.000127634650072
S021	T327b	FALSE	FALSE	0	0	1	1	none	0.0001375339495587
S024	T327b	FALSE	FALSE	0	0	1	1	none	0.0001365556821859
S025	T327b	FALSE	FALSE	0	0	1	1	none	0.0001426437380335
S026	T327b	FALSE	FALSE	0	0	1	1	none	0.0001341559347586
S038	T327b	FALSE	FALSE	0	0	1	1	none	0.0001351821737408
S039	T327b	FALSE	FALSE	0	0	1	1	none	0.0001384999882537
S040	T327b	FALSE	FALSE	0	0	1	1	none	4.9482275494e-05
S042	T327b	FALSE	FALSE	0	0	1	1	none	0.0001373122665242
S071	T327b	FALSE	FALSE	0	0	1	1	none	2.619987132e-05
S078	T327b	FALSE	FALSE	0	0	1	1	none	0.000137818954615
S081	T327b	FALSE	FALSE	0	0	1	1	none	0.0001375961274359
S085	T327b	FALSE	FALSE	0	0	1	1	none	5.4408998807e-05
S087	T327b	FALSE	FALSE	0	0	1	1	none	7.40856363068e-05
S093	T327b	FALSE	FALSE	0	0	1	1	none	4.9558326029e-05
S097	T327b	FALSE	FALSE	0	0	1	1	none	0.0001403317009645
S102	T327b	FALSE	FALSE	0	0	1	1	none	4.915481599e-05
S106	T327b	FALSE	FALSE	0	0	1	1	none	0.0001371383913727
S130	T327b	FALSE	FALSE	0	0	1	1	none	7.36001091658e-05
T009	T327b	FALSE	FALSE	0	0	1	1	none	0.0001432480992305
T010	T327b	FALSE	FALSE	0	0	1	1	none	0.0001444551053305
T013	T327b	FALSE	FALSE	0	0	1	1	none	0.00014429355796
T014	T327b	FALSE	FALSE	0	0	1	1	none	0.0001386023771232
T020	T327b	FALSE	FALSE	0	0	1	1	none	0.0001377513381448
T021	T327b	FALSE	FALSE	0	0	1	1	none	0.0001408340870305
T028	T327b	FALSE	FALSE	0	0	1	1	none	0.0001302526842605
T035a	T327b	FALSE	FALSE	0	0	1	1	none	7.38105329897e-05
T035b	T327b	FALSE	FALSE	0	0	1	1	none	0.0001444551053305
T040	T327b	FALSE	FALSE	0	0	1	1	none	0.0001395978540139
T056	T327b	FALSE	FALSE	0	0	1	1	none	0.0001509706341585
T059	T327b	FALSE	FALSE	0	0	1	1	none	5.6071356201e-05
T065	T327b	FALSE	FALSE	0	0	1	1	none	0.000138047614189
T069	T327b	FALSE	FALSE	0	0	1	1	none	4.6620265129e-05
T073	T327b	FALSE	FALSE	0	0	1	1	none	0.0001414375900805
T075	T327b	FALSE	FALSE	0	0	1	1	none	0.000133899334191
T077	T327b	FALSE	FALSE	0	0	1	1	none	0.0001414375900805
T087	T327b	FALSE	FALSE	0	0	1	1	none	0.0001420705051005
T095	T327b	FALSE	FALSE	0	0	1	1	none	7.30790781327e-05
T099a	T327b	FALSE	FALSE	0	0	1	1	none	7.32966195837e-05
T102	T327b	FALSE	FALSE	0	0	1	1	none	7.87193655237e-05
T104	T327b	FALSE	FALSE	0	0	1	1	none	0.0001363027453013
T105	T327b	FALSE	FALSE	0	0	1	1	none	0.000139330922985
T107	T327b	FALSE	FALSE	0	0	1	1	none	7.93228685737e-05
T126	T327b	FALSE	FALSE	0	0	1	1	none	6.3302627025e-05
T156	T327b	FALSE	FALSE	0	0	1	1	none	0.0001412617214058
T159a	T327b	FALSE	FALSE	0	0	1	1	none	0.0001408340870305
T182	T327b	FALSE	FALSE	0	0	1	1	none	0.0001372626616387
T188	T327b	FALSE	FALSE	0	0	1	1	none	0.0001348687285605
T192	T327b	FALSE	FALSE	0	0	1	1	none	7.4624981597e-05
T223	T327b	FALSE	FALSE	0	0	1	1	none	0.0001387711334657
T225	T327b	FALSE	FALSE	0	0	1	1	none	0.0001388670535928
T230	T327b	FALSE	FALSE	0	0	1	1	none	0.0001438516022805
T232	T327b	FALSE	FALSE	0	0	1	1	none	6.16578255808e-05
T241	T327b	FALSE	FALSE	0	0	1	1	none	0.0001564080434372
T270	T327b	FALSE	FALSE	0	0	1	1	none	6.35997341968e-05
T271b	T327b	FALSE	FALSE	0	0	1	1	none	0.0001420117861038
T301	T327b	FALSE	FALSE	0	0	1	1	none	7.6477050538e-05
T303	T327b	FALSE	FALSE	0	0	1	1	none	7.7079614683e-05
T322	T327b	FALSE	FALSE	0	0	1	1	none	0.000152660264585
S002	T330	TRUE	TRUE	0	0	1	1	none	0.0001352321592347
S007	T330	TRUE	TRUE	0	0	1	1	none	0.000126427643972
S021	T330	TRUE	TRUE	0	0	1	1	none	0.0001363269434587
S024	T330	TRUE	TRUE	0	0	1	1	none	0.0001353486760859
S025	T330	TRUE	TRUE	0	0	1	1	none	0.0001414367319335
S026	T330	TRUE	TRUE	0	0	1	1	none	0.0001329489286586
S038	T330	FALSE	FALSE	0	0	1	1	none	0.0001339751676408
S039	T330	TRUE	TRUE	0	0	1	1	none	0.0001372929821537
S040	T330	TRUE	TRUE	0	0	1	1	none	4.8275269394e-05
S042	T330	TRUE	TRUE	0	0	1	1	none	0.0001361052604242
S071	T330	TRUE	TRUE	0	0	1	1	none	2.499286522e-05
S078	T330	TRUE	TRUE	0	0	1	1	none	0.000136611948515
S081	T330	TRUE	TRUE	0	0	1	1	none	0.0001363891213359
S085	T330	TRUE	TRUE	0	0	1	1	none	5.3201992707e-05
S087	T330	TRUE	TRUE	0	0	1	1	none	7.28786302068e-05
S093	T330	TRUE	TRUE	0	0	1	1	none	4.8351319929e-05
S097	T330	TRUE	TRUE	0	0	1	1	none	0.0001391246948645
S102	T330	TRUE	TRUE	0	0	1	1	none	4.794780989e-05
S106	T330	TRUE	TRUE	0	0	1	1	none	0.0001359313852727
S130	T330	TRUE	TRUE	0	0	1	1	none	7.23931030658e-05
T009	T330	FALSE	FALSE	0	0	1	1	none	0.0001420410931305
T010	T330	FALSE	FALSE	0	0	1	1	none	0.0001432480992305
T013	T330	FALSE	FALSE	0	0	1	1	none	0.00014308655186
T014	T330	TRUE	TRUE	0	0	1	1	none	0.0001373953710232
T020	T330	FALSE	FALSE	0	0	1	1	none	0.0001365443320448
T021	T330	TRUE	TRUE	0	0	1	1	none	0.0001396270809305
T028	T330	TRUE	TRUE	0	0	1	1	none	0.0001290456781605
T035a	T330	TRUE	TRUE	0	0	1	1	none	7.26035268897e-05
T035b	T330	FALSE	FALSE	0	0	1	1	none	0.0001432480992305
T040	T330	TRUE	TRUE	0	0	1	1	none	0.0001383908479139
T056	T330	FALSE	FALSE	0	0	1	1	none	0.0001497636280585
T059	T330	TRUE	TRUE	0	0	1	1	none	5.4864350101e-05
T065	T330	FALSE	FALSE	0	0	1	1	none	0.000136840608089
T069	T330	TRUE	TRUE	0	0	1	1	none	4.5413259029e-05
T073	T330	TRUE	TRUE	0	0	1	1	none	0.0001402305839805
T075	T330	TRUE	TRUE	0	0	1	1	none	0.000132692328091
T077	T330	TRUE	TRUE	0	0	1	1	none	0.0001402305839805
T087	T330	TRUE	TRUE	0	0	1	1	none	0.0001408634990005
T095	T330	TRUE	TRUE	0	0	1	1	none	7.18720720327e-05
T099a	T330	TRUE	TRUE	0	0	1	1	none	7.20896134837e-05
T102	T330	FALSE	FALSE	0	0	1	1	none	7.75123594237e-05
T104	T330	FALSE	FALSE	0	0	1	1	none	0.0001350957392013
T105	T330	FALSE	FALSE	0	0	1	1	none	0.000138123916885
T107	T330	FALSE	FALSE	0	0	1	1	none	7.81158624737e-05
T126	T330	TRUE	TRUE	0	0	1	1	none	6.2095620925e-05
T156	T330	FALSE	FALSE	0	0	1	1	none	0.0001400547153058
T159a	T330	TRUE	TRUE	0	0	1	1	none	0.0001396270809305
T182	T330	FALSE	FALSE	0	0	1	1	none	0.0001360556555387
T188	T330	TRUE	TRUE	0	0	1	1	none	0.0001336617224605
T192	T330	FALSE	FALSE	0	0	1	1	none	7.3417975497e-05
T223	T330	FALSE	FALSE	0	0	1	1	none	0.0001375641273657
T225	T330	FALSE	FALSE	0	0	1	1	none	0.0001376600474928
T230	T330	FALSE	FALSE	0	0	1	1	none	0.0001426445961805
T232	T330	TRUE	TRUE	0	0	1	1	none	6.04508194808e-05
T241	T330	FALSE	FALSE	0	0	1	1	none	0.0001552010373372
T270	T330	FALSE	FALSE	0	0	1	1	none	6.23927280968e-05
T271b	T330	FALSE	FALSE	0	0	1	1	none	0.0001408047800038
T301	T330	FALSE	FALSE	0	0	1	1	none	7.5270044438e-05
T303	T330	FALSE	FALSE	0	0	1	1	none	7.5872608583e-05
T322	T330	FALSE	FALSE	0	0	1	1	none	0.000151453258485
T327b	T330	TRUE	TRUE	0	1	1	1	desc	6.0350305e-07
S002	T335	FALSE	FALSE	0	0	1	1	none	0.0001631023326317
S007	T335	FALSE	FALSE	0	0	1	1	none	0.000154297817369
S021	T335	FALSE	FALSE	0	0	1	1	none	0.0001641971168557
S024	T335	FALSE	FALSE	0	0	1	1	none	0.0001632188494829
S025	T335	FALSE	FALSE	0	0	1	1	none	0.0001693069053305
S026	T335	FALSE	FALSE	0	0	1	1	none	0.0001608191020556
S038	T335	FALSE	FALSE	0	0	1	1	none	0.0001618453410378
S039	T335	FALSE	FALSE	0	0	1	1	none	0.0001651631555507
S040	T335	FALSE	FALSE	0	0	1	1	none	7.6145442791e-05
S042	T335	FALSE	FALSE	0	0	1	1	none	0.0001639754338212
S071	T335	FALSE	FALSE	0	0	1	1	none	5.1656032517e-05
S078	T335	FALSE	FALSE	0	0	1	1	none	0.000164482121912
S081	T335	FALSE	FALSE	0	0	1	1	none	0.0001642592947329
S085	T335	FALSE	FALSE	0	0	1	1	none	8.1072166104e-05
S087	T335	FALSE	FALSE	0	0	1	1	none	0.0001007488036038
S093	T335	FALSE	FALSE	0	0	1	1	none	7.6221493326e-05
S097	T335	FALSE	FALSE	0	0	1	1	none	0.0001669948682615
S102	T335	FALSE	FALSE	0	0	1	1	none	7.5817983287e-05
S106	T335	FALSE	FALSE	0	0	1	1	none	0.0001638015586697
S130	T335	FALSE	FALSE	0	0	1	1	none	0.0001002632764628
T009	T335	FALSE	FALSE	0	0	1	1	none	0.0001699112665275
T010	T335	FALSE	FALSE	0	0	1	1	none	0.0001711182726275
T013	T335	FALSE	FALSE	0	0	1	1	none	0.000170956725257
T014	T335	FALSE	FALSE	0	0	1	1	none	0.0001652655444202
T020	T335	FALSE	FALSE	0	0	1	1	none	0.0001644145054418
T021	T335	FALSE	FALSE	0	0	1	1	none	0.0001674972543275
T028	T335	FALSE	FALSE	0	0	1	1	none	0.0001569158515575
T035a	T335	FALSE	FALSE	0	0	1	1	none	0.0001004737002867
T035b	T335	FALSE	FALSE	0	0	1	1	none	0.0001711182726275
T040	T335	FALSE	FALSE	0	0	1	1	none	0.0001662610213109
T056	T335	FALSE	FALSE	0	0	1	1	none	0.0001776338014555
T059	T335	FALSE	FALSE	0	0	1	1	none	8.2734523498e-05
T065	T335	FALSE	FALSE	0	0	1	1	none	0.000164710781486
T069	T335	FALSE	FALSE	0	0	1	1	none	6.7058557908e-05
T073	T335	FALSE	FALSE	0	0	1	1	none	0.0001681007573775
T075	T335	FALSE	FALSE	0	0	1	1	none	0.000160562501488
T077	T335	FALSE	FALSE	0	0	1	1	none	0.0001681007573775
T087	T335	FALSE	FALSE	0	0	1	1	none	0.0001687336723975
T095	T335	FALSE	FALSE	0	0	1	1	none	9.97422454297e-05
T099a	T335	FALSE	FALSE	0	0	1	1	none	9.99597868807e-05
T102	T335	FALSE	FALSE	0	0	1	1	none	0.0001053825328207
T104	T335	FALSE	FALSE	0	0	1	1	none	0.0001629659125983
T105	T335	FALSE	FALSE	0	0	1	1	none	0.000165994090282
T107	T335	FALSE	FALSE	0	0	1	1	none	0.0001059860358707
T126	T335	TRUE	TRUE	1	0	1	1	anc	6.0350305e-07
T156	T335	FALSE	FALSE	0	0	1	1	none	0.0001679248887028
T159a	T335	FALSE	FALSE	0	0	1	1	none	0.0001674972543275
T182	T335	FALSE	FALSE	0	0	1	1	none	0.0001639258289357
T188	T335	FALSE	FALSE	0	0	1	1	none	0.0001615318958575
T192	T335	FALSE	FALSE	0	0	1	1	none	1.2598564284e-05
T223	T335	FALSE	FALSE	0	0	1	1	none	0.0001654343007627
T225	T335	FALSE	FALSE	0	0	1	1	none	0.0001655302208898
T230	T335	FALSE	FALSE	0	0	1	1	none	0.0001705147695775
T232	T335	FALSE	FALSE	0	0	1	1	none	1.69796786598e-05
T241	T335	FALSE	FALSE	0	0	1	1	none	0.0001830712107342
T270	T335	FALSE	FALSE	0	0	1	1	none	1.89215872758e-05
T271b	T335	FALSE	FALSE	0	0	1	1	none	0.0001686749534008
T301	T335	FALSE	FALSE	0	0	1	1	none	1.3243627125e-05
T303	T335	FALSE	FALSE	0	0	1	1	none	2.229523397e-05
T322	T335	FALSE	FALSE	0	0	1	1	none	0.000179323431882
T327b	T335	FALSE	FALSE	0	0	1	1	none	7.6648897737e-05
T330	T335	FALSE	FALSE	0	0	1	1	none	7.5441891637e-05
S002	T341	TRUE	TRUE	0	0	1	1	none	1.15629913192e-05
S007	T341	TRUE	TRUE	0	0	1	1	none	6.39771837765e-05
S021	T341	TRUE	TRUE	0	0	1	1	none	1.26577755432e-05
S024	T341	TRUE	TRUE	0	0	1	1	none	1.16795081704e-05
S025	T341	TRUE	TRUE	0	0	1	1	none	1.6507830531e-05
S026	T341	TRUE	TRUE	0	0	1	1	none	2.1028369681e-06
S038	T341	FALSE	FALSE	0	0	1	1	none	7.15247074453e-05
S039	T341	TRUE	TRUE	0	0	1	1	none	1.36238142382e-05
S040	T341	TRUE	TRUE	0	0	1	1	none	0.0001269969359785
S042	T341	TRUE	TRUE	0	0	1	1	none	1.24360925087e-05
S071	T341	TRUE	TRUE	0	0	1	1	none	0.0001111203879545
S078	T341	TRUE	TRUE	0	0	1	1	none	1.29427805995e-05
S081	T341	TRUE	TRUE	0	0	1	1	none	1.27199534204e-05
S085	T341	TRUE	TRUE	0	0	1	1	none	0.0001110223738715
S087	T341	TRUE	TRUE	0	0	1	1	none	0.0001306990113713
S093	T341	TRUE	TRUE	0	0	1	1	none	0.0001061717010935
S097	T341	TRUE	TRUE	0	0	1	1	none	1.4195793462e-05
S102	T341	TRUE	TRUE	0	0	1	1	none	0.0001266694764745
S106	T341	TRUE	TRUE	0	0	1	1	none	1.22622173572e-05
S130	T341	TRUE	TRUE	0	0	1	1	none	0.0001302134842303
T009	T341	FALSE	FALSE	0	0	1	1	none	1.3473047586e-05
T010	T341	FALSE	FALSE	0	0	1	1	none	1.4680053686e-05
T013	T341	FALSE	FALSE	0	0	1	1	none	8.06360916645e-05
T014	T341	TRUE	TRUE	0	0	1	1	none	1.37262031077e-05
T020	T341	FALSE	FALSE	0	0	1	1	none	7.40938718493e-05
T021	T341	TRUE	TRUE	0	0	1	1	none	1.1059035386e-05
T028	T341	TRUE	TRUE	0	0	1	1	none	6.6595217965e-05
T035a	T341	TRUE	TRUE	0	0	1	1	none	0.0001304239080542
T035b	T341	FALSE	FALSE	0	0	1	1	none	1.4680053686e-05
T040	T341	TRUE	TRUE	0	0	1	1	none	1.47216799984e-05
T056	T341	FALSE	FALSE	0	0	1	1	none	2.1195582514e-05
T059	T341	TRUE	TRUE	0	0	1	1	none	0.0001335860166855
T065	T341	FALSE	FALSE	0	0	1	1	none	7.43901478935e-05
T069	T341	TRUE	TRUE	0	0	1	1	none	0.0001315407817635
T073	T341	TRUE	TRUE	0	0	1	1	none	1.1662538436e-05
T075	T341	TRUE	TRUE	0	0	1	1	none	7.02418678955e-05
T077	T341	TRUE	TRUE	0	0	1	1	none	1.1662538436e-05
T087	T341	TRUE	TRUE	0	0	1	1	none	1.2295453456e-05
T095	T341	TRUE	TRUE	0	0	1	1	none	0.0001296924531972
T099a	T341	TRUE	TRUE	0	0	1	1	none	0.0001299099946482
T102	T341	FALSE	FALSE	0	0	1	1	none	0.0001353327405882
T104	T341	FALSE	FALSE	0	0	1	1	none	7.26452790058001e-05
T105	T341	FALSE	FALSE	0	0	1	1	none	7.56734566895e-05
T107	T341	FALSE	FALSE	0	0	1	1	none	0.0001359362436382
T126	T341	TRUE	TRUE	0	0	1	1	none	0.0001482231436595
T156	T341	FALSE	FALSE	0	0	1	1	none	7.76042551103001e-05
[truncated: 1,161 more rows]
