# Supplementary material for: Improved characterisation of MRSA transmission using within-host bacterial sequence diversity
Source: eLife. 2019 Oct 8;8:e46402. doi: 10.7554/eLife.46402 (PMC6954020; doi:10.7554/eLife.46402)
Supplement: Figure 9—source data 1. [file elife-46402-fig9-data1.zip › Figure 9-source data 1/classifications/Classification_Posterior_ds_10percol_11.csv]

host.1	host.2	adjacent	contiguous	paths12	paths21	nodes1	nodes2	path.classification	min.distance.between.subgraphs
S002	S007	TRUE	TRUE	0	0	1	1	none	5.69198926609e-05
S002	S021	TRUE	TRUE	0	0	1	1	none	1.38578126347e-05
S007	S021	TRUE	TRUE	0	0	1	1	none	5.60531817856e-05
S002	S024	TRUE	TRUE	0	0	1	1	none	1.49628894299e-05
S007	S024	TRUE	TRUE	0	0	1	1	none	5.71582585808e-05
S021	S024	TRUE	TRUE	0	0	1	1	none	4.6944929446e-06
S002	S025	TRUE	TRUE	0	0	1	1	none	2.4875837121e-05
S007	S025	TRUE	TRUE	0	0	1	1	none	6.07776883519e-05
S021	S025	TRUE	TRUE	0	0	1	1	none	2.40091262457e-05
S024	S025	TRUE	TRUE	0	0	1	1	none	2.51142030409e-05
S002	S026	TRUE	TRUE	0	0	1	1	none	1.60907833889e-05
S007	S026	TRUE	TRUE	0	0	1	1	none	5.19926346198e-05
S021	S026	TRUE	TRUE	0	0	1	1	none	1.52240725136e-05
S024	S026	TRUE	TRUE	0	0	1	1	none	1.63291493088e-05
S025	S026	TRUE	TRUE	0	0	1	1	none	1.66275366439e-05
S002	S038	TRUE	TRUE	0	0	1	1	none	7.13477527773e-05
S007	S038	TRUE	TRUE	0	0	1	1	none	4.49913188484e-05
S021	S038	TRUE	TRUE	0	0	1	1	none	7.0481041902e-05
S024	S038	TRUE	TRUE	0	0	1	1	none	7.15861186972e-05
S025	S038	TRUE	TRUE	0	0	1	1	none	7.52055484683e-05
S026	S038	TRUE	TRUE	0	0	1	1	none	6.64204947362e-05
S002	S039	TRUE	TRUE	0	0	1	1	none	1.45160939878e-05
S007	S039	TRUE	TRUE	0	0	1	1	none	5.67114631387e-05
S021	S039	TRUE	TRUE	0	0	1	1	none	1.8547534029e-06
S024	S039	TRUE	TRUE	0	0	1	1	none	5.3527742977e-06
S025	S039	TRUE	TRUE	0	0	1	1	none	2.46674075988e-05
S026	S039	TRUE	TRUE	0	0	1	1	none	1.58823538667e-05
S038	S039	TRUE	TRUE	0	0	1	1	none	7.11393232551e-05
S002	S040	TRUE	TRUE	0	0	1	1	none	0.0001298579298608
S007	S040	TRUE	TRUE	0	0	1	1	none	0.0001184312013317
S021	S040	TRUE	TRUE	0	0	1	1	none	0.0001289912189855
S024	S040	TRUE	TRUE	0	0	1	1	none	0.0001300962957807
S025	S040	TRUE	TRUE	0	0	1	1	none	0.0001337157255518
S026	S040	TRUE	TRUE	0	0	1	1	none	0.0001249306718197
S038	S040	TRUE	TRUE	0	0	1	1	none	0.0001328590614481
S039	S040	TRUE	TRUE	0	0	1	1	none	0.0001296495003386
S002	S042	TRUE	TRUE	0	0	1	1	none	1.38578126347e-05
S007	S042	TRUE	TRUE	0	0	1	1	none	5.60531817856e-05
S021	S042	TRUE	TRUE	0	0	1	1	none	2.3929440996e-06
S024	S042	TRUE	TRUE	0	0	1	1	none	4.6944929446e-06
S025	S042	TRUE	TRUE	0	0	1	1	none	2.40091262457e-05
S026	S042	TRUE	TRUE	0	0	1	1	none	1.52240725136e-05
S038	S042	TRUE	TRUE	0	0	1	1	none	7.0481041902e-05
S039	S042	TRUE	TRUE	0	0	1	1	none	3.0512254527e-06
S040	S042	TRUE	TRUE	0	0	1	1	none	0.0001289912189855
S002	S071	TRUE	TRUE	0	0	1	1	none	0.00010787965562
S007	S071	TRUE	TRUE	0	0	1	1	none	9.64529270909e-05
S021	S071	TRUE	TRUE	0	0	1	1	none	0.0001070129447447
S024	S071	TRUE	TRUE	0	0	1	1	none	0.0001081180215399
S025	S071	TRUE	TRUE	0	0	1	1	none	0.000111737451311
S026	S071	TRUE	TRUE	0	0	1	1	none	0.0001029523975789
S038	S071	TRUE	TRUE	0	0	1	1	none	0.0001108807872073
S039	S071	TRUE	TRUE	0	0	1	1	none	0.0001076712260978
S040	S071	TRUE	TRUE	0	0	1	1	none	3.29584288388e-05
S042	S071	TRUE	TRUE	0	0	1	1	none	0.0001070129447447
S002	S078	TRUE	TRUE	0	0	1	1	none	1.6289199392e-05
S007	S078	TRUE	TRUE	0	0	1	1	none	5.84845685429e-05
S021	S078	TRUE	TRUE	0	0	1	1	none	8.1437336767e-06
S024	S078	TRUE	TRUE	0	0	1	1	none	9.2488104719e-06
S025	S078	TRUE	TRUE	0	0	1	1	none	2.6440513003e-05
S026	S078	TRUE	TRUE	0	0	1	1	none	1.76554592709e-05
S038	S078	TRUE	TRUE	0	0	1	1	none	7.29124286593e-05
S039	S078	TRUE	TRUE	0	0	1	1	none	8.8020150298e-06
S040	S078	TRUE	TRUE	0	0	1	1	none	0.0001314226057428
S042	S078	TRUE	TRUE	0	0	1	1	none	8.1437336767e-06
S071	S078	TRUE	TRUE	0	0	1	1	none	0.000109444331502
S002	S081	TRUE	TRUE	0	0	1	1	none	1.42466288474e-05
S007	S081	TRUE	TRUE	0	0	1	1	none	5.64419979983e-05
S021	S081	TRUE	TRUE	0	0	1	1	none	3.9782323621e-06
S024	S081	TRUE	TRUE	0	0	1	1	none	3.8868371075e-06
S025	S081	TRUE	TRUE	0	0	1	1	none	2.43979424584e-05
S026	S081	TRUE	TRUE	0	0	1	1	none	1.56128887263e-05
S038	S081	TRUE	TRUE	0	0	1	1	none	7.08698581147e-05
S039	S081	TRUE	TRUE	0	0	1	1	none	4.6365137152e-06
S040	S081	TRUE	TRUE	0	0	1	1	none	0.0001293800351982
S042	S081	TRUE	TRUE	0	0	1	1	none	3.9782323621e-06
S071	S081	TRUE	TRUE	0	0	1	1	none	0.0001074017609574
S078	S081	TRUE	TRUE	0	0	1	1	none	8.5325498894e-06
S002	S085	TRUE	TRUE	0	0	1	1	none	0.000104809007412
S007	S085	TRUE	TRUE	0	0	1	1	none	9.33822788829e-05
S021	S085	TRUE	TRUE	0	0	1	1	none	0.0001039422965367
S024	S085	TRUE	TRUE	0	0	1	1	none	0.0001050473733319
S025	S085	TRUE	TRUE	0	0	1	1	none	0.000108666803103
S026	S085	TRUE	TRUE	0	0	1	1	none	9.98817493709e-05
S038	S085	TRUE	TRUE	0	0	1	1	none	0.0001078101389993
S039	S085	TRUE	TRUE	0	0	1	1	none	0.0001046005778898
S040	S085	TRUE	TRUE	0	0	1	1	none	5.11699711028e-05
S042	S085	TRUE	TRUE	0	0	1	1	none	0.0001039422965367
S071	S085	TRUE	TRUE	0	0	1	1	none	2.9191696862e-05
S078	S085	TRUE	TRUE	0	0	1	1	none	0.000106373683294
S081	S085	TRUE	TRUE	0	0	1	1	none	0.0001043311127494
S002	S087	TRUE	TRUE	0	0	1	1	none	0.0001183484595809
S007	S087	TRUE	TRUE	0	0	1	1	none	0.0001069217310518
S021	S087	TRUE	TRUE	0	0	1	1	none	0.0001174817487056
S024	S087	TRUE	TRUE	0	0	1	1	none	0.0001185868255008
S025	S087	TRUE	TRUE	0	0	1	1	none	0.0001222062552719
S026	S087	TRUE	TRUE	0	0	1	1	none	0.0001134212015398
S038	S087	TRUE	TRUE	0	0	1	1	none	0.0001213495911682
S039	S087	TRUE	TRUE	0	0	1	1	none	0.0001181400300587
S040	S087	TRUE	TRUE	0	0	1	1	none	6.47094232717e-05
S042	S087	TRUE	TRUE	0	0	1	1	none	0.0001174817487056
S071	S087	TRUE	TRUE	0	0	1	1	none	4.27311490309e-05
S078	S087	TRUE	TRUE	0	0	1	1	none	0.0001199131354629
S081	S087	TRUE	TRUE	0	0	1	1	none	0.0001178705649183
S085	S087	TRUE	TRUE	0	0	1	1	none	2.37061337189e-05
S002	S093	TRUE	TRUE	0	0	1	1	none	9.75391224559e-05
S007	S093	TRUE	TRUE	0	0	1	1	none	8.61123939268e-05
S021	S093	TRUE	TRUE	0	0	1	1	none	9.66724115806e-05
S024	S093	TRUE	TRUE	0	0	1	1	none	9.77774883758e-05
S025	S093	TRUE	TRUE	0	0	1	1	none	0.0001013969181469
S026	S093	TRUE	TRUE	0	0	1	1	none	9.26118644148e-05
S038	S093	TRUE	TRUE	0	0	1	1	none	0.0001005402540432
S039	S093	TRUE	TRUE	0	0	1	1	none	9.73306929337e-05
S040	S093	TRUE	TRUE	0	0	1	1	none	3.35152794547e-05
S042	S093	TRUE	TRUE	0	0	1	1	none	9.66724115806e-05
S071	S093	TRUE	TRUE	0	0	1	1	none	1.15370052139e-05
S078	S093	TRUE	TRUE	0	0	1	1	none	9.91037983379e-05
S081	S093	TRUE	TRUE	0	0	1	1	none	9.70612277933e-05
S085	S093	TRUE	TRUE	0	0	1	1	none	1.88511636979e-05
S087	S093	TRUE	TRUE	0	0	1	1	none	3.23906158668e-05
S002	S097	TRUE	TRUE	0	0	1	1	none	2.3021221446e-05
S007	S097	TRUE	TRUE	0	0	1	1	none	5.89230726769e-05
S021	S097	TRUE	TRUE	0	0	1	1	none	2.21545105707e-05
S024	S097	TRUE	TRUE	0	0	1	1	none	2.32595873659e-05
S025	S097	TRUE	TRUE	0	0	1	1	none	7.081189343e-06
S026	S097	TRUE	TRUE	0	0	1	1	none	1.47729209689e-05
S038	S097	TRUE	TRUE	0	0	1	1	none	7.33509327933e-05
S039	S097	TRUE	TRUE	0	0	1	1	none	2.28127919238e-05
S040	S097	TRUE	TRUE	0	0	1	1	none	0.0001318611098768
S042	S097	TRUE	TRUE	0	0	1	1	none	2.21545105707e-05
S071	S097	TRUE	TRUE	0	0	1	1	none	0.000109882835636
S078	S097	TRUE	TRUE	0	0	1	1	none	2.4585897328e-05
S081	S097	TRUE	TRUE	0	0	1	1	none	2.25433267834e-05
S085	S097	TRUE	TRUE	0	0	1	1	none	0.000106812187428
S087	S097	TRUE	TRUE	0	0	1	1	none	0.0001203516395969
S093	S097	TRUE	TRUE	0	0	1	1	none	9.95423024719e-05
S002	S102	TRUE	TRUE	0	0	1	1	none	0.000132959919664
S007	S102	TRUE	TRUE	0	0	1	1	none	0.0001215331911349
S021	S102	TRUE	TRUE	0	0	1	1	none	0.0001320932087887
S024	S102	TRUE	TRUE	0	0	1	1	none	0.0001331982855839
S025	S102	TRUE	TRUE	0	0	1	1	none	0.000136817715355
S026	S102	TRUE	TRUE	0	0	1	1	none	0.0001280326616229
S038	S102	TRUE	TRUE	0	0	1	1	none	0.0001359610512513
S039	S102	TRUE	TRUE	0	0	1	1	none	0.0001327514901418
S040	S102	TRUE	TRUE	0	0	1	1	none	8.4848547028e-06
S042	S102	TRUE	TRUE	0	0	1	1	none	0.0001320932087887
S071	S102	TRUE	TRUE	0	0	1	1	none	3.6060418642e-05
S078	S102	TRUE	TRUE	0	0	1	1	none	0.000134524595546
S081	S102	TRUE	TRUE	0	0	1	1	none	0.0001324820250014
S085	S102	TRUE	TRUE	0	0	1	1	none	5.4271960906e-05
S087	S102	TRUE	TRUE	0	0	1	1	none	6.78114130749e-05
S093	S102	TRUE	TRUE	0	0	1	1	none	3.66172692579e-05
S097	S102	TRUE	TRUE	0	0	1	1	none	0.00013496309968
S002	S106	TRUE	TRUE	0	0	1	1	none	9.764762439e-06
S007	S106	TRUE	TRUE	0	0	1	1	none	5.50396758059e-05
S021	S106	TRUE	TRUE	0	0	1	1	none	1.19775957797e-05
S024	S106	TRUE	TRUE	0	0	1	1	none	1.30826725749e-05
S025	S106	TRUE	TRUE	0	0	1	1	none	2.2995620266e-05
S026	S106	TRUE	TRUE	0	0	1	1	none	1.42105665339e-05
S038	S106	TRUE	TRUE	0	0	1	1	none	6.94675359223e-05
S039	S106	TRUE	TRUE	0	0	1	1	none	1.26358771328e-05
S040	S106	TRUE	TRUE	0	0	1	1	none	0.0001279777130058
S042	S106	TRUE	TRUE	0	0	1	1	none	1.19775957797e-05
S071	S106	TRUE	TRUE	0	0	1	1	none	0.000105999438765
S078	S106	TRUE	TRUE	0	0	1	1	none	1.4408982537e-05
S081	S106	TRUE	TRUE	0	0	1	1	none	1.23664119924e-05
S085	S106	TRUE	TRUE	0	0	1	1	none	0.000102928790557
S087	S106	TRUE	TRUE	0	0	1	1	none	0.0001164682427259
S093	S106	TRUE	TRUE	0	0	1	1	none	9.56589056009e-05
S097	S106	TRUE	TRUE	0	0	1	1	none	2.1141004591e-05
S102	S106	TRUE	TRUE	0	0	1	1	none	0.000131079702809
S002	S130	TRUE	TRUE	0	0	1	1	none	0.0001205813211959
S007	S130	TRUE	TRUE	0	0	1	1	none	0.0001091545926668
S021	S130	TRUE	TRUE	0	0	1	1	none	0.0001197146103206
S024	S130	TRUE	TRUE	0	0	1	1	none	0.0001208196871158
S025	S130	TRUE	TRUE	0	0	1	1	none	0.0001244391168869
S026	S130	TRUE	TRUE	0	0	1	1	none	0.0001156540631548
S038	S130	TRUE	TRUE	0	0	1	1	none	0.0001235824527832
S039	S130	TRUE	TRUE	0	0	1	1	none	0.0001203728916737
S040	S130	TRUE	TRUE	0	0	1	1	none	6.69422848867e-05
S042	S130	TRUE	TRUE	0	0	1	1	none	0.0001197146103206
S071	S130	TRUE	TRUE	0	0	1	1	none	4.49640106459e-05
S078	S130	TRUE	TRUE	0	0	1	1	none	0.0001221459970779
S081	S130	TRUE	TRUE	0	0	1	1	none	0.0001201034265333
S085	S130	TRUE	TRUE	0	0	1	1	none	2.59389953339e-05
S087	S130	TRUE	TRUE	0	0	1	1	none	5.665558733e-06
S093	S130	TRUE	TRUE	0	0	1	1	none	3.46234774818e-05
S097	S130	TRUE	TRUE	0	0	1	1	none	0.0001225845012119
S102	S130	TRUE	TRUE	0	0	1	1	none	7.00442746899e-05
S106	S130	TRUE	TRUE	0	0	1	1	none	0.0001187011043409
S002	T009	FALSE	FALSE	0	0	1	1	none	2.4181950246e-05
S007	T009	FALSE	FALSE	0	0	1	1	none	6.00838014769e-05
S021	T009	FALSE	FALSE	0	0	1	1	none	2.33152393707e-05
S024	T009	FALSE	FALSE	0	0	1	1	none	2.44203161659e-05
S025	T009	FALSE	FALSE	0	0	1	1	none	2.4718703501e-05
S026	T009	FALSE	FALSE	0	0	1	1	none	1.22175333389e-05
S038	T009	FALSE	FALSE	0	0	1	1	none	7.45116615933e-05
S039	T009	FALSE	FALSE	0	0	1	1	none	2.39735207238e-05
S040	T009	FALSE	FALSE	0	0	1	1	none	0.0001330218386768
S042	T009	FALSE	FALSE	0	0	1	1	none	2.33152393707e-05
S071	T009	FALSE	FALSE	0	0	1	1	none	0.000111043564436
S078	T009	FALSE	FALSE	0	0	1	1	none	2.5746626128e-05
S081	T009	FALSE	FALSE	0	0	1	1	none	2.37040555834e-05
S085	T009	FALSE	FALSE	0	0	1	1	none	0.000107972916228
S087	T009	FALSE	FALSE	0	0	1	1	none	0.0001215123683969
S093	T009	FALSE	FALSE	0	0	1	1	none	0.0001007030312719
S097	T009	FALSE	FALSE	0	0	1	1	none	2.2864087826e-05
S102	T009	FALSE	FALSE	0	0	1	1	none	0.00013612382848
S106	T009	FALSE	FALSE	0	0	1	1	none	2.2301733391e-05
S130	T009	FALSE	FALSE	0	0	1	1	none	0.0001237452300119
S002	T010	FALSE	FALSE	0	0	1	1	none	2.33708665308e-05
S007	T010	FALSE	FALSE	0	0	1	1	none	5.92727177617e-05
S021	T010	FALSE	FALSE	0	0	1	1	none	2.25041556555e-05
S024	T010	FALSE	FALSE	0	0	1	1	none	2.36092324507e-05
S025	T010	FALSE	FALSE	0	0	1	1	none	2.39076197858e-05
S026	T010	FALSE	FALSE	0	0	1	1	none	1.14064496237e-05
S038	T010	FALSE	FALSE	0	0	1	1	none	7.37005778781e-05
S039	T010	FALSE	FALSE	0	0	1	1	none	2.31624370086e-05
S040	T010	FALSE	FALSE	0	0	1	1	none	0.0001322107549616
S042	T010	FALSE	FALSE	0	0	1	1	none	2.25041556555e-05
S071	T010	FALSE	FALSE	0	0	1	1	none	0.0001102324807208
S078	T010	FALSE	FALSE	0	0	1	1	none	2.49355424128e-05
S081	T010	FALSE	FALSE	0	0	1	1	none	2.28929718682e-05
S085	T010	FALSE	FALSE	0	0	1	1	none	0.0001071618325128
S087	T010	FALSE	FALSE	0	0	1	1	none	0.0001207012846817
S093	T010	FALSE	FALSE	0	0	1	1	none	9.98919475567e-05
S097	T010	FALSE	FALSE	0	0	1	1	none	2.20530041108e-05
S102	T010	FALSE	FALSE	0	0	1	1	none	0.0001353127447648
S106	T010	FALSE	FALSE	0	0	1	1	none	2.14906496758e-05
S130	T010	FALSE	FALSE	0	0	1	1	none	0.0001229341462967
T009	T010	FALSE	FALSE	0	0	1	1	none	3.3491340672e-06
S002	T013	FALSE	FALSE	0	0	1	1	none	7.94908474658001e-05
S007	T013	FALSE	FALSE	0	0	1	1	none	5.31344135369e-05
S021	T013	FALSE	FALSE	0	0	1	1	none	7.86241365905001e-05
S024	T013	FALSE	FALSE	0	0	1	1	none	7.97292133857001e-05
S025	T013	FALSE	FALSE	0	0	1	1	none	8.33486431568001e-05
S026	T013	FALSE	FALSE	0	0	1	1	none	7.45635894247001e-05
S038	T013	FALSE	FALSE	0	0	1	1	none	1.10715265435e-05
S039	T013	FALSE	FALSE	0	0	1	1	none	7.92824179436001e-05
S040	T013	FALSE	FALSE	0	0	1	1	none	0.0001410021561366
S042	T013	FALSE	FALSE	0	0	1	1	none	7.86241365905001e-05
S071	T013	FALSE	FALSE	0	0	1	1	none	0.0001190238818958
S078	T013	FALSE	FALSE	0	0	1	1	none	8.10555233478001e-05
S081	T013	FALSE	FALSE	0	0	1	1	none	7.90129528032001e-05
S085	T013	FALSE	FALSE	0	0	1	1	none	0.0001159532336878
S087	T013	FALSE	FALSE	0	0	1	1	none	0.0001294926858567
S093	T013	FALSE	FALSE	0	0	1	1	none	0.0001086833487317
S097	T013	FALSE	FALSE	0	0	1	1	none	8.14940274818001e-05
S102	T013	FALSE	FALSE	0	0	1	1	none	0.0001441041459398
S106	T013	FALSE	FALSE	0	0	1	1	none	7.76106306108001e-05
S130	T013	FALSE	FALSE	0	0	1	1	none	0.0001317255474717
T009	T013	FALSE	FALSE	0	0	1	1	none	8.26547562818001e-05
T010	T013	FALSE	FALSE	0	0	1	1	none	8.18436725666001e-05
S002	T014	TRUE	TRUE	0	0	1	1	none	1.38578126347e-05
S007	T014	TRUE	TRUE	0	0	1	1	none	5.60531817856e-05
S021	T014	TRUE	TRUE	0	0	1	1	none	2.3929440996e-06
S024	T014	TRUE	TRUE	0	0	1	1	none	4.6944929446e-06
S025	T014	TRUE	TRUE	0	0	1	1	none	2.40091262457e-05
S026	T014	TRUE	TRUE	0	0	1	1	none	1.52240725136e-05
S038	T014	TRUE	TRUE	0	0	1	1	none	7.0481041902e-05
S039	T014	TRUE	TRUE	0	0	1	1	none	3.0512254527e-06
S040	T014	TRUE	TRUE	0	0	1	1	none	0.0001289912189855
S042	T014	TRUE	TRUE	0	0	1	1	none	1.1964720498e-06
S071	T014	TRUE	TRUE	0	0	1	1	none	0.0001070129447447
S078	T014	TRUE	TRUE	0	0	1	1	none	8.1437336767e-06
S081	T014	TRUE	TRUE	0	0	1	1	none	3.9782323621e-06
S085	T014	TRUE	TRUE	0	0	1	1	none	0.0001039422965367
S087	T014	TRUE	TRUE	0	0	1	1	none	0.0001174817487056
S093	T014	TRUE	TRUE	0	0	1	1	none	9.66724115806e-05
S097	T014	TRUE	TRUE	0	0	1	1	none	2.21545105707e-05
S102	T014	TRUE	TRUE	0	0	1	1	none	0.0001320932087887
S106	T014	TRUE	TRUE	0	0	1	1	none	1.19775957797e-05
S130	T014	TRUE	TRUE	0	0	1	1	none	0.0001197146103206
T009	T014	FALSE	FALSE	0	0	1	1	none	2.33152393707e-05
T010	T014	FALSE	FALSE	0	0	1	1	none	2.25041556555e-05
T013	T014	FALSE	FALSE	0	0	1	1	none	7.86241365905001e-05
S002	T020	TRUE	TRUE	0	0	1	1	none	7.36756952144e-05
S007	T020	TRUE	TRUE	0	0	1	1	none	4.73192612855e-05
S021	T020	TRUE	TRUE	0	0	1	1	none	7.28089843391e-05
S024	T020	TRUE	TRUE	0	0	1	1	none	7.39140611343e-05
S025	T020	TRUE	TRUE	0	0	1	1	none	7.75334909054e-05
S026	T020	TRUE	TRUE	0	0	1	1	none	6.87484371733e-05
S038	T020	TRUE	TRUE	0	0	1	1	none	3.5244144869e-06
S039	T020	TRUE	TRUE	0	0	1	1	none	7.34672656922e-05
S040	T020	TRUE	TRUE	0	0	1	1	none	0.0001351870038852
S042	T020	TRUE	TRUE	0	0	1	1	none	7.28089843391e-05
S071	T020	TRUE	TRUE	0	0	1	1	none	0.0001132087296444
S078	T020	TRUE	TRUE	0	0	1	1	none	7.52403710964e-05
S081	T020	TRUE	TRUE	0	0	1	1	none	7.31978005518e-05
S085	T020	TRUE	TRUE	0	0	1	1	none	0.0001101380814364
S087	T020	TRUE	TRUE	0	0	1	1	none	0.0001236775336053
S093	T020	TRUE	TRUE	0	0	1	1	none	0.0001028681964803
S097	T020	TRUE	TRUE	0	0	1	1	none	7.56788752304e-05
S102	T020	TRUE	TRUE	0	0	1	1	none	0.0001382889936884
S106	T020	TRUE	TRUE	0	0	1	1	none	7.17954783594e-05
S130	T020	TRUE	TRUE	0	0	1	1	none	0.0001259103952203
T009	T020	FALSE	FALSE	0	0	1	1	none	7.68396040304e-05
T010	T020	FALSE	FALSE	0	0	1	1	none	7.60285203152e-05
T013	T020	FALSE	FALSE	0	0	1	1	none	1.33994689806e-05
T014	T020	TRUE	TRUE	0	0	1	1	none	7.28089843391e-05
S002	T021	FALSE	FALSE	0	0	1	1	none	2.35627273702e-05
S007	T021	FALSE	FALSE	0	0	1	1	none	5.94645786011e-05
S021	T021	FALSE	FALSE	0	0	1	1	none	2.26960164949e-05
S024	T021	FALSE	FALSE	0	0	1	1	none	2.38010932901e-05
S025	T021	FALSE	FALSE	0	0	1	1	none	2.40994806252e-05
S026	T021	FALSE	FALSE	0	0	1	1	none	1.15983104631e-05
S038	T021	FALSE	FALSE	0	0	1	1	none	7.38924387175e-05
S039	T021	FALSE	FALSE	0	0	1	1	none	2.3354297848e-05
S040	T021	FALSE	FALSE	0	0	1	1	none	0.000132402615801
S042	T021	FALSE	FALSE	0	0	1	1	none	2.26960164949e-05
S071	T021	FALSE	FALSE	0	0	1	1	none	0.0001104243415602
S078	T021	FALSE	FALSE	0	0	1	1	none	2.51274032522e-05
S081	T021	FALSE	FALSE	0	0	1	1	none	2.30848327076e-05
S085	T021	FALSE	FALSE	0	0	1	1	none	0.0001073536933522
S087	T021	FALSE	FALSE	0	0	1	1	none	0.0001208931455211
S093	T021	FALSE	FALSE	0	0	1	1	none	0.0001000838083961
S097	T021	FALSE	FALSE	0	0	1	1	none	2.22448649502e-05
S102	T021	FALSE	FALSE	0	0	1	1	none	0.0001355046056042
S106	T021	FALSE	FALSE	0	0	1	1	none	2.16825105152e-05
S130	T021	FALSE	FALSE	0	0	1	1	none	0.0001231260071361
T009	T021	FALSE	FALSE	0	0	1	1	none	4.7374669564e-06
T010	T021	FALSE	FALSE	0	0	1	1	none	3.9263832412e-06
T013	T021	FALSE	FALSE	0	0	1	1	none	8.20355334060001e-05
T014	T021	FALSE	FALSE	0	0	1	1	none	2.26960164949e-05
T020	T021	FALSE	FALSE	0	0	1	1	none	7.62203811546e-05
S002	T028	TRUE	TRUE	0	0	1	1	none	6.85453431229e-05
S007	T028	TRUE	TRUE	0	0	1	1	none	2.9005720658e-05
S021	T028	TRUE	TRUE	0	0	1	1	none	6.76786322476e-05
S024	T028	TRUE	TRUE	0	0	1	1	none	6.87837090428e-05
S025	T028	TRUE	TRUE	0	0	1	1	none	7.24031388139e-05
S026	T028	TRUE	TRUE	0	0	1	1	none	6.36180850818e-05
S038	T028	TRUE	TRUE	0	0	1	1	none	5.66167693104e-05
S039	T028	TRUE	TRUE	0	0	1	1	none	6.83369136007e-05
S040	T028	TRUE	TRUE	0	0	1	1	none	0.0001300566517937
S042	T028	TRUE	TRUE	0	0	1	1	none	6.76786322476e-05
S071	T028	TRUE	TRUE	0	0	1	1	none	0.0001080783775529
S078	T028	TRUE	TRUE	0	0	1	1	none	7.01100190049e-05
S081	T028	TRUE	TRUE	0	0	1	1	none	6.80674484603e-05
S085	T028	TRUE	TRUE	0	0	1	1	none	0.0001050077293449
S087	T028	TRUE	TRUE	0	0	1	1	none	0.0001185471815138
S093	T028	TRUE	TRUE	0	0	1	1	none	9.77378443888e-05
S097	T028	TRUE	TRUE	0	0	1	1	none	7.05485231389e-05
S102	T028	TRUE	TRUE	0	0	1	1	none	0.0001331586415969
S106	T028	TRUE	TRUE	0	0	1	1	none	6.66651262679e-05
S130	T028	TRUE	TRUE	0	0	1	1	none	0.0001207800431288
T009	T028	FALSE	FALSE	0	0	1	1	none	7.17092519389e-05
T010	T028	FALSE	FALSE	0	0	1	1	none	7.08981682237e-05
T013	T028	FALSE	FALSE	0	0	1	1	none	6.47598639989e-05
T014	T028	TRUE	TRUE	0	0	1	1	none	6.76786322476e-05
T020	T028	TRUE	TRUE	0	0	1	1	none	5.89447117475e-05
T021	T028	FALSE	FALSE	0	0	1	1	none	7.10900290631e-05
S002	T035a	TRUE	TRUE	0	0	1	1	none	0.000120431418021
S007	T035a	TRUE	TRUE	0	0	1	1	none	0.0001090046894919
S021	T035a	TRUE	TRUE	0	0	1	1	none	0.0001195647071457
S024	T035a	TRUE	TRUE	0	0	1	1	none	0.0001206697839409
S025	T035a	TRUE	TRUE	0	0	1	1	none	0.000124289213712
S026	T035a	TRUE	TRUE	0	0	1	1	none	0.0001155041599799
S038	T035a	TRUE	TRUE	0	0	1	1	none	0.0001234325496083
S039	T035a	TRUE	TRUE	0	0	1	1	none	0.0001202229884988
S040	T035a	TRUE	TRUE	0	0	1	1	none	6.67923817118e-05
S042	T035a	TRUE	TRUE	0	0	1	1	none	0.0001195647071457
S071	T035a	TRUE	TRUE	0	0	1	1	none	4.4814107471e-05
S078	T035a	TRUE	TRUE	0	0	1	1	none	0.000121996093903
S081	T035a	TRUE	TRUE	0	0	1	1	none	0.0001199535233584
S085	T035a	TRUE	TRUE	0	0	1	1	none	2.5789092159e-05
S087	T035a	TRUE	TRUE	0	0	1	1	none	6.7121276079e-06
S093	T035a	TRUE	TRUE	0	0	1	1	none	3.44735743069e-05
S097	T035a	TRUE	TRUE	0	0	1	1	none	0.000122434598037
S102	T035a	TRUE	TRUE	0	0	1	1	none	6.9894371515e-05
S106	T035a	TRUE	TRUE	0	0	1	1	none	0.000118551201166
S130	T035a	TRUE	TRUE	0	0	1	1	none	8.9449892229e-06
T009	T035a	FALSE	FALSE	0	0	1	1	none	0.000123595326837
T010	T035a	FALSE	FALSE	0	0	1	1	none	0.0001227842431218
T013	T035a	FALSE	FALSE	0	0	1	1	none	0.0001315756442968
T014	T035a	TRUE	TRUE	0	0	1	1	none	0.0001195647071457
T020	T035a	TRUE	TRUE	0	0	1	1	none	0.0001257604920454
T021	T035a	FALSE	FALSE	0	0	1	1	none	0.0001229761039612
T028	T035a	TRUE	TRUE	0	0	1	1	none	0.0001206301399539
S002	T035b	FALSE	FALSE	0	0	1	1	none	2.39103155469e-05
S007	T035b	FALSE	FALSE	0	0	1	1	none	5.98121667778e-05
S021	T035b	FALSE	FALSE	0	0	1	1	none	2.30436046716e-05
S024	T035b	FALSE	FALSE	0	0	1	1	none	2.41486814668e-05
S025	T035b	FALSE	FALSE	0	0	1	1	none	2.44470688019e-05
S026	T035b	FALSE	FALSE	0	0	1	1	none	1.19458986398e-05
S038	T035b	FALSE	FALSE	0	0	1	1	none	7.42400268942e-05
S039	T035b	FALSE	FALSE	0	0	1	1	none	2.37018860247e-05
S040	T035b	FALSE	FALSE	0	0	1	1	none	0.0001327502039777
S042	T035b	FALSE	FALSE	0	0	1	1	none	2.30436046716e-05
S071	T035b	FALSE	FALSE	0	0	1	1	none	0.0001107719297369
S078	T035b	FALSE	FALSE	0	0	1	1	none	2.54749914289e-05
S081	T035b	FALSE	FALSE	0	0	1	1	none	2.34324208843e-05
S085	T035b	FALSE	FALSE	0	0	1	1	none	0.0001077012815289
S087	T035b	FALSE	FALSE	0	0	1	1	none	0.0001212407336978
S093	T035b	FALSE	FALSE	0	0	1	1	none	0.0001004313965728
S097	T035b	FALSE	FALSE	0	0	1	1	none	2.25924531269e-05
S102	T035b	FALSE	FALSE	0	0	1	1	none	0.0001358521937809
S106	T035b	FALSE	FALSE	0	0	1	1	none	2.20300986919e-05
S130	T035b	FALSE	FALSE	0	0	1	1	none	0.0001234735953128
T009	T035b	TRUE	TRUE	0	0	1	1	none	1.4956389837e-06
T010	T035b	FALSE	FALSE	0	0	1	1	none	3.0774993681e-06
T013	T035b	FALSE	FALSE	0	0	1	1	none	8.23831215827001e-05
T014	T035b	FALSE	FALSE	0	0	1	1	none	2.30436046716e-05
T020	T035b	FALSE	FALSE	0	0	1	1	none	7.65679693313e-05
T021	T035b	FALSE	FALSE	0	0	1	1	none	4.4658322573e-06
T028	T035b	FALSE	FALSE	0	0	1	1	none	7.14376172398e-05
T035a	T035b	FALSE	FALSE	0	0	1	1	none	0.0001233236921379
S002	T040	TRUE	TRUE	0	0	1	1	none	1.6703462521e-05
S007	T040	TRUE	TRUE	0	0	1	1	none	5.88988316719e-05
S021	T040	TRUE	TRUE	0	0	1	1	none	6.4350660357e-06
S024	T040	TRUE	TRUE	0	0	1	1	none	6.3436707811e-06
S025	T040	TRUE	TRUE	0	0	1	1	none	2.6854776132e-05
S026	T040	TRUE	TRUE	0	0	1	1	none	1.80697223999e-05
S038	T040	TRUE	TRUE	0	0	1	1	none	7.33266917883e-05
S039	T040	TRUE	TRUE	0	0	1	1	none	7.0933473888e-06
S040	T040	TRUE	TRUE	0	0	1	1	none	0.0001318368688718
S042	T040	TRUE	TRUE	0	0	1	1	none	6.4350660357e-06
S071	T040	TRUE	TRUE	0	0	1	1	none	0.000109858594631
S078	T040	TRUE	TRUE	0	0	1	1	none	1.0989383563e-05
S081	T040	TRUE	TRUE	0	0	1	1	none	3.8475759944e-06
S085	T040	TRUE	TRUE	0	0	1	1	none	0.000106787946423
S087	T040	TRUE	TRUE	0	0	1	1	none	0.0001203273985919
S093	T040	TRUE	TRUE	0	0	1	1	none	9.95180614669e-05
S097	T040	TRUE	TRUE	0	0	1	1	none	2.5000160457e-05
S102	T040	TRUE	TRUE	0	0	1	1	none	0.000134938858675
S106	T040	TRUE	TRUE	0	0	1	1	none	1.4823245666e-05
S130	T040	TRUE	TRUE	0	0	1	1	none	0.0001225602602069
T009	T040	FALSE	FALSE	0	0	1	1	none	2.6160889257e-05
T010	T040	FALSE	FALSE	0	0	1	1	none	2.53498055418e-05
T013	T040	FALSE	FALSE	0	0	1	1	none	8.14697864768001e-05
T014	T040	TRUE	TRUE	0	0	1	1	none	6.4350660357e-06
T020	T040	TRUE	TRUE	0	0	1	1	none	7.56546342254e-05
T021	T040	FALSE	FALSE	0	0	1	1	none	2.55416663812e-05
T028	T040	TRUE	TRUE	0	0	1	1	none	7.05242821339e-05
T035a	T040	TRUE	TRUE	0	0	1	1	none	0.000122410357032
T035b	T040	FALSE	FALSE	0	0	1	1	none	2.58892545579e-05
S002	T056	FALSE	FALSE	0	0	1	1	none	2.92714499095e-05
S007	T056	FALSE	FALSE	0	0	1	1	none	6.51733011404e-05
S021	T056	FALSE	FALSE	0	0	1	1	none	2.84047390342e-05
S024	T056	FALSE	FALSE	0	0	1	1	none	2.95098158294e-05
S025	T056	FALSE	FALSE	0	0	1	1	none	2.98082031645e-05
S026	T056	FALSE	FALSE	0	0	1	1	none	1.73070330024e-05
S038	T056	FALSE	FALSE	0	0	1	1	none	7.96011612568e-05
S039	T056	FALSE	FALSE	0	0	1	1	none	2.90630203873e-05
S040	T056	FALSE	FALSE	0	0	1	1	none	0.0001381113383403
S042	T056	FALSE	FALSE	0	0	1	1	none	2.84047390342e-05
S071	T056	FALSE	FALSE	0	0	1	1	none	0.0001161330640995
S078	T056	FALSE	FALSE	0	0	1	1	none	3.08361257915e-05
S081	T056	FALSE	FALSE	0	0	1	1	none	2.87935552469e-05
S085	T056	FALSE	FALSE	0	0	1	1	none	0.0001130624158915
S087	T056	FALSE	FALSE	0	0	1	1	none	0.0001266018680604
S093	T056	FALSE	FALSE	0	0	1	1	none	0.0001057925309354
S097	T056	FALSE	FALSE	0	0	1	1	none	2.79535874895e-05
S102	T056	FALSE	FALSE	0	0	1	1	none	0.0001412133281435
S106	T056	FALSE	FALSE	0	0	1	1	none	2.73912330545e-05
S130	T056	FALSE	FALSE	0	0	1	1	none	0.0001288347296754
T009	T056	TRUE	TRUE	1	0	1	1	anc	2.098319539e-06
T010	T056	FALSE	FALSE	0	0	1	1	none	8.4386337307e-06
T013	T056	FALSE	FALSE	0	0	1	1	none	8.77442559453001e-05
T014	T056	FALSE	FALSE	0	0	1	1	none	2.84047390342e-05
T020	T056	FALSE	FALSE	0	0	1	1	none	8.19291036939e-05
T021	T056	FALSE	FALSE	0	0	1	1	none	9.8269666199e-06
T028	T056	FALSE	FALSE	0	0	1	1	none	7.67987516024e-05
T035a	T056	FALSE	FALSE	0	0	1	1	none	0.0001286848265005
T035b	T056	FALSE	FALSE	0	0	1	1	none	6.5851386472e-06
T040	T056	FALSE	FALSE	0	0	1	1	none	3.12503889205e-05
S002	T059	TRUE	TRUE	0	0	1	1	none	0.000130162566437
S007	T059	TRUE	TRUE	0	0	1	1	none	0.0001187358379079
S021	T059	TRUE	TRUE	0	0	1	1	none	0.0001292958555617
S024	T059	TRUE	TRUE	0	0	1	1	none	0.0001304009323569
S025	T059	TRUE	TRUE	0	0	1	1	none	0.000134020362128
S026	T059	TRUE	TRUE	0	0	1	1	none	0.0001252353083959
S038	T059	TRUE	TRUE	0	0	1	1	none	0.0001331636980243
S039	T059	TRUE	TRUE	0	0	1	1	none	0.0001299541369148
S040	T059	TRUE	TRUE	0	0	1	1	none	2.6975806758e-06
S042	T059	TRUE	TRUE	0	0	1	1	none	0.0001292958555617
S071	T059	TRUE	TRUE	0	0	1	1	none	3.3263065415e-05
S078	T059	TRUE	TRUE	0	0	1	1	none	0.000131727242319
S081	T059	TRUE	TRUE	0	0	1	1	none	0.0001296846717744
S085	T059	TRUE	TRUE	0	0	1	1	none	5.1474607679e-05
S087	T059	TRUE	TRUE	0	0	1	1	none	6.50140598479e-05
S093	T059	TRUE	TRUE	0	0	1	1	none	3.38199160309e-05
S097	T059	TRUE	TRUE	0	0	1	1	none	0.000132165746453
S102	T059	TRUE	TRUE	0	0	1	1	none	8.789491279e-06
S106	T059	TRUE	TRUE	0	0	1	1	none	0.000128282349582
S130	T059	TRUE	TRUE	0	0	1	1	none	6.72469214629e-05
T009	T059	FALSE	FALSE	0	0	1	1	none	0.000133326475253
T010	T059	FALSE	FALSE	0	0	1	1	none	0.0001325153915378
T013	T059	FALSE	FALSE	0	0	1	1	none	0.0001413067927128
T014	T059	TRUE	TRUE	0	0	1	1	none	0.0001292958555617
T020	T059	TRUE	TRUE	0	0	1	1	none	0.0001354916404614
T021	T059	FALSE	FALSE	0	0	1	1	none	0.0001327072523772
T028	T059	TRUE	TRUE	0	0	1	1	none	0.0001303612883699
T035a	T059	TRUE	TRUE	0	0	1	1	none	6.7097018288e-05
T035b	T059	FALSE	FALSE	0	0	1	1	none	0.0001330548405539
T040	T059	TRUE	TRUE	0	0	1	1	none	0.000132141505448
T056	T059	FALSE	FALSE	0	0	1	1	none	0.0001384159749165
S002	T065	TRUE	TRUE	0	0	1	1	none	7.16782449245e-05
S007	T065	TRUE	TRUE	0	0	1	1	none	4.53218109956e-05
S021	T065	TRUE	TRUE	0	0	1	1	none	7.08115340492e-05
S024	T065	TRUE	TRUE	0	0	1	1	none	7.19166108444e-05
S025	T065	TRUE	TRUE	0	0	1	1	none	7.55360406155e-05
S026	T065	TRUE	TRUE	0	0	1	1	none	6.67509868834e-05
S038	T065	TRUE	TRUE	0	0	1	1	none	3.2589240022e-06
S039	T065	TRUE	TRUE	0	0	1	1	none	7.14698154023e-05
S040	T065	TRUE	TRUE	0	0	1	1	none	0.0001331895535953
S042	T065	TRUE	TRUE	0	0	1	1	none	7.08115340492e-05
S071	T065	TRUE	TRUE	0	0	1	1	none	0.0001112112793545
S078	T065	TRUE	TRUE	0	0	1	1	none	7.32429208065e-05
S081	T065	TRUE	TRUE	0	0	1	1	none	7.12003502619e-05
S085	T065	TRUE	TRUE	0	0	1	1	none	0.0001081406311465
S087	T065	TRUE	TRUE	0	0	1	1	none	0.0001216800833154
S093	T065	TRUE	TRUE	0	0	1	1	none	0.0001008707461904
S097	T065	TRUE	TRUE	0	0	1	1	none	7.36814249405e-05
S102	T065	TRUE	TRUE	0	0	1	1	none	0.0001362915433985
S106	T065	TRUE	TRUE	0	0	1	1	none	6.97980280695e-05
S130	T065	TRUE	TRUE	0	0	1	1	none	0.0001239129449304
T009	T065	FALSE	FALSE	0	0	1	1	none	7.48421537405e-05
T010	T065	FALSE	FALSE	0	0	1	1	none	7.40310700253e-05
T013	T065	FALSE	FALSE	0	0	1	1	none	9.0090745911e-06
T014	T065	TRUE	TRUE	0	0	1	1	none	7.08115340492e-05
T020	T065	TRUE	TRUE	0	0	1	1	none	5.5868664393e-06
T021	T065	FALSE	FALSE	0	0	1	1	none	7.42229308647e-05
T028	T065	TRUE	TRUE	0	0	1	1	none	5.69472614576e-05
T035a	T065	TRUE	TRUE	0	0	1	1	none	0.0001237630417555
T035b	T065	FALSE	FALSE	0	0	1	1	none	7.45705190414e-05
T040	T065	TRUE	TRUE	0	0	1	1	none	7.36571839355e-05
T056	T065	FALSE	FALSE	0	0	1	1	none	7.9931653404e-05
T059	T065	TRUE	TRUE	0	0	1	1	none	0.0001334941901715
S002	T069	TRUE	TRUE	0	0	1	1	none	0.000127292116755
S007	T069	TRUE	TRUE	0	0	1	1	none	0.0001158653882259
S021	T069	TRUE	TRUE	0	0	1	1	none	0.0001264254058797
S024	T069	TRUE	TRUE	0	0	1	1	none	0.0001275304826749
S025	T069	TRUE	TRUE	0	0	1	1	none	0.000131149912446
S026	T069	TRUE	TRUE	0	0	1	1	none	0.0001223648587139
S038	T069	TRUE	TRUE	0	0	1	1	none	0.0001302932483423
S039	T069	TRUE	TRUE	0	0	1	1	none	0.0001270836872328
S040	T069	TRUE	TRUE	0	0	1	1	none	5.23708899738e-05
S042	T069	TRUE	TRUE	0	0	1	1	none	0.0001264254058797
S071	T069	TRUE	TRUE	0	0	1	1	none	2.1790439763e-05
S078	T069	TRUE	TRUE	0	0	1	1	none	0.000128856792637
S081	T069	TRUE	TRUE	0	0	1	1	none	0.0001268142220924
S085	T069	TRUE	TRUE	0	0	1	1	none	4.8604157997e-05
S087	T069	TRUE	TRUE	0	0	1	1	none	6.21436101659e-05
S093	T069	TRUE	TRUE	0	0	1	1	none	3.09494663489e-05
S097	T069	TRUE	TRUE	0	0	1	1	none	0.000129295296771
S102	T069	TRUE	TRUE	0	0	1	1	none	5.5472879777e-05
S106	T069	TRUE	TRUE	0	0	1	1	none	0.0001254118999
S130	T069	TRUE	TRUE	0	0	1	1	none	6.43764717809e-05
T009	T069	FALSE	FALSE	0	0	1	1	none	0.000130456025571
T010	T069	FALSE	FALSE	0	0	1	1	none	0.0001296449418558
T013	T069	FALSE	FALSE	0	0	1	1	none	0.0001384363430308
T014	T069	TRUE	TRUE	0	0	1	1	none	0.0001264254058797
T020	T069	TRUE	TRUE	0	0	1	1	none	0.0001326211907794
T021	T069	FALSE	FALSE	0	0	1	1	none	0.0001298368026952
T028	T069	TRUE	TRUE	0	0	1	1	none	0.0001274908386879
T035a	T069	TRUE	TRUE	0	0	1	1	none	6.4226568606e-05
T035b	T069	FALSE	FALSE	0	0	1	1	none	0.0001301843908719
T040	T069	TRUE	TRUE	0	0	1	1	none	0.000129271055766
T056	T069	FALSE	FALSE	0	0	1	1	none	0.0001355455252345
T059	T069	TRUE	TRUE	0	0	1	1	none	5.267552655e-05
T065	T069	TRUE	TRUE	0	0	1	1	none	0.0001306237404895
S002	T073	FALSE	FALSE	0	0	1	1	none	2.32983134046e-05
S007	T073	FALSE	FALSE	0	0	1	1	none	5.92001646355e-05
S021	T073	FALSE	FALSE	0	0	1	1	none	2.24316025293e-05
S024	T073	FALSE	FALSE	0	0	1	1	none	2.35366793245e-05
S025	T073	FALSE	FALSE	0	0	1	1	none	2.38350666596e-05
S026	T073	FALSE	FALSE	0	0	1	1	none	1.13338964975e-05
S038	T073	FALSE	FALSE	0	0	1	1	none	7.36280247519e-05
S039	T073	FALSE	FALSE	0	0	1	1	none	2.30898838824e-05
S040	T073	FALSE	FALSE	0	0	1	1	none	0.0001321382018354
S042	T073	FALSE	FALSE	0	0	1	1	none	2.24316025293e-05
S071	T073	FALSE	FALSE	0	0	1	1	none	0.0001101599275946
S078	T073	FALSE	FALSE	0	0	1	1	none	2.48629892866e-05
S081	T073	FALSE	FALSE	0	0	1	1	none	2.2820418742e-05
S085	T073	FALSE	FALSE	0	0	1	1	none	0.0001070892793866
S087	T073	FALSE	FALSE	0	0	1	1	none	0.0001206287315555
S093	T073	FALSE	FALSE	0	0	1	1	none	9.98193944305e-05
S097	T073	FALSE	FALSE	0	0	1	1	none	2.19804509846e-05
S102	T073	FALSE	FALSE	0	0	1	1	none	0.0001352401916386
S106	T073	FALSE	FALSE	0	0	1	1	none	2.14180965496e-05
S130	T073	FALSE	FALSE	0	0	1	1	none	0.0001228615931705
T009	T073	FALSE	FALSE	0	0	1	1	none	4.4730529908e-06
T010	T073	FALSE	FALSE	0	0	1	1	none	3.6619692756e-06
T013	T073	FALSE	FALSE	0	0	1	1	none	8.17711194404001e-05
T014	T073	FALSE	FALSE	0	0	1	1	none	2.24316025293e-05
T020	T073	FALSE	FALSE	0	0	1	1	none	7.5955967189e-05
T021	T073	TRUE	TRUE	0	0	1	1	none	1.4608860154e-06
T028	T073	FALSE	FALSE	0	0	1	1	none	7.08256150975e-05
T035a	T073	FALSE	FALSE	0	0	1	1	none	0.0001227116899956
T035b	T073	FALSE	FALSE	0	0	1	1	none	4.2014182917e-06
T040	T073	FALSE	FALSE	0	0	1	1	none	2.52772524156e-05
T056	T073	FALSE	FALSE	0	0	1	1	none	9.5625526543e-06
T059	T073	FALSE	FALSE	0	0	1	1	none	0.0001324428384116
T065	T073	FALSE	FALSE	0	0	1	1	none	7.39585168991e-05
T069	T073	FALSE	FALSE	0	0	1	1	none	0.0001295723887296
S002	T075	TRUE	TRUE	0	0	1	1	none	6.94819310719e-05
S007	T075	TRUE	TRUE	0	0	1	1	none	5.6858730493e-05
S021	T075	TRUE	TRUE	0	0	1	1	none	6.86152201966e-05
S024	T075	TRUE	TRUE	0	0	1	1	none	6.97202969918e-05
S025	T075	TRUE	TRUE	0	0	1	1	none	7.33397267629e-05
S026	T075	TRUE	TRUE	0	0	1	1	none	6.45546730308e-05
S038	T075	TRUE	TRUE	0	0	1	1	none	7.12865906094e-05
S039	T075	TRUE	TRUE	0	0	1	1	none	6.92735015497e-05
S040	T075	TRUE	TRUE	0	0	1	1	none	0.0001309932397427
S042	T075	TRUE	TRUE	0	0	1	1	none	6.86152201966e-05
S071	T075	TRUE	TRUE	0	0	1	1	none	0.0001090149655019
S078	T075	TRUE	TRUE	0	0	1	1	none	7.10466069539e-05
S081	T075	TRUE	TRUE	0	0	1	1	none	6.90040364093e-05
S085	T075	TRUE	TRUE	0	0	1	1	none	0.0001059443172939
S087	T075	TRUE	TRUE	0	0	1	1	none	0.0001194837694628
S093	T075	TRUE	TRUE	0	0	1	1	none	9.86744323378e-05
S097	T075	TRUE	TRUE	0	0	1	1	none	7.14851110879e-05
S102	T075	TRUE	TRUE	0	0	1	1	none	0.0001340952295459
S106	T075	TRUE	TRUE	0	0	1	1	none	6.76017142169e-05
S130	T075	TRUE	TRUE	0	0	1	1	none	0.0001217166310778
T009	T075	FALSE	FALSE	0	0	1	1	none	7.26458398879e-05
T010	T075	FALSE	FALSE	0	0	1	1	none	7.18347561727e-05
T013	T075	FALSE	FALSE	0	0	1	1	none	7.94296852979e-05
T014	T075	TRUE	TRUE	0	0	1	1	none	6.86152201966e-05
T020	T075	TRUE	TRUE	0	0	1	1	none	7.36145330465e-05
T021	T075	FALSE	FALSE	0	0	1	1	none	7.20266170121e-05
T028	T075	TRUE	TRUE	0	0	1	1	none	6.8484180955e-05
T035a	T075	TRUE	TRUE	0	0	1	1	none	0.0001215667279029
T035b	T075	FALSE	FALSE	0	0	1	1	none	7.23742051888e-05
T040	T075	TRUE	TRUE	0	0	1	1	none	7.14608700829e-05
T056	T075	FALSE	FALSE	0	0	1	1	none	7.77353395514e-05
T059	T075	TRUE	TRUE	0	0	1	1	none	0.0001312978763189
T065	T075	TRUE	TRUE	0	0	1	1	none	7.16170827566e-05
T069	T075	TRUE	TRUE	0	0	1	1	none	0.0001284274266369
T073	T075	FALSE	FALSE	0	0	1	1	none	7.17622030465e-05
S002	T077	FALSE	FALSE	0	0	1	1	none	2.2988496445e-05
S007	T077	FALSE	FALSE	0	0	1	1	none	5.88903476759e-05
S021	T077	FALSE	FALSE	0	0	1	1	none	2.21217855697e-05
S024	T077	FALSE	FALSE	0	0	1	1	none	2.32268623649e-05
S025	T077	FALSE	FALSE	0	0	1	1	none	2.35252497e-05
S026	T077	FALSE	FALSE	0	0	1	1	none	1.10240795379e-05
S038	T077	FALSE	FALSE	0	0	1	1	none	7.33182077923e-05
S039	T077	FALSE	FALSE	0	0	1	1	none	2.27800669228e-05
S040	T077	FALSE	FALSE	0	0	1	1	none	0.0001318283848758
S042	T077	FALSE	FALSE	0	0	1	1	none	2.21217855697e-05
S071	T077	FALSE	FALSE	0	0	1	1	none	0.000109850110635
S078	T077	FALSE	FALSE	0	0	1	1	none	2.4553172327e-05
S081	T077	FALSE	FALSE	0	0	1	1	none	2.25106017824e-05
S085	T077	FALSE	FALSE	0	0	1	1	none	0.000106779462427
S087	T077	FALSE	FALSE	0	0	1	1	none	0.0001203189145959
S093	T077	FALSE	FALSE	0	0	1	1	none	9.95095774709e-05
S097	T077	FALSE	FALSE	0	0	1	1	none	2.1670634025e-05
S102	T077	FALSE	FALSE	0	0	1	1	none	0.000134930374679
S106	T077	FALSE	FALSE	0	0	1	1	none	2.110827959e-05
S130	T077	FALSE	FALSE	0	0	1	1	none	0.0001225517762109
T009	T077	FALSE	FALSE	0	0	1	1	none	4.1632360312e-06
T010	T077	FALSE	FALSE	0	0	1	1	none	3.352152316e-06
T013	T077	FALSE	FALSE	0	0	1	1	none	8.14613024808001e-05
T014	T077	FALSE	FALSE	0	0	1	1	none	2.21217855697e-05
T020	T077	FALSE	FALSE	0	0	1	1	none	7.56461502294e-05
T021	T077	TRUE	TRUE	0	0	1	1	none	2.3475411056e-06
T028	T077	FALSE	FALSE	0	0	1	1	none	7.05157981379e-05
T035a	T077	FALSE	FALSE	0	0	1	1	none	0.000122401873036
T035b	T077	FALSE	FALSE	0	0	1	1	none	3.8916013321e-06
T040	T077	FALSE	FALSE	0	0	1	1	none	2.4967435456e-05
T056	T077	FALSE	FALSE	0	0	1	1	none	9.2527356947e-06
T059	T077	FALSE	FALSE	0	0	1	1	none	0.000132133021452
T065	T077	FALSE	FALSE	0	0	1	1	none	7.36486999395e-05
T069	T077	FALSE	FALSE	0	0	1	1	none	0.00012926257177
T073	T077	TRUE	TRUE	0	0	1	1	none	2.08312714e-06
T075	T077	FALSE	FALSE	0	0	1	1	none	7.14523860869e-05
S002	T087	FALSE	FALSE	0	0	1	1	none	2.20365303978e-05
S007	T087	FALSE	FALSE	0	0	1	1	none	5.79383816287e-05
S021	T087	FALSE	FALSE	0	0	1	1	none	2.11698195225e-05
S024	T087	FALSE	FALSE	0	0	1	1	none	2.22748963177e-05
S025	T087	FALSE	FALSE	0	0	1	1	none	2.25732836528e-05
S026	T087	FALSE	FALSE	0	0	1	1	none	1.00721134907e-05
S038	T087	FALSE	FALSE	0	0	1	1	none	7.23662417451e-05
S039	T087	FALSE	FALSE	0	0	1	1	none	2.18281008756e-05
S040	T087	FALSE	FALSE	0	0	1	1	none	0.0001308764188286
S042	T087	FALSE	FALSE	0	0	1	1	none	2.11698195225e-05
S071	T087	FALSE	FALSE	0	0	1	1	none	0.0001088981445878
S078	T087	FALSE	FALSE	0	0	1	1	none	2.36012062798e-05
S081	T087	FALSE	FALSE	0	0	1	1	none	2.15586357352e-05
S085	T087	FALSE	FALSE	0	0	1	1	none	0.0001058274963798
S087	T087	FALSE	FALSE	0	0	1	1	none	0.0001193669485487
S093	T087	FALSE	FALSE	0	0	1	1	none	9.85576114237e-05
S097	T087	FALSE	FALSE	0	0	1	1	none	2.07186679778e-05
S102	T087	FALSE	FALSE	0	0	1	1	none	0.0001339784086318
S106	T087	FALSE	FALSE	0	0	1	1	none	2.01563135428e-05
S130	T087	FALSE	FALSE	0	0	1	1	none	0.0001215998101637
T009	T087	FALSE	FALSE	0	0	1	1	none	6.340932464e-06
T010	T087	FALSE	FALSE	0	0	1	1	none	5.5298487488e-06
T013	T087	FALSE	FALSE	0	0	1	1	none	8.05093364336001e-05
T014	T087	FALSE	FALSE	0	0	1	1	none	2.11698195225e-05
T020	T087	FALSE	FALSE	0	0	1	1	none	7.46941841822e-05
T021	T087	FALSE	FALSE	0	0	1	1	none	5.7217095882e-06
T028	T087	FALSE	FALSE	0	0	1	1	none	6.95638320907e-05
T035a	T087	FALSE	FALSE	0	0	1	1	none	0.0001214499069888
T035b	T087	FALSE	FALSE	0	0	1	1	none	6.0692977649e-06
T040	T087	FALSE	FALSE	0	0	1	1	none	2.40154694088e-05
T056	T087	FALSE	FALSE	0	0	1	1	none	1.14304321275e-05
T059	T087	FALSE	FALSE	0	0	1	1	none	0.0001311810554048
T065	T087	FALSE	FALSE	0	0	1	1	none	7.26967338923e-05
T069	T087	FALSE	FALSE	0	0	1	1	none	0.0001283106057228
T073	T087	FALSE	FALSE	0	0	1	1	none	5.4572956226e-06
T075	T087	FALSE	FALSE	0	0	1	1	none	7.05004200397e-05
T077	T087	FALSE	FALSE	0	0	1	1	none	5.147478663e-06
S002	T095	TRUE	TRUE	0	0	1	1	none	0.0001189210169158
S007	T095	TRUE	TRUE	0	0	1	1	none	0.0001074942883867
S021	T095	TRUE	TRUE	0	0	1	1	none	0.0001180543060405
S024	T095	TRUE	TRUE	0	0	1	1	none	0.0001191593828357
S025	T095	TRUE	TRUE	0	0	1	1	none	0.0001227788126068
S026	T095	TRUE	TRUE	0	0	1	1	none	0.0001139937588747
S038	T095	TRUE	TRUE	0	0	1	1	none	0.0001219221485031
S039	T095	TRUE	TRUE	0	0	1	1	none	0.0001187125873936
S040	T095	TRUE	TRUE	0	0	1	1	none	6.52819806066e-05
S042	T095	TRUE	TRUE	0	0	1	1	none	0.0001180543060405
S071	T095	TRUE	TRUE	0	0	1	1	none	4.33037063658e-05
S078	T095	TRUE	TRUE	0	0	1	1	none	0.0001204856927978
S081	T095	TRUE	TRUE	0	0	1	1	none	0.0001184431222532
S085	T095	TRUE	TRUE	0	0	1	1	none	2.42786910538e-05
S087	T095	TRUE	TRUE	0	0	1	1	none	4.0052544529e-06
S093	T095	TRUE	TRUE	0	0	1	1	none	3.29631732017e-05
S097	T095	TRUE	TRUE	0	0	1	1	none	0.0001209241969318
S102	T095	TRUE	TRUE	0	0	1	1	none	6.83839704098e-05
S106	T095	TRUE	TRUE	0	0	1	1	none	0.0001170408000608
S130	T095	TRUE	TRUE	0	0	1	1	none	2.8567763299e-06
T009	T095	FALSE	FALSE	0	0	1	1	none	0.0001220849257318
T010	T095	FALSE	FALSE	0	0	1	1	none	0.0001212738420166
T013	T095	FALSE	FALSE	0	0	1	1	none	0.0001300652431916
T014	T095	TRUE	TRUE	0	0	1	1	none	0.0001180543060405
T020	T095	TRUE	TRUE	0	0	1	1	none	0.0001242500909402
T021	T095	FALSE	FALSE	0	0	1	1	none	0.000121465702856
T028	T095	TRUE	TRUE	0	0	1	1	none	0.0001191197388487
T035a	T095	TRUE	TRUE	0	0	1	1	none	7.2846849428e-06
T035b	T095	FALSE	FALSE	0	0	1	1	none	0.0001218132910327
T040	T095	TRUE	TRUE	0	0	1	1	none	0.0001208999559268
T056	T095	FALSE	FALSE	0	0	1	1	none	0.0001271744253953
T059	T095	TRUE	TRUE	0	0	1	1	none	6.55866171828e-05
T065	T095	TRUE	TRUE	0	0	1	1	none	0.0001222526406503
T069	T095	TRUE	TRUE	0	0	1	1	none	6.27161675008e-05
T073	T095	FALSE	FALSE	0	0	1	1	none	0.0001212012888904
T075	T095	TRUE	TRUE	0	0	1	1	none	0.0001200563267977
T077	T095	FALSE	FALSE	0	0	1	1	none	0.0001208914719308
T087	T095	FALSE	FALSE	0	0	1	1	none	0.0001199395058836
S002	T099a	TRUE	TRUE	0	0	1	1	none	0.0001182639259939
S007	T099a	TRUE	TRUE	0	0	1	1	none	0.0001068371974648
S021	T099a	TRUE	TRUE	0	0	1	1	none	0.0001173972151186
S024	T099a	TRUE	TRUE	0	0	1	1	none	0.0001185022919138
S025	T099a	TRUE	TRUE	0	0	1	1	none	0.0001221217216849
S026	T099a	TRUE	TRUE	0	0	1	1	none	0.0001133366679528
S038	T099a	TRUE	TRUE	0	0	1	1	none	0.0001212650575812
S039	T099a	TRUE	TRUE	0	0	1	1	none	0.0001180554964717
S040	T099a	TRUE	TRUE	0	0	1	1	none	6.46248896847e-05
S042	T099a	TRUE	TRUE	0	0	1	1	none	0.0001173972151186
S071	T099a	TRUE	TRUE	0	0	1	1	none	4.26466154439e-05
S078	T099a	TRUE	TRUE	0	0	1	1	none	0.0001198286018759
S081	T099a	TRUE	TRUE	0	0	1	1	none	0.0001177860313313
S085	T099a	TRUE	TRUE	0	0	1	1	none	2.36216001319e-05
S087	T099a	TRUE	TRUE	0	0	1	1	none	4.5446355808e-06
S093	T099a	TRUE	TRUE	0	0	1	1	none	3.23060822798e-05
S097	T099a	TRUE	TRUE	0	0	1	1	none	0.0001202671060099
S102	T099a	TRUE	TRUE	0	0	1	1	none	6.77268794879e-05
S106	T099a	TRUE	TRUE	0	0	1	1	none	0.0001163837091389
S130	T099a	TRUE	TRUE	0	0	1	1	none	6.7774971958e-06
T009	T099a	FALSE	FALSE	0	0	1	1	none	0.0001214278348099
T010	T099a	FALSE	FALSE	0	0	1	1	none	0.0001206167510947
T013	T099a	FALSE	FALSE	0	0	1	1	none	0.0001294081522697
T014	T099a	TRUE	TRUE	0	0	1	1	none	0.0001173972151186
T020	T099a	TRUE	TRUE	0	0	1	1	none	0.0001235930000183
T021	T099a	FALSE	FALSE	0	0	1	1	none	0.0001208086119341
T028	T099a	TRUE	TRUE	0	0	1	1	none	0.0001184626479268
T035a	T099a	TRUE	TRUE	0	0	1	1	none	3.3639640769e-06
T035b	T099a	FALSE	FALSE	0	0	1	1	none	0.0001211562001108
T040	T099a	TRUE	TRUE	0	0	1	1	none	0.0001202428650049
T056	T099a	FALSE	FALSE	0	0	1	1	none	0.0001265173344734
T059	T099a	TRUE	TRUE	0	0	1	1	none	6.49295262609e-05
T065	T099a	TRUE	TRUE	0	0	1	1	none	0.0001215955497284
T069	T099a	TRUE	TRUE	0	0	1	1	none	6.20590765789e-05
T073	T099a	FALSE	FALSE	0	0	1	1	none	0.0001205441979685
T075	T099a	TRUE	TRUE	0	0	1	1	none	0.0001193992358758
T077	T099a	FALSE	FALSE	0	0	1	1	none	0.0001202343810089
T087	T099a	FALSE	FALSE	0	0	1	1	none	0.0001192824149617
T095	T099a	TRUE	TRUE	0	0	1	1	none	5.1171929157e-06
S002	T102	FALSE	FALSE	0	0	1	1	none	0.000125670599162
S007	T102	FALSE	FALSE	0	0	1	1	none	0.0001142438706329
S021	T102	FALSE	FALSE	0	0	1	1	none	0.0001248038882867
S024	T102	FALSE	FALSE	0	0	1	1	none	0.0001259089650819
S025	T102	FALSE	FALSE	0	0	1	1	none	0.000129528394853
S026	T102	FALSE	FALSE	0	0	1	1	none	0.0001207433411209
S038	T102	FALSE	FALSE	0	0	1	1	none	0.0001286717307493
S039	T102	FALSE	FALSE	0	0	1	1	none	0.0001254621696398
S040	T102	FALSE	FALSE	0	0	1	1	none	7.20315628528e-05
S042	T102	FALSE	FALSE	0	0	1	1	none	0.0001248038882867
S071	T102	FALSE	FALSE	0	0	1	1	none	5.0053288612e-05
S078	T102	FALSE	FALSE	0	0	1	1	none	0.000127235275044
S081	T102	FALSE	FALSE	0	0	1	1	none	0.0001251927044994
S085	T102	FALSE	FALSE	0	0	1	1	none	3.10282733e-05
S087	T102	FALSE	FALSE	0	0	1	1	none	1.07548366991e-05
S093	T102	FALSE	FALSE	0	0	1	1	none	3.97127554479e-05
S097	T102	FALSE	FALSE	0	0	1	1	none	0.000127673779178
S102	T102	FALSE	FALSE	0	0	1	1	none	7.5133552656e-05
S106	T102	FALSE	FALSE	0	0	1	1	none	0.000123790382307
S130	T102	FALSE	FALSE	0	0	1	1	none	9.6063585761e-06
T009	T102	FALSE	FALSE	0	0	1	1	none	0.000128834507978
T010	T102	FALSE	FALSE	0	0	1	1	none	0.0001280234242628
T013	T102	FALSE	FALSE	0	0	1	1	none	0.0001368148254378
T014	T102	FALSE	FALSE	0	0	1	1	none	0.0001248038882867
T020	T102	FALSE	FALSE	0	0	1	1	none	0.0001309996731864
T021	T102	FALSE	FALSE	0	0	1	1	none	0.0001282152851022
T028	T102	FALSE	FALSE	0	0	1	1	none	0.0001258693210949
T035a	T102	FALSE	FALSE	0	0	1	1	none	1.4034267189e-05
T035b	T102	FALSE	FALSE	0	0	1	1	none	0.0001285628732789
T040	T102	FALSE	FALSE	0	0	1	1	none	0.000127649538173
T056	T102	FALSE	FALSE	0	0	1	1	none	0.0001339240076415
T059	T102	FALSE	FALSE	0	0	1	1	none	7.2336199429e-05
T065	T102	FALSE	FALSE	0	0	1	1	none	0.0001290022228965
T069	T102	FALSE	FALSE	0	0	1	1	none	6.9465749747e-05
T073	T102	FALSE	FALSE	0	0	1	1	none	0.0001279508711366
T075	T102	FALSE	FALSE	0	0	1	1	none	0.0001268059090439
T077	T102	FALSE	FALSE	0	0	1	1	none	0.000127641054177
T087	T102	FALSE	FALSE	0	0	1	1	none	0.0001266890881298
T095	T102	TRUE	TRUE	1	0	1	1	anc	1.243100911e-06
T099a	T102	FALSE	FALSE	0	0	1	1	none	1.18667751619e-05
S002	T104	FALSE	FALSE	0	0	1	1	none	7.33456089914001e-05
S007	T104	FALSE	FALSE	0	0	1	1	none	3.38059865265e-05
S021	T104	FALSE	FALSE	0	0	1	1	none	7.24788981161001e-05
S024	T104	FALSE	FALSE	0	0	1	1	none	7.35839749113001e-05
S025	T104	FALSE	FALSE	0	0	1	1	none	7.72034046824001e-05
S026	T104	FALSE	FALSE	0	0	1	1	none	6.84183509503001e-05
S038	T104	FALSE	FALSE	0	0	1	1	none	6.14170351789e-05
S039	T104	FALSE	FALSE	0	0	1	1	none	7.31371794692001e-05
S040	T104	FALSE	FALSE	0	0	1	1	none	0.0001348569176622
S042	T104	FALSE	FALSE	0	0	1	1	none	7.24788981161001e-05
S071	T104	FALSE	FALSE	0	0	1	1	none	0.0001128786434214
S078	T104	FALSE	FALSE	0	0	1	1	none	7.49102848734001e-05
S081	T104	FALSE	FALSE	0	0	1	1	none	7.28677143288001e-05
S085	T104	FALSE	FALSE	0	0	1	1	none	0.0001098079952134
S087	T104	FALSE	FALSE	0	0	1	1	none	0.0001233474473823
S093	T104	FALSE	FALSE	0	0	1	1	none	0.0001025381102573
S097	T104	FALSE	FALSE	0	0	1	1	none	7.53487890074001e-05
S102	T104	FALSE	FALSE	0	0	1	1	none	0.0001379589074654
S106	T104	FALSE	FALSE	0	0	1	1	none	7.14653921364001e-05
S130	T104	FALSE	FALSE	0	0	1	1	none	0.0001255803089973
T009	T104	FALSE	FALSE	0	0	1	1	none	7.65095178074001e-05
T010	T104	FALSE	FALSE	0	0	1	1	none	7.56984340922001e-05
T013	T104	FALSE	FALSE	0	0	1	1	none	6.95601298674e-05
T014	T104	FALSE	FALSE	0	0	1	1	none	7.24788981161001e-05
T020	T104	FALSE	FALSE	0	0	1	1	none	6.3744977616e-05
T021	T104	FALSE	FALSE	0	0	1	1	none	7.58902949316001e-05
T028	T104	FALSE	FALSE	0	0	1	1	none	4.11624148985e-05
T035a	T104	FALSE	FALSE	0	0	1	1	none	0.0001254304058224
T035b	T104	FALSE	FALSE	0	0	1	1	none	7.62378831083001e-05
T040	T104	FALSE	FALSE	0	0	1	1	none	7.53245480024001e-05
T056	T104	FALSE	FALSE	0	0	1	1	none	8.15990174709001e-05
T059	T104	FALSE	FALSE	0	0	1	1	none	0.0001351615542384
T065	T104	FALSE	FALSE	0	0	1	1	none	6.17475273261e-05
T069	T104	FALSE	FALSE	0	0	1	1	none	0.0001322911045564
T073	T104	FALSE	FALSE	0	0	1	1	none	7.56258809660001e-05
T075	T104	FALSE	FALSE	0	0	1	1	none	7.32844468235e-05
T077	T104	FALSE	FALSE	0	0	1	1	none	7.53160640064001e-05
T087	T104	FALSE	FALSE	0	0	1	1	none	7.43640979592001e-05
T095	T104	FALSE	FALSE	0	0	1	1	none	0.0001239200047172
T099a	T104	FALSE	FALSE	0	0	1	1	none	0.0001232629137953
T102	T104	FALSE	FALSE	0	0	1	1	none	0.0001306695869634
S002	T105	FALSE	FALSE	0	0	1	1	none	7.40659193353e-05
S007	T105	FALSE	FALSE	0	0	1	1	none	4.77094854064e-05
S021	T105	FALSE	FALSE	0	0	1	1	none	7.319920846e-05
S024	T105	FALSE	FALSE	0	0	1	1	none	7.43042852552e-05
S025	T105	FALSE	FALSE	0	0	1	1	none	7.79237150263e-05
S026	T105	FALSE	FALSE	0	0	1	1	none	6.91386612942e-05
S038	T105	FALSE	FALSE	0	0	1	1	none	5.646598413e-06
S039	T105	FALSE	FALSE	0	0	1	1	none	7.38574898131e-05
S040	T105	FALSE	FALSE	0	0	1	1	none	0.0001355772280061
S042	T105	FALSE	FALSE	0	0	1	1	none	7.319920846e-05
S071	T105	FALSE	FALSE	0	0	1	1	none	0.0001135989537653
S078	T105	FALSE	FALSE	0	0	1	1	none	7.56305952173e-05
S081	T105	FALSE	FALSE	0	0	1	1	none	7.35880246727e-05
S085	T105	FALSE	FALSE	0	0	1	1	none	0.0001105283055573
S087	T105	FALSE	FALSE	0	0	1	1	none	0.0001240677577262
S093	T105	FALSE	FALSE	0	0	1	1	none	0.0001032584206012
S097	T105	FALSE	FALSE	0	0	1	1	none	7.60690993513e-05
S102	T105	FALSE	FALSE	0	0	1	1	none	0.0001386792178093
S106	T105	FALSE	FALSE	0	0	1	1	none	7.21857024803e-05
S130	T105	FALSE	FALSE	0	0	1	1	none	0.0001263006193412
T009	T105	FALSE	FALSE	0	0	1	1	none	7.72298281513e-05
T010	T105	FALSE	FALSE	0	0	1	1	none	7.64187444361e-05
T013	T105	FALSE	FALSE	0	0	1	1	none	1.13967490019e-05
T014	T105	FALSE	FALSE	0	0	1	1	none	7.319920846e-05
T020	T105	FALSE	FALSE	0	0	1	1	none	7.9745408501e-06
T021	T105	FALSE	FALSE	0	0	1	1	none	7.66106052755e-05
T028	T105	FALSE	FALSE	0	0	1	1	none	5.93349358684e-05
T035a	T105	FALSE	FALSE	0	0	1	1	none	0.0001261507161663
T035b	T105	FALSE	FALSE	0	0	1	1	none	7.69581934522e-05
T040	T105	FALSE	FALSE	0	0	1	1	none	7.60448583463e-05
T056	T105	FALSE	FALSE	0	0	1	1	none	8.23193278148e-05
T059	T105	FALSE	FALSE	0	0	1	1	none	0.0001358818645823
T065	T105	TRUE	TRUE	1	0	1	1	anc	1.191202361e-06
T069	T105	FALSE	FALSE	0	0	1	1	none	0.0001330114149003
T073	T105	FALSE	FALSE	0	0	1	1	none	7.63461913099e-05
T075	T105	FALSE	FALSE	0	0	1	1	none	7.40047571674e-05
T077	T105	FALSE	FALSE	0	0	1	1	none	7.60363743503e-05
T087	T105	FALSE	FALSE	0	0	1	1	none	7.50844083031e-05
T095	T105	FALSE	FALSE	0	0	1	1	none	0.0001246403150611
T099a	T105	FALSE	FALSE	0	0	1	1	none	0.0001239832241392
T102	T105	FALSE	FALSE	0	0	1	1	none	0.0001313898973073
T104	T105	FALSE	FALSE	0	0	1	1	none	6.41352017369e-05
S002	T107	FALSE	FALSE	0	0	1	1	none	0.0001238045023072
S007	T107	FALSE	FALSE	0	0	1	1	none	0.0001123777737781
S021	T107	FALSE	FALSE	0	0	1	1	none	0.0001229377914319
S024	T107	FALSE	FALSE	0	0	1	1	none	0.0001240428682271
S025	T107	FALSE	FALSE	0	0	1	1	none	0.0001276622979982
S026	T107	FALSE	FALSE	0	0	1	1	none	0.0001188772442661
S038	T107	FALSE	FALSE	0	0	1	1	none	0.0001268056338945
S039	T107	FALSE	FALSE	0	0	1	1	none	0.000123596072785
S040	T107	FALSE	FALSE	0	0	1	1	none	7.0165465998e-05
S042	T107	FALSE	FALSE	0	0	1	1	none	0.0001229377914319
S071	T107	FALSE	FALSE	0	0	1	1	none	4.81871917572e-05
S078	T107	FALSE	FALSE	0	0	1	1	none	0.0001253691781892
S081	T107	FALSE	FALSE	0	0	1	1	none	0.0001233266076446
S085	T107	FALSE	FALSE	0	0	1	1	none	2.91621764452e-05
S087	T107	FALSE	FALSE	0	0	1	1	none	8.8887398443e-06
S093	T107	FALSE	FALSE	0	0	1	1	none	3.78466585931e-05
S097	T107	FALSE	FALSE	0	0	1	1	none	0.0001258076823232
S102	T107	FALSE	FALSE	0	0	1	1	none	7.32674558012e-05
S106	T107	FALSE	FALSE	0	0	1	1	none	0.0001219242854522
S130	T107	FALSE	FALSE	0	0	1	1	none	7.7402617213e-06
T009	T107	FALSE	FALSE	0	0	1	1	none	0.0001269684111232
T010	T107	FALSE	FALSE	0	0	1	1	none	0.000126157327408
T013	T107	FALSE	FALSE	0	0	1	1	none	0.000134948728583
T014	T107	FALSE	FALSE	0	0	1	1	none	0.0001229377914319
T020	T107	FALSE	FALSE	0	0	1	1	none	0.0001291335763316
T021	T107	FALSE	FALSE	0	0	1	1	none	0.0001263491882474
T028	T107	FALSE	FALSE	0	0	1	1	none	0.0001240032242401
T035a	T107	FALSE	FALSE	0	0	1	1	none	1.21681703342e-05
T035b	T107	FALSE	FALSE	0	0	1	1	none	0.0001266967764241
T040	T107	FALSE	FALSE	0	0	1	1	none	0.0001257834413182
T056	T107	FALSE	FALSE	0	0	1	1	none	0.0001320579107867
T059	T107	FALSE	FALSE	0	0	1	1	none	7.04701025742e-05
T065	T107	FALSE	FALSE	0	0	1	1	none	0.0001271361260417
T069	T107	FALSE	FALSE	0	0	1	1	none	6.75996528922e-05
T073	T107	FALSE	FALSE	0	0	1	1	none	0.0001260847742818
T075	T107	FALSE	FALSE	0	0	1	1	none	0.0001249398121891
T077	T107	FALSE	FALSE	0	0	1	1	none	0.0001257749573222
T087	T107	FALSE	FALSE	0	0	1	1	none	0.000124822991275
T095	T107	TRUE	TRUE	1	0	1	1	anc	5.982360249e-07
T099a	T107	FALSE	FALSE	0	0	1	1	none	1.00006783071e-05
T102	T107	FALSE	FALSE	0	0	1	1	none	4.2590409544e-06
T104	T107	FALSE	FALSE	0	0	1	1	none	0.0001288034901086
T105	T107	FALSE	FALSE	0	0	1	1	none	0.0001295238004525
S002	T126	TRUE	TRUE	0	0	1	1	none	0.0001423801310473
S007	T126	TRUE	TRUE	0	0	1	1	none	0.0001309534025182
S021	T126	TRUE	TRUE	0	0	1	1	none	0.000141513420172
S024	T126	TRUE	TRUE	0	0	1	1	none	0.0001426184969672
S025	T126	TRUE	TRUE	0	0	1	1	none	0.0001462379267383
S026	T126	TRUE	TRUE	0	0	1	1	none	0.0001374528730062
S038	T126	TRUE	TRUE	0	0	1	1	none	0.0001453812626346
S039	T126	TRUE	TRUE	0	0	1	1	none	0.0001421717015251
S040	T126	TRUE	TRUE	0	0	1	1	none	6.74589042661e-05
S042	T126	TRUE	TRUE	0	0	1	1	none	0.000141513420172
S071	T126	TRUE	TRUE	0	0	1	1	none	3.68784540553e-05
S078	T126	TRUE	TRUE	0	0	1	1	none	0.0001439448069293
S081	T126	TRUE	TRUE	0	0	1	1	none	0.0001419022363847
S085	T126	TRUE	TRUE	0	0	1	1	none	6.36921722893e-05
S087	T126	TRUE	TRUE	0	0	1	1	none	7.72316244582e-05
S093	T126	TRUE	TRUE	0	0	1	1	none	4.60374806412e-05
S097	T126	TRUE	TRUE	0	0	1	1	none	0.0001443833110633
S102	T126	TRUE	TRUE	0	0	1	1	none	7.05608940693e-05
S106	T126	TRUE	TRUE	0	0	1	1	none	0.0001404999141923
S130	T126	TRUE	TRUE	0	0	1	1	none	7.94644860732e-05
T009	T126	FALSE	FALSE	0	0	1	1	none	0.0001455440398633
T010	T126	FALSE	FALSE	0	0	1	1	none	0.0001447329561481
T013	T126	FALSE	FALSE	0	0	1	1	none	0.0001535243573231
T014	T126	TRUE	TRUE	0	0	1	1	none	0.000141513420172
T020	T126	TRUE	TRUE	0	0	1	1	none	0.0001477092050717
T021	T126	FALSE	FALSE	0	0	1	1	none	0.0001449248169875
T028	T126	TRUE	TRUE	0	0	1	1	none	0.0001425788529802
T035a	T126	TRUE	TRUE	0	0	1	1	none	7.93145828983e-05
T035b	T126	FALSE	FALSE	0	0	1	1	none	0.0001452724051642
T040	T126	TRUE	TRUE	0	0	1	1	none	0.0001443590700583
T056	T126	FALSE	FALSE	0	0	1	1	none	0.0001506335395268
T059	T126	TRUE	TRUE	0	0	1	1	none	6.77635408423e-05
T065	T126	TRUE	TRUE	0	0	1	1	none	0.0001457117547818
T069	T126	TRUE	TRUE	0	0	1	1	none	4.83128570323e-05
T073	T126	FALSE	FALSE	0	0	1	1	none	0.0001446604030219
T075	T126	TRUE	TRUE	0	0	1	1	none	0.0001435154409292
T077	T126	FALSE	FALSE	0	0	1	1	none	0.0001443505860623
T087	T126	FALSE	FALSE	0	0	1	1	none	0.0001433986200151
T095	T126	TRUE	TRUE	0	0	1	1	none	7.78041817931e-05
T099a	T126	TRUE	TRUE	0	0	1	1	none	7.71470908712e-05
T102	T126	FALSE	FALSE	0	0	1	1	none	8.45537640393001e-05
T104	T126	FALSE	FALSE	0	0	1	1	none	0.0001473791188487
T105	T126	FALSE	FALSE	0	0	1	1	none	0.0001480994291926
T107	T126	FALSE	FALSE	0	0	1	1	none	8.26876671845e-05
S002	T156	FALSE	FALSE	0	0	1	1	none	7.72344720722001e-05
S007	T156	FALSE	FALSE	0	0	1	1	none	5.08780381433e-05
S021	T156	FALSE	FALSE	0	0	1	1	none	7.63677611969001e-05
S024	T156	FALSE	FALSE	0	0	1	1	none	7.74728379921001e-05
S025	T156	FALSE	FALSE	0	0	1	1	none	8.10922677632001e-05
S026	T156	FALSE	FALSE	0	0	1	1	none	7.23072140311001e-05
S038	T156	FALSE	FALSE	0	0	1	1	none	1.00116231997e-05
S039	T156	FALSE	FALSE	0	0	1	1	none	7.70260425500001e-05
S040	T156	FALSE	FALSE	0	0	1	1	none	0.000138745780743
S042	T156	FALSE	FALSE	0	0	1	1	none	7.63677611969001e-05
S071	T156	FALSE	FALSE	0	0	1	1	none	0.0001167675065022
S078	T156	FALSE	FALSE	0	0	1	1	none	7.87991479542001e-05
S081	T156	FALSE	FALSE	0	0	1	1	none	7.67565774096001e-05
S085	T156	FALSE	FALSE	0	0	1	1	none	0.0001136968582942
S087	T156	FALSE	FALSE	0	0	1	1	none	0.0001272363104631
S093	T156	FALSE	FALSE	0	0	1	1	none	0.0001064269733381
S097	T156	FALSE	FALSE	0	0	1	1	none	7.92376520882001e-05
S102	T156	FALSE	FALSE	0	0	1	1	none	0.0001418477705462
S106	T156	FALSE	FALSE	0	0	1	1	none	7.53542552172001e-05
S130	T156	FALSE	FALSE	0	0	1	1	none	0.0001294691720781
T009	T156	FALSE	FALSE	0	0	1	1	none	8.03983808882001e-05
T010	T156	FALSE	FALSE	0	0	1	1	none	7.95872971730001e-05
T013	T156	FALSE	FALSE	0	0	1	1	none	1.81547178882e-05
T014	T156	FALSE	FALSE	0	0	1	1	none	7.63677611969001e-05
T020	T156	FALSE	FALSE	0	0	1	1	none	1.23395656368e-05
T021	T156	FALSE	FALSE	0	0	1	1	none	7.97791580124001e-05
T028	T156	FALSE	FALSE	0	0	1	1	none	6.25034886053e-05
T035a	T156	FALSE	FALSE	0	0	1	1	none	0.0001293192689032
T035b	T156	FALSE	FALSE	0	0	1	1	none	8.01267461891001e-05
T040	T156	FALSE	FALSE	0	0	1	1	none	7.92134110832001e-05
T056	T156	FALSE	FALSE	0	0	1	1	none	8.54878805517001e-05
T059	T156	FALSE	FALSE	0	0	1	1	none	0.0001390504173192
T065	T156	FALSE	FALSE	0	0	1	1	none	1.03421153469e-05
T069	T156	FALSE	FALSE	0	0	1	1	none	0.0001361799676372
T073	T156	FALSE	FALSE	0	0	1	1	none	7.95147440468001e-05
T075	T156	FALSE	FALSE	0	0	1	1	none	7.71733099043e-05
T077	T156	FALSE	FALSE	0	0	1	1	none	7.92049270872001e-05
T087	T156	FALSE	FALSE	0	0	1	1	none	7.82529610400001e-05
T095	T156	FALSE	FALSE	0	0	1	1	none	0.000127808867798
T099a	T156	FALSE	FALSE	0	0	1	1	none	0.0001271517768761
T102	T156	FALSE	FALSE	0	0	1	1	none	0.0001345584500442
T104	T156	FALSE	FALSE	0	0	1	1	none	6.73037544738e-05
T105	T156	FALSE	FALSE	0	0	1	1	none	1.27297897577e-05
T107	T156	FALSE	FALSE	0	0	1	1	none	0.0001326923531894
T126	T156	FALSE	FALSE	0	0	1	1	none	0.0001512679819295
S002	T159a	TRUE	TRUE	0	0	1	1	none	1.9340538065e-05
S007	T159a	TRUE	TRUE	0	0	1	1	none	5.52423892959e-05
S021	T159a	TRUE	TRUE	0	0	1	1	none	1.84738271897e-05
S024	T159a	TRUE	TRUE	0	0	1	1	none	1.95789039849e-05
S025	T159a	TRUE	TRUE	0	0	1	1	none	1.987729132e-05
S026	T159a	TRUE	TRUE	0	0	1	1	none	7.3761211579e-06
S038	T159a	TRUE	TRUE	0	0	1	1	none	6.96702494123e-05
S039	T159a	TRUE	TRUE	0	0	1	1	none	1.91321085428e-05
S040	T159a	TRUE	TRUE	0	0	1	1	none	0.0001281804264958
S042	T159a	TRUE	TRUE	0	0	1	1	none	1.84738271897e-05
S071	T159a	TRUE	TRUE	0	0	1	1	none	0.000106202152255
S078	T159a	TRUE	TRUE	0	0	1	1	none	2.0905213947e-05
S081	T159a	TRUE	TRUE	0	0	1	1	none	1.88626434024e-05
S085	T159a	TRUE	TRUE	0	0	1	1	none	0.000103131504047
S087	T159a	TRUE	TRUE	0	0	1	1	none	0.0001166709562159
S093	T159a	TRUE	TRUE	0	0	1	1	none	9.58616190909e-05
S097	T159a	TRUE	TRUE	0	0	1	1	none	1.8022675645e-05
S102	T159a	TRUE	TRUE	0	0	1	1	none	0.000131282416299
S106	T159a	TRUE	TRUE	0	0	1	1	none	1.746032121e-05
S130	T159a	TRUE	TRUE	0	0	1	1	none	0.0001189038178309
T009	T159a	TRUE	TRUE	0	1	1	1	desc	1.4818728663e-06
T010	T159a	TRUE	TRUE	0	1	1	1	desc	1.269025176e-06
T013	T159a	FALSE	FALSE	0	0	1	1	none	7.78133441008001e-05
T014	T159a	TRUE	TRUE	0	0	1	1	none	1.84738271897e-05
T020	T159a	TRUE	TRUE	0	0	1	1	none	7.19981918494e-05
T021	T159a	TRUE	TRUE	0	1	1	1	desc	2.0591220403e-06
T028	T159a	TRUE	TRUE	0	0	1	1	none	6.68678397579e-05
T035a	T159a	TRUE	TRUE	0	0	1	1	none	0.000118753914656
T035b	T159a	TRUE	TRUE	0	1	1	1	desc	1.2102381672e-06
T040	T159a	TRUE	TRUE	0	0	1	1	none	2.1319477076e-05
T056	T159a	FALSE	FALSE	0	1	1	1	desc	6.5713725298e-06
T059	T159a	TRUE	TRUE	0	0	1	1	none	0.000128485063072
T065	T159a	TRUE	TRUE	0	0	1	1	none	7.00007415595e-05
T069	T159a	TRUE	TRUE	0	0	1	1	none	0.00012561461339
T073	T159a	TRUE	TRUE	0	1	1	1	desc	1.7947080747e-06
T075	T159a	TRUE	TRUE	0	0	1	1	none	6.78044277069e-05
T077	T159a	TRUE	TRUE	0	1	1	1	desc	1.4848911151e-06
T087	T159a	TRUE	TRUE	0	1	1	1	desc	2.0977563079e-06
T095	T159a	TRUE	TRUE	0	0	1	1	none	0.0001172435135508
T099a	T159a	TRUE	TRUE	0	0	1	1	none	0.0001165864226289
T102	T159a	FALSE	FALSE	0	0	1	1	none	0.000123993095797
T104	T159a	FALSE	FALSE	0	0	1	1	none	7.16681056264001e-05
T105	T159a	FALSE	FALSE	0	0	1	1	none	7.23884159703e-05
T107	T159a	FALSE	FALSE	0	0	1	1	none	0.0001221269989422
T126	T159a	TRUE	TRUE	0	0	1	1	none	0.0001407026276823
T156	T159a	FALSE	FALSE	0	0	1	1	none	7.55569687072001e-05
S002	T182	FALSE	FALSE	0	0	1	1	none	7.64271117332001e-05
S007	T182	FALSE	FALSE	0	0	1	1	none	5.00706778043e-05
S021	T182	FALSE	FALSE	0	0	1	1	none	7.55604008579001e-05
S024	T182	FALSE	FALSE	0	0	1	1	none	7.66654776531001e-05
S025	T182	FALSE	FALSE	0	0	1	1	none	8.02849074242e-05
S026	T182	FALSE	FALSE	0	0	1	1	none	7.14998536921001e-05
S038	T182	FALSE	FALSE	0	0	1	1	none	9.2042628607e-06
S039	T182	FALSE	FALSE	0	0	1	1	none	7.62186822110001e-05
S040	T182	FALSE	FALSE	0	0	1	1	none	0.000137938420404
S042	T182	FALSE	FALSE	0	0	1	1	none	7.55604008579001e-05
S071	T182	FALSE	FALSE	0	0	1	1	none	0.0001159601461632
S078	T182	FALSE	FALSE	0	0	1	1	none	7.79917876152001e-05
S081	T182	FALSE	FALSE	0	0	1	1	none	7.59492170706001e-05
S085	T182	FALSE	FALSE	0	0	1	1	none	0.0001128894979552
S087	T182	FALSE	FALSE	0	0	1	1	none	0.0001264289501241
S093	T182	FALSE	FALSE	0	0	1	1	none	0.0001056196129991
S097	T182	FALSE	FALSE	0	0	1	1	none	7.84302917492001e-05
S102	T182	FALSE	FALSE	0	0	1	1	none	0.0001410404102072
S106	T182	FALSE	FALSE	0	0	1	1	none	7.45468948782001e-05
S130	T182	FALSE	FALSE	0	0	1	1	none	0.0001286618117391
T009	T182	FALSE	FALSE	0	0	1	1	none	7.95910205492001e-05
T010	T182	FALSE	FALSE	0	0	1	1	none	7.87799368340001e-05
T013	T182	FALSE	FALSE	0	0	1	1	none	1.73473575492e-05
T014	T182	FALSE	FALSE	0	0	1	1	none	7.55604008579001e-05
T020	T182	FALSE	FALSE	0	0	1	1	none	1.15322052978e-05
T021	T182	FALSE	FALSE	0	0	1	1	none	7.89717976734001e-05
T028	T182	FALSE	FALSE	0	0	1	1	none	6.16961282663e-05
T035a	T182	FALSE	FALSE	0	0	1	1	none	0.0001285119085642
T035b	T182	FALSE	FALSE	0	0	1	1	none	7.93193858501001e-05
T040	T182	FALSE	FALSE	0	0	1	1	none	7.84060507442001e-05
T056	T182	FALSE	FALSE	0	0	1	1	none	8.46805202127001e-05
T059	T182	FALSE	FALSE	0	0	1	1	none	0.0001382430569802
T065	T182	FALSE	FALSE	0	0	1	1	none	9.5347550079e-06
T069	T182	FALSE	FALSE	0	0	1	1	none	0.0001353726072982
T073	T182	FALSE	FALSE	0	0	1	1	none	7.87073837078001e-05
T075	T182	FALSE	FALSE	0	0	1	1	none	7.63659495653e-05
T077	T182	FALSE	FALSE	0	0	1	1	none	7.83975667482001e-05
T087	T182	FALSE	FALSE	0	0	1	1	none	7.74456007010001e-05
T095	T182	FALSE	FALSE	0	0	1	1	none	0.000127001507459
T099a	T182	FALSE	FALSE	0	0	1	1	none	0.0001263444165371
T102	T182	FALSE	FALSE	0	0	1	1	none	0.0001337510897052
T104	T182	FALSE	FALSE	0	0	1	1	none	6.64963941348e-05
T105	T182	FALSE	FALSE	0	0	1	1	none	1.19224294187e-05
T107	T182	FALSE	FALSE	0	0	1	1	none	0.0001318849928504
T126	T182	FALSE	FALSE	0	0	1	1	none	0.0001504606215905
T156	T182	FALSE	FALSE	0	0	1	1	none	1.32353293976e-05
T159a	T182	FALSE	FALSE	0	0	1	1	none	7.47496083682001e-05
S002	T183	TRUE	TRUE	0	0	1	1	none	7.51699389175e-05
S007	T183	TRUE	TRUE	0	0	1	1	none	4.88135049886e-05
S021	T183	TRUE	TRUE	0	0	1	1	none	7.43032280422e-05
S024	T183	TRUE	TRUE	0	0	1	1	none	7.54083048374e-05
S025	T183	TRUE	TRUE	0	0	1	1	none	7.90277346085e-05
S026	T183	TRUE	TRUE	0	0	1	1	none	7.02426808764e-05
S038	T183	TRUE	TRUE	0	0	1	1	none	6.7506179952e-06
S039	T183	TRUE	TRUE	0	0	1	1	none	7.49615093953e-05
S040	T183	TRUE	TRUE	0	0	1	1	none	0.0001366812475883
S042	T183	TRUE	TRUE	0	0	1	1	none	7.43032280422e-05
S071	T183	TRUE	TRUE	0	0	1	1	none	0.0001147029733475
S078	T183	TRUE	TRUE	0	0	1	1	none	7.67346147995e-05
S081	T183	TRUE	TRUE	0	0	1	1	none	7.46920442549e-05
S085	T183	TRUE	TRUE	0	0	1	1	none	0.0001116323251395
S087	T183	TRUE	TRUE	0	0	1	1	none	0.0001251717773084
S093	T183	TRUE	TRUE	0	0	1	1	none	0.0001043624401834
S097	T183	TRUE	TRUE	0	0	1	1	none	7.71731189335e-05
S102	T183	TRUE	TRUE	0	0	1	1	none	0.0001397832373915
S106	T183	TRUE	TRUE	0	0	1	1	none	7.32897220625e-05
S130	T183	TRUE	TRUE	0	0	1	1	none	0.0001274046389234
T009	T183	FALSE	FALSE	0	0	1	1	none	7.83338477335e-05
T010	T183	FALSE	FALSE	0	0	1	1	none	7.75227640183e-05
T013	T183	FALSE	FALSE	0	0	1	1	none	7.2049609019e-06
T014	T183	TRUE	TRUE	0	0	1	1	none	7.43032280422e-05
T020	T183	TRUE	TRUE	0	0	1	1	none	9.0785604323e-06
T021	T183	FALSE	FALSE	0	0	1	1	none	7.77146248577e-05
T028	T183	TRUE	TRUE	0	0	1	1	none	6.04389554506e-05
T035a	T183	TRUE	TRUE	0	0	1	1	none	0.0001272547357485
T035b	T183	FALSE	FALSE	0	0	1	1	none	7.80622130344e-05
T040	T183	TRUE	TRUE	0	0	1	1	none	7.71488779285e-05
T056	T183	FALSE	FALSE	0	0	1	1	none	8.3423347397e-05
T059	T183	TRUE	TRUE	0	0	1	1	none	0.0001369858841645
T065	T183	TRUE	TRUE	0	0	1	1	none	4.6881660428e-06
T069	T183	TRUE	TRUE	0	0	1	1	none	0.0001341154344825
T073	T183	FALSE	FALSE	0	0	1	1	none	7.74502108921e-05
T075	T183	TRUE	TRUE	0	0	1	1	none	7.51087767496e-05
T077	T183	FALSE	FALSE	0	0	1	1	none	7.71403939325e-05
T087	T183	FALSE	FALSE	0	0	1	1	none	7.61884278853e-05
T095	T183	TRUE	TRUE	0	0	1	1	none	0.0001257443346433
T099a	T183	TRUE	TRUE	0	0	1	1	none	0.0001250872437214
T102	T183	FALSE	FALSE	0	0	1	1	none	0.0001324939168895
T104	T183	FALSE	FALSE	0	0	1	1	none	6.52392213191e-05
T105	T183	FALSE	FALSE	0	0	1	1	none	7.0758404536e-06
T107	T183	FALSE	FALSE	0	0	1	1	none	0.0001306278200347
T126	T183	TRUE	TRUE	0	0	1	1	none	0.0001492034487748
T156	T183	FALSE	FALSE	0	0	1	1	none	1.38338093399e-05
T159a	T183	TRUE	TRUE	0	0	1	1	none	7.34924355525e-05
T182	T183	FALSE	FALSE	0	0	1	1	none	1.30264490009e-05
S002	T188	TRUE	TRUE	0	0	1	1	none	6.81791854129e-05
S007	T188	TRUE	TRUE	0	0	1	1	none	2.8639562948e-05
S021	T188	TRUE	TRUE	0	0	1	1	none	6.73124745376e-05
S024	T188	TRUE	TRUE	0	0	1	1	none	6.84175513328e-05
S025	T188	TRUE	TRUE	0	0	1	1	none	7.20369811039e-05
S026	T188	TRUE	TRUE	0	0	1	1	none	6.32519273718e-05
S038	T188	TRUE	TRUE	0	0	1	1	none	5.62506116004e-05
S039	T188	TRUE	TRUE	0	0	1	1	none	6.79707558907e-05
S040	T188	TRUE	TRUE	0	0	1	1	none	0.0001296904940837
S042	T188	TRUE	TRUE	0	0	1	1	none	6.73124745376e-05
S071	T188	TRUE	TRUE	0	0	1	1	none	0.0001077122198429
S078	T188	TRUE	TRUE	0	0	1	1	none	6.97438612949e-05
S081	T188	TRUE	TRUE	0	0	1	1	none	6.77012907503e-05
S085	T188	TRUE	TRUE	0	0	1	1	none	0.0001046415716349
S087	T188	TRUE	TRUE	0	0	1	1	none	0.0001181810238038
S093	T188	TRUE	TRUE	0	0	1	1	none	9.73716866788e-05
S097	T188	TRUE	TRUE	0	0	1	1	none	7.01823654289e-05
S102	T188	TRUE	TRUE	0	0	1	1	none	0.0001327924838869
S106	T188	TRUE	TRUE	0	0	1	1	none	6.62989685579e-05
S130	T188	TRUE	TRUE	0	0	1	1	none	0.0001204138854188
T009	T188	FALSE	FALSE	0	0	1	1	none	7.13430942289e-05
T010	T188	FALSE	FALSE	0	0	1	1	none	7.05320105137e-05
T013	T188	FALSE	FALSE	0	0	1	1	none	6.43937062889e-05
T014	T188	TRUE	TRUE	0	0	1	1	none	6.73124745376e-05
T020	T188	TRUE	TRUE	0	0	1	1	none	5.85785540375e-05
T021	T188	FALSE	FALSE	0	0	1	1	none	7.07238713531e-05
T028	T188	TRUE	TRUE	0	0	1	1	none	2.756298617e-05
T035a	T188	TRUE	TRUE	0	0	1	1	none	0.0001202639822439
T035b	T188	FALSE	FALSE	0	0	1	1	none	7.10714595298e-05
T040	T188	TRUE	TRUE	0	0	1	1	none	7.01581244239e-05
T056	T188	FALSE	FALSE	0	0	1	1	none	7.64325938924e-05
T059	T188	TRUE	TRUE	0	0	1	1	none	0.0001299951306599
T065	T188	TRUE	TRUE	0	0	1	1	none	5.65811037476e-05
T069	T188	TRUE	TRUE	0	0	1	1	none	0.0001271246809779
T073	T188	FALSE	FALSE	0	0	1	1	none	7.04594573875e-05
T075	T188	TRUE	TRUE	0	0	1	1	none	6.8118023245e-05
T077	T188	FALSE	FALSE	0	0	1	1	none	7.01496404279e-05
T087	T188	FALSE	FALSE	0	0	1	1	none	6.91976743807e-05
T095	T188	TRUE	TRUE	0	0	1	1	none	0.0001187535811387
T099a	T188	TRUE	TRUE	0	0	1	1	none	0.0001180964902168
T102	T188	FALSE	FALSE	0	0	1	1	none	0.0001255031633849
T104	T188	FALSE	FALSE	0	0	1	1	none	4.07962571885e-05
T105	T188	FALSE	FALSE	0	0	1	1	none	5.89687781584e-05
T107	T188	FALSE	FALSE	0	0	1	1	none	0.0001236370665301
T126	T188	TRUE	TRUE	0	0	1	1	none	0.0001422126952702
T156	T188	FALSE	FALSE	0	0	1	1	none	6.21373308953e-05
T159a	T188	TRUE	TRUE	0	0	1	1	none	6.65016820479e-05
T182	T188	FALSE	FALSE	0	0	1	1	none	6.13299705563e-05
T183	T188	TRUE	TRUE	0	0	1	1	none	6.00727977406e-05
S002	T192	FALSE	FALSE	0	0	1	1	none	0.0001495380474296
S007	T192	FALSE	FALSE	0	0	1	1	none	0.0001381113189005
S021	T192	FALSE	FALSE	0	0	1	1	none	0.0001486713365543
S024	T192	FALSE	FALSE	0	0	1	1	none	0.0001497764133495
S025	T192	FALSE	FALSE	0	0	1	1	none	0.0001533958431206
S026	T192	FALSE	FALSE	0	0	1	1	none	0.0001446107893885
S038	T192	FALSE	FALSE	0	0	1	1	none	0.0001525391790169
S039	T192	FALSE	FALSE	0	0	1	1	none	0.0001493296179074
S040	T192	FALSE	FALSE	0	0	1	1	none	7.46168206484e-05
S042	T192	FALSE	FALSE	0	0	1	1	none	0.0001486713365543
S071	T192	FALSE	FALSE	0	0	1	1	none	4.40363704376e-05
S078	T192	FALSE	FALSE	0	0	1	1	none	0.0001511027233116
S081	T192	FALSE	FALSE	0	0	1	1	none	0.000149060152767
S085	T192	FALSE	FALSE	0	0	1	1	none	7.08500886716e-05
S087	T192	FALSE	FALSE	0	0	1	1	none	8.43895408405e-05
S093	T192	FALSE	FALSE	0	0	1	1	none	5.31953970235e-05
S097	T192	FALSE	FALSE	0	0	1	1	none	0.0001515412274456
S102	T192	FALSE	FALSE	0	0	1	1	none	7.77188104516e-05
S106	T192	FALSE	FALSE	0	0	1	1	none	0.0001476578305746
S130	T192	FALSE	FALSE	0	0	1	1	none	8.66224024555e-05
T009	T192	FALSE	FALSE	0	0	1	1	none	0.0001527019562456
T010	T192	FALSE	FALSE	0	0	1	1	none	0.0001518908725304
T013	T192	FALSE	FALSE	0	0	1	1	none	0.0001606822737054
T014	T192	FALSE	FALSE	0	0	1	1	none	0.0001486713365543
T020	T192	FALSE	FALSE	0	0	1	1	none	0.000154867121454
T021	T192	FALSE	FALSE	0	0	1	1	none	0.0001520827333698
T028	T192	FALSE	FALSE	0	0	1	1	none	0.0001497367693625
T035a	T192	FALSE	FALSE	0	0	1	1	none	8.64724992806e-05
T035b	T192	FALSE	FALSE	0	0	1	1	none	0.0001524303215465
T040	T192	FALSE	FALSE	0	0	1	1	none	0.0001515169864406
T056	T192	FALSE	FALSE	0	0	1	1	none	0.0001577914559091
T059	T192	FALSE	FALSE	0	0	1	1	none	7.49214572246e-05
T065	T192	FALSE	FALSE	0	0	1	1	none	0.0001528696711641
T069	T192	FALSE	FALSE	0	0	1	1	none	5.54707734146e-05
T073	T192	FALSE	FALSE	0	0	1	1	none	0.0001518183194042
T075	T192	FALSE	FALSE	0	0	1	1	none	0.0001506733573115
T077	T192	FALSE	FALSE	0	0	1	1	none	0.0001515085024446
T087	T192	FALSE	FALSE	0	0	1	1	none	0.0001505565363974
T095	T192	FALSE	FALSE	0	0	1	1	none	8.49620981754e-05
T099a	T192	FALSE	FALSE	0	0	1	1	none	8.43050072535e-05
T102	T192	FALSE	FALSE	0	0	1	1	none	9.17116804216e-05
T104	T192	FALSE	FALSE	0	0	1	1	none	0.000154537035231
T105	T192	FALSE	FALSE	0	0	1	1	none	0.0001552573455749
T107	T192	FALSE	FALSE	0	0	1	1	none	8.98455835668e-05
T126	T192	TRUE	TRUE	1	0	1	1	anc	6.382718932e-07
T156	T192	FALSE	FALSE	0	0	1	1	none	0.0001584258983118
T159a	T192	FALSE	FALSE	0	0	1	1	none	0.0001478605440646
T182	T192	FALSE	FALSE	0	0	1	1	none	0.0001576185379728
T183	T192	FALSE	FALSE	0	0	1	1	none	0.0001563613651571
T188	T192	FALSE	FALSE	0	0	1	1	none	0.0001493706116525
S002	T223	FALSE	FALSE	0	0	1	1	none	7.70253477581001e-05
S007	T223	FALSE	FALSE	0	0	1	1	none	5.06689138292e-05
S021	T223	FALSE	FALSE	0	0	1	1	none	7.61586368828001e-05
S024	T223	FALSE	FALSE	0	0	1	1	none	7.72637136780001e-05
S025	T223	FALSE	FALSE	0	0	1	1	none	8.08831434491001e-05
S026	T223	FALSE	FALSE	0	0	1	1	none	7.20980897170001e-05
S038	T223	FALSE	FALSE	0	0	1	1	none	9.8024988856e-06
S039	T223	FALSE	FALSE	0	0	1	1	none	7.68169182359001e-05
S040	T223	FALSE	FALSE	0	0	1	1	none	0.0001385366564289
S042	T223	FALSE	FALSE	0	0	1	1	none	7.61586368828001e-05
S071	T223	FALSE	FALSE	0	0	1	1	none	0.0001165583821881
S078	T223	FALSE	FALSE	0	0	1	1	none	7.85900236401001e-05
S081	T223	FALSE	FALSE	0	0	1	1	none	7.65474530955001e-05
S085	T223	FALSE	FALSE	0	0	1	1	none	0.0001134877339801
S087	T223	FALSE	FALSE	0	0	1	1	none	0.000127027186149
S093	T223	FALSE	FALSE	0	0	1	1	none	0.000106217849024
S097	T223	FALSE	FALSE	0	0	1	1	none	7.90285277741001e-05
S102	T223	FALSE	FALSE	0	0	1	1	none	0.0001416386462321
S106	T223	FALSE	FALSE	0	0	1	1	none	7.51451309031001e-05
S130	T223	FALSE	FALSE	0	0	1	1	none	0.000129260047764
T009	T223	FALSE	FALSE	0	0	1	1	none	8.01892565741001e-05
T010	T223	FALSE	FALSE	0	0	1	1	none	7.93781728589001e-05
T013	T223	FALSE	FALSE	0	0	1	1	none	1.79455935741e-05
T014	T223	FALSE	FALSE	0	0	1	1	none	7.61586368828001e-05
T020	T223	FALSE	FALSE	0	0	1	1	none	1.21304413227e-05
T021	T223	FALSE	FALSE	0	0	1	1	none	7.95700336983001e-05
T028	T223	FALSE	FALSE	0	0	1	1	none	6.22943642912e-05
T035a	T223	FALSE	FALSE	0	0	1	1	none	0.0001291101445891
T035b	T223	FALSE	FALSE	0	0	1	1	none	7.99176218750001e-05
T040	T223	FALSE	FALSE	0	0	1	1	none	7.90042867691001e-05
T056	T223	FALSE	FALSE	0	0	1	1	none	8.52787562376001e-05
T059	T223	FALSE	FALSE	0	0	1	1	none	0.0001388412930051
T065	T223	FALSE	FALSE	0	0	1	1	none	1.01329910328e-05
T069	T223	FALSE	FALSE	0	0	1	1	none	0.0001359708433231
T073	T223	FALSE	FALSE	0	0	1	1	none	7.93056197327001e-05
T075	T223	FALSE	FALSE	0	0	1	1	none	7.69641855902e-05
T077	T223	FALSE	FALSE	0	0	1	1	none	7.89958027731001e-05
T087	T223	FALSE	FALSE	0	0	1	1	none	7.80438367259001e-05
T095	T223	FALSE	FALSE	0	0	1	1	none	0.0001275997434839
T099a	T223	FALSE	FALSE	0	0	1	1	none	0.000126942652562
T102	T223	FALSE	FALSE	0	0	1	1	none	0.0001343493257301
T104	T223	FALSE	FALSE	0	0	1	1	none	6.70946301597e-05
T105	T223	FALSE	FALSE	0	0	1	1	none	1.25206654436e-05
T107	T223	FALSE	FALSE	0	0	1	1	none	0.0001324832288753
T126	T223	FALSE	FALSE	0	0	1	1	none	0.0001510588576154
T156	T223	FALSE	FALSE	0	0	1	1	none	1.38335654225e-05
T159a	T223	FALSE	FALSE	0	0	1	1	none	7.53478443931001e-05
T182	T223	TRUE	TRUE	0	0	1	1	none	1.7947080747e-06
T183	T223	FALSE	FALSE	0	0	1	1	none	1.36246850258e-05
T188	T223	FALSE	FALSE	0	0	1	1	none	6.19282065812e-05
T192	T223	FALSE	FALSE	0	0	1	1	none	0.0001582167739977
S002	T225	FALSE	FALSE	0	0	1	1	none	7.73881040119001e-05
S007	T225	FALSE	FALSE	0	0	1	1	none	5.1031670083e-05
S021	T225	FALSE	FALSE	0	0	1	1	none	7.65213931366001e-05
S024	T225	FALSE	FALSE	0	0	1	1	none	7.76264699318001e-05
S025	T225	FALSE	FALSE	0	0	1	1	none	8.12458997029001e-05
S026	T225	FALSE	FALSE	0	0	1	1	none	7.24608459708001e-05
S038	T225	FALSE	FALSE	0	0	1	1	none	1.01652551394e-05
S039	T225	FALSE	FALSE	0	0	1	1	none	7.71796744897001e-05
S040	T225	FALSE	FALSE	0	0	1	1	none	0.0001388994126827
S042	T225	FALSE	FALSE	0	0	1	1	none	7.65213931366001e-05
S071	T225	FALSE	FALSE	0	0	1	1	none	0.0001169211384419
S078	T225	FALSE	FALSE	0	0	1	1	none	7.89527798939001e-05
S081	T225	FALSE	FALSE	0	0	1	1	none	7.69102093493001e-05
S085	T225	FALSE	FALSE	0	0	1	1	none	0.0001138504902339
S087	T225	FALSE	FALSE	0	0	1	1	none	0.0001273899424028
S093	T225	FALSE	FALSE	0	0	1	1	none	0.0001065806052778
S097	T225	FALSE	FALSE	0	0	1	1	none	7.93912840279001e-05
S102	T225	FALSE	FALSE	0	0	1	1	none	0.0001420014024859
S106	T225	FALSE	FALSE	0	0	1	1	none	7.55078871569001e-05
S130	T225	FALSE	FALSE	0	0	1	1	none	0.0001296228040178
T009	T225	FALSE	FALSE	0	0	1	1	none	8.05520128279001e-05
T010	T225	FALSE	FALSE	0	0	1	1	none	7.97409291127001e-05
T013	T225	FALSE	FALSE	0	0	1	1	none	1.83083498279e-05
T014	T225	FALSE	FALSE	0	0	1	1	none	7.65213931366001e-05
T020	T225	FALSE	FALSE	0	0	1	1	none	1.24931975765e-05
T021	T225	FALSE	FALSE	0	0	1	1	none	7.99327899521001e-05
T028	T225	FALSE	FALSE	0	0	1	1	none	6.2657120545e-05
T035a	T225	FALSE	FALSE	0	0	1	1	none	0.0001294729008429
T035b	T225	FALSE	FALSE	0	0	1	1	none	8.02803781288001e-05
T040	T225	FALSE	FALSE	0	0	1	1	none	7.93670430229001e-05
T056	T225	FALSE	FALSE	0	0	1	1	none	8.56415124914001e-05
T059	T225	FALSE	FALSE	0	0	1	1	none	0.0001392040492589
T065	T225	FALSE	FALSE	0	0	1	1	none	1.04957472866e-05
T069	T225	FALSE	FALSE	0	0	1	1	none	0.0001363335995769
T073	T225	FALSE	FALSE	0	0	1	1	none	7.96683759865001e-05
T075	T225	FALSE	FALSE	0	0	1	1	none	7.7326941844e-05
T077	T225	FALSE	FALSE	0	0	1	1	none	7.93585590269001e-05
T087	T225	FALSE	FALSE	0	0	1	1	none	7.84065929797001e-05
T095	T225	FALSE	FALSE	0	0	1	1	none	0.0001279624997377
T099a	T225	FALSE	FALSE	0	0	1	1	none	0.0001273054088158
T102	T225	FALSE	FALSE	0	0	1	1	none	0.0001347120819839
T104	T225	FALSE	FALSE	0	0	1	1	none	6.74573864135e-05
T105	T225	FALSE	FALSE	0	0	1	1	none	1.28834216974e-05
T107	T225	FALSE	FALSE	0	0	1	1	none	0.0001328459851291
T126	T225	FALSE	FALSE	0	0	1	1	none	0.0001514216138692
T156	T225	FALSE	FALSE	0	0	1	1	none	1.18110885583e-05
T159a	T225	FALSE	FALSE	0	0	1	1	none	7.57106006469001e-05
T182	T225	FALSE	FALSE	0	0	1	1	none	1.33889613373e-05
T183	T225	FALSE	FALSE	0	0	1	1	none	1.39874412796e-05
T188	T225	FALSE	FALSE	0	0	1	1	none	6.2290962835e-05
T192	T225	FALSE	FALSE	0	0	1	1	none	0.0001585795302515
T223	T225	FALSE	FALSE	0	0	1	1	none	1.39871973622e-05
S002	T230	FALSE	FALSE	0	0	1	1	none	2.38199493317e-05
S007	T230	FALSE	FALSE	0	0	1	1	none	5.97218005626e-05
S021	T230	FALSE	FALSE	0	0	1	1	none	2.29532384564e-05
S024	T230	FALSE	FALSE	0	0	1	1	none	2.40583152516e-05
S025	T230	FALSE	FALSE	0	0	1	1	none	2.43567025867e-05
S026	T230	FALSE	FALSE	0	0	1	1	none	1.18555324246e-05
S038	T230	FALSE	FALSE	0	0	1	1	none	7.4149660679e-05
S039	T230	FALSE	FALSE	0	0	1	1	none	2.36115198095e-05
S040	T230	FALSE	FALSE	0	0	1	1	none	0.0001326598377625
S042	T230	FALSE	FALSE	0	0	1	1	none	2.29532384564e-05
S071	T230	FALSE	FALSE	0	0	1	1	none	0.0001106815635217
S078	T230	FALSE	FALSE	0	0	1	1	none	2.53846252137e-05
S081	T230	FALSE	FALSE	0	0	1	1	none	2.33420546691e-05
S085	T230	FALSE	FALSE	0	0	1	1	none	0.0001076109153137
S087	T230	FALSE	FALSE	0	0	1	1	none	0.0001211503674826
S093	T230	FALSE	FALSE	0	0	1	1	none	0.0001003410303576
S097	T230	FALSE	FALSE	0	0	1	1	none	2.25020869117e-05
S102	T230	FALSE	FALSE	0	0	1	1	none	0.0001357618275657
S106	T230	FALSE	FALSE	0	0	1	1	none	2.19397324767e-05
S130	T230	FALSE	FALSE	0	0	1	1	none	0.0001233832290976
T009	T230	FALSE	FALSE	0	0	1	1	none	3.7982168681e-06
T010	T230	TRUE	TRUE	0	0	1	1	none	1.7906611031e-06
T013	T230	FALSE	FALSE	0	0	1	1	none	8.22927553675001e-05
T014	T230	FALSE	FALSE	0	0	1	1	none	2.29532384564e-05
T020	T230	FALSE	FALSE	0	0	1	1	none	7.64776031161e-05
T021	T230	FALSE	FALSE	0	0	1	1	none	4.3754660421e-06
T028	T230	FALSE	FALSE	0	0	1	1	none	7.13472510246e-05
T035a	T230	FALSE	FALSE	0	0	1	1	none	0.0001232333259227
T035b	T230	FALSE	FALSE	0	0	1	1	none	3.526582169e-06
T040	T230	FALSE	FALSE	0	0	1	1	none	2.57988883427e-05
T056	T230	FALSE	FALSE	0	0	1	1	none	8.8877165316e-06
T059	T230	FALSE	FALSE	0	0	1	1	none	0.0001329644743387
T065	T230	FALSE	FALSE	0	0	1	1	none	7.44801528262e-05
T069	T230	FALSE	FALSE	0	0	1	1	none	0.0001300940246567
T073	T230	FALSE	FALSE	0	0	1	1	none	4.1110520765e-06
T075	T230	FALSE	FALSE	0	0	1	1	none	7.22838389736e-05
T077	T230	FALSE	FALSE	0	0	1	1	none	3.8012351169e-06
T087	T230	FALSE	FALSE	0	0	1	1	none	5.9789315497e-06
T095	T230	FALSE	FALSE	0	0	1	1	none	0.0001217229248175
T099a	T230	FALSE	FALSE	0	0	1	1	none	0.0001210658338956
T102	T230	FALSE	FALSE	0	0	1	1	none	0.0001284725070637
T104	T230	FALSE	FALSE	0	0	1	1	none	7.61475168931001e-05
T105	T230	FALSE	FALSE	0	0	1	1	none	7.6867827237e-05
T107	T230	FALSE	FALSE	0	0	1	1	none	0.0001266064102089
T126	T230	FALSE	FALSE	0	0	1	1	none	0.000145182038949
T156	T230	FALSE	FALSE	0	0	1	1	none	8.00363799739001e-05
T159a	T230	TRUE	TRUE	1	0	1	1	anc	1.7181079769e-06
T182	T230	FALSE	FALSE	0	0	1	1	none	7.92290196349001e-05
T183	T230	FALSE	FALSE	0	0	1	1	none	7.79718468192e-05
T188	T230	FALSE	FALSE	0	0	1	1	none	7.09810933146e-05
T192	T230	FALSE	FALSE	0	0	1	1	none	0.0001523399553313
T223	T230	FALSE	FALSE	0	0	1	1	none	7.98272556598001e-05
T225	T230	FALSE	FALSE	0	0	1	1	none	8.01900119136001e-05
S002	T232	TRUE	TRUE	0	0	1	1	none	0.0001424658529136
S007	T232	TRUE	TRUE	0	0	1	1	none	0.0001310391243845
S021	T232	TRUE	TRUE	0	0	1	1	none	0.0001415991420383
S024	T232	TRUE	TRUE	0	0	1	1	none	0.0001427042188335
S025	T232	TRUE	TRUE	0	0	1	1	none	0.0001463236486046
S026	T232	TRUE	TRUE	0	0	1	1	none	0.0001375385948725
S038	T232	TRUE	TRUE	0	0	1	1	none	0.0001454669845009
S039	T232	TRUE	TRUE	0	0	1	1	none	0.0001422574233914
S040	T232	TRUE	TRUE	0	0	1	1	none	6.75446261324e-05
S042	T232	TRUE	TRUE	0	0	1	1	none	0.0001415991420383
S071	T232	TRUE	TRUE	0	0	1	1	none	3.69641759216e-05
S078	T232	TRUE	TRUE	0	0	1	1	none	0.0001440305287956
S081	T232	TRUE	TRUE	0	0	1	1	none	0.000141987958251
S085	T232	TRUE	TRUE	0	0	1	1	none	6.37778941556e-05
S087	T232	TRUE	TRUE	0	0	1	1	none	7.73173463245e-05
S093	T232	TRUE	TRUE	0	0	1	1	none	4.61232025075e-05
S097	T232	TRUE	TRUE	0	0	1	1	none	0.0001444690329296
S102	T232	TRUE	TRUE	0	0	1	1	none	7.06466159356e-05
S106	T232	TRUE	TRUE	0	0	1	1	none	0.0001405856360586
S130	T232	TRUE	TRUE	0	0	1	1	none	7.95502079395e-05
T009	T232	FALSE	FALSE	0	0	1	1	none	0.0001456297617296
T010	T232	FALSE	FALSE	0	0	1	1	none	0.0001448186780144
T013	T232	FALSE	FALSE	0	0	1	1	none	0.0001536100791894
T014	T232	TRUE	TRUE	0	0	1	1	none	0.0001415991420383
T020	T232	TRUE	TRUE	0	0	1	1	none	0.000147794926938
T021	T232	FALSE	FALSE	0	0	1	1	none	0.0001450105388538
T028	T232	TRUE	TRUE	0	0	1	1	none	0.0001426645748465
T035a	T232	TRUE	TRUE	0	0	1	1	none	7.94003047646e-05
T035b	T232	FALSE	FALSE	0	0	1	1	none	0.0001453581270305
T040	T232	TRUE	TRUE	0	0	1	1	none	0.0001444447919246
T056	T232	FALSE	FALSE	0	0	1	1	none	0.0001507192613931
T059	T232	TRUE	TRUE	0	0	1	1	none	6.78492627086e-05
T065	T232	TRUE	TRUE	0	0	1	1	none	0.0001457974766481
T069	T232	TRUE	TRUE	0	0	1	1	none	4.83985788986e-05
T073	T232	FALSE	FALSE	0	0	1	1	none	0.0001447461248882
T075	T232	TRUE	TRUE	0	0	1	1	none	0.0001436011627955
T077	T232	FALSE	FALSE	0	0	1	1	none	0.0001444363079286
T087	T232	FALSE	FALSE	0	0	1	1	none	0.0001434843418814
T095	T232	TRUE	TRUE	0	0	1	1	none	7.78899036594e-05
T099a	T232	TRUE	TRUE	0	0	1	1	none	7.72328127375e-05
T102	T232	FALSE	FALSE	0	0	1	1	none	8.46394859056e-05
T104	T232	FALSE	FALSE	0	0	1	1	none	0.000147464840715
T105	T232	FALSE	FALSE	0	0	1	1	none	0.0001481851510589
T107	T232	FALSE	FALSE	0	0	1	1	none	8.27733890508e-05
T126	T232	TRUE	TRUE	0	0	1	1	none	1.8274421509e-06
T156	T232	FALSE	FALSE	0	0	1	1	none	0.0001513537037958
T159a	T232	TRUE	TRUE	0	0	1	1	none	0.0001407883495486
T182	T232	FALSE	FALSE	0	0	1	1	none	0.0001505463434568
T183	T232	TRUE	TRUE	0	0	1	1	none	0.0001492891706411
T188	T232	TRUE	TRUE	0	0	1	1	none	0.0001422984171365
T192	T232	FALSE	FALSE	0	0	1	1	none	8.9853585332e-06
T223	T232	FALSE	FALSE	0	0	1	1	none	0.0001511445794817
T225	T232	FALSE	FALSE	0	0	1	1	none	0.0001515073357355
T230	T232	FALSE	FALSE	0	0	1	1	none	0.0001452677608153
S002	T241	FALSE	FALSE	0	0	1	1	none	0.0001015472089045
S007	T241	FALSE	FALSE	0	0	1	1	none	7.51907749756001e-05
S021	T241	FALSE	FALSE	0	0	1	1	none	0.0001006804980292
S024	T241	FALSE	FALSE	0	0	1	1	none	0.0001017855748244
S025	T241	FALSE	FALSE	0	0	1	1	none	0.0001054050045955
S026	T241	FALSE	FALSE	0	0	1	1	none	9.66199508634002e-05
S038	T241	FALSE	FALSE	0	0	1	1	none	3.31278879822e-05
S039	T241	FALSE	FALSE	0	0	1	1	none	0.0001013387793823
S040	T241	FALSE	FALSE	0	0	1	1	none	0.0001630585175753
S042	T241	FALSE	FALSE	0	0	1	1	none	0.0001006804980292
S071	T241	FALSE	FALSE	0	0	1	1	none	0.0001410802433345
S078	T241	FALSE	FALSE	0	0	1	1	none	0.0001031118847865
S081	T241	FALSE	FALSE	0	0	1	1	none	0.0001010693142419
S085	T241	FALSE	FALSE	0	0	1	1	none	0.0001380095951265
S087	T241	FALSE	FALSE	0	0	1	1	none	0.0001515490472954
S093	T241	FALSE	FALSE	0	0	1	1	none	0.0001307397101704
S097	T241	FALSE	FALSE	0	0	1	1	none	0.0001035503889205
S102	T241	FALSE	FALSE	0	0	1	1	none	0.0001661605073785
S106	T241	FALSE	FALSE	0	0	1	1	none	9.96669920495002e-05
S130	T241	FALSE	FALSE	0	0	1	1	none	0.0001537819089104
T009	T241	FALSE	FALSE	0	0	1	1	none	0.0001047111177205
T010	T241	FALSE	FALSE	0	0	1	1	none	0.0001039000340053
T013	T241	FALSE	FALSE	0	0	1	1	none	2.75325625411e-05
T014	T241	FALSE	FALSE	0	0	1	1	none	0.0001006804980292
T020	T241	FALSE	FALSE	0	0	1	1	none	3.54558304193e-05
T021	T241	FALSE	FALSE	0	0	1	1	none	0.0001040918948447
T028	T241	FALSE	FALSE	0	0	1	1	none	8.68162254376002e-05
T035a	T241	FALSE	FALSE	0	0	1	1	none	0.0001536320057355
T035b	T241	FALSE	FALSE	0	0	1	1	none	0.0001044394830214
T040	T241	FALSE	FALSE	0	0	1	1	none	0.0001035261479155
T056	T241	FALSE	FALSE	0	0	1	1	none	0.000109800617384
T059	T241	FALSE	FALSE	0	0	1	1	none	0.0001633631541515
T065	T241	FALSE	FALSE	0	0	1	1	none	3.10654360298e-05
T069	T241	FALSE	FALSE	0	0	1	1	none	0.0001604927044695
T073	T241	FALSE	FALSE	0	0	1	1	none	0.0001038274808791
T075	T241	FALSE	FALSE	0	0	1	1	none	0.0001014860467366
T077	T241	FALSE	FALSE	0	0	1	1	none	0.0001035176639195
T087	T241	FALSE	FALSE	0	0	1	1	none	0.0001025656978723
T095	T241	FALSE	FALSE	0	0	1	1	none	0.0001521216046303
T099a	T241	FALSE	FALSE	0	0	1	1	none	0.0001514645137084
T102	T241	FALSE	FALSE	0	0	1	1	none	0.0001588711868765
T104	T241	FALSE	FALSE	0	0	1	1	none	9.16164913061002e-05
T105	T241	FALSE	FALSE	0	0	1	1	none	3.34531104406e-05
T107	T241	FALSE	FALSE	0	0	1	1	none	0.0001570050900217
T126	T241	FALSE	FALSE	0	0	1	1	none	0.0001755807187618
T156	T241	FALSE	FALSE	0	0	1	1	none	4.02110793269e-05
T159a	T241	FALSE	FALSE	0	0	1	1	none	9.98697055395002e-05
T182	T241	FALSE	FALSE	0	0	1	1	none	3.94037189879e-05
T183	T241	FALSE	FALSE	0	0	1	1	none	2.92613223406e-05
T188	T241	FALSE	FALSE	0	0	1	1	none	8.64500677276001e-05
T192	T241	FALSE	FALSE	0	0	1	1	none	0.0001827386351441
T223	T241	FALSE	FALSE	0	0	1	1	none	4.00019550128e-05
T225	T241	FALSE	FALSE	0	0	1	1	none	4.03647112666e-05
T230	T241	FALSE	FALSE	0	0	1	1	none	0.0001043491168062
T232	T241	FALSE	FALSE	0	0	1	1	none	0.0001756664406281
S002	T270	FALSE	FALSE	0	0	1	1	none	0.0001444651212857
S007	T270	FALSE	FALSE	0	0	1	1	none	0.0001330383927566
S021	T270	FALSE	FALSE	0	0	1	1	none	0.0001435984104104
S024	T270	FALSE	FALSE	0	0	1	1	none	0.0001447034872056
S025	T270	FALSE	FALSE	0	0	1	1	none	0.0001483229169767
S026	T270	FALSE	FALSE	0	0	1	1	none	0.0001395378632446
S038	T270	FALSE	FALSE	0	0	1	1	none	0.000147466252873
S039	T270	FALSE	FALSE	0	0	1	1	none	0.0001442566917635
S040	T270	FALSE	FALSE	0	0	1	1	none	6.95438945045e-05
S042	T270	FALSE	FALSE	0	0	1	1	none	0.0001435984104104
S071	T270	FALSE	FALSE	0	0	1	1	none	3.89634442937e-05
S078	T270	FALSE	FALSE	0	0	1	1	none	0.0001460297971677
S081	T270	FALSE	FALSE	0	0	1	1	none	0.0001439872266231
S085	T270	FALSE	FALSE	0	0	1	1	none	6.57771625277e-05
S087	T270	FALSE	FALSE	0	0	1	1	none	7.93166146966e-05
S093	T270	FALSE	FALSE	0	0	1	1	none	4.81224708796e-05
S097	T270	FALSE	FALSE	0	0	1	1	none	0.0001464683013017
S102	T270	FALSE	FALSE	0	0	1	1	none	7.26458843077e-05
S106	T270	FALSE	FALSE	0	0	1	1	none	0.0001425849044307
S130	T270	FALSE	FALSE	0	0	1	1	none	8.15494763116e-05
T009	T270	FALSE	FALSE	0	0	1	1	none	0.0001476290301017
T010	T270	FALSE	FALSE	0	0	1	1	none	0.0001468179463865
T013	T270	FALSE	FALSE	0	0	1	1	none	0.0001556093475615
T014	T270	FALSE	FALSE	0	0	1	1	none	0.0001435984104104
T020	T270	FALSE	FALSE	0	0	1	1	none	0.0001497941953101
T021	T270	FALSE	FALSE	0	0	1	1	none	0.0001470098072259
T028	T270	FALSE	FALSE	0	0	1	1	none	0.0001446638432186
T035a	T270	FALSE	FALSE	0	0	1	1	none	8.13995731367e-05
T035b	T270	FALSE	FALSE	0	0	1	1	none	0.0001473573954026
T040	T270	FALSE	FALSE	0	0	1	1	none	0.0001464440602967
T056	T270	FALSE	FALSE	0	0	1	1	none	0.0001527185297652
T059	T270	FALSE	FALSE	0	0	1	1	none	6.98485310807e-05
T065	T270	FALSE	FALSE	0	0	1	1	none	0.0001477967450202
T069	T270	FALSE	FALSE	0	0	1	1	none	5.03978472707e-05
T073	T270	FALSE	FALSE	0	0	1	1	none	0.0001467453932603
T075	T270	FALSE	FALSE	0	0	1	1	none	0.0001456004311676
T077	T270	FALSE	FALSE	0	0	1	1	none	0.0001464355763007
T087	T270	FALSE	FALSE	0	0	1	1	none	0.0001454836102535
T095	T270	FALSE	FALSE	0	0	1	1	none	7.98891720315e-05
T099a	T270	FALSE	FALSE	0	0	1	1	none	7.92320811096e-05
T102	T270	FALSE	FALSE	0	0	1	1	none	8.66387542777001e-05
T104	T270	FALSE	FALSE	0	0	1	1	none	0.0001494641090871
T105	T270	FALSE	FALSE	0	0	1	1	none	0.000150184419431
T107	T270	FALSE	FALSE	0	0	1	1	none	8.47726574229e-05
T126	T270	FALSE	FALSE	0	0	1	1	none	3.826710523e-06
T156	T270	FALSE	FALSE	0	0	1	1	none	0.0001533529721679
T159a	T270	FALSE	FALSE	0	0	1	1	none	0.0001427876179207
T182	T270	FALSE	FALSE	0	0	1	1	none	0.0001525456118289
T183	T270	FALSE	FALSE	0	0	1	1	none	0.0001512884390132
T188	T270	FALSE	FALSE	0	0	1	1	none	0.0001442976855086
T192	T270	FALSE	FALSE	0	0	1	1	none	1.09846269053e-05
T223	T270	FALSE	FALSE	0	0	1	1	none	0.0001531438478538
T225	T270	FALSE	FALSE	0	0	1	1	none	0.0001535066041076
T230	T270	FALSE	FALSE	0	0	1	1	none	0.0001472670291874
T232	T270	TRUE	TRUE	1	0	1	1	anc	5.907532891e-07
T241	T270	FALSE	FALSE	0	0	1	1	none	0.0001776657090002
S002	T271b	FALSE	FALSE	0	0	1	1	none	7.61916319621001e-05
S007	T271b	FALSE	FALSE	0	0	1	1	none	4.98351980332e-05
S021	T271b	FALSE	FALSE	0	0	1	1	none	7.53249210868001e-05
S024	T271b	FALSE	FALSE	0	0	1	1	none	7.64299978820001e-05
S025	T271b	FALSE	FALSE	0	0	1	1	none	8.00494276531001e-05
S026	T271b	FALSE	FALSE	0	0	1	1	none	7.12643739210001e-05
S038	T271b	FALSE	FALSE	0	0	1	1	none	8.9687830896e-06
S039	T271b	FALSE	FALSE	0	0	1	1	none	7.59832024399001e-05
S040	T271b	FALSE	FALSE	0	0	1	1	none	0.0001377029406329
S042	T271b	FALSE	FALSE	0	0	1	1	none	7.53249210868001e-05
S071	T271b	FALSE	FALSE	0	0	1	1	none	0.0001157246663921
S078	T271b	FALSE	FALSE	0	0	1	1	none	7.77563078441001e-05
S081	T271b	FALSE	FALSE	0	0	1	1	none	7.57137372995001e-05
S085	T271b	FALSE	FALSE	0	0	1	1	none	0.0001126540181841
S087	T271b	FALSE	FALSE	0	0	1	1	none	0.000126193470353
S093	T271b	FALSE	FALSE	0	0	1	1	none	0.000105384133228
S097	T271b	FALSE	FALSE	0	0	1	1	none	7.81948119781001e-05
S102	T271b	FALSE	FALSE	0	0	1	1	none	0.0001408049304361
S106	T271b	FALSE	FALSE	0	0	1	1	none	7.43114151071001e-05
S130	T271b	FALSE	FALSE	0	0	1	1	none	0.000128426331968
T009	T271b	FALSE	FALSE	0	0	1	1	none	7.93555407781001e-05
T010	T271b	FALSE	FALSE	0	0	1	1	none	7.85444570629001e-05
T013	T271b	FALSE	FALSE	0	0	1	1	none	1.71118777781e-05
T014	T271b	FALSE	FALSE	0	0	1	1	none	7.53249210868001e-05
T020	T271b	FALSE	FALSE	0	0	1	1	none	1.12967255267e-05
T021	T271b	FALSE	FALSE	0	0	1	1	none	7.87363179023001e-05
T028	T271b	FALSE	FALSE	0	0	1	1	none	6.14606484952e-05
T035a	T271b	FALSE	FALSE	0	0	1	1	none	0.0001282764287931
T035b	T271b	FALSE	FALSE	0	0	1	1	none	7.90839060790001e-05
T040	T271b	FALSE	FALSE	0	0	1	1	none	7.81705709731001e-05
T056	T271b	FALSE	FALSE	0	0	1	1	none	8.44450404416001e-05
T059	T271b	FALSE	FALSE	0	0	1	1	none	0.0001380075772091
T065	T271b	FALSE	FALSE	0	0	1	1	none	9.2992752368e-06
T069	T271b	FALSE	FALSE	0	0	1	1	none	0.0001351371275271
T073	T271b	FALSE	FALSE	0	0	1	1	none	7.84719039367001e-05
T075	T271b	FALSE	FALSE	0	0	1	1	none	7.61304697942e-05
T077	T271b	FALSE	FALSE	0	0	1	1	none	7.81620869771001e-05
T087	T271b	FALSE	FALSE	0	0	1	1	none	7.72101209299001e-05
T095	T271b	FALSE	FALSE	0	0	1	1	none	0.0001267660276879
T099a	T271b	FALSE	FALSE	0	0	1	1	none	0.000126108936766
T102	T271b	FALSE	FALSE	0	0	1	1	none	0.0001335156099341
T104	T271b	FALSE	FALSE	0	0	1	1	none	6.62609143637e-05
T105	T271b	FALSE	FALSE	0	0	1	1	none	1.16869496476e-05
T107	T271b	FALSE	FALSE	0	0	1	1	none	0.0001316495130793
T126	T271b	FALSE	FALSE	0	0	1	1	none	0.0001502251418194
T156	T271b	FALSE	FALSE	0	0	1	1	none	1.06146165085e-05
T159a	T271b	FALSE	FALSE	0	0	1	1	none	7.45141285971001e-05
T182	T271b	FALSE	FALSE	0	0	1	1	none	1.21924892875e-05
T183	T271b	FALSE	FALSE	0	0	1	1	none	1.27909692298e-05
T188	T271b	FALSE	FALSE	0	0	1	1	none	6.10944907852e-05
T192	T271b	FALSE	FALSE	0	0	1	1	none	0.0001573830582017
T223	T271b	FALSE	FALSE	0	0	1	1	none	1.27907253124e-05
T225	T271b	FALSE	FALSE	0	0	1	1	none	2.3929440996e-06
T230	T271b	FALSE	FALSE	0	0	1	1	none	7.89935398638001e-05
T232	T271b	FALSE	FALSE	0	0	1	1	none	0.0001503108636857
T241	T271b	FALSE	FALSE	0	0	1	1	none	3.91682392168e-05
T270	T271b	FALSE	FALSE	0	0	1	1	none	0.0001523101320578
S002	T301	FALSE	FALSE	0	0	1	1	none	0.0001539402859556
S007	T301	FALSE	FALSE	0	0	1	1	none	0.0001425135574265
S021	T301	FALSE	FALSE	0	0	1	1	none	0.0001530735750803
S024	T301	FALSE	FALSE	0	0	1	1	none	0.0001541786518755
S025	T301	FALSE	FALSE	0	0	1	1	none	0.0001577980816466
S026	T301	FALSE	FALSE	0	0	1	1	none	0.0001490130279145
S038	T301	FALSE	FALSE	0	0	1	1	none	0.0001569414175429
S039	T301	FALSE	FALSE	0	0	1	1	none	0.0001537318564334
S040	T301	FALSE	FALSE	0	0	1	1	none	7.90190591744e-05
S042	T301	FALSE	FALSE	0	0	1	1	none	0.0001530735750803
S071	T301	FALSE	FALSE	0	0	1	1	none	4.84386089636e-05
S078	T301	FALSE	FALSE	0	0	1	1	none	0.0001555049618376
S081	T301	FALSE	FALSE	0	0	1	1	none	0.000153462391293
S085	T301	FALSE	FALSE	0	0	1	1	none	7.52523271976e-05
S087	T301	FALSE	FALSE	0	0	1	1	none	8.87917793665e-05
S093	T301	FALSE	FALSE	0	0	1	1	none	5.75976355495e-05
S097	T301	FALSE	FALSE	0	0	1	1	none	0.0001559434659716
S102	T301	FALSE	FALSE	0	0	1	1	none	8.21210489776e-05
S106	T301	FALSE	FALSE	0	0	1	1	none	0.0001520600691006
S130	T301	FALSE	FALSE	0	0	1	1	none	9.10246409815e-05
T009	T301	FALSE	FALSE	0	0	1	1	none	0.0001571041947716
T010	T301	FALSE	FALSE	0	0	1	1	none	0.0001562931110564
T013	T301	FALSE	FALSE	0	0	1	1	none	0.0001650845122314
T014	T301	FALSE	FALSE	0	0	1	1	none	0.0001530735750803
T020	T301	FALSE	FALSE	0	0	1	1	none	0.00015926935998
T021	T301	FALSE	FALSE	0	0	1	1	none	0.0001564849718958
T028	T301	FALSE	FALSE	0	0	1	1	none	0.0001541390078885
T035a	T301	FALSE	FALSE	0	0	1	1	none	9.08747378066e-05
T035b	T301	FALSE	FALSE	0	0	1	1	none	0.0001568325600725
T040	T301	FALSE	FALSE	0	0	1	1	none	0.0001559192249666
T056	T301	FALSE	FALSE	0	0	1	1	none	0.0001621936944351
T059	T301	FALSE	FALSE	0	0	1	1	none	7.93236957506e-05
T065	T301	FALSE	FALSE	0	0	1	1	none	0.0001572719096901
T069	T301	FALSE	FALSE	0	0	1	1	none	5.98730119406e-05
T073	T301	FALSE	FALSE	0	0	1	1	none	0.0001562205579302
T075	T301	FALSE	FALSE	0	0	1	1	none	0.0001550755958375
T077	T301	FALSE	FALSE	0	0	1	1	none	0.0001559107409706
T087	T301	FALSE	FALSE	0	0	1	1	none	0.0001549587749234
T095	T301	FALSE	FALSE	0	0	1	1	none	8.93643367014e-05
T099a	T301	FALSE	FALSE	0	0	1	1	none	8.87072457795e-05
T102	T301	FALSE	FALSE	0	0	1	1	none	9.61139189476e-05
T104	T301	FALSE	FALSE	0	0	1	1	none	0.000158939273757
T105	T301	FALSE	FALSE	0	0	1	1	none	0.0001596595841009
T107	T301	FALSE	FALSE	0	0	1	1	none	9.42478220928e-05
T126	T301	FALSE	FALSE	1	0	1	1	anc	6.1760306842e-06
T156	T301	FALSE	FALSE	0	0	1	1	none	0.0001628281368378
T159a	T301	FALSE	FALSE	0	0	1	1	none	0.0001522627825906
T182	T301	FALSE	FALSE	0	0	1	1	none	0.0001620207764988
T183	T301	FALSE	FALSE	0	0	1	1	none	0.0001607636036831
T188	T301	FALSE	FALSE	0	0	1	1	none	0.0001537728501785
T192	T301	FALSE	FALSE	0	0	1	1	none	1.87180712906e-05
T223	T301	FALSE	FALSE	0	0	1	1	none	0.0001626190125237
T225	T301	FALSE	FALSE	0	0	1	1	none	0.0001629817687775
T230	T301	FALSE	FALSE	0	0	1	1	none	0.0001567421938573
T232	T301	FALSE	FALSE	0	0	1	1	none	1.33875970592e-05
T241	T301	FALSE	FALSE	0	0	1	1	none	0.0001871408736701
T270	T301	FALSE	FALSE	0	0	1	1	none	1.53868654313e-05
T271b	T301	FALSE	FALSE	0	0	1	1	none	0.0001617852967277
S002	T303	FALSE	FALSE	0	0	1	1	none	0.0001499263532405
S007	T303	FALSE	FALSE	0	0	1	1	none	0.0001384996247114
S021	T303	FALSE	FALSE	0	0	1	1	none	0.0001490596423652
S024	T303	FALSE	FALSE	0	0	1	1	none	0.0001501647191604
S025	T303	FALSE	FALSE	0	0	1	1	none	0.0001537841489315
S026	T303	FALSE	FALSE	0	0	1	1	none	0.0001449990951994
S038	T303	FALSE	FALSE	0	0	1	1	none	0.0001529274848278
S039	T303	FALSE	FALSE	0	0	1	1	none	0.0001497179237183
S040	T303	FALSE	FALSE	0	0	1	1	none	7.50051264593e-05
S042	T303	FALSE	FALSE	0	0	1	1	none	0.0001490596423652
S071	T303	FALSE	FALSE	0	0	1	1	none	4.44246762485e-05
S078	T303	FALSE	FALSE	0	0	1	1	none	0.0001514910291225
S081	T303	FALSE	FALSE	0	0	1	1	none	0.0001494484585779
S085	T303	FALSE	FALSE	0	0	1	1	none	7.12383944825e-05
S087	T303	FALSE	FALSE	0	0	1	1	none	8.47778466514e-05
S093	T303	FALSE	FALSE	0	0	1	1	none	5.35837028344e-05
S097	T303	FALSE	FALSE	0	0	1	1	none	0.0001519295332565
S102	T303	FALSE	FALSE	0	0	1	1	none	7.81071162625e-05
S106	T303	FALSE	FALSE	0	0	1	1	none	0.0001480461363855
S130	T303	FALSE	FALSE	0	0	1	1	none	8.70107082664e-05
T009	T303	FALSE	FALSE	0	0	1	1	none	0.0001530902620565
T010	T303	FALSE	FALSE	0	0	1	1	none	0.0001522791783413
T013	T303	FALSE	FALSE	0	0	1	1	none	0.0001610705795163
T014	T303	FALSE	FALSE	0	0	1	1	none	0.0001490596423652
T020	T303	FALSE	FALSE	0	0	1	1	none	0.0001552554272649
T021	T303	FALSE	FALSE	0	0	1	1	none	0.0001524710391807
T028	T303	FALSE	FALSE	0	0	1	1	none	0.0001501250751734
T035a	T303	FALSE	FALSE	0	0	1	1	none	8.68608050915e-05
T035b	T303	FALSE	FALSE	0	0	1	1	none	0.0001528186273574
T040	T303	FALSE	FALSE	0	0	1	1	none	0.0001519052922515
T056	T303	FALSE	FALSE	0	0	1	1	none	0.00015817976172
T059	T303	FALSE	FALSE	0	0	1	1	none	7.53097630355e-05
T065	T303	FALSE	FALSE	0	0	1	1	none	0.000153257976975
T069	T303	FALSE	FALSE	0	0	1	1	none	5.58590792255e-05
T073	T303	FALSE	FALSE	0	0	1	1	none	0.0001522066252151
T075	T303	FALSE	FALSE	0	0	1	1	none	0.0001510616631224
T077	T303	FALSE	FALSE	0	0	1	1	none	0.0001518968082555
T087	T303	FALSE	FALSE	0	0	1	1	none	0.0001509448422083
T095	T303	FALSE	FALSE	0	0	1	1	none	8.53504039863e-05
T099a	T303	FALSE	FALSE	0	0	1	1	none	8.46933130644e-05
T102	T303	FALSE	FALSE	0	0	1	1	none	9.20999862325e-05
T104	T303	FALSE	FALSE	0	0	1	1	none	0.0001549253410419
T105	T303	FALSE	FALSE	0	0	1	1	none	0.0001556456513858
T107	T303	FALSE	FALSE	0	0	1	1	none	9.02338893777e-05
T126	T303	TRUE	TRUE	1	0	1	1	anc	2.760333994e-06
T156	T303	FALSE	FALSE	0	0	1	1	none	0.0001588142041227
T159a	T303	FALSE	FALSE	0	0	1	1	none	0.0001482488498755
T182	T303	FALSE	FALSE	0	0	1	1	none	0.0001580068437837
T183	T303	FALSE	FALSE	0	0	1	1	none	0.000156749670968
T188	T303	FALSE	FALSE	0	0	1	1	none	0.0001497589174634
T192	T303	FALSE	FALSE	0	0	1	1	none	1.47041385755e-05
T223	T303	FALSE	FALSE	0	0	1	1	none	0.0001586050798086
T225	T303	FALSE	FALSE	0	0	1	1	none	0.0001589678360624
T230	T303	FALSE	FALSE	0	0	1	1	none	0.0001527282611422
T232	T303	FALSE	FALSE	0	0	1	1	none	9.3736643441e-06
T241	T303	FALSE	FALSE	0	0	1	1	none	0.000183126940955
T270	T303	FALSE	FALSE	0	0	1	1	none	1.13729327162e-05
T271b	T303	FALSE	FALSE	0	0	1	1	none	0.0001577713640126
T301	T303	FALSE	FALSE	0	0	1	1	none	1.19275448027e-05
S002	T322	FALSE	FALSE	0	0	1	1	none	9.26490510480001e-05
S007	T322	FALSE	FALSE	0	0	1	1	none	6.62926171191e-05
S021	T322	FALSE	FALSE	0	0	1	1	none	9.17823401727001e-05
S024	T322	FALSE	FALSE	0	0	1	1	none	9.28874169679001e-05
S025	T322	FALSE	FALSE	0	0	1	1	none	9.65068467390001e-05
S026	T322	FALSE	FALSE	0	0	1	1	none	8.77217930069001e-05
S038	T322	FALSE	FALSE	0	0	1	1	none	2.42297301257e-05
S039	T322	FALSE	FALSE	0	0	1	1	none	9.24406215258001e-05
S040	T322	FALSE	FALSE	0	0	1	1	none	0.0001541603597188
S042	T322	FALSE	FALSE	0	0	1	1	none	9.17823401727001e-05
S071	T322	FALSE	FALSE	0	0	1	1	none	0.000132182085478
S078	T322	FALSE	FALSE	0	0	1	1	none	9.42137269300001e-05
S081	T322	FALSE	FALSE	0	0	1	1	none	9.21711563854001e-05
S085	T322	FALSE	FALSE	0	0	1	1	none	0.00012911143727
S087	T322	FALSE	FALSE	0	0	1	1	none	0.0001426508894389
S093	T322	FALSE	FALSE	0	0	1	1	none	0.0001218415523139
S097	T322	FALSE	FALSE	0	0	1	1	none	9.46522310640001e-05
S102	T322	FALSE	FALSE	0	0	1	1	none	0.000157262349522
S106	T322	FALSE	FALSE	0	0	1	1	none	9.07688341930001e-05
S130	T322	FALSE	FALSE	0	0	1	1	none	0.0001448837510539
T009	T322	FALSE	FALSE	0	0	1	1	none	9.58129598640001e-05
T010	T322	FALSE	FALSE	0	0	1	1	none	9.50018761488001e-05
T013	T322	FALSE	FALSE	0	0	1	1	none	1.86344046846e-05
T014	T322	FALSE	FALSE	0	0	1	1	none	9.17823401727001e-05
T020	T322	FALSE	FALSE	0	0	1	1	none	2.65576725628e-05
T021	T322	FALSE	FALSE	0	0	1	1	none	9.51937369882001e-05
T028	T322	FALSE	FALSE	0	0	1	1	none	7.79180675811001e-05
T035a	T322	FALSE	FALSE	0	0	1	1	none	0.000144733847879
T035b	T322	FALSE	FALSE	0	0	1	1	none	9.55413251649001e-05
T040	T322	FALSE	FALSE	0	0	1	1	none	9.46279900590001e-05
T056	T322	FALSE	FALSE	0	0	1	1	none	0.0001009024595275
T059	T322	FALSE	FALSE	0	0	1	1	none	0.000154464996295
T065	T322	FALSE	FALSE	0	0	1	1	none	2.21672781733e-05
T069	T322	FALSE	FALSE	0	0	1	1	none	0.000151594546613
T073	T322	FALSE	FALSE	0	0	1	1	none	9.49293230226001e-05
T075	T322	FALSE	FALSE	0	0	1	1	none	9.25878888801e-05
T077	T322	FALSE	FALSE	0	0	1	1	none	9.46195060630001e-05
T087	T322	FALSE	FALSE	0	0	1	1	none	9.36675400158001e-05
T095	T322	FALSE	FALSE	0	0	1	1	none	0.0001432234467738
T099a	T322	FALSE	FALSE	0	0	1	1	none	0.0001425663558519
T102	T322	FALSE	FALSE	0	0	1	1	none	0.00014997302902
T104	T322	FALSE	FALSE	0	0	1	1	none	8.27183334496001e-05
T105	T322	FALSE	FALSE	0	0	1	1	none	2.45549525841e-05
T107	T322	FALSE	FALSE	0	0	1	1	none	0.0001481069321652
T126	T322	FALSE	FALSE	0	0	1	1	none	0.0001666825609053
T156	T322	FALSE	FALSE	0	0	1	1	none	3.13129214704e-05
T159a	T322	FALSE	FALSE	0	0	1	1	none	9.09715476830001e-05
T182	T322	FALSE	FALSE	0	0	1	1	none	3.05055611314e-05
T183	T322	FALSE	FALSE	0	0	1	1	none	2.03631644841e-05
T188	T322	FALSE	FALSE	0	0	1	1	none	7.75519098711001e-05
T192	T322	FALSE	FALSE	0	0	1	1	none	0.0001738404772876
T223	T322	FALSE	FALSE	0	0	1	1	none	3.11037971563e-05
T225	T322	FALSE	FALSE	0	0	1	1	none	3.14665534101e-05
T230	T322	FALSE	FALSE	0	0	1	1	none	9.54509589497001e-05
T232	T322	FALSE	FALSE	0	0	1	1	none	0.0001667682827716
T241	T322	FALSE	FALSE	0	0	1	1	none	1.02982876111e-05
T270	T322	FALSE	FALSE	0	0	1	1	none	0.0001687675511437
T271b	T322	FALSE	FALSE	0	0	1	1	none	3.02700813603e-05
T301	T322	FALSE	FALSE	0	0	1	1	none	0.0001782427158136
T303	T322	FALSE	FALSE	0	0	1	1	none	0.0001742287830985
S002	T327b	FALSE	FALSE	0	0	1	1	none	0.0001337663375796
S007	T327b	FALSE	FALSE	0	0	1	1	none	0.0001223396090505
S021	T327b	FALSE	FALSE	0	0	1	1	none	0.0001328996267043
S024	T327b	FALSE	FALSE	0	0	1	1	none	0.0001340047034995
S025	T327b	FALSE	FALSE	0	0	1	1	none	0.0001376241332706
S026	T327b	FALSE	FALSE	0	0	1	1	none	0.0001288390795385
S038	T327b	FALSE	FALSE	0	0	1	1	none	0.0001367674691669
S039	T327b	FALSE	FALSE	0	0	1	1	none	0.0001335579080574
S040	T327b	FALSE	FALSE	0	0	1	1	none	5.88451107984e-05
S042	T327b	FALSE	FALSE	0	0	1	1	none	0.0001328996267043
S071	T327b	FALSE	FALSE	0	0	1	1	none	2.70831540094e-05
S078	T327b	FALSE	FALSE	0	0	1	1	none	0.0001353310134616
S081	T327b	FALSE	FALSE	0	0	1	1	none	0.000133288442917
S085	T327b	FALSE	FALSE	0	0	1	1	none	5.50783788216e-05
S087	T327b	FALSE	FALSE	0	0	1	1	none	6.86178309905e-05
S093	T327b	FALSE	FALSE	0	0	1	1	none	3.74236871735e-05
S097	T327b	FALSE	FALSE	0	0	1	1	none	0.0001357695175956
S102	T327b	FALSE	FALSE	0	0	1	1	none	6.19471006016e-05
S106	T327b	FALSE	FALSE	0	0	1	1	none	0.0001318861207246
S130	T327b	FALSE	FALSE	0	0	1	1	none	7.08506926055e-05
T009	T327b	FALSE	FALSE	0	0	1	1	none	0.0001369302463956
T010	T327b	FALSE	FALSE	0	0	1	1	none	0.0001361191626804
T013	T327b	FALSE	FALSE	0	0	1	1	none	0.0001449105638554
T014	T327b	FALSE	FALSE	0	0	1	1	none	0.0001328996267043
T020	T327b	FALSE	FALSE	0	0	1	1	none	0.000139095411604
T021	T327b	FALSE	FALSE	0	0	1	1	none	0.0001363110235198
T028	T327b	FALSE	FALSE	0	0	1	1	none	0.0001339650595125
T035a	T327b	FALSE	FALSE	0	0	1	1	none	7.07007894306e-05
T035b	T327b	FALSE	FALSE	0	0	1	1	none	0.0001366586116965
T040	T327b	FALSE	FALSE	0	0	1	1	none	0.0001357452765906
T056	T327b	FALSE	FALSE	0	0	1	1	none	0.0001420197460591
T059	T327b	FALSE	FALSE	0	0	1	1	none	5.91497473746e-05
T065	T327b	FALSE	FALSE	0	0	1	1	none	0.0001370979613141
T069	T327b	FALSE	FALSE	0	0	1	1	none	4.76771217226e-05
T073	T327b	FALSE	FALSE	0	0	1	1	none	0.0001360466095542
T075	T327b	FALSE	FALSE	0	0	1	1	none	0.0001349016474615
T077	T327b	FALSE	FALSE	0	0	1	1	none	0.0001357367925946
T087	T327b	FALSE	FALSE	0	0	1	1	none	0.0001347848265474
T095	T327b	FALSE	FALSE	0	0	1	1	none	6.91903883254e-05
T099a	T327b	FALSE	FALSE	0	0	1	1	none	6.85332974035e-05
T102	T327b	FALSE	FALSE	0	0	1	1	none	7.59399705716001e-05
T104	T327b	FALSE	FALSE	0	0	1	1	none	0.000138765325381
T105	T327b	FALSE	FALSE	0	0	1	1	none	0.0001394856357249
T107	T327b	FALSE	FALSE	0	0	1	1	none	7.40738737168e-05
T126	T327b	FALSE	FALSE	0	0	1	1	none	6.27651360149e-05
T156	T327b	FALSE	FALSE	0	0	1	1	none	0.0001426541884618
T159a	T327b	FALSE	FALSE	0	0	1	1	none	0.0001320888342146
T182	T327b	FALSE	FALSE	0	0	1	1	none	0.0001418468281228
T183	T327b	FALSE	FALSE	0	0	1	1	none	0.0001405896553071
T188	T327b	FALSE	FALSE	0	0	1	1	none	0.0001335989018025
T192	T327b	FALSE	FALSE	0	0	1	1	none	6.99230523972e-05
T223	T327b	FALSE	FALSE	0	0	1	1	none	0.0001424450641477
T225	T327b	FALSE	FALSE	0	0	1	1	none	0.0001428078204015
T230	T327b	FALSE	FALSE	0	0	1	1	none	0.0001365682454813
T232	T327b	FALSE	FALSE	0	0	1	1	none	6.28508578812e-05
T241	T327b	FALSE	FALSE	0	0	1	1	none	0.0001669669252941
T270	T327b	FALSE	FALSE	0	0	1	1	none	6.48501262533e-05
T271b	T327b	FALSE	FALSE	0	0	1	1	none	0.0001416113483517
T301	T327b	FALSE	FALSE	0	0	1	1	none	7.43252909232e-05
T303	T327b	FALSE	FALSE	0	0	1	1	none	7.03113582081e-05
T322	T327b	FALSE	FALSE	0	0	1	1	none	0.0001580687674376
S002	T330	TRUE	TRUE	0	0	1	1	none	0.0001307751574551
S007	T330	TRUE	TRUE	0	0	1	1	none	0.000119348428926
S021	T330	TRUE	TRUE	0	0	1	1	none	0.0001299084465798
S024	T330	TRUE	TRUE	0	0	1	1	none	0.000131013523375
S025	T330	TRUE	TRUE	0	0	1	1	none	0.0001346329531461
S026	T330	TRUE	TRUE	0	0	1	1	none	0.000125847899414
S038	T330	TRUE	TRUE	0	0	1	1	none	0.0001337762890424
S039	T330	TRUE	TRUE	0	0	1	1	none	0.0001305667279329
S040	T330	TRUE	TRUE	0	0	1	1	none	5.58539306739e-05
S042	T330	TRUE	TRUE	0	0	1	1	none	0.0001299084465798
S071	T330	TRUE	TRUE	0	0	1	1	none	2.40919738849e-05
S078	T330	TRUE	TRUE	0	0	1	1	none	0.0001323398333371
S081	T330	TRUE	TRUE	0	0	1	1	none	0.0001302972627925
S085	T330	TRUE	TRUE	0	0	1	1	none	5.20871986971e-05
S087	T330	TRUE	TRUE	0	0	1	1	none	6.5626650866e-05
S093	T330	TRUE	TRUE	0	0	1	1	none	3.4432507049e-05
S097	T330	TRUE	TRUE	0	0	1	1	none	0.0001327783374711
S102	T330	TRUE	TRUE	0	0	1	1	none	5.89559204771e-05
S106	T330	TRUE	TRUE	0	0	1	1	none	0.0001288949406001
S130	T330	TRUE	TRUE	0	0	1	1	none	6.7859512481e-05
T009	T330	FALSE	FALSE	0	0	1	1	none	0.0001339390662711
T010	T330	FALSE	FALSE	0	0	1	1	none	0.0001331279825559
T013	T330	FALSE	FALSE	0	0	1	1	none	0.0001419193837309
T014	T330	TRUE	TRUE	0	0	1	1	none	0.0001299084465798
T020	T330	TRUE	TRUE	0	0	1	1	none	0.0001361042314795
T021	T330	FALSE	FALSE	0	0	1	1	none	0.0001333198433953
T028	T330	TRUE	TRUE	0	0	1	1	none	0.000130973879388
T035a	T330	TRUE	TRUE	0	0	1	1	none	6.77096093061e-05
T035b	T330	FALSE	FALSE	0	0	1	1	none	0.000133667431572
T040	T330	TRUE	TRUE	0	0	1	1	none	0.0001327540964661
T056	T330	FALSE	FALSE	0	0	1	1	none	0.0001390285659346
T059	T330	TRUE	TRUE	0	0	1	1	none	5.61585672501e-05
T065	T330	TRUE	TRUE	0	0	1	1	none	0.0001341067811896
T069	T330	TRUE	TRUE	0	0	1	1	none	4.46859415981e-05
T073	T330	FALSE	FALSE	0	0	1	1	none	0.0001330554294297
T075	T330	TRUE	TRUE	0	0	1	1	none	0.000131910467337
T077	T330	FALSE	FALSE	0	0	1	1	none	0.0001327456124701
T087	T330	FALSE	FALSE	0	0	1	1	none	0.0001317936464229
T095	T330	TRUE	TRUE	0	0	1	1	none	6.61992082009e-05
T099a	T330	TRUE	TRUE	0	0	1	1	none	6.5542117279e-05
T102	T330	FALSE	FALSE	0	0	1	1	none	7.29487904471e-05
T104	T330	FALSE	FALSE	0	0	1	1	none	0.0001357741452565
T105	T330	FALSE	FALSE	0	0	1	1	none	0.0001364944556004
T107	T330	FALSE	FALSE	0	0	1	1	none	7.10826935923e-05
T126	T330	TRUE	TRUE	0	0	1	1	none	5.97739558904e-05
T156	T330	FALSE	FALSE	0	0	1	1	none	0.0001396630083373
T159a	T330	TRUE	TRUE	0	0	1	1	none	0.0001290976540901
T182	T330	FALSE	FALSE	0	0	1	1	none	0.0001388556479983
T183	T330	TRUE	TRUE	0	0	1	1	none	0.0001375984751826
T188	T330	TRUE	TRUE	0	0	1	1	none	0.000130607721678
T192	T330	FALSE	FALSE	0	0	1	1	none	6.69318722727e-05
T223	T330	FALSE	FALSE	0	0	1	1	none	0.0001394538840232
T225	T330	FALSE	FALSE	0	0	1	1	none	0.000139816640277
T230	T330	FALSE	FALSE	0	0	1	1	none	0.0001335770653568
T232	T330	TRUE	TRUE	0	0	1	1	none	5.98596777567e-05
T241	T330	FALSE	FALSE	0	0	1	1	none	0.0001639757451696
T270	T330	FALSE	FALSE	0	0	1	1	none	6.18589461288e-05
T271b	T330	FALSE	FALSE	0	0	1	1	none	0.0001386201682272
T301	T330	FALSE	FALSE	0	0	1	1	none	7.13341107987e-05
T303	T330	FALSE	FALSE	0	0	1	1	none	6.73201780836e-05
T322	T330	FALSE	FALSE	0	0	1	1	none	0.0001550775873131
T327b	T330	TRUE	TRUE	0	1	1	1	desc	5.982360249e-07
S002	T335	FALSE	FALSE	0	0	1	1	none	0.0001524122974594
S007	T335	FALSE	FALSE	0	0	1	1	none	0.0001409855689303
S021	T335	FALSE	FALSE	0	0	1	1	none	0.0001515455865841
S024	T335	FALSE	FALSE	0	0	1	1	none	0.0001526506633793
S025	T335	FALSE	FALSE	0	0	1	1	none	0.0001562700931504
S026	T335	FALSE	FALSE	0	0	1	1	none	0.0001474850394183
S038	T335	FALSE	FALSE	0	0	1	1	none	0.0001554134290467
S039	T335	FALSE	FALSE	0	0	1	1	none	0.0001522038679372
S040	T335	FALSE	FALSE	0	0	1	1	none	7.74910706782e-05
S042	T335	FALSE	FALSE	0	0	1	1	none	0.0001515455865841
S071	T335	FALSE	FALSE	0	0	1	1	none	4.69106204674e-05
S078	T335	FALSE	FALSE	0	0	1	1	none	0.0001539769733414
S081	T335	FALSE	FALSE	0	0	1	1	none	0.0001519344027968
S085	T335	FALSE	FALSE	0	0	1	1	none	7.37243387014e-05
S087	T335	FALSE	FALSE	0	0	1	1	none	8.72637908703e-05
S093	T335	FALSE	FALSE	0	0	1	1	none	5.60696470533e-05
S097	T335	FALSE	FALSE	0	0	1	1	none	0.0001544154774754
S102	T335	FALSE	FALSE	0	0	1	1	none	8.05930604814e-05
S106	T335	FALSE	FALSE	0	0	1	1	none	0.0001505320806044
S130	T335	FALSE	FALSE	0	0	1	1	none	8.94966524853e-05
T009	T335	FALSE	FALSE	0	0	1	1	none	0.0001555762062754
T010	T335	FALSE	FALSE	0	0	1	1	none	0.0001547651225602
T013	T335	FALSE	FALSE	0	0	1	1	none	0.0001635565237352
T014	T335	FALSE	FALSE	0	0	1	1	none	0.0001515455865841
T020	T335	FALSE	FALSE	0	0	1	1	none	0.0001577413714838
T021	T335	FALSE	FALSE	0	0	1	1	none	0.0001549569833996
T028	T335	FALSE	FALSE	0	0	1	1	none	0.0001526110193923
T035a	T335	FALSE	FALSE	0	0	1	1	none	8.93467493104e-05
T035b	T335	FALSE	FALSE	0	0	1	1	none	0.0001553045715763
T040	T335	FALSE	FALSE	0	0	1	1	none	0.0001543912364704
T056	T335	FALSE	FALSE	0	0	1	1	none	0.0001606657059389
T059	T335	FALSE	FALSE	0	0	1	1	none	7.77957072544e-05
T065	T335	FALSE	FALSE	0	0	1	1	none	0.0001557439211939
T069	T335	FALSE	FALSE	0	0	1	1	none	5.83450234444e-05
T073	T335	FALSE	FALSE	0	0	1	1	none	0.000154692569434
T075	T335	FALSE	FALSE	0	0	1	1	none	0.0001535476073413
T077	T335	FALSE	FALSE	0	0	1	1	none	0.0001543827524744
T087	T335	FALSE	FALSE	0	0	1	1	none	0.0001534307864272
T095	T335	FALSE	FALSE	0	0	1	1	none	8.78363482052e-05
T099a	T335	FALSE	FALSE	0	0	1	1	none	8.71792572833e-05
T102	T335	FALSE	FALSE	0	0	1	1	none	9.45859304514e-05
T104	T335	FALSE	FALSE	0	0	1	1	none	0.0001574112852608
T105	T335	FALSE	FALSE	0	0	1	1	none	0.0001581315956047
T107	T335	FALSE	FALSE	0	0	1	1	none	9.27198335966e-05
T126	T335	TRUE	TRUE	1	0	1	1	anc	5.982360249e-07
T156	T335	FALSE	FALSE	0	0	1	1	none	0.0001613001483416
[truncated: 1,161 more rows]
