# Supplementary material for: Improved characterisation of MRSA transmission using within-host bacterial sequence diversity
Source: eLife. 2019 Oct 8;8:e46402. doi: 10.7554/eLife.46402 (PMC6954020; doi:10.7554/eLife.46402)
Supplement: Figure 9—source data 1. [file elife-46402-fig9-data1.zip › Figure 9-source data 1/classifications/Classification_Posterior_ds_10percol_2.csv]

host.1	host.2	adjacent	contiguous	paths12	paths21	nodes1	nodes2	path.classification	min.distance.between.subgraphs
S002	S007	TRUE	TRUE	0	0	1	1	none	6.92909003268e-05
S002	S021	TRUE	TRUE	0	0	1	1	none	1.15068529881e-05
S007	S021	TRUE	TRUE	0	0	1	1	none	6.78662246951e-05
S002	S024	TRUE	TRUE	0	0	1	1	none	1.14385739396e-05
S007	S024	TRUE	TRUE	0	0	1	1	none	6.77979456466e-05
S021	S024	TRUE	TRUE	0	0	1	1	none	2.4276710881e-06
S002	S025	TRUE	TRUE	0	0	1	1	none	2.38269726389e-05
S007	S025	TRUE	TRUE	0	0	1	1	none	7.26936520619e-05
S021	S025	TRUE	TRUE	0	0	1	1	none	2.24022970072e-05
S024	S025	TRUE	TRUE	0	0	1	1	none	2.23340179587e-05
S002	S026	TRUE	TRUE	0	0	1	1	none	1.85810417779e-05
S007	S026	TRUE	TRUE	0	0	1	1	none	6.74477212009e-05
S021	S026	TRUE	TRUE	0	0	1	1	none	1.71563661462e-05
S024	S026	TRUE	TRUE	0	0	1	1	none	1.70880870977e-05
S025	S026	TRUE	TRUE	0	0	1	1	none	1.8271564563e-05
S002	S038	TRUE	TRUE	0	0	1	1	none	7.40523438307e-05
S007	S038	TRUE	TRUE	0	0	1	1	none	4.11353646119e-05
S021	S038	TRUE	TRUE	0	0	1	1	none	7.2627668199e-05
S024	S038	TRUE	TRUE	0	0	1	1	none	7.25593891505e-05
S025	S038	TRUE	TRUE	0	0	1	1	none	7.74550955658e-05
S026	S038	TRUE	TRUE	0	0	1	1	none	7.22091647048e-05
S002	S039	TRUE	TRUE	0	0	1	1	none	1.27360731687e-05
S007	S039	TRUE	TRUE	0	0	1	1	none	6.90954448757e-05
S021	S039	TRUE	TRUE	0	0	1	1	none	2.5454742974e-06
S024	S039	TRUE	TRUE	0	0	1	1	none	3.6568912687e-06
S025	S039	TRUE	TRUE	0	0	1	1	none	2.36315171878e-05
S026	S039	TRUE	TRUE	0	0	1	1	none	1.83855863268e-05
S038	S039	TRUE	TRUE	0	0	1	1	none	7.38568883796e-05
S002	S040	TRUE	TRUE	0	0	1	1	none	0.0001117531060717
S007	S040	TRUE	TRUE	0	0	1	1	none	9.25151396347e-05
S021	S040	TRUE	TRUE	0	0	1	1	none	0.00011032843044
S024	S040	TRUE	TRUE	0	0	1	1	none	0.0001102601513915
S025	S040	TRUE	TRUE	0	0	1	1	none	0.0001151558578068
S026	S040	TRUE	TRUE	0	0	1	1	none	0.0001099099269458
S038	S040	TRUE	TRUE	0	0	1	1	none	9.72765831386e-05
S039	S040	TRUE	TRUE	0	0	1	1	none	0.0001115576506206
S002	S042	TRUE	TRUE	0	0	1	1	none	1.08487259297e-05
S007	S042	TRUE	TRUE	0	0	1	1	none	6.72080976367e-05
S021	S042	TRUE	TRUE	0	0	1	1	none	3.017519098e-06
S024	S042	TRUE	TRUE	0	0	1	1	none	2.9492400495e-06
S025	S042	TRUE	TRUE	0	0	1	1	none	2.17441699488e-05
S026	S042	TRUE	TRUE	0	0	1	1	none	1.64982390878e-05
S038	S042	TRUE	TRUE	0	0	1	1	none	7.19695411406e-05
S039	S042	TRUE	TRUE	0	0	1	1	none	4.2467392786e-06
S040	S042	TRUE	TRUE	0	0	1	1	none	0.0001096703033816
S002	S071	TRUE	TRUE	0	0	1	1	none	0.0001065015617231
S007	S071	TRUE	TRUE	0	0	1	1	none	8.72635952861e-05
S021	S071	TRUE	TRUE	0	0	1	1	none	0.0001050768860914
S024	S071	TRUE	TRUE	0	0	1	1	none	0.0001050086070429
S025	S071	TRUE	TRUE	0	0	1	1	none	0.0001099043134582
S026	S071	TRUE	TRUE	0	0	1	1	none	0.0001046583825972
S038	S071	TRUE	TRUE	0	0	1	1	none	9.202503879e-05
S039	S071	TRUE	TRUE	0	0	1	1	none	0.000106306106272
S040	S071	TRUE	TRUE	0	0	1	1	none	9.509963667e-06
S042	S071	TRUE	TRUE	0	0	1	1	none	0.000104418759033
S002	S078	TRUE	TRUE	0	0	1	1	none	9.5548545879e-06
S007	S078	TRUE	TRUE	0	0	1	1	none	6.59142262949e-05
S021	S078	TRUE	TRUE	0	0	1	1	none	4.8566063702e-06
S024	S078	TRUE	TRUE	0	0	1	1	none	4.7883273217e-06
S025	S078	TRUE	TRUE	0	0	1	1	none	2.0450298607e-05
S026	S078	TRUE	TRUE	0	0	1	1	none	1.5204367746e-05
S038	S078	TRUE	TRUE	0	0	1	1	none	7.06756697988e-05
S039	S078	TRUE	TRUE	0	0	1	1	none	6.0858265508e-06
S040	S078	TRUE	TRUE	0	0	1	1	none	0.0001083764320398
S042	S078	TRUE	TRUE	0	0	1	1	none	4.1984793118e-06
S071	S078	TRUE	TRUE	0	0	1	1	none	0.0001031248876912
S002	S081	TRUE	TRUE	0	0	1	1	none	1.20284219495e-05
S007	S081	TRUE	TRUE	0	0	1	1	none	6.83877936565e-05
S021	S081	TRUE	TRUE	0	0	1	1	none	3.017519098e-06
S024	S081	TRUE	TRUE	0	0	1	1	none	1.7695440297e-06
S025	S081	TRUE	TRUE	0	0	1	1	none	2.29238659686e-05
S026	S081	TRUE	TRUE	0	0	1	1	none	1.76779351076e-05
S038	S081	TRUE	TRUE	0	0	1	1	none	7.31492371604e-05
S039	S081	TRUE	TRUE	0	0	1	1	none	4.2467392786e-06
S040	S081	TRUE	TRUE	0	0	1	1	none	0.0001108499994014
S042	S081	TRUE	TRUE	0	0	1	1	none	3.5390880594e-06
S071	S081	TRUE	TRUE	0	0	1	1	none	0.0001055984550528
S078	S081	TRUE	TRUE	0	0	1	1	none	5.3781753316e-06
S002	S085	TRUE	TRUE	0	0	1	1	none	0.0001083076868909
S007	S085	TRUE	TRUE	0	0	1	1	none	8.90697204539e-05
S021	S085	TRUE	TRUE	0	0	1	1	none	0.0001068830112592
S024	S085	TRUE	TRUE	0	0	1	1	none	0.0001068147322107
S025	S085	TRUE	TRUE	0	0	1	1	none	0.000111710438626
S026	S085	TRUE	TRUE	0	0	1	1	none	0.000106464507765
S038	S085	TRUE	TRUE	0	0	1	1	none	9.38311639578e-05
S039	S085	TRUE	TRUE	0	0	1	1	none	0.0001081122314398
S040	S085	TRUE	TRUE	0	0	1	1	none	3.12016418988e-05
S042	S085	TRUE	TRUE	0	0	1	1	none	0.0001062248842008
S071	S085	TRUE	TRUE	0	0	1	1	none	2.59500975502e-05
S078	S085	TRUE	TRUE	0	0	1	1	none	0.000104931012859
S081	S085	TRUE	TRUE	0	0	1	1	none	0.0001074045802206
S002	S087	TRUE	TRUE	0	0	1	1	none	0.0001214720577017
S007	S087	TRUE	TRUE	0	0	1	1	none	0.0001022340912647
S021	S087	TRUE	TRUE	0	0	1	1	none	0.00012004738207
S024	S087	TRUE	TRUE	0	0	1	1	none	0.0001199791030215
S025	S087	TRUE	TRUE	0	0	1	1	none	0.0001248748094368
S026	S087	TRUE	TRUE	0	0	1	1	none	0.0001196288785758
S038	S087	TRUE	TRUE	0	0	1	1	none	0.0001069955347686
S039	S087	TRUE	TRUE	0	0	1	1	none	0.0001212766022506
S040	S087	TRUE	TRUE	0	0	1	1	none	4.43660127096e-05
S042	S087	TRUE	TRUE	0	0	1	1	none	0.0001193892550116
S071	S087	TRUE	TRUE	0	0	1	1	none	3.9114468361e-05
S078	S087	TRUE	TRUE	0	0	1	1	none	0.0001180953836698
S081	S087	TRUE	TRUE	0	0	1	1	none	0.0001205689510314
S085	S087	TRUE	TRUE	0	0	1	1	none	2.62187743968e-05
S002	S093	TRUE	TRUE	0	0	1	1	none	0.0001122582544098
S007	S093	TRUE	TRUE	0	0	1	1	none	9.30202879728e-05
S021	S093	TRUE	TRUE	0	0	1	1	none	0.0001108335787781
S024	S093	TRUE	TRUE	0	0	1	1	none	0.0001107652997296
S025	S093	TRUE	TRUE	0	0	1	1	none	0.0001156610061449
S026	S093	TRUE	TRUE	0	0	1	1	none	0.0001104150752839
S038	S093	TRUE	TRUE	0	0	1	1	none	9.77817314767e-05
S039	S093	TRUE	TRUE	0	0	1	1	none	0.0001120627989587
S040	S093	TRUE	TRUE	0	0	1	1	none	3.51522094177e-05
S042	S093	TRUE	TRUE	0	0	1	1	none	0.0001101754517197
S071	S093	TRUE	TRUE	0	0	1	1	none	2.99006650691e-05
S078	S093	TRUE	TRUE	0	0	1	1	none	0.0001088815803779
S081	S093	TRUE	TRUE	0	0	1	1	none	0.0001113551477395
S085	S093	TRUE	TRUE	0	0	1	1	none	1.70049711049e-05
S087	S093	TRUE	TRUE	0	0	1	1	none	1.03934993117e-05
S002	S097	TRUE	TRUE	0	0	1	1	none	2.13728259658e-05
S007	S097	TRUE	TRUE	0	0	1	1	none	7.02395053888e-05
S021	S097	TRUE	TRUE	0	0	1	1	none	1.99481503341e-05
S024	S097	TRUE	TRUE	0	0	1	1	none	1.98798712856e-05
S025	S097	TRUE	TRUE	0	0	1	1	none	3.6338426929e-06
S026	S097	TRUE	TRUE	0	0	1	1	none	1.58174178899e-05
S038	S097	TRUE	TRUE	0	0	1	1	none	7.50009488927e-05
S039	S097	TRUE	TRUE	0	0	1	1	none	2.11773705147e-05
S040	S097	TRUE	TRUE	0	0	1	1	none	0.0001127017111337
S042	S097	TRUE	TRUE	0	0	1	1	none	1.92900232757e-05
S071	S097	TRUE	TRUE	0	0	1	1	none	0.0001074501667851
S078	S097	TRUE	TRUE	0	0	1	1	none	1.79961519339e-05
S081	S097	TRUE	TRUE	0	0	1	1	none	2.04697192955e-05
S085	S097	TRUE	TRUE	0	0	1	1	none	0.0001092562919529
S087	S097	TRUE	TRUE	0	0	1	1	none	0.0001224206627637
S093	S097	TRUE	TRUE	0	0	1	1	none	0.0001132068594718
S002	S102	TRUE	TRUE	0	0	1	1	none	0.0001143029435239
S007	S102	TRUE	TRUE	0	0	1	1	none	9.50649770869e-05
S021	S102	TRUE	TRUE	0	0	1	1	none	0.0001128782678922
S024	S102	TRUE	TRUE	0	0	1	1	none	0.0001128099888437
S025	S102	TRUE	TRUE	0	0	1	1	none	0.000117705695259
S026	S102	TRUE	TRUE	0	0	1	1	none	0.000112459764398
S038	S102	TRUE	TRUE	0	0	1	1	none	9.98264205908e-05
S039	S102	TRUE	TRUE	0	0	1	1	none	0.0001141074880728
S040	S102	TRUE	TRUE	0	0	1	1	none	4.9092294918e-06
S042	S102	TRUE	TRUE	0	0	1	1	none	0.0001122201408338
S071	S102	TRUE	TRUE	0	0	1	1	none	1.20598011192e-05
S078	S102	TRUE	TRUE	0	0	1	1	none	0.000110926269492
S081	S102	TRUE	TRUE	0	0	1	1	none	0.0001133998368536
S085	S102	TRUE	TRUE	0	0	1	1	none	3.3751479351e-05
S087	S102	TRUE	TRUE	0	0	1	1	none	4.69158501618e-05
S093	S102	TRUE	TRUE	0	0	1	1	none	3.77020468699e-05
S097	S102	TRUE	TRUE	0	0	1	1	none	0.0001152515485859
S002	S106	TRUE	TRUE	0	0	1	1	none	1.1466010351e-05
S007	S106	TRUE	TRUE	0	0	1	1	none	6.90050780778e-05
S021	S106	TRUE	TRUE	0	0	1	1	none	1.12210307391e-05
S024	S106	TRUE	TRUE	0	0	1	1	none	1.11527516906e-05
S025	S106	TRUE	TRUE	0	0	1	1	none	2.35411503899e-05
S026	S106	TRUE	TRUE	0	0	1	1	none	1.82952195289e-05
S038	S106	TRUE	TRUE	0	0	1	1	none	7.37665215817e-05
S039	S106	TRUE	TRUE	0	0	1	1	none	1.24502509197e-05
S040	S106	TRUE	TRUE	0	0	1	1	none	0.0001114672838227
S042	S106	TRUE	TRUE	0	0	1	1	none	1.05629036807e-05
S071	S106	TRUE	TRUE	0	0	1	1	none	0.0001062157394741
S078	S106	TRUE	TRUE	0	0	1	1	none	9.2690323389e-06
S081	S106	TRUE	TRUE	0	0	1	1	none	1.17425997005e-05
S085	S106	TRUE	TRUE	0	0	1	1	none	0.0001080218646419
S087	S106	TRUE	TRUE	0	0	1	1	none	0.0001211862354527
S093	S106	TRUE	TRUE	0	0	1	1	none	0.0001119724321608
S097	S106	TRUE	TRUE	0	0	1	1	none	2.10870037168e-05
S102	S106	TRUE	TRUE	0	0	1	1	none	0.0001140171212749
S002	S130	TRUE	TRUE	0	0	1	1	none	0.0001219585090327
S007	S130	TRUE	TRUE	0	0	1	1	none	0.0001027205425957
S021	S130	TRUE	TRUE	0	0	1	1	none	0.000120533833401
S024	S130	TRUE	TRUE	0	0	1	1	none	0.0001204655543525
S025	S130	TRUE	TRUE	0	0	1	1	none	0.0001253612607678
S026	S130	TRUE	TRUE	0	0	1	1	none	0.0001201153299068
S038	S130	TRUE	TRUE	0	0	1	1	none	0.0001074819860996
S039	S130	TRUE	TRUE	0	0	1	1	none	0.0001217630535816
S040	S130	TRUE	TRUE	0	0	1	1	none	4.48524640406e-05
S042	S130	TRUE	TRUE	0	0	1	1	none	0.0001198757063426
S071	S130	TRUE	TRUE	0	0	1	1	none	3.9600919692e-05
S078	S130	TRUE	TRUE	0	0	1	1	none	0.0001185818350008
S081	S130	TRUE	TRUE	0	0	1	1	none	0.0001210554023624
S085	S130	TRUE	TRUE	0	0	1	1	none	2.67052257278e-05
S087	S130	TRUE	TRUE	0	0	1	1	none	2.304776319e-06
S093	S130	TRUE	TRUE	0	0	1	1	none	1.08799506427e-05
S097	S130	TRUE	TRUE	0	0	1	1	none	0.0001229071140947
S102	S130	TRUE	TRUE	0	0	1	1	none	4.74023014928e-05
S106	S130	TRUE	TRUE	0	0	1	1	none	0.0001216726867837
S002	T009	FALSE	FALSE	0	0	1	1	none	2.58753308155e-05
S007	T009	FALSE	FALSE	0	0	1	1	none	7.47420102385e-05
S021	T009	FALSE	FALSE	0	0	1	1	none	2.44506551838e-05
S024	T009	FALSE	FALSE	0	0	1	1	none	2.43823761353e-05
S025	T009	FALSE	FALSE	0	0	1	1	none	2.55658536006e-05
S026	T009	FALSE	FALSE	0	0	1	1	none	1.47653948896e-05
S038	T009	FALSE	FALSE	0	0	1	1	none	7.95034537424e-05
S039	T009	FALSE	FALSE	0	0	1	1	none	2.56798753644e-05
S040	T009	FALSE	FALSE	0	0	1	1	none	0.0001172042159834
S042	T009	FALSE	FALSE	0	0	1	1	none	2.37925281254e-05
S071	T009	FALSE	FALSE	0	0	1	1	none	0.0001119526716348
S078	T009	FALSE	FALSE	0	0	1	1	none	2.24986567836e-05
S081	T009	FALSE	FALSE	0	0	1	1	none	2.49722241452e-05
S085	T009	FALSE	FALSE	0	0	1	1	none	0.0001137587968026
S087	T009	FALSE	FALSE	0	0	1	1	none	0.0001269231676134
S093	T009	FALSE	FALSE	0	0	1	1	none	0.0001177093643215
S097	T009	FALSE	FALSE	0	0	1	1	none	2.31117069275e-05
S102	T009	FALSE	FALSE	0	0	1	1	none	0.0001197540534356
S106	T009	FALSE	FALSE	0	0	1	1	none	2.55895085665e-05
S130	T009	FALSE	FALSE	0	0	1	1	none	0.0001274096189444
S002	T010	FALSE	FALSE	0	0	1	1	none	2.80490887483e-05
S007	T010	FALSE	FALSE	0	0	1	1	none	7.69157681713e-05
S021	T010	FALSE	FALSE	0	0	1	1	none	2.66244131166e-05
S024	T010	FALSE	FALSE	0	0	1	1	none	2.65561340681e-05
S025	T010	FALSE	FALSE	0	0	1	1	none	2.77396115334e-05
S026	T010	FALSE	FALSE	0	0	1	1	none	1.69391528224e-05
S038	T010	FALSE	FALSE	0	0	1	1	none	8.16772116752e-05
S039	T010	FALSE	FALSE	0	0	1	1	none	2.78536332972e-05
S040	T010	FALSE	FALSE	0	0	1	1	none	0.0001193779739162
S042	T010	FALSE	FALSE	0	0	1	1	none	2.59662860582e-05
S071	T010	FALSE	FALSE	0	0	1	1	none	0.0001141264295676
S078	T010	FALSE	FALSE	0	0	1	1	none	2.46724147164e-05
S081	T010	FALSE	FALSE	0	0	1	1	none	2.7145982078e-05
S085	T010	FALSE	FALSE	0	0	1	1	none	0.0001159325547354
S087	T010	FALSE	FALSE	0	0	1	1	none	0.0001290969255462
S093	T010	FALSE	FALSE	0	0	1	1	none	0.0001198831222543
S097	T010	FALSE	FALSE	0	0	1	1	none	2.52854648603e-05
S102	T010	FALSE	FALSE	0	0	1	1	none	0.0001219278113684
S106	T010	FALSE	FALSE	0	0	1	1	none	2.77632664993e-05
S130	T010	FALSE	FALSE	0	0	1	1	none	0.0001295833768772
T009	T010	FALSE	FALSE	0	0	1	1	none	3.7944830766e-06
S002	T013	FALSE	FALSE	0	0	1	1	none	8.43492042831e-05
S007	T013	FALSE	FALSE	0	0	1	1	none	5.14322250643e-05
S021	T013	FALSE	FALSE	0	0	1	1	none	8.29245286514e-05
S024	T013	FALSE	FALSE	0	0	1	1	none	8.28562496029e-05
S025	T013	FALSE	FALSE	0	0	1	1	none	8.77519560182e-05
S026	T013	FALSE	FALSE	0	0	1	1	none	8.25060251572e-05
S038	T013	FALSE	FALSE	0	0	1	1	none	1.26983125284e-05
S039	T013	FALSE	FALSE	0	0	1	1	none	8.4153748832e-05
S040	T013	FALSE	FALSE	0	0	1	1	none	0.000107573443591
S042	T013	FALSE	FALSE	0	0	1	1	none	8.2266401593e-05
S071	T013	FALSE	FALSE	0	0	1	1	none	0.0001023218992424
S078	T013	FALSE	FALSE	0	0	1	1	none	8.09725302512e-05
S081	T013	FALSE	FALSE	0	0	1	1	none	8.34460976128e-05
S085	T013	FALSE	FALSE	0	0	1	1	none	0.0001041280244102
S087	T013	FALSE	FALSE	0	0	1	1	none	0.000117292395221
S093	T013	FALSE	FALSE	0	0	1	1	none	0.0001080785919291
S097	T013	FALSE	FALSE	0	0	1	1	none	8.52978093451e-05
S102	T013	FALSE	FALSE	0	0	1	1	none	0.0001101232810432
S106	T013	FALSE	FALSE	0	0	1	1	none	8.40633820341e-05
S130	T013	FALSE	FALSE	0	0	1	1	none	0.000117778846552
T009	T013	FALSE	FALSE	0	0	1	1	none	8.98003141948e-05
T010	T013	FALSE	FALSE	0	0	1	1	none	9.19740721276e-05
S002	T014	TRUE	TRUE	0	0	1	1	none	1.18835729978e-05
S007	T014	TRUE	TRUE	0	0	1	1	none	6.82429447048e-05
S021	T014	TRUE	TRUE	0	0	1	1	none	4.0523661661e-06
S024	T014	TRUE	TRUE	0	0	1	1	none	3.9840871176e-06
S025	T014	TRUE	TRUE	0	0	1	1	none	2.27790170169e-05
S026	T014	TRUE	TRUE	0	0	1	1	none	1.75330861559e-05
S038	T014	TRUE	TRUE	0	0	1	1	none	7.30043882087e-05
S039	T014	TRUE	TRUE	0	0	1	1	none	5.2815863467e-06
S040	T014	TRUE	TRUE	0	0	1	1	none	0.0001107051504497
S042	T014	TRUE	TRUE	0	0	1	1	none	2.2145430879e-06
S071	T014	TRUE	TRUE	0	0	1	1	none	0.0001054536061011
S078	T014	TRUE	TRUE	0	0	1	1	none	5.2333263799e-06
S081	T014	TRUE	TRUE	0	0	1	1	none	4.5739351275e-06
S085	T014	TRUE	TRUE	0	0	1	1	none	0.0001072597312689
S087	T014	TRUE	TRUE	0	0	1	1	none	0.0001204241020797
S093	T014	TRUE	TRUE	0	0	1	1	none	0.0001112102987878
S097	T014	TRUE	TRUE	0	0	1	1	none	2.03248703438e-05
S102	T014	TRUE	TRUE	0	0	1	1	none	0.0001132549879019
S106	T014	TRUE	TRUE	0	0	1	1	none	1.15977507488e-05
S130	T014	TRUE	TRUE	0	0	1	1	none	0.0001209105534107
T009	T014	FALSE	FALSE	0	0	1	1	none	2.48273751935e-05
T010	T014	FALSE	FALSE	0	0	1	1	none	2.70011331263e-05
T013	T014	FALSE	FALSE	0	0	1	1	none	8.33012486611e-05
S002	T020	TRUE	TRUE	0	0	1	1	none	7.70018933648e-05
S007	T020	TRUE	TRUE	0	0	1	1	none	4.4084914146e-05
S021	T020	TRUE	TRUE	0	0	1	1	none	7.55772177331e-05
S024	T020	TRUE	TRUE	0	0	1	1	none	7.55089386846e-05
S025	T020	TRUE	TRUE	0	0	1	1	none	8.04046450999e-05
S026	T020	TRUE	TRUE	0	0	1	1	none	7.51587142389e-05
S038	T020	TRUE	TRUE	0	0	1	1	none	4.1292455539e-06
S039	T020	TRUE	TRUE	0	0	1	1	none	7.68064379137e-05
S040	T020	TRUE	TRUE	0	0	1	1	none	0.0001002261326727
S042	T020	TRUE	TRUE	0	0	1	1	none	7.49190906747e-05
S071	T020	TRUE	TRUE	0	0	1	1	none	9.49745883241e-05
S078	T020	TRUE	TRUE	0	0	1	1	none	7.36252193329e-05
S081	T020	TRUE	TRUE	0	0	1	1	none	7.60987866945e-05
S085	T020	TRUE	TRUE	0	0	1	1	none	9.67807134919e-05
S087	T020	TRUE	TRUE	0	0	1	1	none	0.0001099450843027
S093	T020	TRUE	TRUE	0	0	1	1	none	0.0001007312810108
S097	T020	TRUE	TRUE	0	0	1	1	none	7.79504984268e-05
S102	T020	TRUE	TRUE	0	0	1	1	none	0.0001027759701249
S106	T020	TRUE	TRUE	0	0	1	1	none	7.67160711158e-05
S130	T020	TRUE	TRUE	0	0	1	1	none	0.0001104315356337
T009	T020	FALSE	FALSE	0	0	1	1	none	8.24530032765e-05
T010	T020	FALSE	FALSE	0	0	1	1	none	8.46267612093e-05
T013	T020	FALSE	FALSE	0	0	1	1	none	1.56478620625e-05
T014	T020	TRUE	TRUE	0	0	1	1	none	7.59539377428e-05
S002	T021	FALSE	FALSE	0	0	1	1	none	2.62446642634e-05
S007	T021	FALSE	FALSE	0	0	1	1	none	7.51113436864e-05
S021	T021	FALSE	FALSE	0	0	1	1	none	2.48199886317e-05
S024	T021	FALSE	FALSE	0	0	1	1	none	2.47517095832e-05
S025	T021	FALSE	FALSE	0	0	1	1	none	2.59351870485e-05
S026	T021	FALSE	FALSE	0	0	1	1	none	1.51347283375e-05
S038	T021	FALSE	FALSE	0	0	1	1	none	7.98727871903e-05
S039	T021	FALSE	FALSE	0	0	1	1	none	2.60492088123e-05
S040	T021	FALSE	FALSE	0	0	1	1	none	0.0001175735494313
S042	T021	FALSE	FALSE	0	0	1	1	none	2.41618615733e-05
S071	T021	FALSE	FALSE	0	0	1	1	none	0.0001123220050827
S078	T021	FALSE	FALSE	0	0	1	1	none	2.28679902315e-05
S081	T021	FALSE	FALSE	0	0	1	1	none	2.53415575931e-05
S085	T021	FALSE	FALSE	0	0	1	1	none	0.0001141281302505
S087	T021	FALSE	FALSE	0	0	1	1	none	0.0001272925010613
S093	T021	FALSE	FALSE	0	0	1	1	none	0.0001180786977694
S097	T021	FALSE	FALSE	0	0	1	1	none	2.34810403754e-05
S102	T021	FALSE	FALSE	0	0	1	1	none	0.0001201233868835
S106	T021	FALSE	FALSE	0	0	1	1	none	2.59588420144e-05
S130	T021	FALSE	FALSE	0	0	1	1	none	0.0001277789523923
T009	T021	FALSE	FALSE	0	0	1	1	none	3.1697546115e-06
T010	T021	FALSE	FALSE	0	0	1	1	none	5.3435125443e-06
T013	T021	FALSE	FALSE	0	0	1	1	none	9.01696476427e-05
T014	T021	FALSE	FALSE	0	0	1	1	none	2.51967086414e-05
T020	T021	FALSE	FALSE	0	0	1	1	none	8.28223367244e-05
S002	T028	TRUE	TRUE	0	0	1	1	none	7.77924504577e-05
S007	T028	TRUE	TRUE	0	0	1	1	none	3.30936011109e-05
S021	T028	TRUE	TRUE	0	0	1	1	none	7.6367774826e-05
S024	T028	TRUE	TRUE	0	0	1	1	none	7.62994957775e-05
S025	T028	TRUE	TRUE	0	0	1	1	none	8.11952021928e-05
S026	T028	TRUE	TRUE	0	0	1	1	none	7.59492713318e-05
S038	T028	TRUE	TRUE	0	0	1	1	none	4.96369147428e-05
S039	T028	TRUE	TRUE	0	0	1	1	none	7.75969950066e-05
S040	T028	TRUE	TRUE	0	0	1	1	none	0.0001010166897656
S042	T028	TRUE	TRUE	0	0	1	1	none	7.57096477676e-05
S071	T028	TRUE	TRUE	0	0	1	1	none	9.5765145417e-05
S078	T028	TRUE	TRUE	0	0	1	1	none	7.44157764258e-05
S081	T028	TRUE	TRUE	0	0	1	1	none	7.68893437874e-05
S085	T028	TRUE	TRUE	0	0	1	1	none	9.75712705848e-05
S087	T028	TRUE	TRUE	0	0	1	1	none	0.0001107356413956
S093	T028	TRUE	TRUE	0	0	1	1	none	0.0001015218381037
S097	T028	TRUE	TRUE	0	0	1	1	none	7.87410555197e-05
S102	T028	TRUE	TRUE	0	0	1	1	none	0.0001035665272178
S106	T028	TRUE	TRUE	0	0	1	1	none	7.75066282087e-05
S130	T028	TRUE	TRUE	0	0	1	1	none	0.0001112220927266
T009	T028	FALSE	FALSE	0	0	1	1	none	8.32435603694e-05
T010	T028	FALSE	FALSE	0	0	1	1	none	8.54173183022e-05
T013	T028	FALSE	FALSE	0	0	1	1	none	5.99337751952e-05
T014	T028	TRUE	TRUE	0	0	1	1	none	7.67444948357e-05
T020	T028	TRUE	TRUE	0	0	1	1	none	5.25864642769e-05
T021	T028	FALSE	FALSE	0	0	1	1	none	8.36128938173e-05
S002	T035a	TRUE	TRUE	0	0	1	1	none	0.0001222377334489
S007	T035a	TRUE	TRUE	0	0	1	1	none	0.0001029997670119
S021	T035a	TRUE	TRUE	0	0	1	1	none	0.0001208130578172
S024	T035a	TRUE	TRUE	0	0	1	1	none	0.0001207447787687
S025	T035a	TRUE	TRUE	0	0	1	1	none	0.000125640485184
S026	T035a	TRUE	TRUE	0	0	1	1	none	0.000120394554323
S038	T035a	TRUE	TRUE	0	0	1	1	none	0.0001077612105158
S039	T035a	TRUE	TRUE	0	0	1	1	none	0.0001220422779978
S040	T035a	TRUE	TRUE	0	0	1	1	none	4.51316884568e-05
S042	T035a	TRUE	TRUE	0	0	1	1	none	0.0001201549307588
S071	T035a	TRUE	TRUE	0	0	1	1	none	3.98801441082e-05
S078	T035a	TRUE	TRUE	0	0	1	1	none	0.000118861059417
S081	T035a	TRUE	TRUE	0	0	1	1	none	0.0001213346267786
S085	T035a	TRUE	TRUE	0	0	1	1	none	2.6984450144e-05
S087	T035a	TRUE	TRUE	0	0	1	1	none	4.9433927748e-06
S093	T035a	TRUE	TRUE	0	0	1	1	none	1.11591750589e-05
S097	T035a	TRUE	TRUE	0	0	1	1	none	0.0001231863385109
S102	T035a	TRUE	TRUE	0	0	1	1	none	4.7681525909e-05
S106	T035a	TRUE	TRUE	0	0	1	1	none	0.0001219519111999
S130	T035a	TRUE	TRUE	0	0	1	1	none	5.4298441058e-06
T009	T035a	FALSE	FALSE	0	0	1	1	none	0.0001276888433606
T010	T035a	FALSE	FALSE	0	0	1	1	none	0.0001298626012934
T013	T035a	FALSE	FALSE	0	0	1	1	none	0.0001180580709682
T014	T035a	TRUE	TRUE	0	0	1	1	none	0.0001211897778269
T020	T035a	TRUE	TRUE	0	0	1	1	none	0.0001107107600499
T021	T035a	FALSE	FALSE	0	0	1	1	none	0.0001280581768085
T028	T035a	TRUE	TRUE	0	0	1	1	none	0.0001115013171428
S002	T035b	FALSE	FALSE	0	0	1	1	none	2.63149266966e-05
S007	T035b	FALSE	FALSE	0	0	1	1	none	7.51816061196e-05
S021	T035b	FALSE	FALSE	0	0	1	1	none	2.48902510649e-05
S024	T035b	FALSE	FALSE	0	0	1	1	none	2.48219720164e-05
S025	T035b	FALSE	FALSE	0	0	1	1	none	2.60054494817e-05
S026	T035b	FALSE	FALSE	0	0	1	1	none	1.52049907707e-05
S038	T035b	FALSE	FALSE	0	0	1	1	none	7.99430496235e-05
S039	T035b	FALSE	FALSE	0	0	1	1	none	2.61194712455e-05
S040	T035b	FALSE	FALSE	0	0	1	1	none	0.0001176438118645
S042	T035b	FALSE	FALSE	0	0	1	1	none	2.42321240065e-05
S071	T035b	FALSE	FALSE	0	0	1	1	none	0.0001123922675159
S078	T035b	FALSE	FALSE	0	0	1	1	none	2.29382526647e-05
S081	T035b	FALSE	FALSE	0	0	1	1	none	2.54118200263e-05
S085	T035b	FALSE	FALSE	0	0	1	1	none	0.0001141983926837
S087	T035b	FALSE	FALSE	0	0	1	1	none	0.0001273627634945
S093	T035b	FALSE	FALSE	0	0	1	1	none	0.0001181489602026
S097	T035b	FALSE	FALSE	0	0	1	1	none	2.35513028086e-05
S102	T035b	FALSE	FALSE	0	0	1	1	none	0.0001201936493167
S106	T035b	FALSE	FALSE	0	0	1	1	none	2.60291044476e-05
S130	T035b	FALSE	FALSE	0	0	1	1	none	0.0001278492148255
T009	T035b	FALSE	FALSE	0	0	1	1	none	2.0603210249e-06
T010	T035b	FALSE	FALSE	0	0	1	1	none	3.0543829379e-06
T013	T035b	FALSE	FALSE	0	0	1	1	none	9.02399100759e-05
T014	T035b	FALSE	FALSE	0	0	1	1	none	2.52669710746e-05
T020	T035b	FALSE	FALSE	0	0	1	1	none	8.28925991576e-05
T021	T035b	FALSE	FALSE	0	0	1	1	none	3.6093504926e-06
T028	T035b	FALSE	FALSE	0	0	1	1	none	8.36831562505e-05
T035a	T035b	FALSE	FALSE	0	0	1	1	none	0.0001281284392417
S002	T040	TRUE	TRUE	0	0	1	1	none	1.31093874986e-05
S007	T040	TRUE	TRUE	0	0	1	1	none	6.94687592056e-05
S021	T040	TRUE	TRUE	0	0	1	1	none	4.0984846471e-06
S024	T040	TRUE	TRUE	0	0	1	1	none	2.8505095788e-06
S025	T040	TRUE	TRUE	0	0	1	1	none	2.40048315177e-05
S026	T040	TRUE	TRUE	0	0	1	1	none	1.87589006567e-05
S038	T040	TRUE	TRUE	0	0	1	1	none	7.42302027095e-05
S039	T040	TRUE	TRUE	0	0	1	1	none	5.3277048277e-06
S040	T040	TRUE	TRUE	0	0	1	1	none	0.0001119309649505
S042	T040	TRUE	TRUE	0	0	1	1	none	4.6200536085e-06
S071	T040	TRUE	TRUE	0	0	1	1	none	0.0001066794206019
S078	T040	TRUE	TRUE	0	0	1	1	none	6.4591408807e-06
S081	T040	TRUE	TRUE	0	0	1	1	none	2.2606615689e-06
S085	T040	TRUE	TRUE	0	0	1	1	none	0.0001084855457697
S087	T040	TRUE	TRUE	0	0	1	1	none	0.0001216499165805
S093	T040	TRUE	TRUE	0	0	1	1	none	0.0001124361132886
S097	T040	TRUE	TRUE	0	0	1	1	none	2.15506848446e-05
S102	T040	TRUE	TRUE	0	0	1	1	none	0.0001144808024027
S106	T040	TRUE	TRUE	0	0	1	1	none	1.28235652496e-05
S130	T040	TRUE	TRUE	0	0	1	1	none	0.0001221363679115
T009	T040	FALSE	FALSE	0	0	1	1	none	2.60531896943e-05
T010	T040	FALSE	FALSE	0	0	1	1	none	2.82269476271e-05
T013	T040	FALSE	FALSE	0	0	1	1	none	8.45270631619e-05
T014	T040	TRUE	TRUE	0	0	1	1	none	5.6549006766e-06
T020	T040	TRUE	TRUE	0	0	1	1	none	7.71797522436e-05
T021	T040	FALSE	FALSE	0	0	1	1	none	2.64225231422e-05
T028	T040	TRUE	TRUE	0	0	1	1	none	7.79703093365e-05
T035a	T040	TRUE	TRUE	0	0	1	1	none	0.0001224155923277
T035b	T040	FALSE	FALSE	0	0	1	1	none	2.64927855754e-05
S002	T056	FALSE	FALSE	0	0	1	1	none	2.70550268353e-05
S007	T056	FALSE	FALSE	0	0	1	1	none	7.59217062583e-05
S021	T056	FALSE	FALSE	0	0	1	1	none	2.56303512036e-05
S024	T056	FALSE	FALSE	0	0	1	1	none	2.55620721551e-05
S025	T056	FALSE	FALSE	0	0	1	1	none	2.67455496204e-05
S026	T056	FALSE	FALSE	0	0	1	1	none	1.59450909094e-05
S038	T056	FALSE	FALSE	0	0	1	1	none	8.06831497622e-05
S039	T056	FALSE	FALSE	0	0	1	1	none	2.68595713842e-05
S040	T056	FALSE	FALSE	0	0	1	1	none	0.0001183839120032
S042	T056	FALSE	FALSE	0	0	1	1	none	2.49722241452e-05
S071	T056	FALSE	FALSE	0	0	1	1	none	0.0001131323676546
S078	T056	FALSE	FALSE	0	0	1	1	none	2.36783528034e-05
S081	T056	FALSE	FALSE	0	0	1	1	none	2.6151920165e-05
S085	T056	FALSE	FALSE	0	0	1	1	none	0.0001149384928224
S087	T056	FALSE	FALSE	0	0	1	1	none	0.0001281028636332
S093	T056	FALSE	FALSE	0	0	1	1	none	0.0001188890603413
S097	T056	FALSE	FALSE	0	0	1	1	none	2.42914029473e-05
S102	T056	FALSE	FALSE	0	0	1	1	none	0.0001209337494554
S106	T056	FALSE	FALSE	0	0	1	1	none	2.67692045863e-05
S130	T056	FALSE	FALSE	0	0	1	1	none	0.0001285893149642
T009	T056	TRUE	TRUE	1	0	1	1	anc	5.898480099e-07
T010	T056	FALSE	FALSE	0	0	1	1	none	4.9741790964e-06
T013	T056	FALSE	FALSE	0	0	1	1	none	9.09800102146e-05
T014	T056	FALSE	FALSE	0	0	1	1	none	2.60070712133e-05
T020	T056	FALSE	FALSE	0	0	1	1	none	8.36326992963e-05
T021	T056	FALSE	FALSE	0	0	1	1	none	4.3494506313e-06
T028	T056	FALSE	FALSE	0	0	1	1	none	8.44232563892e-05
T035a	T056	FALSE	FALSE	0	0	1	1	none	0.0001288685393804
T035b	T056	FALSE	FALSE	0	0	1	1	none	3.2400170447e-06
T040	T056	FALSE	FALSE	0	0	1	1	none	2.72328857141e-05
S002	T059	TRUE	TRUE	0	0	1	1	none	0.0001164206646397
S007	T059	TRUE	TRUE	0	0	1	1	none	9.71826982027e-05
S021	T059	TRUE	TRUE	0	0	1	1	none	0.000114995989008
S024	T059	TRUE	TRUE	0	0	1	1	none	0.0001149277099595
S025	T059	TRUE	TRUE	0	0	1	1	none	0.0001198234163748
S026	T059	TRUE	TRUE	0	0	1	1	none	0.0001145774855138
S038	T059	TRUE	TRUE	0	0	1	1	none	0.0001019441417066
S039	T059	TRUE	TRUE	0	0	1	1	none	0.0001162252091886
S040	T059	TRUE	TRUE	0	0	1	1	none	5.8472545878e-06
S042	T059	TRUE	TRUE	0	0	1	1	none	0.0001143378619496
S071	T059	TRUE	TRUE	0	0	1	1	none	1.4177522235e-05
S078	T059	TRUE	TRUE	0	0	1	1	none	0.0001130439906078
S081	T059	TRUE	TRUE	0	0	1	1	none	0.0001155175579694
S085	T059	TRUE	TRUE	0	0	1	1	none	3.58692004668e-05
S087	T059	TRUE	TRUE	0	0	1	1	none	4.90335712776e-05
S093	T059	TRUE	TRUE	0	0	1	1	none	3.98197679857e-05
S097	T059	TRUE	TRUE	0	0	1	1	none	0.0001173692697017
S102	T059	TRUE	TRUE	0	0	1	1	none	9.5767880598e-06
S106	T059	TRUE	TRUE	0	0	1	1	none	0.0001161348423907
S130	T059	TRUE	TRUE	0	0	1	1	none	4.95200226086e-05
T009	T059	FALSE	FALSE	0	0	1	1	none	0.0001218717745514
T010	T059	FALSE	FALSE	0	0	1	1	none	0.0001240455324842
T013	T059	FALSE	FALSE	0	0	1	1	none	0.000112241002159
T014	T059	TRUE	TRUE	0	0	1	1	none	0.0001153727090177
T020	T059	TRUE	TRUE	0	0	1	1	none	0.0001048936912407
T021	T059	FALSE	FALSE	0	0	1	1	none	0.0001222411079993
T028	T059	TRUE	TRUE	0	0	1	1	none	0.0001056842483336
T035a	T059	TRUE	TRUE	0	0	1	1	none	4.97992470248e-05
T035b	T059	FALSE	FALSE	0	0	1	1	none	0.0001223113704325
T040	T059	TRUE	TRUE	0	0	1	1	none	0.0001165985235185
T056	T059	FALSE	FALSE	0	0	1	1	none	0.0001230514705712
S002	T065	TRUE	TRUE	0	0	1	1	none	7.54355406472e-05
S007	T065	TRUE	TRUE	0	0	1	1	none	4.25185614284e-05
S021	T065	TRUE	TRUE	0	0	1	1	none	7.40108650155e-05
S024	T065	TRUE	TRUE	0	0	1	1	none	7.3942585967e-05
S025	T065	TRUE	TRUE	0	0	1	1	none	7.88382923823e-05
S026	T065	TRUE	TRUE	0	0	1	1	none	7.35923615213e-05
S038	T065	TRUE	TRUE	0	0	1	1	none	3.7846488925e-06
S039	T065	TRUE	TRUE	0	0	1	1	none	7.52400851961e-05
S040	T065	TRUE	TRUE	0	0	1	1	none	9.86597799551e-05
S042	T065	TRUE	TRUE	0	0	1	1	none	7.33527379571e-05
S071	T065	TRUE	TRUE	0	0	1	1	none	9.34082356065e-05
S078	T065	TRUE	TRUE	0	0	1	1	none	7.20588666153e-05
S081	T065	TRUE	TRUE	0	0	1	1	none	7.45324339769e-05
S085	T065	TRUE	TRUE	0	0	1	1	none	9.52143607743e-05
S087	T065	TRUE	TRUE	0	0	1	1	none	0.0001083787315851
S093	T065	TRUE	TRUE	0	0	1	1	none	9.91649282932e-05
S097	T065	TRUE	TRUE	0	0	1	1	none	7.63841457092e-05
S102	T065	TRUE	TRUE	0	0	1	1	none	0.0001012096174073
S106	T065	TRUE	TRUE	0	0	1	1	none	7.51497183982e-05
S130	T065	TRUE	TRUE	0	0	1	1	none	0.0001088651829161
T009	T065	FALSE	FALSE	0	0	1	1	none	8.08866505589e-05
T010	T065	FALSE	FALSE	0	0	1	1	none	8.30604084917e-05
T013	T065	FALSE	FALSE	0	0	1	1	none	1.00933596557e-05
T014	T065	TRUE	TRUE	0	0	1	1	none	7.43875850252e-05
T020	T065	TRUE	TRUE	0	0	1	1	none	6.7341984266e-06
T021	T065	FALSE	FALSE	0	0	1	1	none	8.12559840068e-05
T028	T065	TRUE	TRUE	0	0	1	1	none	5.10201115593e-05
T035a	T065	TRUE	TRUE	0	0	1	1	none	0.0001091444073323
T035b	T065	FALSE	FALSE	0	0	1	1	none	8.132624644e-05
T040	T065	TRUE	TRUE	0	0	1	1	none	7.5613399526e-05
T056	T065	FALSE	FALSE	0	0	1	1	none	8.20663465787e-05
T059	T065	TRUE	TRUE	0	0	1	1	none	0.0001033273385231
S002	T069	TRUE	TRUE	0	0	1	1	none	0.0001313486668299
S007	T069	TRUE	TRUE	0	0	1	1	none	0.0001121107003929
S021	T069	TRUE	TRUE	0	0	1	1	none	0.0001299239911982
S024	T069	TRUE	TRUE	0	0	1	1	none	0.0001298557121497
S025	T069	TRUE	TRUE	0	0	1	1	none	0.000134751418565
S026	T069	TRUE	TRUE	0	0	1	1	none	0.000129505487704
S038	T069	TRUE	TRUE	0	0	1	1	none	0.0001168721438968
S039	T069	TRUE	TRUE	0	0	1	1	none	0.0001311532113788
S040	T069	TRUE	TRUE	0	0	1	1	none	3.43570687738e-05
S042	T069	TRUE	TRUE	0	0	1	1	none	0.0001292658641398
S071	T069	TRUE	TRUE	0	0	1	1	none	2.68238469072e-05
S078	T069	TRUE	TRUE	0	0	1	1	none	0.000127971992798
S081	T069	TRUE	TRUE	0	0	1	1	none	0.0001304455601596
S085	T069	TRUE	TRUE	0	0	1	1	none	5.0797202657e-05
S087	T069	TRUE	TRUE	0	0	1	1	none	6.39615734678e-05
S093	T069	TRUE	TRUE	0	0	1	1	none	5.47477701759e-05
S097	T069	TRUE	TRUE	0	0	1	1	none	0.0001322972718919
S102	T069	TRUE	TRUE	0	0	1	1	none	3.6906906226e-05
S106	T069	TRUE	TRUE	0	0	1	1	none	0.0001310628445809
S130	T069	TRUE	TRUE	0	0	1	1	none	6.44480247988e-05
T009	T069	FALSE	FALSE	0	0	1	1	none	0.0001367997767416
T010	T069	FALSE	FALSE	0	0	1	1	none	0.0001389735346744
T013	T069	FALSE	FALSE	0	0	1	1	none	0.0001271690043492
T014	T069	TRUE	TRUE	0	0	1	1	none	0.0001303007112079
T020	T069	TRUE	TRUE	0	0	1	1	none	0.0001198216934309
T021	T069	FALSE	FALSE	0	0	1	1	none	0.0001371691101895
T028	T069	TRUE	TRUE	0	0	1	1	none	0.0001206122505238
T035a	T069	TRUE	TRUE	0	0	1	1	none	6.4727249215e-05
T035b	T069	FALSE	FALSE	0	0	1	1	none	0.0001372393726227
T040	T069	TRUE	TRUE	0	0	1	1	none	0.0001315265257087
T056	T069	FALSE	FALSE	0	0	1	1	none	0.0001379794727614
T059	T069	TRUE	TRUE	0	0	1	1	none	3.90246273418e-05
T065	T069	TRUE	TRUE	0	0	1	1	none	0.0001182553407133
S002	T071	TRUE	TRUE	0	0	1	1	none	7.18218450267e-05
S007	T071	TRUE	TRUE	0	0	1	1	none	2.71229956799e-05
S021	T071	TRUE	TRUE	0	0	1	1	none	7.0397169395e-05
S024	T071	TRUE	TRUE	0	0	1	1	none	7.03288903465e-05
S025	T071	TRUE	TRUE	0	0	1	1	none	7.52245967618e-05
S026	T071	TRUE	TRUE	0	0	1	1	none	6.99786659008e-05
S038	T071	TRUE	TRUE	0	0	1	1	none	4.36663093118e-05
S039	T071	TRUE	TRUE	0	0	1	1	none	7.16263895756e-05
S040	T071	TRUE	TRUE	0	0	1	1	none	9.50460843346e-05
S042	T071	TRUE	TRUE	0	0	1	1	none	6.97390423366e-05
S071	T071	TRUE	TRUE	0	0	1	1	none	8.9794539986e-05
S078	T071	TRUE	TRUE	0	0	1	1	none	6.84451709948e-05
S081	T071	TRUE	TRUE	0	0	1	1	none	7.09187383564e-05
S085	T071	TRUE	TRUE	0	0	1	1	none	9.16006651538e-05
S087	T071	TRUE	TRUE	0	0	1	1	none	0.0001047650359646
S093	T071	TRUE	TRUE	0	0	1	1	none	9.55512326727e-05
S097	T071	TRUE	TRUE	0	0	1	1	none	7.27704500887e-05
S102	T071	TRUE	TRUE	0	0	1	1	none	9.75959217868e-05
S106	T071	TRUE	TRUE	0	0	1	1	none	7.15360227777e-05
S130	T071	TRUE	TRUE	0	0	1	1	none	0.0001052514872956
T009	T071	FALSE	FALSE	0	0	1	1	none	7.72729549384e-05
T010	T071	FALSE	FALSE	0	0	1	1	none	7.94467128712e-05
T013	T071	FALSE	FALSE	0	0	1	1	none	5.39631697642e-05
T014	T071	TRUE	TRUE	0	0	1	1	none	7.07738894047e-05
T020	T071	TRUE	TRUE	0	0	1	1	none	4.66158588459e-05
T021	T071	FALSE	FALSE	0	0	1	1	none	7.76422883863e-05
T028	T071	TRUE	TRUE	0	0	1	1	none	3.4444849791e-05
T035a	T071	TRUE	TRUE	0	0	1	1	none	0.0001055307117118
T035b	T071	FALSE	FALSE	0	0	1	1	none	7.77125508195e-05
T040	T071	TRUE	TRUE	0	0	1	1	none	7.19997039055e-05
T056	T071	FALSE	FALSE	0	0	1	1	none	7.84526509582e-05
T059	T071	TRUE	TRUE	0	0	1	1	none	9.97136429026e-05
T065	T071	TRUE	TRUE	0	0	1	1	none	4.50495061283e-05
T069	T071	TRUE	TRUE	0	0	1	1	none	0.0001146416450928
S002	T073	FALSE	FALSE	0	0	1	1	none	2.62446642634e-05
S007	T073	FALSE	FALSE	0	0	1	1	none	7.51113436864e-05
S021	T073	FALSE	FALSE	0	0	1	1	none	2.48199886317e-05
S024	T073	FALSE	FALSE	0	0	1	1	none	2.47517095832e-05
S025	T073	FALSE	FALSE	0	0	1	1	none	2.59351870485e-05
S026	T073	FALSE	FALSE	0	0	1	1	none	1.51347283375e-05
S038	T073	FALSE	FALSE	0	0	1	1	none	7.98727871903e-05
S039	T073	FALSE	FALSE	0	0	1	1	none	2.60492088123e-05
S040	T073	FALSE	FALSE	0	0	1	1	none	0.0001175735494313
S042	T073	FALSE	FALSE	0	0	1	1	none	2.41618615733e-05
S071	T073	FALSE	FALSE	0	0	1	1	none	0.0001123220050827
S078	T073	FALSE	FALSE	0	0	1	1	none	2.28679902315e-05
S081	T073	FALSE	FALSE	0	0	1	1	none	2.53415575931e-05
S085	T073	FALSE	FALSE	0	0	1	1	none	0.0001141281302505
S087	T073	FALSE	FALSE	0	0	1	1	none	0.0001272925010613
S093	T073	FALSE	FALSE	0	0	1	1	none	0.0001180786977694
S097	T073	FALSE	FALSE	0	0	1	1	none	2.34810403754e-05
S102	T073	FALSE	FALSE	0	0	1	1	none	0.0001201233868835
S106	T073	FALSE	FALSE	0	0	1	1	none	2.59588420144e-05
S130	T073	FALSE	FALSE	0	0	1	1	none	0.0001277789523923
T009	T073	FALSE	FALSE	0	0	1	1	none	3.1697546115e-06
T010	T073	FALSE	FALSE	0	0	1	1	none	5.3435125443e-06
T013	T073	FALSE	FALSE	0	0	1	1	none	9.01696476427e-05
T014	T073	FALSE	FALSE	0	0	1	1	none	2.51967086414e-05
T020	T073	FALSE	FALSE	0	0	1	1	none	8.28223367244e-05
T021	T073	TRUE	TRUE	0	0	1	1	none	1.1796960198e-06
T028	T073	FALSE	FALSE	0	0	1	1	none	8.36128938173e-05
T035a	T073	FALSE	FALSE	0	0	1	1	none	0.0001280581768085
T035b	T073	FALSE	FALSE	0	0	1	1	none	3.6093504926e-06
T040	T073	FALSE	FALSE	0	0	1	1	none	2.64225231422e-05
T056	T073	FALSE	FALSE	0	0	1	1	none	4.3494506313e-06
T059	T073	FALSE	FALSE	0	0	1	1	none	0.0001222411079993
T065	T073	FALSE	FALSE	0	0	1	1	none	8.12559840068e-05
T069	T073	FALSE	FALSE	0	0	1	1	none	0.0001371691101895
T071	T073	FALSE	FALSE	0	0	1	1	none	7.76422883863e-05
S002	T075	TRUE	TRUE	0	0	1	1	none	7.28441221088e-05
S007	T075	TRUE	TRUE	0	0	1	1	none	5.2426459652e-05
S021	T075	TRUE	TRUE	0	0	1	1	none	7.14194464771e-05
S024	T075	TRUE	TRUE	0	0	1	1	none	7.13511674286e-05
S025	T075	TRUE	TRUE	0	0	1	1	none	7.62468738439e-05
S026	T075	TRUE	TRUE	0	0	1	1	none	7.10009429829e-05
S038	T075	TRUE	TRUE	0	0	1	1	none	5.71879031559e-05
S039	T075	TRUE	TRUE	0	0	1	1	none	7.26486666577e-05
S040	T075	TRUE	TRUE	0	0	1	1	none	9.60683614167e-05
S042	T075	TRUE	TRUE	0	0	1	1	none	7.07613194187e-05
S071	T075	TRUE	TRUE	0	0	1	1	none	9.08168170681e-05
S078	T075	TRUE	TRUE	0	0	1	1	none	6.94674480769e-05
S081	T075	TRUE	TRUE	0	0	1	1	none	7.19410154385e-05
S085	T075	TRUE	TRUE	0	0	1	1	none	9.26229422359e-05
S087	T075	TRUE	TRUE	0	0	1	1	none	0.0001057873130467
S093	T075	TRUE	TRUE	0	0	1	1	none	9.65735097548e-05
S097	T075	TRUE	TRUE	0	0	1	1	none	7.37927271708e-05
S102	T075	TRUE	TRUE	0	0	1	1	none	9.86181988689e-05
S106	T075	TRUE	TRUE	0	0	1	1	none	7.25582998598e-05
S130	T075	TRUE	TRUE	0	0	1	1	none	0.0001062737643777
T009	T075	FALSE	FALSE	0	0	1	1	none	7.82952320205e-05
T010	T075	FALSE	FALSE	0	0	1	1	none	8.04689899533e-05
T013	T075	FALSE	FALSE	0	0	1	1	none	6.74847636083e-05
T014	T075	TRUE	TRUE	0	0	1	1	none	7.17961664868e-05
T020	T075	TRUE	TRUE	0	0	1	1	none	6.013745269e-05
T021	T075	FALSE	FALSE	0	0	1	1	none	7.86645654684e-05
T028	T075	TRUE	TRUE	0	0	1	1	none	6.09280097829e-05
T035a	T075	TRUE	TRUE	0	0	1	1	none	0.0001065529887939
T035b	T075	FALSE	FALSE	0	0	1	1	none	7.87348279016e-05
T040	T075	TRUE	TRUE	0	0	1	1	none	7.30219809876e-05
T056	T075	FALSE	FALSE	0	0	1	1	none	7.94749280403e-05
T059	T075	TRUE	TRUE	0	0	1	1	none	0.0001007359199847
T065	T075	TRUE	TRUE	0	0	1	1	none	5.85710999724e-05
T069	T075	TRUE	TRUE	0	0	1	1	none	0.0001156639221749
T071	T075	TRUE	TRUE	0	0	1	1	none	5.49574043519e-05
T073	T075	FALSE	FALSE	0	0	1	1	none	7.86645654684e-05
S002	T077	FALSE	FALSE	0	0	1	1	none	2.56548162535e-05
S007	T077	FALSE	FALSE	0	0	1	1	none	7.45214956765e-05
S021	T077	FALSE	FALSE	0	0	1	1	none	2.42301406218e-05
S024	T077	FALSE	FALSE	0	0	1	1	none	2.41618615733e-05
S025	T077	FALSE	FALSE	0	0	1	1	none	2.53453390386e-05
S026	T077	FALSE	FALSE	0	0	1	1	none	1.45448803276e-05
S038	T077	FALSE	FALSE	0	0	1	1	none	7.92829391804e-05
S039	T077	FALSE	FALSE	0	0	1	1	none	2.54593608024e-05
S040	T077	FALSE	FALSE	0	0	1	1	none	0.0001169837014214
S042	T077	FALSE	FALSE	0	0	1	1	none	2.35720135634e-05
S071	T077	FALSE	FALSE	0	0	1	1	none	0.0001117321570728
S078	T077	FALSE	FALSE	0	0	1	1	none	2.22781422216e-05
S081	T077	FALSE	FALSE	0	0	1	1	none	2.47517095832e-05
S085	T077	FALSE	FALSE	0	0	1	1	none	0.0001135382822406
S087	T077	FALSE	FALSE	0	0	1	1	none	0.0001267026530514
S093	T077	FALSE	FALSE	0	0	1	1	none	0.0001174888497595
S097	T077	FALSE	FALSE	0	0	1	1	none	2.28911923655e-05
S102	T077	FALSE	FALSE	0	0	1	1	none	0.0001195335388736
S106	T077	FALSE	FALSE	0	0	1	1	none	2.53689940045e-05
S130	T077	FALSE	FALSE	0	0	1	1	none	0.0001271891043824
T009	T077	FALSE	FALSE	0	0	1	1	none	2.5799066016e-06
T010	T077	FALSE	FALSE	0	0	1	1	none	4.7536645344e-06
T013	T077	FALSE	FALSE	0	0	1	1	none	8.95797996328e-05
T014	T077	FALSE	FALSE	0	0	1	1	none	2.46068606315e-05
T020	T077	FALSE	FALSE	0	0	1	1	none	8.22324887145e-05
T021	T077	TRUE	TRUE	0	0	1	1	none	1.7695440297e-06
T028	T077	FALSE	FALSE	0	0	1	1	none	8.30230458074e-05
T035a	T077	FALSE	FALSE	0	0	1	1	none	0.0001274683287986
T035b	T077	FALSE	FALSE	0	0	1	1	none	3.0195024827e-06
T040	T077	FALSE	FALSE	0	0	1	1	none	2.58326751323e-05
T056	T077	FALSE	FALSE	0	0	1	1	none	3.7596026214e-06
T059	T077	FALSE	FALSE	0	0	1	1	none	0.0001216512599894
T065	T077	FALSE	FALSE	0	0	1	1	none	8.06661359969e-05
T069	T077	FALSE	FALSE	0	0	1	1	none	0.0001365792621796
T071	T077	FALSE	FALSE	0	0	1	1	none	7.70524403764e-05
T073	T077	TRUE	TRUE	0	0	1	1	none	1.7695440297e-06
T075	T077	FALSE	FALSE	0	0	1	1	none	7.80747174585e-05
S002	T087	FALSE	FALSE	0	0	1	1	none	2.44751202337e-05
S007	T087	FALSE	FALSE	0	0	1	1	none	7.33417996567e-05
S021	T087	FALSE	FALSE	0	0	1	1	none	2.3050444602e-05
S024	T087	FALSE	FALSE	0	0	1	1	none	2.29821655535e-05
S025	T087	FALSE	FALSE	0	0	1	1	none	2.41656430188e-05
S026	T087	FALSE	FALSE	0	0	1	1	none	1.33651843078e-05
S038	T087	FALSE	FALSE	0	0	1	1	none	7.81032431606e-05
S039	T087	FALSE	FALSE	0	0	1	1	none	2.42796647826e-05
S040	T087	FALSE	FALSE	0	0	1	1	none	0.0001158040054016
S042	T087	FALSE	FALSE	0	0	1	1	none	2.23923175436e-05
S071	T087	FALSE	FALSE	0	0	1	1	none	0.000110552461053
S078	T087	FALSE	FALSE	0	0	1	1	none	2.10984462018e-05
S081	T087	FALSE	FALSE	0	0	1	1	none	2.35720135634e-05
S085	T087	FALSE	FALSE	0	0	1	1	none	0.0001123585862208
S087	T087	FALSE	FALSE	0	0	1	1	none	0.0001255229570316
S093	T087	FALSE	FALSE	0	0	1	1	none	0.0001163091537397
S097	T087	FALSE	FALSE	0	0	1	1	none	2.17114963457e-05
S102	T087	FALSE	FALSE	0	0	1	1	none	0.0001183538428538
S106	T087	FALSE	FALSE	0	0	1	1	none	2.41892979847e-05
S130	T087	FALSE	FALSE	0	0	1	1	none	0.0001260094083626
T009	T087	FALSE	FALSE	0	0	1	1	none	2.5799066016e-06
T010	T087	FALSE	FALSE	0	0	1	1	none	4.7536645344e-06
T013	T087	FALSE	FALSE	0	0	1	1	none	8.8400103613e-05
T014	T087	FALSE	FALSE	0	0	1	1	none	2.34271646117e-05
T020	T087	FALSE	FALSE	0	0	1	1	none	8.10527926947e-05
T021	T087	FALSE	FALSE	0	0	1	1	none	2.9492400495e-06
T028	T087	FALSE	FALSE	0	0	1	1	none	8.18433497876e-05
T035a	T087	FALSE	FALSE	0	0	1	1	none	0.0001262886327788
T035b	T087	FALSE	FALSE	0	0	1	1	none	3.0195024827e-06
T040	T087	FALSE	FALSE	0	0	1	1	none	2.46529791125e-05
T056	T087	FALSE	FALSE	0	0	1	1	none	3.7596026214e-06
T059	T087	FALSE	FALSE	0	0	1	1	none	0.0001204715639696
T065	T087	FALSE	FALSE	0	0	1	1	none	7.94864399771e-05
T069	T087	FALSE	FALSE	0	0	1	1	none	0.0001353995661598
T071	T087	FALSE	FALSE	0	0	1	1	none	7.58727443566e-05
T073	T087	FALSE	FALSE	0	0	1	1	none	2.9492400495e-06
T075	T087	FALSE	FALSE	0	0	1	1	none	7.68950214387e-05
T077	T087	FALSE	FALSE	0	0	1	1	none	2.3593920396e-06
S002	T095	TRUE	TRUE	0	0	1	1	none	0.0001228732462456
S007	T095	TRUE	TRUE	0	0	1	1	none	0.0001036352798086
S021	T095	TRUE	TRUE	0	0	1	1	none	0.0001214485706139
S024	T095	TRUE	TRUE	0	0	1	1	none	0.0001213802915654
S025	T095	TRUE	TRUE	0	0	1	1	none	0.0001262759979807
S026	T095	TRUE	TRUE	0	0	1	1	none	0.0001210300671197
S038	T095	TRUE	TRUE	0	0	1	1	none	0.0001083967233125
S039	T095	TRUE	TRUE	0	0	1	1	none	0.0001226777907945
S040	T095	TRUE	TRUE	0	0	1	1	none	4.57672012535e-05
S042	T095	TRUE	TRUE	0	0	1	1	none	0.0001207904435555
S071	T095	TRUE	TRUE	0	0	1	1	none	4.05156569049e-05
S078	T095	TRUE	TRUE	0	0	1	1	none	0.0001194965722137
S081	T095	TRUE	TRUE	0	0	1	1	none	0.0001219701395753
S085	T095	TRUE	TRUE	0	0	1	1	none	2.76199629407e-05
S087	T095	TRUE	TRUE	0	0	1	1	none	3.2195135319e-06
S093	T095	TRUE	TRUE	0	0	1	1	none	1.17946878556e-05
S097	T095	TRUE	TRUE	0	0	1	1	none	0.0001238218513076
S102	T095	TRUE	TRUE	0	0	1	1	none	4.83170387057e-05
S106	T095	TRUE	TRUE	0	0	1	1	none	0.0001225874239966
S130	T095	TRUE	TRUE	0	0	1	1	none	2.5262688431e-06
T009	T095	FALSE	FALSE	0	0	1	1	none	0.0001283243561573
T010	T095	FALSE	FALSE	0	0	1	1	none	0.0001304981140901
T013	T095	FALSE	FALSE	0	0	1	1	none	0.0001186935837649
T014	T095	TRUE	TRUE	0	0	1	1	none	0.0001218252906236
T020	T095	TRUE	TRUE	0	0	1	1	none	0.0001113462728466
T021	T095	FALSE	FALSE	0	0	1	1	none	0.0001286936896052
T028	T095	TRUE	TRUE	0	0	1	1	none	0.0001121368299395
T035a	T095	TRUE	TRUE	0	0	1	1	none	6.3445813187e-06
T035b	T095	FALSE	FALSE	0	0	1	1	none	0.0001287639520384
T040	T095	TRUE	TRUE	0	0	1	1	none	0.0001230511051244
T056	T095	FALSE	FALSE	0	0	1	1	none	0.0001295040521771
T059	T095	TRUE	TRUE	0	0	1	1	none	5.04347598215e-05
T065	T095	TRUE	TRUE	0	0	1	1	none	0.000109779920129
T069	T095	TRUE	TRUE	0	0	1	1	none	6.53627620117e-05
T071	T095	TRUE	TRUE	0	0	1	1	none	0.0001061662245085
T073	T095	FALSE	FALSE	0	0	1	1	none	0.0001286936896052
T075	T095	TRUE	TRUE	0	0	1	1	none	0.0001071885015906
T077	T095	FALSE	FALSE	0	0	1	1	none	0.0001281038415953
T087	T095	FALSE	FALSE	0	0	1	1	none	0.0001269241455755
S002	T099a	TRUE	TRUE	0	0	1	1	none	0.0001214735223698
S007	T099a	TRUE	TRUE	0	0	1	1	none	0.0001022355559328
S021	T099a	TRUE	TRUE	0	0	1	1	none	0.0001200488467381
S024	T099a	TRUE	TRUE	0	0	1	1	none	0.0001199805676896
S025	T099a	TRUE	TRUE	0	0	1	1	none	0.0001248762741049
S026	T099a	TRUE	TRUE	0	0	1	1	none	0.0001196303432439
S038	T099a	TRUE	TRUE	0	0	1	1	none	0.0001069969994367
S039	T099a	TRUE	TRUE	0	0	1	1	none	0.0001212780669187
S040	T099a	TRUE	TRUE	0	0	1	1	none	4.43674773777e-05
S042	T099a	TRUE	TRUE	0	0	1	1	none	0.0001193907196797
S071	T099a	TRUE	TRUE	0	0	1	1	none	3.91159330291e-05
S078	T099a	TRUE	TRUE	0	0	1	1	none	0.0001180968483379
S081	T099a	TRUE	TRUE	0	0	1	1	none	0.0001205704156995
S085	T099a	TRUE	TRUE	0	0	1	1	none	2.62202390649e-05
S087	T099a	TRUE	TRUE	0	0	1	1	none	2.9994856759e-06
S093	T099a	TRUE	TRUE	0	0	1	1	none	1.03949639798e-05
S097	T099a	TRUE	TRUE	0	0	1	1	none	0.0001224221274318
S102	T099a	TRUE	TRUE	0	0	1	1	none	4.69173148299e-05
S106	T099a	TRUE	TRUE	0	0	1	1	none	0.0001211877001208
S130	T099a	TRUE	TRUE	0	0	1	1	none	3.4859370069e-06
T009	T099a	FALSE	FALSE	0	0	1	1	none	0.0001269246322815
T010	T099a	FALSE	FALSE	0	0	1	1	none	0.0001290983902143
T013	T099a	FALSE	FALSE	0	0	1	1	none	0.0001172938598891
T014	T099a	TRUE	TRUE	0	0	1	1	none	0.0001204255667478
T020	T099a	TRUE	TRUE	0	0	1	1	none	0.0001099465489708
T021	T099a	FALSE	FALSE	0	0	1	1	none	0.0001272939657294
T028	T099a	TRUE	TRUE	0	0	1	1	none	0.0001107371060637
T035a	T099a	TRUE	TRUE	0	0	1	1	none	4.9448574429e-06
T035b	T099a	FALSE	FALSE	0	0	1	1	none	0.0001273642281626
T040	T099a	TRUE	TRUE	0	0	1	1	none	0.0001216513812486
T056	T099a	FALSE	FALSE	0	0	1	1	none	0.0001281043283013
T059	T099a	TRUE	TRUE	0	0	1	1	none	4.90350359457e-05
T065	T099a	TRUE	TRUE	0	0	1	1	none	0.0001083801962532
T069	T099a	TRUE	TRUE	0	0	1	1	none	6.39630381359e-05
T071	T099a	TRUE	TRUE	0	0	1	1	none	0.0001047665006327
T073	T099a	FALSE	FALSE	0	0	1	1	none	0.0001272939657294
T075	T099a	TRUE	TRUE	0	0	1	1	none	0.0001057887777148
T077	T099a	FALSE	FALSE	0	0	1	1	none	0.0001267041177195
T087	T099a	FALSE	FALSE	0	0	1	1	none	0.0001255244216997
T095	T099a	TRUE	TRUE	0	0	1	1	none	4.4006742198e-06
S002	T102	FALSE	FALSE	0	0	1	1	none	0.0001305991831437
S007	T102	FALSE	FALSE	0	0	1	1	none	0.0001113612167067
S021	T102	FALSE	FALSE	0	0	1	1	none	0.000129174507512
S024	T102	FALSE	FALSE	0	0	1	1	none	0.0001291062284635
S025	T102	FALSE	FALSE	0	0	1	1	none	0.0001340019348788
S026	T102	FALSE	FALSE	0	0	1	1	none	0.0001287560040178
S038	T102	FALSE	FALSE	0	0	1	1	none	0.0001161226602106
S039	T102	FALSE	FALSE	0	0	1	1	none	0.0001304037276926
S040	T102	FALSE	FALSE	0	0	1	1	none	5.34931381516e-05
S042	T102	FALSE	FALSE	0	0	1	1	none	0.0001285163804536
S071	T102	FALSE	FALSE	0	0	1	1	none	4.8241593803e-05
S078	T102	FALSE	FALSE	0	0	1	1	none	0.0001272225091118
S081	T102	FALSE	FALSE	0	0	1	1	none	0.0001296960764734
S085	T102	FALSE	FALSE	0	0	1	1	none	3.53458998388e-05
S087	T102	FALSE	FALSE	0	0	1	1	none	1.094545043e-05
S093	T102	FALSE	FALSE	0	0	1	1	none	1.95206247537e-05
S097	T102	FALSE	FALSE	0	0	1	1	none	0.0001315477882057
S102	T102	FALSE	FALSE	0	0	1	1	none	5.60429756038e-05
S106	T102	FALSE	FALSE	0	0	1	1	none	0.0001303133608947
S130	T102	FALSE	FALSE	0	0	1	1	none	1.02522057412e-05
T009	T102	FALSE	FALSE	0	0	1	1	none	0.0001360502930554
T010	T102	FALSE	FALSE	0	0	1	1	none	0.0001382240509882
T013	T102	FALSE	FALSE	0	0	1	1	none	0.000126419520663
T014	T102	FALSE	FALSE	0	0	1	1	none	0.0001295512275217
T020	T102	FALSE	FALSE	0	0	1	1	none	0.0001190722097447
T021	T102	FALSE	FALSE	0	0	1	1	none	0.0001364196265033
T028	T102	FALSE	FALSE	0	0	1	1	none	0.0001198627668376
T035a	T102	FALSE	FALSE	0	0	1	1	none	1.40705182168e-05
T035b	T102	FALSE	FALSE	0	0	1	1	none	0.0001364898889365
T040	T102	FALSE	FALSE	0	0	1	1	none	0.0001307770420225
T056	T102	FALSE	FALSE	0	0	1	1	none	0.0001372299890752
T059	T102	FALSE	FALSE	0	0	1	1	none	5.81606967196e-05
T065	T102	FALSE	FALSE	0	0	1	1	none	0.0001175058570271
T069	T102	FALSE	FALSE	0	0	1	1	none	7.30886989098e-05
T071	T102	FALSE	FALSE	0	0	1	1	none	0.0001138921614066
T073	T102	FALSE	FALSE	0	0	1	1	none	0.0001364196265033
T075	T102	FALSE	FALSE	0	0	1	1	none	0.0001149144384887
T077	T102	FALSE	FALSE	0	0	1	1	none	0.0001358297784934
T087	T102	FALSE	FALSE	0	0	1	1	none	0.0001346500824736
T095	T102	TRUE	TRUE	1	0	1	1	anc	5.898480099e-07
T099a	T102	FALSE	FALSE	0	0	1	1	none	1.21266111179e-05
S002	T104	FALSE	FALSE	0	0	1	1	none	7.93360071926e-05
S007	T104	FALSE	FALSE	0	0	1	1	none	3.46371578458e-05
S021	T104	FALSE	FALSE	0	0	1	1	none	7.79113315609e-05
S024	T104	FALSE	FALSE	0	0	1	1	none	7.78430525124e-05
S025	T104	FALSE	FALSE	0	0	1	1	none	8.27387589277e-05
S026	T104	FALSE	FALSE	0	0	1	1	none	7.74928280667e-05
S038	T104	FALSE	FALSE	0	0	1	1	none	5.11804714777e-05
S039	T104	FALSE	FALSE	0	0	1	1	none	7.91405517415e-05
S040	T104	FALSE	FALSE	0	0	1	1	none	0.0001025602465005
S042	T104	FALSE	FALSE	0	0	1	1	none	7.72532045025e-05
S071	T104	FALSE	FALSE	0	0	1	1	none	9.73087021519e-05
S078	T104	FALSE	FALSE	0	0	1	1	none	7.59593331607e-05
S081	T104	FALSE	FALSE	0	0	1	1	none	7.84329005223001e-05
S085	T104	FALSE	FALSE	0	0	1	1	none	9.91148273197e-05
S087	T104	FALSE	FALSE	0	0	1	1	none	0.0001122791981305
S093	T104	FALSE	FALSE	0	0	1	1	none	0.0001030653948386
S097	T104	FALSE	FALSE	0	0	1	1	none	8.02846122546e-05
S102	T104	FALSE	FALSE	0	0	1	1	none	0.0001051100839527
S106	T104	FALSE	FALSE	0	0	1	1	none	7.90501849436e-05
S130	T104	FALSE	FALSE	0	0	1	1	none	0.0001127656494615
T009	T104	FALSE	FALSE	0	0	1	1	none	8.47871171043001e-05
T010	T104	FALSE	FALSE	0	0	1	1	none	8.69608750371001e-05
T013	T104	FALSE	FALSE	0	0	1	1	none	6.14773319301e-05
T014	T104	FALSE	FALSE	0	0	1	1	none	7.82880515706e-05
T020	T104	FALSE	FALSE	0	0	1	1	none	5.41300210118e-05
T021	T104	FALSE	FALSE	0	0	1	1	none	8.51564505522001e-05
T028	T104	FALSE	FALSE	0	0	1	1	none	4.19590119569e-05
T035a	T104	FALSE	FALSE	0	0	1	1	none	0.0001130448738777
T035b	T104	FALSE	FALSE	0	0	1	1	none	8.52267129854e-05
T040	T104	FALSE	FALSE	0	0	1	1	none	7.95138660714e-05
T056	T104	FALSE	FALSE	0	0	1	1	none	8.59668131241001e-05
T059	T104	FALSE	FALSE	0	0	1	1	none	0.0001072278050685
T065	T104	FALSE	FALSE	0	0	1	1	none	5.25636682942e-05
T069	T104	FALSE	FALSE	0	0	1	1	none	0.0001221558072587
T071	T104	FALSE	FALSE	1	0	1	1	anc	1.7695440297e-06
T073	T104	FALSE	FALSE	0	0	1	1	none	8.51564505522001e-05
T075	T104	FALSE	FALSE	0	0	1	1	none	6.24715665178e-05
T077	T104	FALSE	FALSE	0	0	1	1	none	8.45666025423e-05
T087	T104	FALSE	FALSE	0	0	1	1	none	8.33869065225e-05
T095	T104	FALSE	FALSE	0	0	1	1	none	0.0001136803866744
T099a	T104	FALSE	FALSE	0	0	1	1	none	0.0001122806627986
T102	T104	FALSE	FALSE	0	0	1	1	none	0.0001214063235725
S002	T105	FALSE	FALSE	0	0	1	1	none	7.6615236667e-05
S007	T105	FALSE	FALSE	0	0	1	1	none	4.36982574482e-05
S021	T105	FALSE	FALSE	0	0	1	1	none	7.51905610353e-05
S024	T105	FALSE	FALSE	0	0	1	1	none	7.51222819868e-05
S025	T105	FALSE	FALSE	0	0	1	1	none	8.00179884021e-05
S026	T105	FALSE	FALSE	0	0	1	1	none	7.47720575411e-05
S038	T105	FALSE	FALSE	0	0	1	1	none	4.9643449123e-06
S039	T105	FALSE	FALSE	0	0	1	1	none	7.64197812159e-05
S040	T105	FALSE	FALSE	0	0	1	1	none	9.98394759749e-05
S042	T105	FALSE	FALSE	0	0	1	1	none	7.45324339769e-05
S071	T105	FALSE	FALSE	0	0	1	1	none	9.45879316263e-05
S078	T105	FALSE	FALSE	0	0	1	1	none	7.32385626351e-05
S081	T105	FALSE	FALSE	0	0	1	1	none	7.57121299967e-05
S085	T105	FALSE	FALSE	0	0	1	1	none	9.63940567941e-05
S087	T105	FALSE	FALSE	0	0	1	1	none	0.0001095584276049
S093	T105	FALSE	FALSE	0	0	1	1	none	0.000100344624313
S097	T105	FALSE	FALSE	0	0	1	1	none	7.7563841729e-05
S102	T105	FALSE	FALSE	0	0	1	1	none	0.0001023893134271
S106	T105	FALSE	FALSE	0	0	1	1	none	7.6329414418e-05
S130	T105	FALSE	FALSE	0	0	1	1	none	0.0001100448789359
T009	T105	FALSE	FALSE	0	0	1	1	none	8.20663465787e-05
T010	T105	FALSE	FALSE	0	0	1	1	none	8.42401045115e-05
T013	T105	FALSE	FALSE	0	0	1	1	none	1.12730556755e-05
T014	T105	FALSE	FALSE	0	0	1	1	none	7.5567281045e-05
T020	T105	FALSE	FALSE	0	0	1	1	none	7.9138944464e-06
T021	T105	FALSE	FALSE	0	0	1	1	none	8.24356800266e-05
T028	T105	FALSE	FALSE	0	0	1	1	none	5.21998075791e-05
T035a	T105	FALSE	FALSE	0	0	1	1	none	0.0001103241033521
T035b	T105	FALSE	FALSE	0	0	1	1	none	8.25059424598e-05
T040	T105	FALSE	FALSE	0	0	1	1	none	7.67930955458e-05
T056	T105	FALSE	FALSE	0	0	1	1	none	8.32460425985e-05
T059	T105	FALSE	FALSE	0	0	1	1	none	0.0001045070345429
T065	T105	TRUE	TRUE	1	0	1	1	anc	5.898480099e-07
T069	T105	FALSE	FALSE	0	0	1	1	none	0.0001194350367331
T071	T105	FALSE	FALSE	0	0	1	1	none	4.62292021481e-05
T073	T105	FALSE	FALSE	0	0	1	1	none	8.24356800266e-05
T075	T105	FALSE	FALSE	0	0	1	1	none	5.97507959922e-05
T077	T105	FALSE	FALSE	0	0	1	1	none	8.18458320167e-05
T087	T105	FALSE	FALSE	0	0	1	1	none	8.06661359969e-05
T095	T105	FALSE	FALSE	0	0	1	1	none	0.0001109596161488
T099a	T105	FALSE	FALSE	0	0	1	1	none	0.000109559892273
T102	T105	FALSE	FALSE	0	0	1	1	none	0.0001186855530469
T104	T105	FALSE	FALSE	0	0	1	1	none	5.3743364314e-05
S002	T107	FALSE	FALSE	0	0	1	1	none	0.0001276499430942
S007	T107	FALSE	FALSE	0	0	1	1	none	0.0001084119766572
S021	T107	FALSE	FALSE	0	0	1	1	none	0.0001262252674625
S024	T107	FALSE	FALSE	0	0	1	1	none	0.000126156988414
S025	T107	FALSE	FALSE	0	0	1	1	none	0.0001310526948293
S026	T107	FALSE	FALSE	0	0	1	1	none	0.0001258067639683
S038	T107	FALSE	FALSE	0	0	1	1	none	0.0001131734201611
S039	T107	FALSE	FALSE	0	0	1	1	none	0.0001274544876431
S040	T107	FALSE	FALSE	0	0	1	1	none	5.05438981021e-05
S042	T107	FALSE	FALSE	0	0	1	1	none	0.0001255671404041
S071	T107	FALSE	FALSE	0	0	1	1	none	4.52923537535e-05
S078	T107	FALSE	FALSE	0	0	1	1	none	0.0001242732690623
S081	T107	FALSE	FALSE	0	0	1	1	none	0.0001267468364239
S085	T107	FALSE	FALSE	0	0	1	1	none	3.23966597893e-05
S087	T107	FALSE	FALSE	0	0	1	1	none	7.9962103805e-06
S093	T107	FALSE	FALSE	0	0	1	1	none	1.65713847042e-05
S097	T107	FALSE	FALSE	0	0	1	1	none	0.0001285985481562
S102	T107	FALSE	FALSE	0	0	1	1	none	5.30937355543e-05
S106	T107	FALSE	FALSE	0	0	1	1	none	0.0001273641208452
S130	T107	FALSE	FALSE	0	0	1	1	none	7.3029656917e-06
T009	T107	FALSE	FALSE	0	0	1	1	none	0.0001331010530059
T010	T107	FALSE	FALSE	0	0	1	1	none	0.0001352748109387
T013	T107	FALSE	FALSE	0	0	1	1	none	0.0001234702806135
T014	T107	FALSE	FALSE	0	0	1	1	none	0.0001266019874722
T020	T107	FALSE	FALSE	0	0	1	1	none	0.0001161229696952
T021	T107	FALSE	FALSE	0	0	1	1	none	0.0001334703864538
T028	T107	FALSE	FALSE	0	0	1	1	none	0.0001169135267881
T035a	T107	FALSE	FALSE	0	0	1	1	none	1.11212781673e-05
T035b	T107	FALSE	FALSE	0	0	1	1	none	0.000133540648887
T040	T107	FALSE	FALSE	0	0	1	1	none	0.000127827801973
T056	T107	FALSE	FALSE	0	0	1	1	none	0.0001342807490257
T059	T107	FALSE	FALSE	0	0	1	1	none	5.52114566701e-05
T065	T107	FALSE	FALSE	0	0	1	1	none	0.0001145566169776
T069	T107	FALSE	FALSE	0	0	1	1	none	7.01394588603e-05
T071	T107	FALSE	FALSE	0	0	1	1	none	0.0001109429213571
T073	T107	FALSE	FALSE	0	0	1	1	none	0.0001334703864538
T075	T107	FALSE	FALSE	0	0	1	1	none	0.0001119651984392
T077	T107	FALSE	FALSE	0	0	1	1	none	0.0001328805384439
T087	T107	FALSE	FALSE	0	0	1	1	none	0.0001317008424241
T095	T107	TRUE	TRUE	1	0	1	1	anc	5.898480099e-07
T099a	T107	FALSE	FALSE	0	0	1	1	none	9.1773710684e-06
T102	T107	FALSE	FALSE	0	0	1	1	none	4.1289360693e-06
T104	T107	FALSE	FALSE	0	0	1	1	none	0.000118457083523
T105	T107	FALSE	FALSE	0	0	1	1	none	0.0001157363129974
S002	T156	FALSE	FALSE	0	0	1	1	none	8.42784788826e-05
S007	T156	FALSE	FALSE	0	0	1	1	none	5.13614996638e-05
S021	T156	FALSE	FALSE	0	0	1	1	none	8.28538032509e-05
S024	T156	FALSE	FALSE	0	0	1	1	none	8.27855242024e-05
S025	T156	FALSE	FALSE	0	0	1	1	none	8.76812306177e-05
S026	T156	FALSE	FALSE	0	0	1	1	none	8.24352997567e-05
S038	T156	FALSE	FALSE	0	0	1	1	none	1.38072831477e-05
S039	T156	FALSE	FALSE	0	0	1	1	none	8.40830234315001e-05
S040	T156	FALSE	FALSE	0	0	1	1	none	0.0001075027181905
S042	T156	FALSE	FALSE	0	0	1	1	none	8.21956761925e-05
S071	T156	FALSE	FALSE	0	0	1	1	none	0.0001022511738419
S078	T156	FALSE	FALSE	0	0	1	1	none	8.09018048507e-05
S081	T156	FALSE	FALSE	0	0	1	1	none	8.33753722123001e-05
S085	T156	FALSE	FALSE	0	0	1	1	none	0.0001040572990097
S087	T156	FALSE	FALSE	0	0	1	1	none	0.0001172216698205
S093	T156	FALSE	FALSE	0	0	1	1	none	0.0001080078665286
S097	T156	FALSE	FALSE	0	0	1	1	none	8.52270839446001e-05
S102	T156	FALSE	FALSE	0	0	1	1	none	0.0001100525556427
S106	T156	FALSE	FALSE	0	0	1	1	none	8.39926566336001e-05
S130	T156	FALSE	FALSE	0	0	1	1	none	0.0001177081211515
T009	T156	FALSE	FALSE	0	0	1	1	none	8.97295887943001e-05
T010	T156	FALSE	FALSE	0	0	1	1	none	9.19033467271001e-05
T013	T156	FALSE	FALSE	0	0	1	1	none	2.41041436001e-05
T014	T156	FALSE	FALSE	0	0	1	1	none	8.32305232606001e-05
T020	T156	FALSE	FALSE	0	0	1	1	none	1.67568326818e-05
T021	T156	FALSE	FALSE	0	0	1	1	none	9.00989222422001e-05
T028	T156	FALSE	FALSE	0	0	1	1	none	5.98630497947e-05
T035a	T156	FALSE	FALSE	0	0	1	1	none	0.0001179873455677
T035b	T156	FALSE	FALSE	0	0	1	1	none	9.01691846754001e-05
T040	T156	FALSE	FALSE	0	0	1	1	none	8.44563377614e-05
T056	T156	FALSE	FALSE	0	0	1	1	none	9.09092848141001e-05
T059	T156	FALSE	FALSE	0	0	1	1	none	0.0001121702767585
T065	T156	FALSE	FALSE	0	0	1	1	none	1.51904799642e-05
T069	T156	FALSE	FALSE	0	0	1	1	none	0.0001270982789487
T071	T156	FALSE	FALSE	0	0	1	1	none	5.38924443637e-05
T073	T156	FALSE	FALSE	0	0	1	1	none	9.00989222422001e-05
T075	T156	FALSE	FALSE	0	0	1	1	none	6.74140382078e-05
T077	T156	FALSE	FALSE	0	0	1	1	none	8.95090742323001e-05
T087	T156	FALSE	FALSE	0	0	1	1	none	8.83293782125001e-05
T095	T156	FALSE	FALSE	0	0	1	1	none	0.0001186228583644
T099a	T156	FALSE	FALSE	0	0	1	1	none	0.0001172231344886
T102	T156	FALSE	FALSE	0	0	1	1	none	0.0001263487952625
T104	T156	FALSE	FALSE	0	0	1	1	none	6.14066065296e-05
T105	T156	FALSE	FALSE	0	0	1	1	none	1.6370175984e-05
T107	T156	FALSE	FALSE	0	0	1	1	none	0.000123399555213
S002	T159a	TRUE	TRUE	0	0	1	1	none	2.32954242139e-05
S007	T159a	TRUE	TRUE	0	0	1	1	none	7.21621036369e-05
S021	T159a	TRUE	TRUE	0	0	1	1	none	2.18707485822e-05
S024	T159a	TRUE	TRUE	0	0	1	1	none	2.18024695337e-05
S025	T159a	TRUE	TRUE	0	0	1	1	none	2.2985946999e-05
S026	T159a	TRUE	TRUE	0	0	1	1	none	1.2185488288e-05
S038	T159a	TRUE	TRUE	0	0	1	1	none	7.69235471408e-05
S039	T159a	TRUE	TRUE	0	0	1	1	none	2.30999687628e-05
S040	T159a	TRUE	TRUE	0	0	1	1	none	0.0001146243093818
S042	T159a	TRUE	TRUE	0	0	1	1	none	2.12126215238e-05
S071	T159a	TRUE	TRUE	0	0	1	1	none	0.0001093727650332
S078	T159a	TRUE	TRUE	0	0	1	1	none	1.9918750182e-05
S081	T159a	TRUE	TRUE	0	0	1	1	none	2.23923175436e-05
S085	T159a	TRUE	TRUE	0	0	1	1	none	0.000111178890201
S087	T159a	TRUE	TRUE	0	0	1	1	none	0.0001243432610118
S093	T159a	TRUE	TRUE	0	0	1	1	none	0.0001151294577199
S097	T159a	TRUE	TRUE	0	0	1	1	none	2.05318003259e-05
S102	T159a	TRUE	TRUE	0	0	1	1	none	0.000117174146834
S106	T159a	TRUE	TRUE	0	0	1	1	none	2.30096019649e-05
S130	T159a	TRUE	TRUE	0	0	1	1	none	0.0001248297123428
T009	T159a	TRUE	TRUE	0	1	1	1	desc	8.103625719e-07
T010	T159a	TRUE	TRUE	0	1	1	1	desc	1.8044244849e-06
T013	T159a	FALSE	FALSE	0	0	1	1	none	8.72204075932e-05
T014	T159a	TRUE	TRUE	0	0	1	1	none	2.22474685919e-05
T020	T159a	TRUE	TRUE	0	0	1	1	none	7.98730966749e-05
T021	T159a	TRUE	TRUE	0	1	1	1	desc	1.7695440297e-06
T028	T159a	TRUE	TRUE	0	0	1	1	none	8.06636537678e-05
T035a	T159a	TRUE	TRUE	0	0	1	1	none	0.000125108936759
T035b	T159a	TRUE	TRUE	0	1	1	1	desc	6.601104431e-07
T040	T159a	TRUE	TRUE	0	0	1	1	none	2.34732830927e-05
T056	T159a	FALSE	FALSE	0	1	1	1	desc	1.9900585917e-06
T059	T159a	TRUE	TRUE	0	0	1	1	none	0.0001192918679498
T065	T159a	TRUE	TRUE	0	0	1	1	none	7.83067439573e-05
T069	T159a	TRUE	TRUE	0	0	1	1	none	0.00013421987014
T071	T159a	TRUE	TRUE	0	0	1	1	none	7.46930483368e-05
T073	T159a	TRUE	TRUE	0	1	1	1	desc	1.7695440297e-06
T075	T159a	TRUE	TRUE	0	0	1	1	none	7.57153254189e-05
T077	T159a	TRUE	TRUE	0	1	1	1	desc	1.1796960198e-06
T087	T159a	TRUE	TRUE	0	1	1	1	desc	5.898480099e-07
T095	T159a	TRUE	TRUE	0	0	1	1	none	0.0001257444495557
T099a	T159a	TRUE	TRUE	0	0	1	1	none	0.0001243447256799
T102	T159a	FALSE	FALSE	0	0	1	1	none	0.0001334703864538
T104	T159a	FALSE	FALSE	0	0	1	1	none	8.22072105027e-05
T105	T159a	FALSE	FALSE	0	0	1	1	none	7.94864399771e-05
T107	T159a	FALSE	FALSE	0	0	1	1	none	0.0001305211464043
T156	T159a	FALSE	FALSE	0	0	1	1	none	8.71496821927001e-05
S002	T182	FALSE	FALSE	0	0	1	1	none	7.58554409284e-05
S007	T182	FALSE	FALSE	0	0	1	1	none	4.29384617096e-05
S021	T182	FALSE	FALSE	0	0	1	1	none	7.44307652967e-05
S024	T182	FALSE	FALSE	0	0	1	1	none	7.43624862482e-05
S025	T182	FALSE	FALSE	0	0	1	1	none	7.92581926635e-05
S026	T182	FALSE	FALSE	0	0	1	1	none	7.40122618025e-05
S038	T182	FALSE	FALSE	0	0	1	1	none	5.3842451935e-06
S039	T182	FALSE	FALSE	0	0	1	1	none	7.56599854773e-05
S040	T182	FALSE	FALSE	0	0	1	1	none	9.90796802363e-05
S042	T182	FALSE	FALSE	0	0	1	1	none	7.37726382383e-05
S071	T182	FALSE	FALSE	0	0	1	1	none	9.38281358877e-05
S078	T182	FALSE	FALSE	0	0	1	1	none	7.24787668965e-05
S081	T182	FALSE	FALSE	0	0	1	1	none	7.49523342581e-05
S085	T182	FALSE	FALSE	0	0	1	1	none	9.56342610555e-05
S087	T182	FALSE	FALSE	0	0	1	1	none	0.0001087986318663
S093	T182	FALSE	FALSE	0	0	1	1	none	9.95848285744e-05
S097	T182	FALSE	FALSE	0	0	1	1	none	7.68040459904e-05
S102	T182	FALSE	FALSE	0	0	1	1	none	0.0001016295176885
S106	T182	FALSE	FALSE	0	0	1	1	none	7.55696186794e-05
S130	T182	FALSE	FALSE	0	0	1	1	none	0.0001092850831973
T009	T182	FALSE	FALSE	0	0	1	1	none	8.13065508401e-05
T010	T182	FALSE	FALSE	0	0	1	1	none	8.34803087729e-05
T013	T182	FALSE	FALSE	0	0	1	1	none	1.56811056459e-05
T014	T182	FALSE	FALSE	0	0	1	1	none	7.48074853064e-05
T020	T182	FALSE	FALSE	0	0	1	1	none	8.3337947276e-06
T021	T182	FALSE	FALSE	0	0	1	1	none	8.1675884288e-05
T028	T182	FALSE	FALSE	0	0	1	1	none	5.14400118405e-05
T035a	T182	FALSE	FALSE	0	0	1	1	none	0.0001095643076135
T035b	T182	FALSE	FALSE	0	0	1	1	none	8.17461467212e-05
T040	T182	FALSE	FALSE	0	0	1	1	none	7.60332998072e-05
T056	T182	FALSE	FALSE	0	0	1	1	none	8.24862468599e-05
T059	T182	FALSE	FALSE	0	0	1	1	none	0.0001037472388043
T065	T182	FALSE	FALSE	0	0	1	1	none	6.76744201e-06
T069	T182	FALSE	FALSE	0	0	1	1	none	0.0001186752409945
T071	T182	FALSE	FALSE	0	0	1	1	none	4.54694064095e-05
T073	T182	FALSE	FALSE	0	0	1	1	none	8.1675884288e-05
T075	T182	FALSE	FALSE	0	0	1	1	none	5.89910002536e-05
T077	T182	FALSE	FALSE	0	0	1	1	none	8.10860362781e-05
T087	T182	FALSE	FALSE	0	0	1	1	none	7.99063402583e-05
T095	T182	FALSE	FALSE	0	0	1	1	none	0.0001101998204102
T099a	T182	FALSE	FALSE	0	0	1	1	none	0.0001088000965344
T102	T182	FALSE	FALSE	0	0	1	1	none	0.0001179257573083
T104	T182	FALSE	FALSE	0	0	1	1	none	5.29835685754e-05
T105	T182	FALSE	FALSE	0	0	1	1	none	7.9471380298e-06
T107	T182	FALSE	FALSE	0	0	1	1	none	0.0001149765172588
T156	T182	FALSE	FALSE	0	0	1	1	none	1.31418220334e-05
T159a	T182	FALSE	FALSE	0	0	1	1	none	7.87266442385e-05
S002	T188	TRUE	TRUE	0	0	1	1	none	7.80463589677e-05
S007	T188	TRUE	TRUE	0	0	1	1	none	3.33475096209e-05
S021	T188	TRUE	TRUE	0	0	1	1	none	7.6621683336e-05
S024	T188	TRUE	TRUE	0	0	1	1	none	7.65534042875e-05
S025	T188	TRUE	TRUE	0	0	1	1	none	8.14491107028e-05
S026	T188	TRUE	TRUE	0	0	1	1	none	7.62031798418e-05
S038	T188	TRUE	TRUE	0	0	1	1	none	4.98908232528e-05
S039	T188	TRUE	TRUE	0	0	1	1	none	7.78509035166e-05
S040	T188	TRUE	TRUE	0	0	1	1	none	0.0001012705982756
S042	T188	TRUE	TRUE	0	0	1	1	none	7.59635562776e-05
S071	T188	TRUE	TRUE	0	0	1	1	none	9.6019053927e-05
S078	T188	TRUE	TRUE	0	0	1	1	none	7.46696849358e-05
S081	T188	TRUE	TRUE	0	0	1	1	none	7.71432522974e-05
S085	T188	TRUE	TRUE	0	0	1	1	none	9.78251790948e-05
S087	T188	TRUE	TRUE	0	0	1	1	none	0.0001109895499056
S093	T188	TRUE	TRUE	0	0	1	1	none	0.0001017757466137
S097	T188	TRUE	TRUE	0	0	1	1	none	7.89949640297e-05
S102	T188	TRUE	TRUE	0	0	1	1	none	0.0001038204357278
S106	T188	TRUE	TRUE	0	0	1	1	none	7.77605367187e-05
S130	T188	TRUE	TRUE	0	0	1	1	none	0.0001114760012366
T009	T188	FALSE	FALSE	0	0	1	1	none	8.34974688794e-05
T010	T188	FALSE	FALSE	0	0	1	1	none	8.56712268122e-05
T013	T188	FALSE	FALSE	0	0	1	1	none	6.01876837052e-05
T014	T188	TRUE	TRUE	0	0	1	1	none	7.69984033457e-05
T020	T188	TRUE	TRUE	0	0	1	1	none	5.28403727869e-05
T021	T188	FALSE	FALSE	0	0	1	1	none	8.38668023273e-05
T028	T188	TRUE	TRUE	0	0	1	1	none	3.072781945e-05
T035a	T188	TRUE	TRUE	0	0	1	1	none	0.0001117552256528
T035b	T188	FALSE	FALSE	0	0	1	1	none	8.39370647605e-05
T040	T188	TRUE	TRUE	0	0	1	1	none	7.82242178465e-05
T056	T188	FALSE	FALSE	0	0	1	1	none	8.46771648992e-05
T059	T188	TRUE	TRUE	0	0	1	1	none	0.0001059381568436
T065	T188	TRUE	TRUE	0	0	1	1	none	5.12740200693e-05
T069	T188	TRUE	TRUE	0	0	1	1	none	0.0001208661590338
T071	T188	TRUE	TRUE	0	0	1	1	none	3.4698758301e-05
T073	T188	FALSE	FALSE	0	0	1	1	none	8.38668023273e-05
T075	T188	TRUE	TRUE	0	0	1	1	none	6.11819182929e-05
T077	T188	FALSE	FALSE	0	0	1	1	none	8.32769543174e-05
T087	T188	FALSE	FALSE	0	0	1	1	none	8.20972582976e-05
T095	T188	TRUE	TRUE	0	0	1	1	none	0.0001123907384495
T099a	T188	TRUE	TRUE	0	0	1	1	none	0.0001109910145737
T102	T188	FALSE	FALSE	0	0	1	1	none	0.0001201166753476
T104	T188	FALSE	FALSE	0	0	1	1	none	4.22129204669e-05
T105	T188	FALSE	FALSE	0	0	1	1	none	5.24537160891e-05
T107	T188	FALSE	FALSE	0	0	1	1	none	0.0001171674352981
T156	T188	FALSE	FALSE	0	0	1	1	none	6.01169583047e-05
T159a	T188	TRUE	TRUE	0	0	1	1	none	8.09175622778e-05
T182	T188	FALSE	FALSE	0	0	1	1	none	5.16939203505e-05
S002	T192	FALSE	FALSE	0	0	1	1	none	0.0001568267382322
S007	T192	FALSE	FALSE	0	0	1	1	none	0.0001375887717952
S021	T192	FALSE	FALSE	0	0	1	1	none	0.0001554020626005
S024	T192	FALSE	FALSE	0	0	1	1	none	0.000155333783552
S025	T192	FALSE	FALSE	0	0	1	1	none	0.0001602294899673
S026	T192	FALSE	FALSE	0	0	1	1	none	0.0001549835591063
S038	T192	FALSE	FALSE	0	0	1	1	none	0.0001423502152991
S039	T192	FALSE	FALSE	0	0	1	1	none	0.0001566312827811
S040	T192	FALSE	FALSE	0	0	1	1	none	5.98351401761001e-05
S042	T192	FALSE	FALSE	0	0	1	1	none	0.0001547439355421
S071	T192	FALSE	FALSE	0	0	1	1	none	5.23019183095e-05
S078	T192	FALSE	FALSE	0	0	1	1	none	0.0001534500642003
S081	T192	FALSE	FALSE	0	0	1	1	none	0.0001559236315619
S085	T192	FALSE	FALSE	0	0	1	1	none	7.62752740593e-05
S087	T192	FALSE	FALSE	0	0	1	1	none	8.94396448701e-05
S093	T192	FALSE	FALSE	0	0	1	1	none	8.02258415782e-05
S097	T192	FALSE	FALSE	0	0	1	1	none	0.0001577753432942
S102	T192	FALSE	FALSE	0	0	1	1	none	6.23849776283001e-05
S106	T192	FALSE	FALSE	0	0	1	1	none	0.0001565409159832
S130	T192	FALSE	FALSE	0	0	1	1	none	8.99260962011e-05
T009	T192	FALSE	FALSE	0	0	1	1	none	0.0001622778481439
T010	T192	FALSE	FALSE	0	0	1	1	none	0.0001644516060767
T013	T192	FALSE	FALSE	0	0	1	1	none	0.0001526470757515
T014	T192	FALSE	FALSE	0	0	1	1	none	0.0001557787826102
T020	T192	FALSE	FALSE	0	0	1	1	none	0.0001452997648332
T021	T192	FALSE	FALSE	0	0	1	1	none	0.0001626471815918
T028	T192	FALSE	FALSE	0	0	1	1	none	0.0001460903219261
T035a	T192	FALSE	FALSE	0	0	1	1	none	9.02053206173e-05
T035b	T192	FALSE	FALSE	0	0	1	1	none	0.000162717444025
T040	T192	FALSE	FALSE	0	0	1	1	none	0.000157004597111
T056	T192	FALSE	FALSE	0	0	1	1	none	0.0001634575441637
T059	T192	FALSE	FALSE	0	0	1	1	none	6.45026987441001e-05
T065	T192	FALSE	FALSE	0	0	1	1	none	0.0001437334121156
T069	T192	FALSE	FALSE	0	0	1	1	none	6.21617609023e-05
T071	T192	FALSE	FALSE	0	0	1	1	none	0.0001401197164951
T073	T192	FALSE	FALSE	0	0	1	1	none	0.0001626471815918
T075	T192	FALSE	FALSE	0	0	1	1	none	0.0001411419935772
T077	T192	FALSE	FALSE	0	0	1	1	none	0.0001620573335819
T087	T192	FALSE	FALSE	0	0	1	1	none	0.0001608776375621
T095	T192	FALSE	FALSE	0	0	1	1	none	9.0840833414e-05
T099a	T192	FALSE	FALSE	0	0	1	1	none	8.94411095382e-05
T102	T192	FALSE	FALSE	0	0	1	1	none	9.85667703121001e-05
T104	T192	FALSE	FALSE	0	0	1	1	none	0.000147633878661
T105	T192	FALSE	FALSE	0	0	1	1	none	0.0001449131081354
T107	T192	FALSE	FALSE	0	0	1	1	none	9.56175302626e-05
T156	T192	FALSE	FALSE	0	0	1	1	none	0.000152576350351
T159a	T192	FALSE	FALSE	0	0	1	1	none	0.0001596979415423
T182	T192	FALSE	FALSE	0	0	1	1	none	0.0001441533123968
T188	T192	FALSE	FALSE	0	0	1	1	none	0.0001463442304361
S002	T197	TRUE	TRUE	0	0	1	1	none	7.34960488888e-05
S007	T197	TRUE	TRUE	0	0	1	1	none	4.057906967e-05
S021	T197	TRUE	TRUE	0	0	1	1	none	7.20713732571e-05
S024	T197	TRUE	TRUE	0	0	1	1	none	7.20030942086e-05
S025	T197	TRUE	TRUE	0	0	1	1	none	7.68988006239e-05
S026	T197	TRUE	TRUE	0	0	1	1	none	7.16528697629e-05
S038	T197	TRUE	TRUE	0	0	1	1	none	3.0248531539e-06
S039	T197	TRUE	TRUE	0	0	1	1	none	7.33005934377e-05
S040	T197	TRUE	TRUE	0	0	1	1	none	9.67202881967e-05
S042	T197	TRUE	TRUE	0	0	1	1	none	7.14132461987e-05
S071	T197	TRUE	TRUE	0	0	1	1	none	9.14687438481e-05
S078	T197	TRUE	TRUE	0	0	1	1	none	7.01193748569e-05
S081	T197	TRUE	TRUE	0	0	1	1	none	7.25929422185e-05
S085	T197	TRUE	TRUE	0	0	1	1	none	9.32748690159e-05
S087	T197	TRUE	TRUE	0	0	1	1	none	0.0001064392398267
S093	T197	TRUE	TRUE	0	0	1	1	none	9.72254365348e-05
S097	T197	TRUE	TRUE	0	0	1	1	none	7.44446539508e-05
S102	T197	TRUE	TRUE	0	0	1	1	none	9.92701256489e-05
S106	T197	TRUE	TRUE	0	0	1	1	none	7.32102266398e-05
S130	T197	TRUE	TRUE	0	0	1	1	none	0.0001069256911577
T009	T197	FALSE	FALSE	0	0	1	1	none	7.89471588005e-05
T010	T197	FALSE	FALSE	0	0	1	1	none	8.11209167333e-05
T013	T197	FALSE	FALSE	0	0	1	1	none	1.33217136063e-05
T014	T197	TRUE	TRUE	0	0	1	1	none	7.24480932668e-05
T020	T197	TRUE	TRUE	0	0	1	1	none	5.974402688e-06
T021	T197	FALSE	FALSE	0	0	1	1	none	7.93164922484e-05
T028	T197	TRUE	TRUE	0	0	1	1	none	4.90806198009e-05
T035a	T197	TRUE	TRUE	0	0	1	1	none	0.0001072049155739
T035b	T197	FALSE	FALSE	0	0	1	1	none	7.93867546816e-05
T040	T197	TRUE	TRUE	0	0	1	1	none	7.36739077676e-05
T056	T197	FALSE	FALSE	0	0	1	1	none	8.01268548203e-05
T059	T197	TRUE	TRUE	0	0	1	1	none	0.0001013878467647
T065	T197	TRUE	TRUE	0	0	1	1	none	4.4080499704e-06
T069	T197	TRUE	TRUE	0	0	1	1	none	0.0001163158489549
T071	T197	TRUE	TRUE	0	0	1	1	none	4.31100143699e-05
T073	T197	FALSE	FALSE	0	0	1	1	none	7.93164922484e-05
T075	T197	TRUE	TRUE	0	0	1	1	none	5.6631608214e-05
T077	T197	FALSE	FALSE	0	0	1	1	none	7.87266442385e-05
T087	T197	FALSE	FALSE	0	0	1	1	none	7.75469482187e-05
T095	T197	TRUE	TRUE	0	0	1	1	none	0.0001078404283706
T099a	T197	TRUE	TRUE	0	0	1	1	none	0.0001064407044948
T102	T197	FALSE	FALSE	0	0	1	1	none	0.0001155663652687
T104	T197	FALSE	FALSE	0	0	1	1	none	5.06241765358e-05
T105	T197	FALSE	FALSE	0	0	1	1	none	5.5877459902e-06
T107	T197	FALSE	FALSE	0	0	1	1	none	0.0001126171252192
T156	T197	TRUE	TRUE	0	1	1	1	desc	2.108072473e-06
T159a	T197	TRUE	TRUE	0	0	1	1	none	7.63672521989e-05
T182	T197	FALSE	FALSE	0	1	1	1	desc	1.7695440297e-06
T188	T197	TRUE	TRUE	0	0	1	1	none	4.93345283109e-05
T192	T197	FALSE	FALSE	0	0	1	1	none	0.0001417939203572
S002	T223	FALSE	FALSE	0	0	1	1	none	7.52655929185e-05
S007	T223	FALSE	FALSE	0	0	1	1	none	4.23486136997e-05
S021	T223	FALSE	FALSE	0	0	1	1	none	7.38409172868e-05
S024	T223	FALSE	FALSE	0	0	1	1	none	7.37726382383e-05
S025	T223	FALSE	FALSE	0	0	1	1	none	7.86683446536e-05
S026	T223	FALSE	FALSE	0	0	1	1	none	7.34224137926e-05
S038	T223	FALSE	FALSE	0	0	1	1	none	4.7943971836e-06
S039	T223	FALSE	FALSE	0	0	1	1	none	7.50701374674e-05
S040	T223	FALSE	FALSE	0	0	1	1	none	9.84898322264e-05
S042	T223	FALSE	FALSE	0	0	1	1	none	7.31827902284e-05
S071	T223	FALSE	FALSE	0	0	1	1	none	9.32382878778e-05
S078	T223	FALSE	FALSE	0	0	1	1	none	7.18889188866e-05
S081	T223	FALSE	FALSE	0	0	1	1	none	7.43624862482e-05
S085	T223	FALSE	FALSE	0	0	1	1	none	9.50444130456e-05
S087	T223	FALSE	FALSE	0	0	1	1	none	0.0001082087838564
S093	T223	FALSE	FALSE	0	0	1	1	none	9.89949805645e-05
S097	T223	FALSE	FALSE	0	0	1	1	none	7.62141979805e-05
S102	T223	FALSE	FALSE	0	0	1	1	none	0.0001010396696786
S106	T223	FALSE	FALSE	0	0	1	1	none	7.49797706695e-05
S130	T223	FALSE	FALSE	0	0	1	1	none	0.0001086952351874
T009	T223	FALSE	FALSE	0	0	1	1	none	8.07167028302e-05
T010	T223	FALSE	FALSE	0	0	1	1	none	8.2890460763e-05
T013	T223	FALSE	FALSE	0	0	1	1	none	1.5091257636e-05
T014	T223	FALSE	FALSE	0	0	1	1	none	7.42176372965e-05
T020	T223	FALSE	FALSE	0	0	1	1	none	7.7439467177e-06
T021	T223	FALSE	FALSE	0	0	1	1	none	8.10860362781e-05
T028	T223	FALSE	FALSE	0	0	1	1	none	5.08501638306e-05
T035a	T223	FALSE	FALSE	0	0	1	1	none	0.0001089744596036
T035b	T223	FALSE	FALSE	0	0	1	1	none	8.11562987113e-05
T040	T223	FALSE	FALSE	0	0	1	1	none	7.54434517973e-05
T056	T223	FALSE	FALSE	0	0	1	1	none	8.189639885e-05
T059	T223	FALSE	FALSE	0	0	1	1	none	0.0001031573907944
T065	T223	FALSE	FALSE	0	0	1	1	none	6.1775940001e-06
T069	T223	FALSE	FALSE	0	0	1	1	none	0.0001180853929846
T071	T223	FALSE	FALSE	0	0	1	1	none	4.48795583996e-05
T073	T223	FALSE	FALSE	0	0	1	1	none	8.10860362781e-05
T075	T223	FALSE	FALSE	0	0	1	1	none	5.84011522437e-05
T077	T223	FALSE	FALSE	0	0	1	1	none	8.04961882682e-05
T087	T223	FALSE	FALSE	0	0	1	1	none	7.93164922484e-05
T095	T223	FALSE	FALSE	0	0	1	1	none	0.0001096099724003
T099a	T223	FALSE	FALSE	0	0	1	1	none	0.0001082102485245
T102	T223	FALSE	FALSE	0	0	1	1	none	0.0001173359092984
T104	T223	FALSE	FALSE	0	0	1	1	none	5.23937205655e-05
T105	T223	FALSE	FALSE	0	0	1	1	none	7.3572900199e-06
T107	T223	FALSE	FALSE	0	0	1	1	none	0.0001143866692489
T156	T223	FALSE	FALSE	0	0	1	1	none	1.25519740235e-05
T159a	T223	FALSE	FALSE	0	0	1	1	none	7.81367962286e-05
T182	T223	FALSE	FALSE	0	0	1	1	none	2.9492400495e-06
T188	T223	FALSE	FALSE	0	0	1	1	none	5.11040723406e-05
T192	T223	FALSE	FALSE	0	0	1	1	none	0.0001435634643869
T197	T223	TRUE	TRUE	1	0	1	1	anc	5.898480099e-07
S002	T225	FALSE	FALSE	0	0	1	1	none	8.39399504393001e-05
S007	T225	FALSE	FALSE	0	0	1	1	none	5.10229712205e-05
S021	T225	FALSE	FALSE	0	0	1	1	none	8.25152748076e-05
S024	T225	FALSE	FALSE	0	0	1	1	none	8.24469957591001e-05
S025	T225	FALSE	FALSE	0	0	1	1	none	8.73427021744001e-05
S026	T225	FALSE	FALSE	0	0	1	1	none	8.20967713134001e-05
S038	T225	FALSE	FALSE	0	0	1	1	none	1.34687547044e-05
S039	T225	FALSE	FALSE	0	0	1	1	none	8.37444949882001e-05
S040	T225	FALSE	FALSE	0	0	1	1	none	0.0001071641897472
S042	T225	FALSE	FALSE	0	0	1	1	none	8.18571477492001e-05
S071	T225	FALSE	FALSE	0	0	1	1	none	0.0001019126453986
S078	T225	FALSE	FALSE	0	0	1	1	none	8.05632764074e-05
S081	T225	FALSE	FALSE	0	0	1	1	none	8.30368437690001e-05
S085	T225	FALSE	FALSE	0	0	1	1	none	0.0001037187705664
S087	T225	FALSE	FALSE	0	0	1	1	none	0.0001168831413772
S093	T225	FALSE	FALSE	0	0	1	1	none	0.0001076693380853
S097	T225	FALSE	FALSE	0	0	1	1	none	8.48885555013001e-05
S102	T225	FALSE	FALSE	0	0	1	1	none	0.0001097140271994
S106	T225	FALSE	FALSE	0	0	1	1	none	8.36541281903001e-05
S130	T225	FALSE	FALSE	0	0	1	1	none	0.0001173695927082
T009	T225	FALSE	FALSE	0	0	1	1	none	8.93910603510001e-05
T010	T225	FALSE	FALSE	0	0	1	1	none	9.15648182838001e-05
T013	T225	FALSE	FALSE	0	0	1	1	none	2.37656151568e-05
T014	T225	FALSE	FALSE	0	0	1	1	none	8.28919948173001e-05
T020	T225	FALSE	FALSE	0	0	1	1	none	1.64183042385e-05
T021	T225	FALSE	FALSE	0	0	1	1	none	8.97603937989001e-05
T028	T225	FALSE	FALSE	0	0	1	1	none	5.95245213514e-05
T035a	T225	FALSE	FALSE	0	0	1	1	none	0.0001176488171244
T035b	T225	FALSE	FALSE	0	0	1	1	none	8.98306562321001e-05
T040	T225	FALSE	FALSE	0	0	1	1	none	8.41178093181001e-05
T056	T225	FALSE	FALSE	0	0	1	1	none	9.05707563708001e-05
T059	T225	FALSE	FALSE	0	0	1	1	none	0.0001118317483152
T065	T225	FALSE	FALSE	0	0	1	1	none	1.48519515209e-05
T069	T225	FALSE	FALSE	0	0	1	1	none	0.0001267597505054
T071	T225	FALSE	FALSE	0	0	1	1	none	5.35539159204e-05
T073	T225	FALSE	FALSE	0	0	1	1	none	8.97603937989001e-05
T075	T225	FALSE	FALSE	0	0	1	1	none	6.70755097645e-05
T077	T225	FALSE	FALSE	0	0	1	1	none	8.91705457890001e-05
T087	T225	FALSE	FALSE	0	0	1	1	none	8.79908497692001e-05
T095	T225	FALSE	FALSE	0	0	1	1	none	0.0001182843299211
T099a	T225	FALSE	FALSE	0	0	1	1	none	0.0001168846060453
T102	T225	FALSE	FALSE	0	0	1	1	none	0.0001260102668192
T104	T225	FALSE	FALSE	0	0	1	1	none	6.10680780863e-05
T105	T225	FALSE	FALSE	0	0	1	1	none	1.60316475407e-05
T107	T225	FALSE	FALSE	0	0	1	1	none	0.0001230610267697
T156	T225	FALSE	FALSE	0	0	1	1	none	8.5964005819e-06
T159a	T225	FALSE	FALSE	0	0	1	1	none	8.68111537494001e-05
T182	T225	FALSE	FALSE	0	0	1	1	none	1.28032935901e-05
T188	T225	FALSE	FALSE	0	0	1	1	none	5.97784298614e-05
T192	T225	FALSE	FALSE	0	0	1	1	none	0.0001522378219077
T197	T225	TRUE	TRUE	1	0	1	1	anc	5.898480099e-07
T223	T225	FALSE	FALSE	0	0	1	1	none	1.22134455802e-05
S002	T230	FALSE	FALSE	0	0	1	1	none	2.82520531243e-05
S007	T230	FALSE	FALSE	0	0	1	1	none	7.71187325473e-05
S021	T230	FALSE	FALSE	0	0	1	1	none	2.68273774926e-05
S024	T230	FALSE	FALSE	0	0	1	1	none	2.67590984441e-05
S025	T230	FALSE	FALSE	0	0	1	1	none	2.79425759094e-05
S026	T230	FALSE	FALSE	0	0	1	1	none	1.71421171984e-05
S038	T230	FALSE	FALSE	0	0	1	1	none	8.18801760512e-05
S039	T230	FALSE	FALSE	0	0	1	1	none	2.80565976732e-05
S040	T230	FALSE	FALSE	0	0	1	1	none	0.0001195809382922
S042	T230	FALSE	FALSE	0	0	1	1	none	2.61692504342e-05
S071	T230	FALSE	FALSE	0	0	1	1	none	0.0001143293939436
S078	T230	FALSE	FALSE	0	0	1	1	none	2.48753790924e-05
S081	T230	FALSE	FALSE	0	0	1	1	none	2.7348946454e-05
S085	T230	FALSE	FALSE	0	0	1	1	none	0.0001161355191114
S087	T230	FALSE	FALSE	0	0	1	1	none	0.0001292998899222
S093	T230	FALSE	FALSE	0	0	1	1	none	0.0001200860866303
S097	T230	FALSE	FALSE	0	0	1	1	none	2.54884292363e-05
S102	T230	FALSE	FALSE	0	0	1	1	none	0.0001221307757444
S106	T230	FALSE	FALSE	0	0	1	1	none	2.79662308753e-05
S130	T230	FALSE	FALSE	0	0	1	1	none	0.0001297863412532
T009	T230	FALSE	FALSE	0	0	1	1	none	3.9974474526e-06
T010	T230	TRUE	TRUE	0	0	1	1	none	2.632117326e-06
T013	T230	FALSE	FALSE	0	0	1	1	none	9.21770365036001e-05
T014	T230	FALSE	FALSE	0	0	1	1	none	2.72040975023e-05
T020	T230	FALSE	FALSE	0	0	1	1	none	8.48297255853e-05
T021	T230	FALSE	FALSE	0	0	1	1	none	5.5464769203e-06
T028	T230	FALSE	FALSE	0	0	1	1	none	8.56202826782e-05
T035a	T230	FALSE	FALSE	0	0	1	1	none	0.0001300655656694
T035b	T230	FALSE	FALSE	0	0	1	1	none	3.2573473139e-06
T040	T230	FALSE	FALSE	0	0	1	1	none	2.84299120031e-05
T056	T230	FALSE	FALSE	0	0	1	1	none	5.1771434724e-06
T059	T230	FALSE	FALSE	0	0	1	1	none	0.0001242484968602
T065	T230	FALSE	FALSE	0	0	1	1	none	8.32633728677e-05
T069	T230	FALSE	FALSE	0	0	1	1	none	0.0001391764990504
T071	T230	FALSE	FALSE	0	0	1	1	none	7.96496772472e-05
T073	T230	FALSE	FALSE	0	0	1	1	none	5.5464769203e-06
T075	T230	FALSE	FALSE	0	0	1	1	none	8.06719543293e-05
T077	T230	FALSE	FALSE	0	0	1	1	none	4.9566289104e-06
T087	T230	FALSE	FALSE	0	0	1	1	none	4.9566289104e-06
T095	T230	FALSE	FALSE	0	0	1	1	none	0.0001307010784661
T099a	T230	FALSE	FALSE	0	0	1	1	none	0.0001293013545903
T102	T230	FALSE	FALSE	0	0	1	1	none	0.0001384270153642
T104	T230	FALSE	FALSE	0	0	1	1	none	8.71638394131001e-05
T105	T230	FALSE	FALSE	0	0	1	1	none	8.44430688875001e-05
T107	T230	FALSE	FALSE	0	0	1	1	none	0.0001354777753147
T156	T230	FALSE	FALSE	0	0	1	1	none	9.21063111031001e-05
T159a	T230	TRUE	TRUE	1	0	1	1	anc	2.0073888609e-06
T182	T230	FALSE	FALSE	0	0	1	1	none	8.36832731489e-05
T188	T230	FALSE	FALSE	0	0	1	1	none	8.58741911882e-05
T192	T230	FALSE	FALSE	0	0	1	1	none	0.0001646545704527
T197	T230	FALSE	FALSE	0	0	1	1	none	8.13238811093e-05
T223	T230	FALSE	FALSE	0	0	1	1	none	8.3093425139e-05
T225	T230	FALSE	FALSE	0	0	1	1	none	9.17677826598001e-05
S002	T232	TRUE	TRUE	0	0	1	1	none	0.0001455171254189
S007	T232	TRUE	TRUE	0	0	1	1	none	0.0001262791589819
S021	T232	TRUE	TRUE	0	0	1	1	none	0.0001440924497872
S024	T232	TRUE	TRUE	0	0	1	1	none	0.0001440241707387
S025	T232	TRUE	TRUE	0	0	1	1	none	0.000148919877154
S026	T232	TRUE	TRUE	0	0	1	1	none	0.000143673946293
S038	T232	TRUE	TRUE	0	0	1	1	none	0.0001310406024858
S039	T232	TRUE	TRUE	0	0	1	1	none	0.0001453216699678
S040	T232	TRUE	TRUE	0	0	1	1	none	4.85255273628e-05
S042	T232	TRUE	TRUE	0	0	1	1	none	0.0001434343227288
S071	T232	TRUE	TRUE	0	0	1	1	none	4.09923054962e-05
S078	T232	TRUE	TRUE	0	0	1	1	none	0.000142140451387
S081	T232	TRUE	TRUE	0	0	1	1	none	0.0001446140187486
S085	T232	TRUE	TRUE	0	0	1	1	none	6.4965661246e-05
S087	T232	TRUE	TRUE	0	0	1	1	none	7.81300320568e-05
S093	T232	TRUE	TRUE	0	0	1	1	none	6.89162287649e-05
S097	T232	TRUE	TRUE	0	0	1	1	none	0.0001464657304809
S102	T232	TRUE	TRUE	0	0	1	1	none	5.1075364815e-05
S106	T232	TRUE	TRUE	0	0	1	1	none	0.0001452313031699
S130	T232	TRUE	TRUE	0	0	1	1	none	7.86164833878e-05
T009	T232	FALSE	FALSE	0	0	1	1	none	0.0001509682353306
T010	T232	FALSE	FALSE	0	0	1	1	none	0.0001531419932634
T013	T232	FALSE	FALSE	0	0	1	1	none	0.0001413374629382
T014	T232	TRUE	TRUE	0	0	1	1	none	0.0001444691697969
T020	T232	TRUE	TRUE	0	0	1	1	none	0.0001339901520199
T021	T232	FALSE	FALSE	0	0	1	1	none	0.0001513375687785
T028	T232	TRUE	TRUE	0	0	1	1	none	0.0001347807091128
T035a	T232	TRUE	TRUE	0	0	1	1	none	7.8895707804e-05
T035b	T232	FALSE	FALSE	0	0	1	1	none	0.0001514078312117
T040	T232	TRUE	TRUE	0	0	1	1	none	0.0001456949842977
T056	T232	FALSE	FALSE	0	0	1	1	none	0.0001521479313504
T059	T232	TRUE	TRUE	0	0	1	1	none	5.31930859308e-05
T065	T232	TRUE	TRUE	0	0	1	1	none	0.0001324237993023
T069	T232	TRUE	TRUE	0	0	1	1	none	5.0852148089e-05
T071	T232	TRUE	TRUE	0	0	1	1	none	0.0001288101036818
T073	T232	FALSE	FALSE	0	0	1	1	none	0.0001513375687785
T075	T232	TRUE	TRUE	0	0	1	1	none	0.0001298323807639
T077	T232	FALSE	FALSE	0	0	1	1	none	0.0001507477207686
T087	T232	FALSE	FALSE	0	0	1	1	none	0.0001495680247488
T095	T232	TRUE	TRUE	0	0	1	1	none	7.95312206007e-05
T099a	T232	TRUE	TRUE	0	0	1	1	none	7.81314967249e-05
T102	T232	FALSE	FALSE	0	0	1	1	none	8.72571574988e-05
T104	T232	FALSE	FALSE	0	0	1	1	none	0.0001363242658477
T105	T232	FALSE	FALSE	0	0	1	1	none	0.0001336034953221
T107	T232	FALSE	FALSE	0	0	1	1	none	8.43079174493e-05
T156	T232	FALSE	FALSE	0	0	1	1	none	0.0001412667375377
T159a	T232	TRUE	TRUE	0	0	1	1	none	0.000148388328729
T182	T232	FALSE	FALSE	0	0	1	1	none	0.0001328436995835
T188	T232	TRUE	TRUE	0	0	1	1	none	0.0001350346176228
T192	T232	FALSE	FALSE	0	0	1	1	none	1.47284592513e-05
T197	T232	TRUE	TRUE	0	0	1	1	none	0.0001304843075439
T223	T232	FALSE	FALSE	0	0	1	1	none	0.0001322538515736
T225	T232	FALSE	FALSE	0	0	1	1	none	0.0001409282090944
T230	T232	FALSE	FALSE	0	0	1	1	none	0.0001533449576394
S002	T241	FALSE	FALSE	0	0	1	1	none	0.0001041261801887
S007	T241	FALSE	FALSE	0	0	1	1	none	7.12092009699001e-05
S021	T241	FALSE	FALSE	0	0	1	1	none	0.000102701504557
S024	T241	FALSE	FALSE	0	0	1	1	none	0.0001026332255085
S025	T241	FALSE	FALSE	0	0	1	1	none	0.0001075289319238
S026	T241	FALSE	FALSE	0	0	1	1	none	0.0001022830010628
S038	T241	FALSE	FALSE	0	0	1	1	none	3.2475288434e-05
S039	T241	FALSE	FALSE	0	0	1	1	none	0.0001039307247376
S040	T241	FALSE	FALSE	0	0	1	1	none	0.0001273504194966
S042	T241	FALSE	FALSE	0	0	1	1	none	0.0001020433774986
S071	T241	FALSE	FALSE	0	0	1	1	none	0.000122098875148
S078	T241	FALSE	FALSE	0	0	1	1	none	0.0001007495061568
S081	T241	FALSE	FALSE	0	0	1	1	none	0.0001032230735184
S085	T241	FALSE	FALSE	0	0	1	1	none	0.0001239050003158
S087	T241	FALSE	FALSE	0	0	1	1	none	0.0001370693711266
S093	T241	FALSE	FALSE	0	0	1	1	none	0.0001278555678347
S097	T241	FALSE	FALSE	0	0	1	1	none	0.0001050747852507
S102	T241	FALSE	FALSE	0	0	1	1	none	0.0001299002569488
S106	T241	FALSE	FALSE	0	0	1	1	none	0.0001038403579397
S130	T241	FALSE	FALSE	0	0	1	1	none	0.0001375558224576
T009	T241	FALSE	FALSE	0	0	1	1	none	0.0001095772901004
T010	T241	FALSE	FALSE	0	0	1	1	none	0.0001117510480332
T013	T241	FALSE	FALSE	0	0	1	1	none	2.46713762412e-05
T014	T241	FALSE	FALSE	0	0	1	1	none	0.0001030782245667
T020	T241	FALSE	FALSE	0	0	1	1	none	3.54248379681e-05
T021	T241	FALSE	FALSE	0	0	1	1	none	0.0001099466235483
T028	T241	FALSE	FALSE	0	0	1	1	none	7.97107511008001e-05
T035a	T241	FALSE	FALSE	0	0	1	1	none	0.0001378350468738
T035b	T241	FALSE	FALSE	0	0	1	1	none	0.0001100168859815
T040	T241	FALSE	FALSE	0	0	1	1	none	0.0001043040390675
T056	T241	FALSE	FALSE	0	0	1	1	none	0.0001107569861202
T059	T241	FALSE	FALSE	0	0	1	1	none	0.0001320179780646
T065	T241	FALSE	FALSE	0	0	1	1	none	2.98703355613e-05
T069	T241	FALSE	FALSE	0	0	1	1	none	0.0001469459802548
T071	T241	FALSE	FALSE	0	0	1	1	none	7.37401456698001e-05
T073	T241	FALSE	FALSE	0	0	1	1	none	0.0001099466235483
T075	T241	FALSE	FALSE	0	0	1	1	none	8.72617395139001e-05
T077	T241	FALSE	FALSE	0	0	1	1	none	0.0001093567755384
T087	T241	FALSE	FALSE	0	0	1	1	none	0.0001081770795186
T095	T241	FALSE	FALSE	0	0	1	1	none	0.0001384705596705
T099a	T241	FALSE	FALSE	0	0	1	1	none	0.0001370708357947
T102	T241	FALSE	FALSE	0	0	1	1	none	0.0001461964965686
T104	T241	FALSE	FALSE	0	0	1	1	none	8.12543078357001e-05
T105	T241	FALSE	FALSE	0	0	1	1	none	3.10500315811e-05
T107	T241	FALSE	FALSE	0	0	1	1	none	0.0001432472565191
T156	T241	FALSE	FALSE	0	0	1	1	none	4.38811195057001e-05
T159a	T241	FALSE	FALSE	0	0	1	1	none	0.0001069973834988
T182	T241	FALSE	FALSE	0	0	1	1	none	3.54580815515e-05
T188	T241	FALSE	FALSE	0	0	1	1	none	7.99646596108001e-05
T192	T241	FALSE	FALSE	0	0	1	1	none	0.0001724240516571
T197	T241	FALSE	FALSE	0	0	1	1	none	3.30986895119e-05
T223	T241	FALSE	FALSE	0	0	1	1	none	3.48682335416e-05
T225	T241	FALSE	FALSE	0	0	1	1	none	4.35425910624001e-05
T230	T241	FALSE	FALSE	0	0	1	1	none	0.0001119540124092
T232	T241	FALSE	FALSE	0	0	1	1	none	0.0001611144388438
S002	T270	FALSE	FALSE	0	0	1	1	none	0.0001474155580378
S007	T270	FALSE	FALSE	0	0	1	1	none	0.0001281775916008
S021	T270	FALSE	FALSE	0	0	1	1	none	0.0001459908824061
S024	T270	FALSE	FALSE	0	0	1	1	none	0.0001459226033576
S025	T270	FALSE	FALSE	0	0	1	1	none	0.0001508183097729
S026	T270	FALSE	FALSE	0	0	1	1	none	0.0001455723789119
S038	T270	FALSE	FALSE	0	0	1	1	none	0.0001329390351047
S039	T270	FALSE	FALSE	0	0	1	1	none	0.0001472201025867
S040	T270	FALSE	FALSE	0	0	1	1	none	5.04239599817e-05
S042	T270	FALSE	FALSE	0	0	1	1	none	0.0001453327553477
S071	T270	FALSE	FALSE	0	0	1	1	none	4.28907381151e-05
S078	T270	FALSE	FALSE	0	0	1	1	none	0.0001440388840059
S081	T270	FALSE	FALSE	0	0	1	1	none	0.0001465124513675
S085	T270	FALSE	FALSE	0	0	1	1	none	6.68640938649e-05
S087	T270	FALSE	FALSE	0	0	1	1	none	8.00284646757e-05
S093	T270	FALSE	FALSE	0	0	1	1	none	7.08146613838e-05
S097	T270	FALSE	FALSE	0	0	1	1	none	0.0001483641630998
S102	T270	FALSE	FALSE	0	0	1	1	none	5.29737974339e-05
S106	T270	FALSE	FALSE	0	0	1	1	none	0.0001471297357888
S130	T270	FALSE	FALSE	0	0	1	1	none	8.05149160067e-05
T009	T270	FALSE	FALSE	0	0	1	1	none	0.0001528666679495
T010	T270	FALSE	FALSE	0	0	1	1	none	0.0001550404258823
T013	T270	FALSE	FALSE	0	0	1	1	none	0.0001432358955571
T014	T270	FALSE	FALSE	0	0	1	1	none	0.0001463676024158
T020	T270	FALSE	FALSE	0	0	1	1	none	0.0001358885846388
T021	T270	FALSE	FALSE	0	0	1	1	none	0.0001532360013974
T028	T270	FALSE	FALSE	0	0	1	1	none	0.0001366791417317
T035a	T270	FALSE	FALSE	0	0	1	1	none	8.07941404229e-05
T035b	T270	FALSE	FALSE	0	0	1	1	none	0.0001533062638306
T040	T270	FALSE	FALSE	0	0	1	1	none	0.0001475934169166
T056	T270	FALSE	FALSE	0	0	1	1	none	0.0001540463639693
T059	T270	FALSE	FALSE	0	0	1	1	none	5.50915185497e-05
T065	T270	FALSE	FALSE	0	0	1	1	none	0.0001343222319212
T069	T270	FALSE	FALSE	0	0	1	1	none	5.27505807079e-05
T071	T270	FALSE	FALSE	0	0	1	1	none	0.0001307085363007
T073	T270	FALSE	FALSE	0	0	1	1	none	0.0001532360013974
T075	T270	FALSE	FALSE	0	0	1	1	none	0.0001317308133828
T077	T270	FALSE	FALSE	0	0	1	1	none	0.0001526461533875
T087	T270	FALSE	FALSE	0	0	1	1	none	0.0001514664573677
T095	T270	FALSE	FALSE	0	0	1	1	none	8.14296532196e-05
T099a	T270	FALSE	FALSE	0	0	1	1	none	8.00299293438e-05
T102	T270	FALSE	FALSE	0	0	1	1	none	8.91555901177e-05
T104	T270	FALSE	FALSE	0	0	1	1	none	0.0001382226984666
T105	T270	FALSE	FALSE	0	0	1	1	none	0.000135501927941
T107	T270	FALSE	FALSE	0	0	1	1	none	8.62063500682e-05
T156	T270	FALSE	FALSE	0	0	1	1	none	0.0001431651701566
T159a	T270	FALSE	FALSE	0	0	1	1	none	0.0001502867613479
T182	T270	FALSE	FALSE	0	0	1	1	none	0.0001347421322024
T188	T270	FALSE	FALSE	0	0	1	1	none	0.0001369330502417
T192	T270	FALSE	FALSE	0	0	1	1	none	1.66268918702e-05
T197	T270	FALSE	FALSE	0	0	1	1	none	0.0001323827401628
T223	T270	FALSE	FALSE	0	0	1	1	none	0.0001341522841925
T225	T270	FALSE	FALSE	0	0	1	1	none	0.0001428266417133
T230	T270	FALSE	FALSE	0	0	1	1	none	0.0001552433902583
T232	T270	TRUE	TRUE	1	0	1	1	anc	5.898480099e-07
T241	T270	FALSE	FALSE	0	0	1	1	none	0.0001630128714627
S002	T271b	FALSE	FALSE	0	0	1	1	none	8.33501024294001e-05
S007	T271b	FALSE	FALSE	0	0	1	1	none	5.04331232106e-05
S021	T271b	FALSE	FALSE	0	0	1	1	none	8.19254267977e-05
S024	T271b	FALSE	FALSE	0	0	1	1	none	8.18571477492001e-05
S025	T271b	FALSE	FALSE	0	0	1	1	none	8.67528541645e-05
S026	T271b	FALSE	FALSE	0	0	1	1	none	8.15069233035001e-05
S038	T271b	FALSE	FALSE	0	0	1	1	none	1.28789066945e-05
S039	T271b	FALSE	FALSE	0	0	1	1	none	8.31546469783001e-05
S040	T271b	FALSE	FALSE	0	0	1	1	none	0.0001065743417373
S042	T271b	FALSE	FALSE	0	0	1	1	none	8.12672997393001e-05
S071	T271b	FALSE	FALSE	0	0	1	1	none	0.0001013227973887
S078	T271b	FALSE	FALSE	0	0	1	1	none	7.99734283975e-05
S081	T271b	FALSE	FALSE	0	0	1	1	none	8.24469957591001e-05
S085	T271b	FALSE	FALSE	0	0	1	1	none	0.0001031289225565
S087	T271b	FALSE	FALSE	0	0	1	1	none	0.0001162932933673
S093	T271b	FALSE	FALSE	0	0	1	1	none	0.0001070794900754
S097	T271b	FALSE	FALSE	0	0	1	1	none	8.42987074914001e-05
S102	T271b	FALSE	FALSE	0	0	1	1	none	0.0001091241791895
S106	T271b	FALSE	FALSE	0	0	1	1	none	8.30642801804001e-05
S130	T271b	FALSE	FALSE	0	0	1	1	none	0.0001167797446983
T009	T271b	FALSE	FALSE	0	0	1	1	none	8.88012123411001e-05
T010	T271b	FALSE	FALSE	0	0	1	1	none	9.09749702739001e-05
T013	T271b	FALSE	FALSE	0	0	1	1	none	2.31757671469e-05
T014	T271b	FALSE	FALSE	0	0	1	1	none	8.23021468074001e-05
T020	T271b	FALSE	FALSE	0	0	1	1	none	1.58284562286e-05
T021	T271b	FALSE	FALSE	0	0	1	1	none	8.91705457890001e-05
T028	T271b	FALSE	FALSE	0	0	1	1	none	5.89346733415e-05
T035a	T271b	FALSE	FALSE	0	0	1	1	none	0.0001170589691145
T035b	T271b	FALSE	FALSE	0	0	1	1	none	8.92408082222001e-05
T040	T271b	FALSE	FALSE	0	0	1	1	none	8.35279613082001e-05
T056	T271b	FALSE	FALSE	0	0	1	1	none	8.99809083609001e-05
T059	T271b	FALSE	FALSE	0	0	1	1	none	0.0001112419003053
T065	T271b	FALSE	FALSE	0	0	1	1	none	1.4262103511e-05
T069	T271b	FALSE	FALSE	0	0	1	1	none	0.0001261699024955
T071	T271b	FALSE	FALSE	0	0	1	1	none	5.29640679105e-05
T073	T271b	FALSE	FALSE	0	0	1	1	none	8.91705457890001e-05
T075	T271b	FALSE	FALSE	0	0	1	1	none	6.64856617546e-05
T077	T271b	FALSE	FALSE	0	0	1	1	none	8.85806977791001e-05
T087	T271b	FALSE	FALSE	0	0	1	1	none	8.74010017593001e-05
T095	T271b	FALSE	FALSE	0	0	1	1	none	0.0001176944819112
T099a	T271b	FALSE	FALSE	0	0	1	1	none	0.0001162947580354
T102	T271b	FALSE	FALSE	0	0	1	1	none	0.0001254204188093
T104	T271b	FALSE	FALSE	0	0	1	1	none	6.04782300764e-05
T105	T271b	FALSE	FALSE	0	0	1	1	none	1.54417995308e-05
T107	T271b	FALSE	FALSE	0	0	1	1	none	0.0001224711787598
T156	T271b	FALSE	FALSE	0	0	1	1	none	8.006552572e-06
T159a	T271b	FALSE	FALSE	0	0	1	1	none	8.62213057395001e-05
T182	T271b	FALSE	FALSE	0	0	1	1	none	1.22134455802e-05
T188	T271b	FALSE	FALSE	0	0	1	1	none	5.91885818515e-05
T192	T271b	FALSE	FALSE	0	0	1	1	none	0.0001516479738978
T197	T271b	TRUE	TRUE	1	0	1	1	anc	5.898480099e-07
T223	T271b	FALSE	FALSE	0	0	1	1	none	1.16235975703e-05
T225	T271b	FALSE	FALSE	0	0	1	1	none	1.7695440297e-06
T230	T271b	FALSE	FALSE	0	0	1	1	none	9.11779346499001e-05
T232	T271b	FALSE	FALSE	0	0	1	1	none	0.0001403383610845
T241	T271b	FALSE	FALSE	0	0	1	1	none	4.29527430525001e-05
T270	T271b	FALSE	FALSE	0	0	1	1	none	0.0001422367937034
S002	T301	FALSE	FALSE	0	0	1	1	none	0.0001640242898476
S007	T301	FALSE	FALSE	0	0	1	1	none	0.0001447863234106
S021	T301	FALSE	FALSE	0	0	1	1	none	0.0001625996142159
S024	T301	FALSE	FALSE	0	0	1	1	none	0.0001625313351674
S025	T301	FALSE	FALSE	0	0	1	1	none	0.0001674270415827
S026	T301	FALSE	FALSE	0	0	1	1	none	0.0001621811107217
S038	T301	FALSE	FALSE	0	0	1	1	none	0.0001495477669145
S039	T301	FALSE	FALSE	0	0	1	1	none	0.0001638288343965
S040	T301	FALSE	FALSE	0	0	1	1	none	6.70326917915001e-05
S042	T301	FALSE	FALSE	0	0	1	1	none	0.0001619414871575
S071	T301	FALSE	FALSE	0	0	1	1	none	5.94994699249001e-05
S078	T301	FALSE	FALSE	0	0	1	1	none	0.0001606476158157
S081	T301	FALSE	FALSE	0	0	1	1	none	0.0001631211831773
S085	T301	FALSE	FALSE	0	0	1	1	none	8.34728256747e-05
S087	T301	FALSE	FALSE	0	0	1	1	none	9.66371964855001e-05
S093	T301	FALSE	FALSE	0	0	1	1	none	8.74233931936001e-05
S097	T301	FALSE	FALSE	0	0	1	1	none	0.0001649728949096
S102	T301	FALSE	FALSE	0	0	1	1	none	6.95825292437001e-05
S106	T301	FALSE	FALSE	0	0	1	1	none	0.0001637384675986
S130	T301	FALSE	FALSE	0	0	1	1	none	9.71236478165001e-05
T009	T301	FALSE	FALSE	0	0	1	1	none	0.0001694753997593
T010	T301	FALSE	FALSE	0	0	1	1	none	0.0001716491576921
T013	T301	FALSE	FALSE	0	0	1	1	none	0.0001598446273669
T014	T301	FALSE	FALSE	0	0	1	1	none	0.0001629763342256
T020	T301	FALSE	FALSE	0	0	1	1	none	0.0001524973164486
T021	T301	FALSE	FALSE	0	0	1	1	none	0.0001698447332072
T028	T301	FALSE	FALSE	0	0	1	1	none	0.0001532878735415
T035a	T301	FALSE	FALSE	0	0	1	1	none	9.74028722327001e-05
T035b	T301	FALSE	FALSE	0	0	1	1	none	0.0001699149956404
T040	T301	FALSE	FALSE	0	0	1	1	none	0.0001642021487264
T056	T301	FALSE	FALSE	0	0	1	1	none	0.0001706550957791
T059	T301	FALSE	FALSE	0	0	1	1	none	7.17002503595001e-05
T065	T301	FALSE	FALSE	0	0	1	1	none	0.000150930963731
T069	T301	FALSE	FALSE	0	0	1	1	none	6.93593125177001e-05
T071	T301	FALSE	FALSE	0	0	1	1	none	0.0001473172681105
T073	T301	FALSE	FALSE	0	0	1	1	none	0.0001698447332072
T075	T301	FALSE	FALSE	0	0	1	1	none	0.0001483395451926
T077	T301	FALSE	FALSE	0	0	1	1	none	0.0001692548851973
T087	T301	FALSE	FALSE	0	0	1	1	none	0.0001680751891775
T095	T301	FALSE	FALSE	0	0	1	1	none	9.80383850294001e-05
T099a	T301	FALSE	FALSE	0	0	1	1	none	9.66386611536001e-05
T102	T301	FALSE	FALSE	0	0	1	1	none	0.0001057643219275
T104	T301	FALSE	FALSE	0	0	1	1	none	0.0001548314302764
T105	T301	FALSE	FALSE	0	0	1	1	none	0.0001521106597508
T107	T301	FALSE	FALSE	0	0	1	1	none	0.000102815081878
T156	T301	FALSE	FALSE	0	0	1	1	none	0.0001597739019664
T159a	T301	FALSE	FALSE	0	0	1	1	none	0.0001668954931577
T182	T301	FALSE	FALSE	0	0	1	1	none	0.0001513508640122
T188	T301	FALSE	FALSE	0	0	1	1	none	0.0001535417820515
T192	T301	FALSE	FALSE	0	0	1	1	none	2.48889043408e-05
T197	T301	FALSE	FALSE	0	0	1	1	none	0.0001489914719726
T223	T301	FALSE	FALSE	0	0	1	1	none	0.0001507610160023
T225	T301	FALSE	FALSE	0	0	1	1	none	0.0001594353735231
T230	T301	FALSE	FALSE	0	0	1	1	none	0.0001718521220681
T232	T301	FALSE	FALSE	0	0	1	1	none	2.19260108667e-05
T241	T301	FALSE	FALSE	0	0	1	1	none	0.0001796216032725
T270	T301	FALSE	FALSE	0	0	1	1	none	2.38244434856e-05
T271b	T301	FALSE	FALSE	0	0	1	1	none	0.0001588455255132
S002	T303	FALSE	FALSE	0	0	1	1	none	0.0001624345494669
S007	T303	FALSE	FALSE	0	0	1	1	none	0.0001431965830299
S021	T303	FALSE	FALSE	0	0	1	1	none	0.0001610098738352
S024	T303	FALSE	FALSE	0	0	1	1	none	0.0001609415947867
S025	T303	FALSE	FALSE	0	0	1	1	none	0.000165837301202
S026	T303	FALSE	FALSE	0	0	1	1	none	0.000160591370341
S038	T303	FALSE	FALSE	0	0	1	1	none	0.0001479580265338
S039	T303	FALSE	FALSE	0	0	1	1	none	0.0001622390940158
S040	T303	FALSE	FALSE	0	0	1	1	none	6.54429514108001e-05
S042	T303	FALSE	FALSE	0	0	1	1	none	0.0001603517467768
S071	T303	FALSE	FALSE	0	0	1	1	none	5.79097295442e-05
S078	T303	FALSE	FALSE	0	0	1	1	none	0.000159057875435
S081	T303	FALSE	FALSE	0	0	1	1	none	0.0001615314427966
S085	T303	FALSE	FALSE	0	0	1	1	none	8.1883085294e-05
S087	T303	FALSE	FALSE	0	0	1	1	none	9.50474561048e-05
S093	T303	FALSE	FALSE	0	0	1	1	none	8.58336528129e-05
S097	T303	FALSE	FALSE	0	0	1	1	none	0.0001633831545289
S102	T303	FALSE	FALSE	0	0	1	1	none	6.79927888630001e-05
S106	T303	FALSE	FALSE	0	0	1	1	none	0.0001621487272179
S130	T303	FALSE	FALSE	0	0	1	1	none	9.55339074358e-05
T009	T303	FALSE	FALSE	0	0	1	1	none	0.0001678856593786
T010	T303	FALSE	FALSE	0	0	1	1	none	0.0001700594173114
T013	T303	FALSE	FALSE	0	0	1	1	none	0.0001582548869862
T014	T303	FALSE	FALSE	0	0	1	1	none	0.0001613865938449
T020	T303	FALSE	FALSE	0	0	1	1	none	0.0001509075760679
T021	T303	FALSE	FALSE	0	0	1	1	none	0.0001682549928265
T028	T303	FALSE	FALSE	0	0	1	1	none	0.0001516981331608
T035a	T303	FALSE	FALSE	0	0	1	1	none	9.5813131852e-05
T035b	T303	FALSE	FALSE	0	0	1	1	none	0.0001683252552597
T040	T303	FALSE	FALSE	0	0	1	1	none	0.0001626124083457
T056	T303	FALSE	FALSE	0	0	1	1	none	0.0001690653553984
T059	T303	FALSE	FALSE	0	0	1	1	none	7.01105099788001e-05
T065	T303	FALSE	FALSE	0	0	1	1	none	0.0001493412233503
T069	T303	FALSE	FALSE	0	0	1	1	none	6.7769572137e-05
T071	T303	FALSE	FALSE	0	0	1	1	none	0.0001457275277298
T073	T303	FALSE	FALSE	0	0	1	1	none	0.0001682549928265
T075	T303	FALSE	FALSE	0	0	1	1	none	0.0001467498048119
T077	T303	FALSE	FALSE	0	0	1	1	none	0.0001676651448166
T087	T303	FALSE	FALSE	0	0	1	1	none	0.0001664854487968
T095	T303	FALSE	FALSE	0	0	1	1	none	9.64486446487e-05
T099a	T303	FALSE	FALSE	0	0	1	1	none	9.50489207729e-05
T102	T303	FALSE	FALSE	0	0	1	1	none	0.0001041745815468
T104	T303	FALSE	FALSE	0	0	1	1	none	0.0001532416898957
T105	T303	FALSE	FALSE	0	0	1	1	none	0.0001505209193701
T107	T303	FALSE	FALSE	0	0	1	1	none	0.0001012253414973
T156	T303	FALSE	FALSE	0	0	1	1	none	0.0001581841615857
T159a	T303	FALSE	FALSE	0	0	1	1	none	0.000165305752777
T182	T303	FALSE	FALSE	0	0	1	1	none	0.0001497611236315
T188	T303	FALSE	FALSE	0	0	1	1	none	0.0001519520416708
T192	T303	FALSE	FALSE	0	0	1	1	none	2.09397719205e-05
T197	T303	FALSE	FALSE	0	0	1	1	none	0.0001474017315919
T223	T303	FALSE	FALSE	0	0	1	1	none	0.0001491712756216
T225	T303	FALSE	FALSE	0	0	1	1	none	0.0001578456331424
T230	T303	FALSE	FALSE	0	0	1	1	none	0.0001702623816874
T232	T303	FALSE	FALSE	0	0	1	1	none	2.0336270486e-05
T241	T303	FALSE	FALSE	0	0	1	1	none	0.0001780318628918
T270	T303	FALSE	FALSE	0	0	1	1	none	2.22347031049e-05
T271b	T303	FALSE	FALSE	0	0	1	1	none	0.0001572557851325
T301	T303	FALSE	FALSE	0	0	1	1	none	3.04967155755e-05
S002	T322	FALSE	FALSE	0	0	1	1	none	9.62432136573001e-05
S007	T322	FALSE	FALSE	0	0	1	1	none	6.33262344385e-05
S021	T322	FALSE	FALSE	0	0	1	1	none	9.48185380256001e-05
S024	T322	FALSE	FALSE	0	0	1	1	none	9.47502589771001e-05
S025	T322	FALSE	FALSE	0	0	1	1	none	9.96459653924001e-05
S026	T322	FALSE	FALSE	0	0	1	1	none	9.44000345314001e-05
S038	T322	FALSE	FALSE	0	0	1	1	none	2.45923219026e-05
S039	T322	FALSE	FALSE	0	0	1	1	none	9.60477582062001e-05
S040	T322	FALSE	FALSE	0	0	1	1	none	0.0001194674529652
S042	T322	FALSE	FALSE	0	0	1	1	none	9.41604109672001e-05
S071	T322	FALSE	FALSE	0	0	1	1	none	0.0001142159086166
S078	T322	FALSE	FALSE	0	0	1	1	none	9.28665396254001e-05
S081	T322	FALSE	FALSE	0	0	1	1	none	9.53401069870001e-05
S085	T322	FALSE	FALSE	0	0	1	1	none	0.0001160220337844
S087	T322	FALSE	FALSE	0	0	1	1	none	0.0001291864045952
S093	T322	FALSE	FALSE	0	0	1	1	none	0.0001199726013033
S097	T322	FALSE	FALSE	0	0	1	1	none	9.71918187193001e-05
S102	T322	FALSE	FALSE	0	0	1	1	none	0.0001220172904174
S106	T322	FALSE	FALSE	0	0	1	1	none	9.59573914083001e-05
S130	T322	FALSE	FALSE	0	0	1	1	none	0.0001296728559262
T009	T322	FALSE	FALSE	0	0	1	1	none	0.000101694323569
T010	T322	FALSE	FALSE	0	0	1	1	none	0.0001038680815018
T013	T322	FALSE	FALSE	0	0	1	1	none	1.67884097098e-05
T014	T322	FALSE	FALSE	0	0	1	1	none	9.51952580353001e-05
T020	T322	FALSE	FALSE	0	0	1	1	none	2.75418714367e-05
T021	T322	FALSE	FALSE	0	0	1	1	none	0.0001020636570169
T028	T322	FALSE	FALSE	0	0	1	1	none	7.18277845694e-05
T035a	T322	FALSE	FALSE	0	0	1	1	none	0.0001299520803424
T035b	T322	FALSE	FALSE	0	0	1	1	none	0.0001021339194501
T040	T322	FALSE	FALSE	0	0	1	1	none	9.64210725361001e-05
T056	T322	FALSE	FALSE	0	0	1	1	none	0.0001028740195888
T059	T322	FALSE	FALSE	0	0	1	1	none	0.0001241350115332
T065	T322	FALSE	FALSE	0	0	1	1	none	2.19873690299e-05
T069	T322	FALSE	FALSE	0	0	1	1	none	0.0001390630137234
T071	T322	FALSE	FALSE	0	0	1	1	none	6.58571791384001e-05
T073	T322	FALSE	FALSE	0	0	1	1	none	0.0001020636570169
T075	T322	FALSE	FALSE	0	0	1	1	none	7.93787729825e-05
T077	T322	FALSE	FALSE	0	0	1	1	none	0.000101473809007
T087	T322	FALSE	FALSE	0	0	1	1	none	0.0001002941129872
T095	T322	FALSE	FALSE	0	0	1	1	none	0.0001305875931391
T099a	T322	FALSE	FALSE	0	0	1	1	none	0.0001291878692633
T102	T322	FALSE	FALSE	0	0	1	1	none	0.0001383135300372
T104	T322	FALSE	FALSE	0	0	1	1	none	7.33713413043e-05
T105	T322	FALSE	FALSE	0	0	1	1	none	2.31670650497e-05
T107	T322	FALSE	FALSE	0	0	1	1	none	0.0001353642899877
T156	T322	FALSE	FALSE	0	0	1	1	none	3.59981529743e-05
T159a	T322	FALSE	FALSE	0	0	1	1	none	9.91144169674001e-05
T182	T322	FALSE	FALSE	0	0	1	1	none	2.75751150201e-05
T188	T322	FALSE	FALSE	0	0	1	1	none	7.20816930794001e-05
T192	T322	FALSE	FALSE	0	0	1	1	none	0.0001645410851257
T197	T322	FALSE	FALSE	0	0	1	1	none	2.52157229805e-05
T223	T322	FALSE	FALSE	0	0	1	1	none	2.69852670102e-05
T225	T322	FALSE	FALSE	0	0	1	1	none	3.5659624531e-05
T230	T322	FALSE	FALSE	0	0	1	1	none	0.0001040710458778
T232	T322	FALSE	FALSE	0	0	1	1	none	0.0001532314723124
T241	T322	FALSE	FALSE	0	0	1	1	none	1.09921697854e-05
T270	T322	FALSE	FALSE	0	0	1	1	none	0.0001551299049313
T271b	T322	FALSE	FALSE	0	0	1	1	none	3.50697765211e-05
T301	T322	FALSE	FALSE	0	0	1	1	none	0.0001717386367411
T303	T322	FALSE	FALSE	0	0	1	1	none	0.0001701488963604
S002	T327b	FALSE	FALSE	0	0	1	1	none	0.0001255504178263
S007	T327b	FALSE	FALSE	0	0	1	1	none	0.0001063124513893
S021	T327b	FALSE	FALSE	0	0	1	1	none	0.0001241257421946
S024	T327b	FALSE	FALSE	0	0	1	1	none	0.0001240574631461
S025	T327b	FALSE	FALSE	0	0	1	1	none	0.0001289531695614
S026	T327b	FALSE	FALSE	0	0	1	1	none	0.0001237072387004
S038	T327b	FALSE	FALSE	0	0	1	1	none	0.0001110738948932
S039	T327b	FALSE	FALSE	0	0	1	1	none	0.0001253549623752
S040	T327b	FALSE	FALSE	0	0	1	1	none	2.85588197702e-05
S042	T327b	FALSE	FALSE	0	0	1	1	none	0.0001234676151362
S071	T327b	FALSE	FALSE	0	0	1	1	none	2.10255979036e-05
S078	T327b	FALSE	FALSE	0	0	1	1	none	0.0001221737437944
S081	T327b	FALSE	FALSE	0	0	1	1	none	0.000124647311156
S085	T327b	FALSE	FALSE	0	0	1	1	none	4.49989536534e-05
S087	T327b	FALSE	FALSE	0	0	1	1	none	5.81633244642e-05
S093	T327b	FALSE	FALSE	0	0	1	1	none	4.89495211723e-05
S097	T327b	FALSE	FALSE	0	0	1	1	none	0.0001264990228883
S102	T327b	FALSE	FALSE	0	0	1	1	none	3.11086572224e-05
S106	T327b	FALSE	FALSE	0	0	1	1	none	0.0001252645955773
S130	T327b	FALSE	FALSE	0	0	1	1	none	5.86497757952e-05
T009	T327b	FALSE	FALSE	0	0	1	1	none	0.000131001527738
T010	T327b	FALSE	FALSE	0	0	1	1	none	0.0001331752856708
T013	T327b	FALSE	FALSE	0	0	1	1	none	0.0001213707553456
T014	T327b	FALSE	FALSE	0	0	1	1	none	0.0001245024622043
T020	T327b	FALSE	FALSE	0	0	1	1	none	0.0001140234444273
T021	T327b	FALSE	FALSE	0	0	1	1	none	0.0001313708611859
T028	T327b	FALSE	FALSE	0	0	1	1	none	0.0001148140015202
T035a	T327b	FALSE	FALSE	0	0	1	1	none	5.89290002114e-05
T035b	T327b	FALSE	FALSE	0	0	1	1	none	0.0001314411236191
T040	T327b	FALSE	FALSE	0	0	1	1	none	0.0001257282767051
T056	T327b	FALSE	FALSE	0	0	1	1	none	0.0001321812237578
T059	T327b	FALSE	FALSE	0	0	1	1	none	3.32263783382e-05
T065	T327b	FALSE	FALSE	0	0	1	1	none	0.0001124570917097
T069	T327b	FALSE	FALSE	0	0	1	1	none	4.00323491424e-05
T071	T327b	FALSE	FALSE	0	0	1	1	none	0.0001088433960892
T073	T327b	FALSE	FALSE	0	0	1	1	none	0.0001313708611859
T075	T327b	FALSE	FALSE	0	0	1	1	none	0.0001098656731713
T077	T327b	FALSE	FALSE	0	0	1	1	none	0.000130781013176
T087	T327b	FALSE	FALSE	0	0	1	1	none	0.0001296013171562
T095	T327b	FALSE	FALSE	0	0	1	1	none	5.95645130081e-05
T099a	T327b	FALSE	FALSE	0	0	1	1	none	5.81647891323e-05
T102	T327b	FALSE	FALSE	0	0	1	1	none	6.72904499062e-05
T104	T327b	FALSE	FALSE	0	0	1	1	none	0.0001163575582551
T105	T327b	FALSE	FALSE	0	0	1	1	none	0.0001136367877295
T107	T327b	FALSE	FALSE	0	0	1	1	none	6.43412098567e-05
T156	T327b	FALSE	FALSE	0	0	1	1	none	0.0001213000299451
T159a	T327b	FALSE	FALSE	0	0	1	1	none	0.0001284216211364
T182	T327b	FALSE	FALSE	0	0	1	1	none	0.0001128769919909
T188	T327b	FALSE	FALSE	0	0	1	1	none	0.0001150679100302
T192	T327b	FALSE	FALSE	0	0	1	1	none	6.55104205447001e-05
T197	T327b	FALSE	FALSE	0	0	1	1	none	0.0001105175999513
T223	T327b	FALSE	FALSE	0	0	1	1	none	0.000112287143981
T225	T327b	FALSE	FALSE	0	0	1	1	none	0.0001209615015018
T230	T327b	FALSE	FALSE	0	0	1	1	none	0.0001333782500468
T232	T327b	FALSE	FALSE	0	0	1	1	none	5.42008077314e-05
T241	T327b	FALSE	FALSE	0	0	1	1	none	0.0001411477312512
T270	T327b	FALSE	FALSE	0	0	1	1	none	5.60992403503e-05
T271b	T327b	FALSE	FALSE	0	0	1	1	none	0.0001203716534919
T301	T327b	FALSE	FALSE	0	0	1	1	none	7.27079721601001e-05
T303	T327b	FALSE	FALSE	0	0	1	1	none	7.11182317794001e-05
T322	T327b	FALSE	FALSE	0	0	1	1	none	0.0001332647647198
S002	T330	TRUE	TRUE	0	0	1	1	none	0.0001220113297669
S007	T330	TRUE	TRUE	0	0	1	1	none	0.0001027733633299
S021	T330	TRUE	TRUE	0	0	1	1	none	0.0001205866541352
S024	T330	TRUE	TRUE	0	0	1	1	none	0.0001205183750867
S025	T330	TRUE	TRUE	0	0	1	1	none	0.000125414081502
S026	T330	TRUE	TRUE	0	0	1	1	none	0.000120168150641
S038	T330	TRUE	TRUE	0	0	1	1	none	0.0001075348068338
S039	T330	TRUE	TRUE	0	0	1	1	none	0.0001218158743158
S040	T330	TRUE	TRUE	0	0	1	1	none	2.50197317108e-05
S042	T330	TRUE	TRUE	0	0	1	1	none	0.0001199285270768
S071	T330	TRUE	TRUE	0	0	1	1	none	1.74865098442e-05
S078	T330	TRUE	TRUE	0	0	1	1	none	0.000118634655735
S081	T330	TRUE	TRUE	0	0	1	1	none	0.0001211082230966
S085	T330	TRUE	TRUE	0	0	1	1	none	4.1459865594e-05
S087	T330	TRUE	TRUE	0	0	1	1	none	5.46242364048e-05
S093	T330	TRUE	TRUE	0	0	1	1	none	4.54104331129e-05
S097	T330	TRUE	TRUE	0	0	1	1	none	0.0001229599348289
S102	T330	TRUE	TRUE	0	0	1	1	none	2.7569569163e-05
S106	T330	TRUE	TRUE	0	0	1	1	none	0.0001217255075179
S130	T330	TRUE	TRUE	0	0	1	1	none	5.51106877358e-05
T009	T330	FALSE	FALSE	0	0	1	1	none	0.0001274624396786
T010	T330	FALSE	FALSE	0	0	1	1	none	0.0001296361976114
T013	T330	FALSE	FALSE	0	0	1	1	none	0.0001178316672862
T014	T330	TRUE	TRUE	0	0	1	1	none	0.0001209633741449
T020	T330	TRUE	TRUE	0	0	1	1	none	0.0001104843563679
T021	T330	FALSE	FALSE	0	0	1	1	none	0.0001278317731265
T028	T330	TRUE	TRUE	0	0	1	1	none	0.0001112749134608
T035a	T330	TRUE	TRUE	0	0	1	1	none	5.5389912152e-05
T035b	T330	FALSE	FALSE	0	0	1	1	none	0.0001279020355597
T040	T330	TRUE	TRUE	0	0	1	1	none	0.0001221891886457
T056	T330	FALSE	FALSE	0	0	1	1	none	0.0001286421356984
T059	T330	TRUE	TRUE	0	0	1	1	none	2.96872902788e-05
T065	T330	TRUE	TRUE	0	0	1	1	none	0.0001089180036503
T069	T330	TRUE	TRUE	0	0	1	1	none	3.6493261083e-05
T071	T330	TRUE	TRUE	0	0	1	1	none	0.0001053043080298
T073	T330	FALSE	FALSE	0	0	1	1	none	0.0001278317731265
T075	T330	TRUE	TRUE	0	0	1	1	none	0.0001063265851119
T077	T330	FALSE	FALSE	0	0	1	1	none	0.0001272419251166
T087	T330	FALSE	FALSE	0	0	1	1	none	0.0001260622290968
T095	T330	TRUE	TRUE	0	0	1	1	none	5.60254249487e-05
T099a	T330	TRUE	TRUE	0	0	1	1	none	5.46257010729e-05
T102	T330	FALSE	FALSE	0	0	1	1	none	6.37513618468e-05
T104	T330	FALSE	FALSE	0	0	1	1	none	0.0001128184701957
T105	T330	FALSE	FALSE	0	0	1	1	none	0.0001100976996701
T107	T330	FALSE	FALSE	0	0	1	1	none	6.08021217973e-05
T156	T330	FALSE	FALSE	0	0	1	1	none	0.0001177609418857
T159a	T330	TRUE	TRUE	0	0	1	1	none	0.000124882533077
T182	T330	FALSE	FALSE	0	0	1	1	none	0.0001093379039315
T188	T330	TRUE	TRUE	0	0	1	1	none	0.0001115288219708
T192	T330	FALSE	FALSE	0	0	1	1	none	6.19713324853001e-05
T197	T330	TRUE	TRUE	0	0	1	1	none	0.0001069785118919
T223	T330	FALSE	FALSE	0	0	1	1	none	0.0001087480559216
T225	T330	FALSE	FALSE	0	0	1	1	none	0.0001174224134424
T230	T330	FALSE	FALSE	0	0	1	1	none	0.0001298391619874
T232	T330	TRUE	TRUE	0	0	1	1	none	5.0661719672e-05
T241	T330	FALSE	FALSE	0	0	1	1	none	0.0001376086431918
T270	T330	FALSE	FALSE	0	0	1	1	none	5.25601522909e-05
T271b	T330	FALSE	FALSE	0	0	1	1	none	0.0001168325654325
T301	T330	FALSE	FALSE	0	0	1	1	none	6.91688841007001e-05
T303	T330	FALSE	FALSE	0	0	1	1	none	6.75791437200001e-05
T322	T330	FALSE	FALSE	0	0	1	1	none	0.0001297256766604
T327b	T330	TRUE	TRUE	0	1	1	1	desc	5.898480099e-07
S002	T335	FALSE	FALSE	0	0	1	1	none	0.0001519772990586
S007	T335	FALSE	FALSE	0	0	1	1	none	0.0001327393326216
S021	T335	FALSE	FALSE	0	0	1	1	none	0.0001505526234269
S024	T335	FALSE	FALSE	0	0	1	1	none	0.0001504843443784
S025	T335	FALSE	FALSE	0	0	1	1	none	0.0001553800507937
S026	T335	FALSE	FALSE	0	0	1	1	none	0.0001501341199327
S038	T335	FALSE	FALSE	0	0	1	1	none	0.0001375007761255
S039	T335	FALSE	FALSE	0	0	1	1	none	0.0001517818436075
S040	T335	FALSE	FALSE	0	0	1	1	none	5.49857010025e-05
S042	T335	FALSE	FALSE	0	0	1	1	none	0.0001498944963685
S071	T335	FALSE	FALSE	0	0	1	1	none	4.74524791359e-05
S078	T335	FALSE	FALSE	0	0	1	1	none	0.0001486006250267
S081	T335	FALSE	FALSE	0	0	1	1	none	0.0001510741923883
S085	T335	FALSE	FALSE	0	0	1	1	none	7.14258348857e-05
S087	T335	FALSE	FALSE	0	0	1	1	none	8.45902056965e-05
S093	T335	FALSE	FALSE	0	0	1	1	none	7.53764024046e-05
S097	T335	FALSE	FALSE	0	0	1	1	none	0.0001529259041206
S102	T335	FALSE	FALSE	0	0	1	1	none	5.75355384547e-05
S106	T335	FALSE	FALSE	0	0	1	1	none	0.0001516914768096
S130	T335	FALSE	FALSE	0	0	1	1	none	8.50766570275e-05
T009	T335	FALSE	FALSE	0	0	1	1	none	0.0001574284089703
T010	T335	FALSE	FALSE	0	0	1	1	none	0.0001596021669031
T013	T335	FALSE	FALSE	0	0	1	1	none	0.0001477976365779
T014	T335	FALSE	FALSE	0	0	1	1	none	0.0001509293434366
T020	T335	FALSE	FALSE	0	0	1	1	none	0.0001404503256596
T021	T335	FALSE	FALSE	0	0	1	1	none	0.0001577977424182
T028	T335	FALSE	FALSE	0	0	1	1	none	0.0001412408827525
T035a	T335	FALSE	FALSE	0	0	1	1	none	8.53558814437e-05
T035b	T335	FALSE	FALSE	0	0	1	1	none	0.0001578680048514
T040	T335	FALSE	FALSE	0	0	1	1	none	0.0001521551579374
T056	T335	FALSE	FALSE	0	0	1	1	none	0.0001586081049901
T059	T335	FALSE	FALSE	0	0	1	1	none	5.96532595705e-05
T065	T335	FALSE	FALSE	0	0	1	1	none	0.000138883972942
T069	T335	FALSE	FALSE	0	0	1	1	none	5.73123217287e-05
T071	T335	FALSE	FALSE	0	0	1	1	none	0.0001352702773215
T073	T335	FALSE	FALSE	0	0	1	1	none	0.0001577977424182
T075	T335	FALSE	FALSE	0	0	1	1	none	0.0001362925544036
T077	T335	FALSE	FALSE	0	0	1	1	none	0.0001572078944083
T087	T335	FALSE	FALSE	0	0	1	1	none	0.0001560281983885
T095	T335	FALSE	FALSE	0	0	1	1	none	8.59913942404e-05
T099a	T335	FALSE	FALSE	0	0	1	1	none	8.45916703646e-05
T102	T335	FALSE	FALSE	0	0	1	1	none	9.37173311385e-05
T104	T335	FALSE	FALSE	0	0	1	1	none	0.0001427844394874
T105	T335	FALSE	FALSE	0	0	1	1	none	0.0001400636689618
T107	T335	FALSE	FALSE	0	0	1	1	none	9.0768091089e-05
T156	T335	FALSE	FALSE	0	0	1	1	none	0.0001477269111774
[truncated: 1,161 more rows]
