# Supplementary material for: Improved characterisation of MRSA transmission using within-host bacterial sequence diversity
Source: eLife. 2019 Oct 8;8:e46402. doi: 10.7554/eLife.46402 (PMC6954020; doi:10.7554/eLife.46402)
Supplement: Figure 9—source data 1. [file elife-46402-fig9-data1.zip › Figure 9-source data 1/classifications/Classification_Posterior_ds_10percol_3.csv]

host.1	host.2	adjacent	contiguous	paths12	paths21	nodes1	nodes2	path.classification	min.distance.between.subgraphs
S002	S007	TRUE	TRUE	0	0	1	1	none	6.38890797667e-05
S002	S021	TRUE	TRUE	0	0	1	1	none	1.47792836663e-05
S007	S021	TRUE	TRUE	0	0	1	1	none	6.74901735586e-05
S002	S024	TRUE	TRUE	0	0	1	1	none	1.15364463265e-05
S007	S024	TRUE	TRUE	0	0	1	1	none	6.42473362188e-05
S021	S024	TRUE	TRUE	0	0	1	1	none	6.5500206102e-06
S002	S025	TRUE	TRUE	0	0	1	1	none	1.91388416152e-05
S007	S025	TRUE	TRUE	0	0	1	1	none	6.78670921915e-05
S021	S025	TRUE	TRUE	0	0	1	1	none	2.27399354071e-05
S024	S025	TRUE	TRUE	0	0	1	1	none	1.94970980673e-05
S002	S026	TRUE	TRUE	0	0	1	1	none	1.51433711214e-05
S007	S026	TRUE	TRUE	0	0	1	1	none	6.38716216977e-05
S021	S026	TRUE	TRUE	0	0	1	1	none	1.87444649133e-05
S024	S026	TRUE	TRUE	0	0	1	1	none	1.55016275735e-05
S025	S026	TRUE	TRUE	0	0	1	1	none	1.60684680842e-05
S002	S038	TRUE	TRUE	0	0	1	1	none	7.51995674279e-05
S007	S038	TRUE	TRUE	0	0	1	1	none	4.72768239792e-05
S021	S038	TRUE	TRUE	0	0	1	1	none	7.88006612198e-05
S024	S038	TRUE	TRUE	0	0	1	1	none	7.555782388e-05
S025	S038	TRUE	TRUE	0	0	1	1	none	7.91775798527e-05
S026	S038	TRUE	TRUE	0	0	1	1	none	7.51821093589e-05
S002	S039	TRUE	TRUE	0	0	1	1	none	1.45000522343e-05
S007	S039	TRUE	TRUE	0	0	1	1	none	6.72109421266e-05
S021	S039	TRUE	TRUE	0	0	1	1	none	5.04712836e-06
S024	S039	TRUE	TRUE	0	0	1	1	none	6.2707891782e-06
S025	S039	TRUE	TRUE	0	0	1	1	none	2.24607039751e-05
S026	S039	TRUE	TRUE	0	0	1	1	none	1.84652334813e-05
S038	S039	TRUE	TRUE	0	0	1	1	none	7.85214297878e-05
S002	S040	TRUE	TRUE	0	0	1	1	none	0.0001044753378108
S007	S040	TRUE	TRUE	0	0	1	1	none	9.81973264471e-05
S021	S040	TRUE	TRUE	0	0	1	1	none	0.0001080764316027
S024	S040	TRUE	TRUE	0	0	1	1	none	0.0001048335942629
S025	S040	TRUE	TRUE	0	0	1	1	none	0.0001084533502356
S026	S040	TRUE	TRUE	0	0	1	1	none	0.0001044578797418
S038	S040	TRUE	TRUE	0	0	1	1	none	0.0001095078141083
S039	S040	TRUE	TRUE	0	0	1	1	none	0.0001077972001707
S002	S042	TRUE	TRUE	0	0	1	1	none	1.05605150405e-05
S007	S042	TRUE	TRUE	0	0	1	1	none	6.32714049328e-05
S021	S042	TRUE	TRUE	0	0	1	1	none	6.7615080806e-06
S024	S042	TRUE	TRUE	0	0	1	1	none	3.5186707408e-06
S025	S042	TRUE	TRUE	0	0	1	1	none	1.85211667813e-05
S026	S042	TRUE	TRUE	0	0	1	1	none	1.45256962875e-05
S038	S042	TRUE	TRUE	0	0	1	1	none	7.4581892594e-05
S039	S042	TRUE	TRUE	0	0	1	1	none	6.4822766486e-06
S040	S042	TRUE	TRUE	0	0	1	1	none	0.0001038576629769
S002	S071	TRUE	TRUE	0	0	1	1	none	9.27869237466e-05
S007	S071	TRUE	TRUE	0	0	1	1	none	8.65089123829e-05
S021	S071	TRUE	TRUE	0	0	1	1	none	9.63880175385e-05
S024	S071	TRUE	TRUE	0	0	1	1	none	9.31451801987e-05
S025	S071	TRUE	TRUE	0	0	1	1	none	9.67649361714e-05
S026	S071	TRUE	TRUE	0	0	1	1	none	9.27694656776e-05
S038	S071	TRUE	TRUE	0	0	1	1	none	9.78194000441e-05
S039	S071	TRUE	TRUE	0	0	1	1	none	9.61087861065e-05
S040	S071	TRUE	TRUE	0	0	1	1	none	1.78590489486e-05
S042	S071	TRUE	TRUE	0	0	1	1	none	9.21692489127e-05
S002	S078	TRUE	TRUE	0	0	1	1	none	9.9590495662e-06
S007	S078	TRUE	TRUE	0	0	1	1	none	6.26699394585e-05
S021	S078	TRUE	TRUE	0	0	1	1	none	7.6569470621e-06
S024	S078	TRUE	TRUE	0	0	1	1	none	4.4141097223e-06
S025	S078	TRUE	TRUE	0	0	1	1	none	1.7919701307e-05
S026	S078	TRUE	TRUE	0	0	1	1	none	1.39242308132e-05
S038	S078	TRUE	TRUE	0	0	1	1	none	7.39804271197e-05
S039	S078	TRUE	TRUE	0	0	1	1	none	7.3777156301e-06
S040	S078	TRUE	TRUE	0	0	1	1	none	0.0001032561975026
S042	S078	TRUE	TRUE	0	0	1	1	none	3.4381784363e-06
S071	S078	TRUE	TRUE	0	0	1	1	none	9.15677834384e-05
S002	S081	TRUE	TRUE	0	0	1	1	none	1.16639828259e-05
S007	S081	TRUE	TRUE	0	0	1	1	none	6.43748727182e-05
S021	S081	TRUE	TRUE	0	0	1	1	none	6.6775571096e-06
S024	S081	TRUE	TRUE	0	0	1	1	none	2.2473010134e-06
S025	S081	TRUE	TRUE	0	0	1	1	none	1.96246345667e-05
S026	S081	TRUE	TRUE	0	0	1	1	none	1.56291640729e-05
S038	S081	TRUE	TRUE	0	0	1	1	none	7.56853603794e-05
S039	S081	TRUE	TRUE	0	0	1	1	none	6.3983256776e-06
S040	S081	TRUE	TRUE	0	0	1	1	none	0.0001049611307623
S042	S081	TRUE	TRUE	0	0	1	1	none	3.6462072402e-06
S071	S081	TRUE	TRUE	0	0	1	1	none	9.32727166981e-05
S078	S081	TRUE	TRUE	0	0	1	1	none	4.5416462217e-06
S002	S085	TRUE	TRUE	0	0	1	1	none	0.0001027231040632
S007	S085	TRUE	TRUE	0	0	1	1	none	9.64450926995e-05
S021	S085	TRUE	TRUE	0	0	1	1	none	0.0001063241978551
S024	S085	TRUE	TRUE	0	0	1	1	none	0.0001030813605153
S025	S085	TRUE	TRUE	0	0	1	1	none	0.000106701116488
S026	S085	TRUE	TRUE	0	0	1	1	none	0.0001027056459942
S038	S085	TRUE	TRUE	0	0	1	1	none	0.0001077555803607
S039	S085	TRUE	TRUE	0	0	1	1	none	0.0001060449664231
S040	S085	TRUE	TRUE	0	0	1	1	none	4.58548359836e-05
S042	S085	TRUE	TRUE	0	0	1	1	none	0.0001021054292293
S071	S085	TRUE	TRUE	0	0	1	1	none	3.41664219194e-05
S078	S085	TRUE	TRUE	0	0	1	1	none	0.000101503963755
S081	S085	TRUE	TRUE	0	0	1	1	none	0.0001032088970147
S002	S087	TRUE	TRUE	0	0	1	1	none	0.0001149424721896
S007	S087	TRUE	TRUE	0	0	1	1	none	0.0001086644608259
S021	S087	TRUE	TRUE	0	0	1	1	none	0.0001185435659815
S024	S087	TRUE	TRUE	0	0	1	1	none	0.0001153007286417
S025	S087	TRUE	TRUE	0	0	1	1	none	0.0001189204846144
S026	S087	TRUE	TRUE	0	0	1	1	none	0.0001149250141206
S038	S087	TRUE	TRUE	0	0	1	1	none	0.0001199749484871
S039	S087	TRUE	TRUE	0	0	1	1	none	0.0001182643345495
S040	S087	TRUE	TRUE	0	0	1	1	none	5.807420411e-05
S042	S087	TRUE	TRUE	0	0	1	1	none	0.0001143247973557
S071	S087	TRUE	TRUE	0	0	1	1	none	4.63857900458e-05
S078	S087	TRUE	TRUE	0	0	1	1	none	0.0001137233318814
S081	S087	TRUE	TRUE	0	0	1	1	none	0.0001154282651411
S085	S087	TRUE	TRUE	0	0	1	1	none	2.73417993424e-05
S002	S093	TRUE	TRUE	0	0	1	1	none	8.21087578393e-05
S007	S093	TRUE	TRUE	0	0	1	1	none	7.58307464756e-05
S021	S093	TRUE	TRUE	0	0	1	1	none	8.57098516312e-05
S024	S093	TRUE	TRUE	0	0	1	1	none	8.24670142914e-05
S025	S093	TRUE	TRUE	0	0	1	1	none	8.60867702641e-05
S026	S093	TRUE	TRUE	0	0	1	1	none	8.20912997703e-05
S038	S093	TRUE	TRUE	0	0	1	1	none	8.71412341368e-05
S039	S093	TRUE	TRUE	0	0	1	1	none	8.54306201992e-05
S040	S093	TRUE	TRUE	0	0	1	1	none	2.40530710033e-05
S042	S093	TRUE	TRUE	0	0	1	1	none	8.14910830054e-05
S071	S093	TRUE	TRUE	0	0	1	1	none	1.23646569391e-05
S078	S093	TRUE	TRUE	0	0	1	1	none	8.08896175311e-05
S081	S093	TRUE	TRUE	0	0	1	1	none	8.25945507908e-05
S085	S093	TRUE	TRUE	0	0	1	1	none	2.34882560121e-05
S087	S093	TRUE	TRUE	0	0	1	1	none	3.57076241385e-05
S002	S097	TRUE	TRUE	0	0	1	1	none	1.79694412882e-05
S007	S097	TRUE	TRUE	0	0	1	1	none	6.66976918645e-05
S021	S097	TRUE	TRUE	0	0	1	1	none	2.15705350801e-05
S024	S097	TRUE	TRUE	0	0	1	1	none	1.83276977403e-05
S025	S097	TRUE	TRUE	0	0	1	1	none	4.523418781e-06
S026	S097	TRUE	TRUE	0	0	1	1	none	1.48990677572e-05
S038	S097	TRUE	TRUE	0	0	1	1	none	7.80081795257e-05
S039	S097	TRUE	TRUE	0	0	1	1	none	2.12913036481e-05
S040	S097	TRUE	TRUE	0	0	1	1	none	0.0001072839499086
S042	S097	TRUE	TRUE	0	0	1	1	none	1.73517664543e-05
S071	S097	TRUE	TRUE	0	0	1	1	none	9.55955358444e-05
S078	S097	TRUE	TRUE	0	0	1	1	none	1.675030098e-05
S081	S097	TRUE	TRUE	0	0	1	1	none	1.84552342397e-05
S085	S097	TRUE	TRUE	0	0	1	1	none	0.000105531716161
S087	S097	TRUE	TRUE	0	0	1	1	none	0.0001177510842874
S093	S097	TRUE	TRUE	0	0	1	1	none	8.49173699371e-05
S002	S102	TRUE	TRUE	0	0	1	1	none	0.0001053529908334
S007	S102	TRUE	TRUE	0	0	1	1	none	9.90749794697e-05
S021	S102	TRUE	TRUE	0	0	1	1	none	0.0001089540846253
S024	S102	TRUE	TRUE	0	0	1	1	none	0.0001057112472855
S025	S102	TRUE	TRUE	0	0	1	1	none	0.0001093310032582
S026	S102	TRUE	TRUE	0	0	1	1	none	0.0001053355327644
S038	S102	TRUE	TRUE	0	0	1	1	none	0.0001103854671309
S039	S102	TRUE	TRUE	0	0	1	1	none	0.0001086748531933
S040	S102	TRUE	TRUE	0	0	1	1	none	3.2524905354e-06
S042	S102	TRUE	TRUE	0	0	1	1	none	0.0001047353159995
S071	S102	TRUE	TRUE	0	0	1	1	none	1.87367019712e-05
S078	S102	TRUE	TRUE	0	0	1	1	none	0.0001041338505252
S081	S102	TRUE	TRUE	0	0	1	1	none	0.0001058387837849
S085	S102	TRUE	TRUE	0	0	1	1	none	4.67324890062e-05
S087	S102	TRUE	TRUE	0	0	1	1	none	5.89518571326e-05
S093	S102	TRUE	TRUE	0	0	1	1	none	2.49307240259e-05
S097	S102	TRUE	TRUE	0	0	1	1	none	0.0001081616029312
S002	S106	TRUE	TRUE	0	0	1	1	none	9.527341612e-06
S007	S106	TRUE	TRUE	0	0	1	1	none	6.34256502607e-05
S021	S106	TRUE	TRUE	0	0	1	1	none	1.43158541603e-05
S024	S106	TRUE	TRUE	0	0	1	1	none	1.10730168205e-05
S025	S106	TRUE	TRUE	0	0	1	1	none	1.86754121092e-05
S026	S106	TRUE	TRUE	0	0	1	1	none	1.46799416154e-05
S038	S106	TRUE	TRUE	0	0	1	1	none	7.47361379219e-05
S039	S106	TRUE	TRUE	0	0	1	1	none	1.40366227283e-05
S040	S106	TRUE	TRUE	0	0	1	1	none	0.0001040119083048
S042	S106	TRUE	TRUE	0	0	1	1	none	1.00970855345e-05
S071	S106	TRUE	TRUE	0	0	1	1	none	9.23234942406e-05
S078	S106	TRUE	TRUE	0	0	1	1	none	9.4956200602e-06
S081	S106	TRUE	TRUE	0	0	1	1	none	1.12005533199e-05
S085	S106	TRUE	TRUE	0	0	1	1	none	0.0001022596745572
S087	S106	TRUE	TRUE	0	0	1	1	none	0.0001144790426836
S093	S106	TRUE	TRUE	0	0	1	1	none	8.16453283333e-05
S097	S106	TRUE	TRUE	0	0	1	1	none	1.75060117822e-05
S102	S106	TRUE	TRUE	0	0	1	1	none	0.0001048895613274
S002	S130	TRUE	TRUE	0	0	1	1	none	0.0001133180516698
S007	S130	TRUE	TRUE	0	0	1	1	none	0.0001070400403061
S021	S130	TRUE	TRUE	0	0	1	1	none	0.0001169191454617
S024	S130	TRUE	TRUE	0	0	1	1	none	0.0001136763081219
S025	S130	TRUE	TRUE	0	0	1	1	none	0.0001172960640946
S026	S130	TRUE	TRUE	0	0	1	1	none	0.0001133005936008
S038	S130	TRUE	TRUE	0	0	1	1	none	0.0001183505279673
S039	S130	TRUE	TRUE	0	0	1	1	none	0.0001166399140297
S040	S130	TRUE	TRUE	0	0	1	1	none	5.64497835902e-05
S042	S130	TRUE	TRUE	0	0	1	1	none	0.0001127003768359
S071	S130	TRUE	TRUE	0	0	1	1	none	4.4761369526e-05
S078	S130	TRUE	TRUE	0	0	1	1	none	0.0001120989113616
S081	S130	TRUE	TRUE	0	0	1	1	none	0.0001138038446213
S085	S130	TRUE	TRUE	0	0	1	1	none	2.57173788226e-05
S087	S130	TRUE	TRUE	0	0	1	1	none	2.8118392762e-06
S093	S130	TRUE	TRUE	0	0	1	1	none	3.40832036187e-05
S097	S130	TRUE	TRUE	0	0	1	1	none	0.0001161266637676
S102	S130	TRUE	TRUE	0	0	1	1	none	5.73274366128e-05
S106	S130	TRUE	TRUE	0	0	1	1	none	0.0001128546221638
S002	T009	FALSE	FALSE	0	0	1	1	none	2.15897024112e-05
S007	T009	FALSE	FALSE	0	0	1	1	none	7.03179529875e-05
S021	T009	FALSE	FALSE	0	0	1	1	none	2.51907962031e-05
S024	T009	FALSE	FALSE	0	0	1	1	none	2.19479588633e-05
S025	T009	FALSE	FALSE	0	0	1	1	none	2.2514799374e-05
S026	T009	FALSE	FALSE	0	0	1	1	none	1.20082644102e-05
S038	T009	FALSE	FALSE	0	0	1	1	none	8.16284406487e-05
S039	T009	FALSE	FALSE	0	0	1	1	none	2.49115647711e-05
S040	T009	FALSE	FALSE	0	0	1	1	none	0.0001109042110316
S042	T009	FALSE	FALSE	0	0	1	1	none	2.09720275773e-05
S071	T009	FALSE	FALSE	0	0	1	1	none	9.92157969674e-05
S078	T009	FALSE	FALSE	0	0	1	1	none	2.0370562103e-05
S081	T009	FALSE	FALSE	0	0	1	1	none	2.20754953627e-05
S085	T009	FALSE	FALSE	0	0	1	1	none	0.000109151977284
S087	T009	FALSE	FALSE	0	0	1	1	none	0.0001213713454104
S093	T009	FALSE	FALSE	0	0	1	1	none	8.85376310601e-05
S097	T009	FALSE	FALSE	0	0	1	1	none	2.1345399047e-05
S102	T009	FALSE	FALSE	0	0	1	1	none	0.0001117818640542
S106	T009	FALSE	FALSE	0	0	1	1	none	2.11262729052e-05
S130	T009	FALSE	FALSE	0	0	1	1	none	0.0001197469248906
S002	T010	FALSE	FALSE	0	0	1	1	none	2.18223645433e-05
S007	T010	FALSE	FALSE	0	0	1	1	none	7.05506151196e-05
S021	T010	FALSE	FALSE	0	0	1	1	none	2.54234583352e-05
S024	T010	FALSE	FALSE	0	0	1	1	none	2.21806209954e-05
S025	T010	FALSE	FALSE	0	0	1	1	none	2.27474615061e-05
S026	T010	FALSE	FALSE	0	0	1	1	none	1.22409265423e-05
S038	T010	FALSE	FALSE	0	0	1	1	none	8.18611027808e-05
S039	T010	FALSE	FALSE	0	0	1	1	none	2.51442269032e-05
S040	T010	FALSE	FALSE	0	0	1	1	none	0.0001111368731637
S042	T010	FALSE	FALSE	0	0	1	1	none	2.12046897094e-05
S071	T010	FALSE	FALSE	0	0	1	1	none	9.94484590995e-05
S078	T010	FALSE	FALSE	0	0	1	1	none	2.06032242351e-05
S081	T010	FALSE	FALSE	0	0	1	1	none	2.23081574948e-05
S085	T010	FALSE	FALSE	0	0	1	1	none	0.0001093846394161
S087	T010	FALSE	FALSE	0	0	1	1	none	0.0001216040075425
S093	T010	FALSE	FALSE	0	0	1	1	none	8.87702931922e-05
S097	T010	FALSE	FALSE	0	0	1	1	none	2.15780611791e-05
S102	T010	FALSE	FALSE	0	0	1	1	none	0.0001120145261863
S106	T010	FALSE	FALSE	0	0	1	1	none	2.13589350373e-05
S130	T010	FALSE	FALSE	0	0	1	1	none	0.0001199795870227
T009	T010	TRUE	TRUE	0	0	1	1	none	1.4200808885e-06
S002	T013	FALSE	FALSE	0	0	1	1	none	8.02667248915e-05
S007	T013	FALSE	FALSE	0	0	1	1	none	5.23439814428e-05
S021	T013	FALSE	FALSE	0	0	1	1	none	8.38678186834e-05
S024	T013	FALSE	FALSE	0	0	1	1	none	8.06249813436e-05
S025	T013	FALSE	FALSE	0	0	1	1	none	8.42447373163e-05
S026	T013	FALSE	FALSE	0	0	1	1	none	8.02492668225e-05
S038	T013	FALSE	FALSE	0	0	1	1	none	9.12270688e-06
S039	T013	FALSE	FALSE	0	0	1	1	none	8.35885872514e-05
S040	T013	FALSE	FALSE	0	0	1	1	none	0.0001145749715719
S042	T013	FALSE	FALSE	0	0	1	1	none	7.96490500576e-05
S071	T013	FALSE	FALSE	0	0	1	1	none	0.0001028865575077
S078	T013	FALSE	FALSE	0	0	1	1	none	7.90475845833e-05
S081	T013	FALSE	FALSE	0	0	1	1	none	8.0752517843e-05
S085	T013	FALSE	FALSE	0	0	1	1	none	0.0001128227378243
S087	T013	FALSE	FALSE	0	0	1	1	none	0.0001250421059507
S093	T013	FALSE	FALSE	0	0	1	1	none	9.22083916004e-05
S097	T013	FALSE	FALSE	0	0	1	1	none	8.30753369893e-05
S102	T013	FALSE	FALSE	0	0	1	1	none	0.0001154526245945
S106	T013	FALSE	FALSE	0	0	1	1	none	7.98032953855e-05
S130	T013	FALSE	FALSE	0	0	1	1	none	0.0001234176854309
T009	T013	FALSE	FALSE	0	0	1	1	none	8.66955981123e-05
T010	T013	FALSE	FALSE	0	0	1	1	none	8.69282602444e-05
S002	T014	TRUE	TRUE	0	0	1	1	none	1.14887575033e-05
S007	T014	TRUE	TRUE	0	0	1	1	none	6.41996473956e-05
S021	T014	TRUE	TRUE	0	0	1	1	none	7.6897505434e-06
S024	T014	TRUE	TRUE	0	0	1	1	none	4.4469132036e-06
S025	T014	TRUE	TRUE	0	0	1	1	none	1.94494092441e-05
S026	T014	TRUE	TRUE	0	0	1	1	none	1.54539387503e-05
S038	T014	TRUE	TRUE	0	0	1	1	none	7.55101350568e-05
S039	T014	TRUE	TRUE	0	0	1	1	none	7.4105191114e-06
S040	T014	TRUE	TRUE	0	0	1	1	none	0.0001047859054397
S042	T014	TRUE	TRUE	0	0	1	1	none	2.1156612192e-06
S071	T014	TRUE	TRUE	0	0	1	1	none	9.30974913755e-05
S078	T014	TRUE	TRUE	0	0	1	1	none	4.3664208991e-06
S081	T014	TRUE	TRUE	0	0	1	1	none	4.574449703e-06
S085	T014	TRUE	TRUE	0	0	1	1	none	0.0001030336716921
S087	T014	TRUE	TRUE	0	0	1	1	none	0.0001152530398185
S093	T014	TRUE	TRUE	0	0	1	1	none	8.24193254682e-05
S097	T014	TRUE	TRUE	0	0	1	1	none	1.82800089171e-05
S102	T014	TRUE	TRUE	0	0	1	1	none	0.0001056635584623
S106	T014	TRUE	TRUE	0	0	1	1	none	1.10253279973e-05
S130	T014	TRUE	TRUE	0	0	1	1	none	0.0001136286192987
T009	T014	FALSE	FALSE	0	0	1	1	none	2.19002700401e-05
T010	T014	FALSE	FALSE	0	0	1	1	none	2.21329321722e-05
T013	T014	FALSE	FALSE	0	0	1	1	none	8.05772925204e-05
S002	T020	TRUE	TRUE	0	0	1	1	none	7.77188663377e-05
S007	T020	TRUE	TRUE	0	0	1	1	none	4.9796122889e-05
S021	T020	TRUE	TRUE	0	0	1	1	none	8.13199601296e-05
S024	T020	TRUE	TRUE	0	0	1	1	none	7.80771227898e-05
S025	T020	TRUE	TRUE	0	0	1	1	none	8.16968787625e-05
S026	T020	TRUE	TRUE	0	0	1	1	none	7.77014082687e-05
S038	T020	TRUE	TRUE	0	0	1	1	none	3.7067176662e-06
S039	T020	TRUE	TRUE	0	0	1	1	none	8.10407286976e-05
S040	T020	TRUE	TRUE	0	0	1	1	none	0.0001120271130181
S042	T020	TRUE	TRUE	0	0	1	1	none	7.71011915038e-05
S071	T020	TRUE	TRUE	0	0	1	1	none	0.0001003386989539
S078	T020	TRUE	TRUE	0	0	1	1	none	7.64997260295e-05
S081	T020	TRUE	TRUE	0	0	1	1	none	7.82046592892e-05
S085	T020	TRUE	TRUE	0	0	1	1	none	0.0001102748792705
S087	T020	TRUE	TRUE	0	0	1	1	none	0.0001224942473969
S093	T020	TRUE	TRUE	0	0	1	1	none	8.96605330466e-05
S097	T020	TRUE	TRUE	0	0	1	1	none	8.05274784355e-05
S102	T020	TRUE	TRUE	0	0	1	1	none	0.0001129047660407
S106	T020	TRUE	TRUE	0	0	1	1	none	7.72554368317e-05
S130	T020	TRUE	TRUE	0	0	1	1	none	0.0001208698268771
T009	T020	FALSE	FALSE	0	0	1	1	none	8.41477395585e-05
T010	T020	FALSE	FALSE	0	0	1	1	none	8.43804016906e-05
T013	T020	FALSE	FALSE	0	0	1	1	none	1.16420057898e-05
T014	T020	TRUE	TRUE	0	0	1	1	none	7.80294339666e-05
S002	T021	FALSE	FALSE	0	0	1	1	none	2.22380056255e-05
S007	T021	FALSE	FALSE	0	0	1	1	none	7.09662562018e-05
S021	T021	FALSE	FALSE	0	0	1	1	none	2.58390994174e-05
S024	T021	FALSE	FALSE	0	0	1	1	none	2.25962620776e-05
S025	T021	FALSE	FALSE	0	0	1	1	none	2.31631025883e-05
S026	T021	FALSE	FALSE	0	0	1	1	none	1.26565676245e-05
S038	T021	FALSE	FALSE	0	0	1	1	none	8.2276743863e-05
S039	T021	FALSE	FALSE	0	0	1	1	none	2.55598679854e-05
S040	T021	FALSE	FALSE	0	0	1	1	none	0.0001115525142459
S042	T021	FALSE	FALSE	0	0	1	1	none	2.16203307916e-05
S071	T021	FALSE	FALSE	0	0	1	1	none	9.98641001817e-05
S078	T021	FALSE	FALSE	0	0	1	1	none	2.10188653173e-05
S081	T021	FALSE	FALSE	0	0	1	1	none	2.2723798577e-05
S085	T021	FALSE	FALSE	0	0	1	1	none	0.0001098002804983
S087	T021	FALSE	FALSE	0	0	1	1	none	0.0001220196486247
S093	T021	FALSE	FALSE	0	0	1	1	none	8.91859342744e-05
S097	T021	FALSE	FALSE	0	0	1	1	none	2.19937022613e-05
S102	T021	FALSE	FALSE	0	0	1	1	none	0.0001124301672685
S106	T021	FALSE	FALSE	0	0	1	1	none	2.17745761195e-05
S130	T021	FALSE	FALSE	0	0	1	1	none	0.0001203952281049
T009	T021	FALSE	FALSE	0	0	1	1	none	4.2105594835e-06
T010	T021	FALSE	FALSE	0	0	1	1	none	4.4432216156e-06
T013	T021	FALSE	FALSE	0	0	1	1	none	8.73439013266e-05
T014	T021	FALSE	FALSE	0	0	1	1	none	2.25485732544e-05
T020	T021	FALSE	FALSE	0	0	1	1	none	8.47960427728e-05
S002	T028	TRUE	TRUE	0	0	1	1	none	6.64577648569e-05
S007	T028	TRUE	TRUE	0	0	1	1	none	2.72050981502e-05
S021	T028	TRUE	TRUE	0	0	1	1	none	7.00588586488e-05
S024	T028	TRUE	TRUE	0	0	1	1	none	6.6816021309e-05
S025	T028	TRUE	TRUE	0	0	1	1	none	7.04357772817e-05
S026	T028	TRUE	TRUE	0	0	1	1	none	6.64403067879e-05
S038	T028	TRUE	TRUE	0	0	1	1	none	4.98455090694e-05
S039	T028	TRUE	TRUE	0	0	1	1	none	6.97796272168e-05
S040	T028	TRUE	TRUE	0	0	1	1	none	0.0001007660115373
S042	T028	TRUE	TRUE	0	0	1	1	none	6.5840090023e-05
S071	T028	TRUE	TRUE	0	0	1	1	none	8.90775974731e-05
S078	T028	TRUE	TRUE	0	0	1	1	none	6.52386245487e-05
S081	T028	TRUE	TRUE	0	0	1	1	none	6.69435578084e-05
S085	T028	TRUE	TRUE	0	0	1	1	none	9.90137777897e-05
S087	T028	TRUE	TRUE	0	0	1	1	none	0.0001112331459161
S093	T028	TRUE	TRUE	0	0	1	1	none	7.83994315658e-05
S097	T028	TRUE	TRUE	0	0	1	1	none	6.92663769547e-05
S102	T028	TRUE	TRUE	0	0	1	1	none	0.0001016436645599
S106	T028	TRUE	TRUE	0	0	1	1	none	6.59943353509e-05
S130	T028	TRUE	TRUE	0	0	1	1	none	0.0001096087253963
T009	T028	FALSE	FALSE	0	0	1	1	none	7.28866380777e-05
T010	T028	FALSE	FALSE	0	0	1	1	none	7.31193002098e-05
T013	T028	FALSE	FALSE	0	0	1	1	none	5.4912666533e-05
T014	T028	TRUE	TRUE	0	0	1	1	none	6.67683324858e-05
T020	T028	TRUE	TRUE	0	0	1	1	none	5.23648079792e-05
T021	T028	FALSE	FALSE	0	0	1	1	none	7.3534941292e-05
S002	T035a	TRUE	TRUE	0	0	1	1	none	0.0001166325851594
S007	T035a	TRUE	TRUE	0	0	1	1	none	0.0001103545737957
S021	T035a	TRUE	TRUE	0	0	1	1	none	0.0001202336789513
S024	T035a	TRUE	TRUE	0	0	1	1	none	0.0001169908416115
S025	T035a	TRUE	TRUE	0	0	1	1	none	0.0001206105975842
S026	T035a	TRUE	TRUE	0	0	1	1	none	0.0001166151270904
S038	T035a	TRUE	TRUE	0	0	1	1	none	0.0001216650614569
S039	T035a	TRUE	TRUE	0	0	1	1	none	0.0001199544475193
S040	T035a	TRUE	TRUE	0	0	1	1	none	5.97643170798e-05
S042	T035a	TRUE	TRUE	0	0	1	1	none	0.0001160149103255
S071	T035a	TRUE	TRUE	0	0	1	1	none	4.80759030156e-05
S078	T035a	TRUE	TRUE	0	0	1	1	none	0.0001154134448512
S081	T035a	TRUE	TRUE	0	0	1	1	none	0.0001171183781109
S085	T035a	TRUE	TRUE	0	0	1	1	none	2.90319123122e-05
S087	T035a	TRUE	TRUE	0	0	1	1	none	8.5012102786e-06
S093	T035a	TRUE	TRUE	0	0	1	1	none	3.73977371083e-05
S097	T035a	TRUE	TRUE	0	0	1	1	none	0.0001194411972572
S102	T035a	TRUE	TRUE	0	0	1	1	none	6.06419701024e-05
S106	T035a	TRUE	TRUE	0	0	1	1	none	0.0001161691556534
S130	T035a	TRUE	TRUE	0	0	1	1	none	6.8767897588e-06
T009	T035a	FALSE	FALSE	0	0	1	1	none	0.0001230614583802
T010	T035a	FALSE	FALSE	0	0	1	1	none	0.0001232941205123
T013	T035a	FALSE	FALSE	0	0	1	1	none	0.0001267322189205
T014	T035a	TRUE	TRUE	0	0	1	1	none	0.0001169431527883
T020	T035a	TRUE	TRUE	0	0	1	1	none	0.0001241843603667
T021	T035a	FALSE	FALSE	0	0	1	1	none	0.0001237097615945
T028	T035a	TRUE	TRUE	0	0	1	1	none	0.0001129232588859
S002	T035b	FALSE	FALSE	0	0	1	1	none	2.15897024112e-05
S007	T035b	FALSE	FALSE	0	0	1	1	none	7.03179529875e-05
S021	T035b	FALSE	FALSE	0	0	1	1	none	2.51907962031e-05
S024	T035b	FALSE	FALSE	0	0	1	1	none	2.19479588633e-05
S025	T035b	FALSE	FALSE	0	0	1	1	none	2.2514799374e-05
S026	T035b	FALSE	FALSE	0	0	1	1	none	1.20082644102e-05
S038	T035b	FALSE	FALSE	0	0	1	1	none	8.16284406487e-05
S039	T035b	FALSE	FALSE	0	0	1	1	none	2.49115647711e-05
S040	T035b	FALSE	FALSE	0	0	1	1	none	0.0001109042110316
S042	T035b	FALSE	FALSE	0	0	1	1	none	2.09720275773e-05
S071	T035b	FALSE	FALSE	0	0	1	1	none	9.92157969674e-05
S078	T035b	FALSE	FALSE	0	0	1	1	none	2.0370562103e-05
S081	T035b	FALSE	FALSE	0	0	1	1	none	2.20754953627e-05
S085	T035b	FALSE	FALSE	0	0	1	1	none	0.000109151977284
S087	T035b	FALSE	FALSE	0	0	1	1	none	0.0001213713454104
S093	T035b	FALSE	FALSE	0	0	1	1	none	8.85376310601e-05
S097	T035b	FALSE	FALSE	0	0	1	1	none	2.1345399047e-05
S102	T035b	FALSE	FALSE	0	0	1	1	none	0.0001117818640542
S106	T035b	FALSE	FALSE	0	0	1	1	none	2.11262729052e-05
S130	T035b	FALSE	FALSE	0	0	1	1	none	0.0001197469248906
T009	T035b	FALSE	FALSE	0	0	1	1	none	2.3748375128e-06
T010	T035b	FALSE	FALSE	0	0	1	1	none	2.6074996449e-06
T013	T035b	FALSE	FALSE	0	0	1	1	none	8.66955981123e-05
T014	T035b	FALSE	FALSE	0	0	1	1	none	2.19002700401e-05
T020	T035b	FALSE	FALSE	0	0	1	1	none	8.41477395585e-05
T021	T035b	FALSE	FALSE	0	0	1	1	none	4.2105594835e-06
T028	T035b	FALSE	FALSE	0	0	1	1	none	7.28866380777e-05
T035a	T035b	FALSE	FALSE	0	0	1	1	none	0.0001230614583802
S002	T040	TRUE	TRUE	0	0	1	1	none	1.18528000455e-05
S007	T040	TRUE	TRUE	0	0	1	1	none	6.45636899378e-05
S021	T040	TRUE	TRUE	0	0	1	1	none	6.8663743292e-06
S024	T040	TRUE	TRUE	0	0	1	1	none	2.436118233e-06
S025	T040	TRUE	TRUE	0	0	1	1	none	1.98134517863e-05
S026	T040	TRUE	TRUE	0	0	1	1	none	1.58179812925e-05
S038	T040	TRUE	TRUE	0	0	1	1	none	7.5874177599e-05
S039	T040	TRUE	TRUE	0	0	1	1	none	6.5871428972e-06
S040	T040	TRUE	TRUE	0	0	1	1	none	0.0001051499479819
S042	T040	TRUE	TRUE	0	0	1	1	none	3.8350244598e-06
S071	T040	TRUE	TRUE	0	0	1	1	none	9.34615339177e-05
S078	T040	TRUE	TRUE	0	0	1	1	none	4.7304634413e-06
S081	T040	TRUE	TRUE	0	0	1	1	none	1.376235976e-06
S085	T040	TRUE	TRUE	0	0	1	1	none	0.0001033977142343
S087	T040	TRUE	TRUE	0	0	1	1	none	0.0001156170823607
S093	T040	TRUE	TRUE	0	0	1	1	none	8.27833680104e-05
S097	T040	TRUE	TRUE	0	0	1	1	none	1.86440514593e-05
S102	T040	TRUE	TRUE	0	0	1	1	none	0.0001060276010045
S106	T040	TRUE	TRUE	0	0	1	1	none	1.13893705395e-05
S130	T040	TRUE	TRUE	0	0	1	1	none	0.0001139926618409
T009	T040	FALSE	FALSE	0	0	1	1	none	2.22643125823e-05
T010	T040	FALSE	FALSE	0	0	1	1	none	2.24969747144e-05
T013	T040	FALSE	FALSE	0	0	1	1	none	8.09413350626e-05
T014	T040	TRUE	TRUE	0	0	1	1	none	4.7632669226e-06
T020	T040	TRUE	TRUE	0	0	1	1	none	7.83934765088e-05
T021	T040	FALSE	FALSE	0	0	1	1	none	2.29126157966e-05
T028	T040	TRUE	TRUE	0	0	1	1	none	6.7132375028e-05
T035a	T040	TRUE	TRUE	0	0	1	1	none	0.0001173071953305
T035b	T040	FALSE	FALSE	0	0	1	1	none	2.22643125823e-05
S002	T056	FALSE	FALSE	0	0	1	1	none	2.70712698464e-05
S007	T056	FALSE	FALSE	0	0	1	1	none	7.57995204227e-05
S021	T056	FALSE	FALSE	0	0	1	1	none	3.06723636383e-05
S024	T056	FALSE	FALSE	0	0	1	1	none	2.74295262985e-05
S025	T056	FALSE	FALSE	0	0	1	1	none	2.79963668092e-05
S026	T056	FALSE	FALSE	0	0	1	1	none	1.74898318454e-05
S038	T056	FALSE	FALSE	0	0	1	1	none	8.71100080839e-05
S039	T056	FALSE	FALSE	0	0	1	1	none	3.03931322063e-05
S040	T056	FALSE	FALSE	0	0	1	1	none	0.0001163857784668
S042	T056	FALSE	FALSE	0	0	1	1	none	2.64535950125e-05
S071	T056	FALSE	FALSE	0	0	1	1	none	0.0001046973644026
S078	T056	FALSE	FALSE	0	0	1	1	none	2.58521295382e-05
S081	T056	FALSE	FALSE	0	0	1	1	none	2.75570627979e-05
S085	T056	FALSE	FALSE	0	0	1	1	none	0.0001146335447192
S087	T056	FALSE	FALSE	0	0	1	1	none	0.0001268529128456
S093	T056	FALSE	FALSE	0	0	1	1	none	9.40191984953001e-05
S097	T056	FALSE	FALSE	0	0	1	1	none	2.68269664822e-05
S102	T056	FALSE	FALSE	0	0	1	1	none	0.0001172634314894
S106	T056	FALSE	FALSE	0	0	1	1	none	2.66078403404e-05
S130	T056	FALSE	FALSE	0	0	1	1	none	0.0001252284923258
T009	T056	TRUE	TRUE	1	0	1	1	anc	7.318924096e-07
T010	T056	FALSE	FALSE	0	0	1	1	none	6.9016483237e-06
T013	T056	FALSE	FALSE	0	0	1	1	none	9.21771655475e-05
T014	T056	FALSE	FALSE	0	0	1	1	none	2.73818374753e-05
T020	T056	FALSE	FALSE	0	0	1	1	none	8.96293069937e-05
T021	T056	FALSE	FALSE	0	0	1	1	none	9.6921269187e-06
T028	T056	FALSE	FALSE	0	0	1	1	none	7.83682055129e-05
T035a	T056	FALSE	FALSE	0	0	1	1	none	0.0001285430258154
T035b	T056	FALSE	FALSE	0	0	1	1	none	7.856404948e-06
T040	T056	FALSE	FALSE	0	0	1	1	none	2.77458800175e-05
S002	T059	TRUE	TRUE	0	0	1	1	none	0.0001114985644158
S007	T059	TRUE	TRUE	0	0	1	1	none	0.0001052205530521
S021	T059	TRUE	TRUE	0	0	1	1	none	0.0001150996582077
S024	T059	TRUE	TRUE	0	0	1	1	none	0.0001118568208679
S025	T059	TRUE	TRUE	0	0	1	1	none	0.0001154765768406
S026	T059	TRUE	TRUE	0	0	1	1	none	0.0001114811063468
S038	T059	TRUE	TRUE	0	0	1	1	none	0.0001165310407133
S039	T059	TRUE	TRUE	0	0	1	1	none	0.0001148204267757
S040	T059	TRUE	TRUE	0	0	1	1	none	8.2106453614e-06
S042	T059	TRUE	TRUE	0	0	1	1	none	0.0001108808895819
S071	T059	TRUE	TRUE	0	0	1	1	none	2.48822755536e-05
S078	T059	TRUE	TRUE	0	0	1	1	none	0.0001102794241076
S081	T059	TRUE	TRUE	0	0	1	1	none	0.0001119843573673
S085	T059	TRUE	TRUE	0	0	1	1	none	5.28780625886e-05
S087	T059	TRUE	TRUE	0	0	1	1	none	6.5097430715e-05
S093	T059	TRUE	TRUE	0	0	1	1	none	3.10762976083e-05
S097	T059	TRUE	TRUE	0	0	1	1	none	0.0001143071765136
S102	T059	TRUE	TRUE	0	0	1	1	none	1.02757171404e-05
S106	T059	TRUE	TRUE	0	0	1	1	none	0.0001110351349098
S130	T059	TRUE	TRUE	0	0	1	1	none	6.34730101952e-05
T009	T059	FALSE	FALSE	0	0	1	1	none	0.0001179274376366
T010	T059	FALSE	FALSE	0	0	1	1	none	0.0001181600997687
T013	T059	FALSE	FALSE	0	0	1	1	none	0.0001215981981769
T014	T059	TRUE	TRUE	0	0	1	1	none	0.0001118091320447
T020	T059	TRUE	TRUE	0	0	1	1	none	0.0001190503396231
T021	T059	FALSE	FALSE	0	0	1	1	none	0.0001185757408509
T028	T059	TRUE	TRUE	0	0	1	1	none	0.0001077892381423
T035a	T059	TRUE	TRUE	0	0	1	1	none	6.67875436848e-05
T035b	T059	FALSE	FALSE	0	0	1	1	none	0.0001179274376366
T040	T059	TRUE	TRUE	0	0	1	1	none	0.0001121731745869
T056	T059	FALSE	FALSE	0	0	1	1	none	0.0001234090050718
S002	T065	TRUE	TRUE	0	0	1	1	none	7.57068087291e-05
S007	T065	TRUE	TRUE	0	0	1	1	none	4.77840652804e-05
S021	T065	TRUE	TRUE	0	0	1	1	none	7.9307902521e-05
S024	T065	TRUE	TRUE	0	0	1	1	none	7.60650651812e-05
S025	T065	TRUE	TRUE	0	0	1	1	none	7.96848211539e-05
S026	T065	TRUE	TRUE	0	0	1	1	none	7.56893506601e-05
S038	T065	TRUE	TRUE	0	0	1	1	none	4.5627907176e-06
S039	T065	TRUE	TRUE	0	0	1	1	none	7.9028671089e-05
S040	T065	TRUE	TRUE	0	0	1	1	none	0.0001100150554095
S042	T065	TRUE	TRUE	0	0	1	1	none	7.50891338952e-05
S071	T065	TRUE	TRUE	0	0	1	1	none	9.83266413453e-05
S078	T065	TRUE	TRUE	0	0	1	1	none	7.44876684209e-05
S081	T065	TRUE	TRUE	0	0	1	1	none	7.61926016806e-05
S085	T065	TRUE	TRUE	0	0	1	1	none	0.0001082628216619
S087	T065	TRUE	TRUE	0	0	1	1	none	0.0001204821897883
S093	T065	TRUE	TRUE	0	0	1	1	none	8.7648475438e-05
S097	T065	TRUE	TRUE	0	0	1	1	none	7.85154208269e-05
S102	T065	TRUE	TRUE	0	0	1	1	none	0.0001108927084321
S106	T065	TRUE	TRUE	0	0	1	1	none	7.52433792231e-05
S130	T065	TRUE	TRUE	0	0	1	1	none	0.0001188577692685
T009	T065	FALSE	FALSE	0	0	1	1	none	8.21356819499e-05
T010	T065	FALSE	FALSE	0	0	1	1	none	8.2368344082e-05
T013	T065	FALSE	FALSE	0	0	1	1	none	7.2551106684e-06
T014	T065	TRUE	TRUE	0	0	1	1	none	7.6017376358e-05
T020	T065	TRUE	TRUE	0	0	1	1	none	7.0820896274e-06
T021	T065	FALSE	FALSE	0	0	1	1	none	8.27839851642e-05
T028	T065	TRUE	TRUE	0	0	1	1	none	5.03527503706e-05
T035a	T065	TRUE	TRUE	0	0	1	1	none	0.0001221723027581
T035b	T065	FALSE	FALSE	0	0	1	1	none	8.21356819499e-05
T040	T065	TRUE	TRUE	0	0	1	1	none	7.63814189002e-05
T056	T065	FALSE	FALSE	0	0	1	1	none	8.76172493851e-05
T059	T065	TRUE	TRUE	0	0	1	1	none	0.0001170382820145
S002	T069	TRUE	TRUE	0	0	1	1	none	0.0001313049387774
S007	T069	TRUE	TRUE	0	0	1	1	none	0.0001250269274137
S021	T069	TRUE	TRUE	0	0	1	1	none	0.0001349060325693
S024	T069	TRUE	TRUE	0	0	1	1	none	0.0001316631952295
S025	T069	TRUE	TRUE	0	0	1	1	none	0.0001352829512022
S026	T069	TRUE	TRUE	0	0	1	1	none	0.0001312874807084
S038	T069	TRUE	TRUE	0	0	1	1	none	0.0001363374150749
S039	T069	TRUE	TRUE	0	0	1	1	none	0.0001346268011373
S040	T069	TRUE	TRUE	0	0	1	1	none	5.63770639794e-05
S042	T069	TRUE	TRUE	0	0	1	1	none	0.0001306872639435
S071	T069	TRUE	TRUE	0	0	1	1	none	3.97054337872e-05
S078	T069	TRUE	TRUE	0	0	1	1	none	0.0001300857984692
S081	T069	TRUE	TRUE	0	0	1	1	none	0.0001317907317289
S085	T069	TRUE	TRUE	0	0	1	1	none	7.26844369502e-05
S087	T069	TRUE	TRUE	0	0	1	1	none	8.49038050766e-05
S093	T069	TRUE	TRUE	0	0	1	1	none	5.08826719699e-05
S097	T069	TRUE	TRUE	0	0	1	1	none	0.0001341135508752
S102	T069	TRUE	TRUE	0	0	1	1	none	5.7254717002e-05
S106	T069	TRUE	TRUE	0	0	1	1	none	0.0001308415092714
S130	T069	TRUE	TRUE	0	0	1	1	none	8.32793845568e-05
T009	T069	FALSE	FALSE	0	0	1	1	none	0.0001377338119982
T010	T069	FALSE	FALSE	0	0	1	1	none	0.0001379664741303
T013	T069	FALSE	FALSE	0	0	1	1	none	0.0001414045725385
T014	T069	TRUE	TRUE	0	0	1	1	none	0.0001316155064063
T020	T069	TRUE	TRUE	0	0	1	1	none	0.0001388567139847
T021	T069	FALSE	FALSE	0	0	1	1	none	0.0001383821152125
T028	T069	TRUE	TRUE	0	0	1	1	none	0.0001275956125039
T035a	T069	TRUE	TRUE	0	0	1	1	none	8.65939180464e-05
T035b	T069	FALSE	FALSE	0	0	1	1	none	0.0001377338119982
T040	T069	TRUE	TRUE	0	0	1	1	none	0.0001319795489485
T056	T069	FALSE	FALSE	0	0	1	1	none	0.0001432153794334
T059	T069	TRUE	TRUE	0	0	1	1	none	6.34002905844e-05
T065	T069	TRUE	TRUE	0	0	1	1	none	0.0001368446563761
S002	T073	FALSE	FALSE	0	0	1	1	none	2.12879559783e-05
S007	T073	FALSE	FALSE	0	0	1	1	none	7.00162065546e-05
S021	T073	FALSE	FALSE	0	0	1	1	none	2.48890497702e-05
S024	T073	FALSE	FALSE	0	0	1	1	none	2.16462124304e-05
S025	T073	FALSE	FALSE	0	0	1	1	none	2.22130529411e-05
S026	T073	FALSE	FALSE	0	0	1	1	none	1.17065179773e-05
S038	T073	FALSE	FALSE	0	0	1	1	none	8.13266942158e-05
S039	T073	FALSE	FALSE	0	0	1	1	none	2.46098183382e-05
S040	T073	FALSE	FALSE	0	0	1	1	none	0.0001106024645987
S042	T073	FALSE	FALSE	0	0	1	1	none	2.06702811444e-05
S071	T073	FALSE	FALSE	0	0	1	1	none	9.89140505345e-05
S078	T073	FALSE	FALSE	0	0	1	1	none	2.00688156701e-05
S081	T073	FALSE	FALSE	0	0	1	1	none	2.17737489298e-05
S085	T073	FALSE	FALSE	0	0	1	1	none	0.0001088502308511
S087	T073	FALSE	FALSE	0	0	1	1	none	0.0001210695989775
S093	T073	FALSE	FALSE	0	0	1	1	none	8.82358846272e-05
S097	T073	FALSE	FALSE	0	0	1	1	none	2.10436526141e-05
S102	T073	FALSE	FALSE	0	0	1	1	none	0.0001114801176213
S106	T073	FALSE	FALSE	0	0	1	1	none	2.08245264723e-05
S130	T073	FALSE	FALSE	0	0	1	1	none	0.0001194451784577
T009	T073	FALSE	FALSE	0	0	1	1	none	3.2605098363e-06
T010	T073	FALSE	FALSE	0	0	1	1	none	3.4931719684e-06
T013	T073	FALSE	FALSE	0	0	1	1	none	8.63938516794e-05
T014	T073	FALSE	FALSE	0	0	1	1	none	2.15985236072e-05
T020	T073	FALSE	FALSE	0	0	1	1	none	8.38459931256e-05
T021	T073	TRUE	TRUE	0	0	1	1	none	2.1374684036e-06
T028	T073	FALSE	FALSE	0	0	1	1	none	7.25848916448e-05
T035a	T073	FALSE	FALSE	0	0	1	1	none	0.0001227597119473
T035b	T073	FALSE	FALSE	0	0	1	1	none	3.2605098363e-06
T040	T073	FALSE	FALSE	0	0	1	1	none	2.19625661494e-05
T056	T073	FALSE	FALSE	0	0	1	1	none	8.7420772715e-06
T059	T073	FALSE	FALSE	0	0	1	1	none	0.0001176256912037
T065	T073	FALSE	FALSE	0	0	1	1	none	8.1833935517e-05
T069	T073	FALSE	FALSE	0	0	1	1	none	0.0001374320655653
S002	T075	TRUE	TRUE	0	0	1	1	none	7.24793625427e-05
S007	T075	TRUE	TRUE	0	0	1	1	none	6.4653607714e-05
S021	T075	TRUE	TRUE	0	0	1	1	none	7.60804563346e-05
S024	T075	TRUE	TRUE	0	0	1	1	none	7.28376189948e-05
S025	T075	TRUE	TRUE	0	0	1	1	none	7.64573749675e-05
S026	T075	TRUE	TRUE	0	0	1	1	none	7.24619044737e-05
S038	T075	TRUE	TRUE	0	0	1	1	none	7.59640953752e-05
S039	T075	TRUE	TRUE	0	0	1	1	none	7.58012249026e-05
S040	T075	TRUE	TRUE	0	0	1	1	none	0.0001067876092231
S042	T075	TRUE	TRUE	0	0	1	1	none	7.18616877088e-05
S071	T075	TRUE	TRUE	0	0	1	1	none	9.50991951589e-05
S078	T075	TRUE	TRUE	0	0	1	1	none	7.12602222345e-05
S081	T075	TRUE	TRUE	0	0	1	1	none	7.29651554942e-05
S085	T075	TRUE	TRUE	0	0	1	1	none	0.0001050353754755
S087	T075	TRUE	TRUE	0	0	1	1	none	0.0001172547436019
S093	T075	TRUE	TRUE	0	0	1	1	none	8.44210292516e-05
S097	T075	TRUE	TRUE	0	0	1	1	none	7.52879746405e-05
S102	T075	TRUE	TRUE	0	0	1	1	none	0.0001076652622457
S106	T075	TRUE	TRUE	0	0	1	1	none	7.20159330367e-05
S130	T075	TRUE	TRUE	0	0	1	1	none	0.0001156303230821
T009	T075	FALSE	FALSE	0	0	1	1	none	7.89082357635e-05
T010	T075	FALSE	FALSE	0	0	1	1	none	7.91408978956e-05
T013	T075	FALSE	FALSE	0	0	1	1	none	8.10312528388e-05
T014	T075	TRUE	TRUE	0	0	1	1	none	7.27899301716e-05
T020	T075	TRUE	TRUE	0	0	1	1	none	7.8483394285e-05
T021	T075	FALSE	FALSE	0	0	1	1	none	7.95565389778e-05
T028	T075	TRUE	TRUE	0	0	1	1	none	6.72222928042e-05
T035a	T075	TRUE	TRUE	0	0	1	1	none	0.0001189448565717
T035b	T075	FALSE	FALSE	0	0	1	1	none	7.89082357635e-05
T040	T075	TRUE	TRUE	0	0	1	1	none	7.31539727138e-05
T056	T075	FALSE	FALSE	0	0	1	1	none	8.43898031987e-05
T059	T075	TRUE	TRUE	0	0	1	1	none	0.0001138108358281
T065	T075	TRUE	TRUE	0	0	1	1	none	7.64713366764e-05
T069	T075	TRUE	TRUE	0	0	1	1	none	0.0001336172101897
T073	T075	FALSE	FALSE	0	0	1	1	none	7.86064893306e-05
S002	T077	FALSE	FALSE	0	0	1	1	none	2.18816653565e-05
S007	T077	FALSE	FALSE	0	0	1	1	none	7.06099159328e-05
S021	T077	FALSE	FALSE	0	0	1	1	none	2.54827591484e-05
S024	T077	FALSE	FALSE	0	0	1	1	none	2.22399218086e-05
S025	T077	FALSE	FALSE	0	0	1	1	none	2.28067623193e-05
S026	T077	FALSE	FALSE	0	0	1	1	none	1.23002273555e-05
S038	T077	FALSE	FALSE	0	0	1	1	none	8.1920403594e-05
S039	T077	FALSE	FALSE	0	0	1	1	none	2.52035277164e-05
S040	T077	FALSE	FALSE	0	0	1	1	none	0.0001111961739769
S042	T077	FALSE	FALSE	0	0	1	1	none	2.12639905226e-05
S071	T077	FALSE	FALSE	0	0	1	1	none	9.95077599127e-05
S078	T077	FALSE	FALSE	0	0	1	1	none	2.06625250483e-05
S081	T077	FALSE	FALSE	0	0	1	1	none	2.2367458308e-05
S085	T077	FALSE	FALSE	0	0	1	1	none	0.0001094439402293
S087	T077	FALSE	FALSE	0	0	1	1	none	0.0001216633083557
S093	T077	FALSE	FALSE	0	0	1	1	none	8.88295940054e-05
S097	T077	FALSE	FALSE	0	0	1	1	none	2.16373619923e-05
S102	T077	FALSE	FALSE	0	0	1	1	none	0.0001120738269995
S106	T077	FALSE	FALSE	0	0	1	1	none	2.14182358505e-05
S130	T077	FALSE	FALSE	0	0	1	1	none	0.0001200388878359
T009	T077	FALSE	FALSE	0	0	1	1	none	3.8542192145e-06
T010	T077	FALSE	FALSE	0	0	1	1	none	4.0868813466e-06
T013	T077	FALSE	FALSE	0	0	1	1	none	8.69875610576e-05
T014	T077	FALSE	FALSE	0	0	1	1	none	2.21922329854e-05
T020	T077	FALSE	FALSE	0	0	1	1	none	8.44397025038e-05
T021	T077	TRUE	TRUE	0	0	1	1	none	1.5437590254e-06
T028	T077	FALSE	FALSE	0	0	1	1	none	7.3178601023e-05
T035a	T077	FALSE	FALSE	0	0	1	1	none	0.0001233534213255
T035b	T077	FALSE	FALSE	0	0	1	1	none	3.8542192145e-06
T040	T077	FALSE	FALSE	0	0	1	1	none	2.25562755276e-05
T056	T077	FALSE	FALSE	0	0	1	1	none	9.3357866497e-06
T059	T077	FALSE	FALSE	0	0	1	1	none	0.0001182194005819
T065	T077	FALSE	FALSE	0	0	1	1	none	8.24276448952e-05
T069	T077	FALSE	FALSE	0	0	1	1	none	0.0001380257749435
T073	T077	TRUE	TRUE	0	0	1	1	none	1.7811281346e-06
T075	T077	FALSE	FALSE	0	0	1	1	none	7.92001987088e-05
S002	T087	TRUE	TRUE	0	0	1	1	none	1.92148648984e-05
S007	T087	TRUE	TRUE	0	0	1	1	none	6.79431154747e-05
S021	T087	TRUE	TRUE	0	0	1	1	none	2.28159586903e-05
S024	T087	TRUE	TRUE	0	0	1	1	none	1.95731213505e-05
S025	T087	TRUE	TRUE	0	0	1	1	none	2.01399618612e-05
S026	T087	TRUE	TRUE	0	0	1	1	none	9.6334268974e-06
S038	T087	TRUE	TRUE	0	0	1	1	none	7.92536031359e-05
S039	T087	TRUE	TRUE	0	0	1	1	none	2.25367272583e-05
S040	T087	TRUE	TRUE	0	0	1	1	none	0.0001085293735188
S042	T087	TRUE	TRUE	0	0	1	1	none	1.85971900645e-05
S071	T087	TRUE	TRUE	0	0	1	1	none	9.68409594546e-05
S078	T087	TRUE	TRUE	0	0	1	1	none	1.79957245902e-05
S081	T087	TRUE	TRUE	0	0	1	1	none	1.97006578499e-05
S085	T087	TRUE	TRUE	0	0	1	1	none	0.0001067771397712
S087	T087	TRUE	TRUE	0	0	1	1	none	0.0001189965078976
S093	T087	TRUE	TRUE	0	0	1	1	none	8.61627935473e-05
S097	T087	TRUE	TRUE	0	0	1	1	none	1.89705615342e-05
S102	T087	TRUE	TRUE	0	0	1	1	none	0.0001094070265414
S106	T087	TRUE	TRUE	0	0	1	1	none	1.87514353924e-05
S130	T087	TRUE	TRUE	0	0	1	1	none	0.0001173720873778
T009	T087	FALSE	FALSE	0	0	1	1	none	3.5622562692e-06
T010	T087	FALSE	FALSE	0	0	1	1	none	3.7949184013e-06
T013	T087	FALSE	FALSE	0	0	1	1	none	8.43207605995e-05
T014	T087	TRUE	TRUE	0	0	1	1	none	1.95254325273e-05
T020	T087	TRUE	TRUE	0	0	1	1	none	8.17729020457e-05
T021	T087	FALSE	FALSE	0	0	1	1	none	4.2105594835e-06
T028	T087	TRUE	TRUE	0	0	1	1	none	7.05118005649e-05
T035a	T087	TRUE	TRUE	0	0	1	1	none	0.0001206866208674
T035b	T087	FALSE	FALSE	0	0	1	1	none	3.5622562692e-06
T040	T087	TRUE	TRUE	0	0	1	1	none	1.98894750695e-05
T056	T087	FALSE	FALSE	0	0	1	1	none	9.0438237044e-06
T059	T087	TRUE	TRUE	0	0	1	1	none	0.0001155526001238
T065	T087	TRUE	TRUE	0	0	1	1	none	7.97608444371e-05
T069	T087	TRUE	TRUE	0	0	1	1	none	0.0001353589744854
T073	T087	FALSE	FALSE	0	0	1	1	none	3.2605098363e-06
T075	T087	TRUE	TRUE	0	0	1	1	none	7.65333982507e-05
T077	T087	FALSE	FALSE	0	0	1	1	none	3.8542192145e-06
S002	T095	TRUE	TRUE	0	0	1	1	none	0.0001132701984664
S007	T095	TRUE	TRUE	0	0	1	1	none	0.0001069921871027
S021	T095	TRUE	TRUE	0	0	1	1	none	0.0001168712922583
S024	T095	TRUE	TRUE	0	0	1	1	none	0.0001136284549185
S025	T095	TRUE	TRUE	0	0	1	1	none	0.0001172482108912
S026	T095	TRUE	TRUE	0	0	1	1	none	0.0001132527403974
S038	T095	TRUE	TRUE	0	0	1	1	none	0.0001183026747639
S039	T095	TRUE	TRUE	0	0	1	1	none	0.0001165920608263
S040	T095	TRUE	TRUE	0	0	1	1	none	5.64019303868e-05
S042	T095	TRUE	TRUE	0	0	1	1	none	0.0001126525236325
S071	T095	TRUE	TRUE	0	0	1	1	none	4.47135163226e-05
S078	T095	TRUE	TRUE	0	0	1	1	none	0.0001120510581582
S081	T095	TRUE	TRUE	0	0	1	1	none	0.0001137559914179
S085	T095	TRUE	TRUE	0	0	1	1	none	2.56695256192e-05
S087	T095	TRUE	TRUE	0	0	1	1	none	3.9514048292e-06
S093	T095	TRUE	TRUE	0	0	1	1	none	3.40353504153e-05
S097	T095	TRUE	TRUE	0	0	1	1	none	0.0001160788105642
S102	T095	TRUE	TRUE	0	0	1	1	none	5.72795834094e-05
S106	T095	TRUE	TRUE	0	0	1	1	none	0.0001128067689604
S130	T095	TRUE	TRUE	0	0	1	1	none	2.3269843094e-06
T009	T095	FALSE	FALSE	0	0	1	1	none	0.0001196990716872
T010	T095	FALSE	FALSE	0	0	1	1	none	0.0001199317338193
T013	T095	FALSE	FALSE	0	0	1	1	none	0.0001233698322275
T014	T095	TRUE	TRUE	0	0	1	1	none	0.0001135807660953
T020	T095	TRUE	TRUE	0	0	1	1	none	0.0001208219736737
T021	T095	FALSE	FALSE	0	0	1	1	none	0.0001203473749015
T028	T095	TRUE	TRUE	0	0	1	1	none	0.0001095608721929
T035a	T095	TRUE	TRUE	0	0	1	1	none	6.8289365554e-06
T035b	T095	FALSE	FALSE	0	0	1	1	none	0.0001196990716872
T040	T095	TRUE	TRUE	0	0	1	1	none	0.0001139448086375
T056	T095	FALSE	FALSE	0	0	1	1	none	0.0001251806391224
T059	T095	TRUE	TRUE	0	0	1	1	none	6.34251569918e-05
T065	T095	TRUE	TRUE	0	0	1	1	none	0.0001188099160651
T069	T095	TRUE	TRUE	0	0	1	1	none	8.32315313534e-05
T073	T095	FALSE	FALSE	0	0	1	1	none	0.0001193973252543
T075	T095	TRUE	TRUE	0	0	1	1	none	0.0001155824698787
T077	T095	FALSE	FALSE	0	0	1	1	none	0.0001199910346325
T087	T095	TRUE	TRUE	0	0	1	1	none	0.0001173242341744
S002	T099a	TRUE	TRUE	0	0	1	1	none	0.0001135814333954
S007	T099a	TRUE	TRUE	0	0	1	1	none	0.0001073034220317
S021	T099a	TRUE	TRUE	0	0	1	1	none	0.0001171825271873
S024	T099a	TRUE	TRUE	0	0	1	1	none	0.0001139396898475
S025	T099a	TRUE	TRUE	0	0	1	1	none	0.0001175594458202
S026	T099a	TRUE	TRUE	0	0	1	1	none	0.0001135639753264
S038	T099a	TRUE	TRUE	0	0	1	1	none	0.0001186139096929
S039	T099a	TRUE	TRUE	0	0	1	1	none	0.0001169032957553
S040	T099a	TRUE	TRUE	0	0	1	1	none	5.67131653158e-05
S042	T099a	TRUE	TRUE	0	0	1	1	none	0.0001129637585615
S071	T099a	TRUE	TRUE	0	0	1	1	none	4.50247512516e-05
S078	T099a	TRUE	TRUE	0	0	1	1	none	0.0001123622930872
S081	T099a	TRUE	TRUE	0	0	1	1	none	0.0001140672263469
S085	T099a	TRUE	TRUE	0	0	1	1	none	2.59807605482e-05
S087	T099a	TRUE	TRUE	0	0	1	1	none	5.4500585146e-06
S093	T099a	TRUE	TRUE	0	0	1	1	none	3.43465853443e-05
S097	T099a	TRUE	TRUE	0	0	1	1	none	0.0001163900454932
S102	T099a	TRUE	TRUE	0	0	1	1	none	5.75908183384e-05
S106	T099a	TRUE	TRUE	0	0	1	1	none	0.0001131180038894
S130	T099a	TRUE	TRUE	0	0	1	1	none	3.8256379948e-06
T009	T099a	FALSE	FALSE	0	0	1	1	none	0.0001200103066162
T010	T099a	FALSE	FALSE	0	0	1	1	none	0.0001202429687483
T013	T099a	FALSE	FALSE	0	0	1	1	none	0.0001236810671565
T014	T099a	TRUE	TRUE	0	0	1	1	none	0.0001138920010243
T020	T099a	TRUE	TRUE	0	0	1	1	none	0.0001211332086027
T021	T099a	FALSE	FALSE	0	0	1	1	none	0.0001206586098305
T028	T099a	TRUE	TRUE	0	0	1	1	none	0.0001098721071219
T035a	T099a	TRUE	TRUE	0	0	1	1	none	5.952752728e-06
T035b	T099a	FALSE	FALSE	0	0	1	1	none	0.0001200103066162
T040	T099a	TRUE	TRUE	0	0	1	1	none	0.0001142560435665
T056	T099a	FALSE	FALSE	0	0	1	1	none	0.0001254918740514
T059	T099a	TRUE	TRUE	0	0	1	1	none	6.37363919208e-05
T065	T099a	TRUE	TRUE	0	0	1	1	none	0.0001191211509941
T069	T099a	TRUE	TRUE	0	0	1	1	none	8.35427662824e-05
T073	T099a	FALSE	FALSE	0	0	1	1	none	0.0001197085601833
T075	T099a	TRUE	TRUE	0	0	1	1	none	0.0001158937048077
T077	T099a	FALSE	FALSE	0	0	1	1	none	0.0001203022695615
T087	T099a	TRUE	TRUE	0	0	1	1	none	0.0001176354691034
T095	T099a	TRUE	TRUE	0	0	1	1	none	3.7777847914e-06
S002	T102	FALSE	FALSE	0	0	1	1	none	0.0001172323480948
S007	T102	FALSE	FALSE	0	0	1	1	none	0.0001109543367311
S021	T102	FALSE	FALSE	0	0	1	1	none	0.0001208334418867
S024	T102	FALSE	FALSE	0	0	1	1	none	0.0001175906045469
S025	T102	FALSE	FALSE	0	0	1	1	none	0.0001212103605196
S026	T102	FALSE	FALSE	0	0	1	1	none	0.0001172148900258
S038	T102	FALSE	FALSE	0	0	1	1	none	0.0001222648243923
S039	T102	FALSE	FALSE	0	0	1	1	none	0.0001205542104547
S040	T102	FALSE	FALSE	0	0	1	1	none	6.03640800152e-05
S042	T102	FALSE	FALSE	0	0	1	1	none	0.0001166146732609
S071	T102	FALSE	FALSE	0	0	1	1	none	4.8675665951e-05
S078	T102	FALSE	FALSE	0	0	1	1	none	0.0001160132077866
S081	T102	FALSE	FALSE	0	0	1	1	none	0.0001177181410463
S085	T102	FALSE	FALSE	0	0	1	1	none	2.96316752476e-05
S087	T102	FALSE	FALSE	0	0	1	1	none	7.9135544576e-06
S093	T102	FALSE	FALSE	0	0	1	1	none	3.79975000437e-05
S097	T102	FALSE	FALSE	0	0	1	1	none	0.0001200409601926
S102	T102	FALSE	FALSE	0	0	1	1	none	6.12417330378e-05
S106	T102	FALSE	FALSE	0	0	1	1	none	0.0001167689185888
S130	T102	FALSE	FALSE	0	0	1	1	none	6.2891339378e-06
T009	T102	FALSE	FALSE	0	0	1	1	none	0.0001236612213156
T010	T102	FALSE	FALSE	0	0	1	1	none	0.0001238938834477
T013	T102	FALSE	FALSE	0	0	1	1	none	0.0001273319818559
T014	T102	FALSE	FALSE	0	0	1	1	none	0.0001175429157237
T020	T102	FALSE	FALSE	0	0	1	1	none	0.0001247841233021
T021	T102	FALSE	FALSE	0	0	1	1	none	0.0001243095245299
T028	T102	FALSE	FALSE	0	0	1	1	none	0.0001135230218213
T035a	T102	FALSE	FALSE	0	0	1	1	none	1.07910861838e-05
T035b	T102	FALSE	FALSE	0	0	1	1	none	0.0001236612213156
T040	T102	FALSE	FALSE	0	0	1	1	none	0.0001179069582659
T056	T102	FALSE	FALSE	0	0	1	1	none	0.0001291427887508
T059	T102	FALSE	FALSE	0	0	1	1	none	6.73873066202e-05
T065	T102	FALSE	FALSE	0	0	1	1	none	0.0001227720656935
T069	T102	FALSE	FALSE	0	0	1	1	none	8.71936809818e-05
T073	T102	FALSE	FALSE	0	0	1	1	none	0.0001233594748827
T075	T102	FALSE	FALSE	0	0	1	1	none	0.0001195446195071
T077	T102	FALSE	FALSE	0	0	1	1	none	0.0001239531842609
T087	T102	FALSE	FALSE	0	0	1	1	none	0.0001212863838028
T095	T102	TRUE	TRUE	1	0	1	1	anc	5.937093782e-07
T099a	T102	FALSE	FALSE	0	0	1	1	none	7.7399344198e-06
S002	T104	FALSE	FALSE	0	0	1	1	none	5.87254831209e-05
S007	T104	FALSE	FALSE	0	0	1	1	none	1.94728164142e-05
S021	T104	FALSE	FALSE	0	0	1	1	none	6.23265769128e-05
S024	T104	FALSE	FALSE	0	0	1	1	none	5.9083739573e-05
S025	T104	FALSE	FALSE	0	0	1	1	none	6.27034955457e-05
S026	T104	FALSE	FALSE	0	0	1	1	none	5.87080250519e-05
S038	T104	FALSE	FALSE	0	0	1	1	none	4.21132273334e-05
S039	T104	FALSE	FALSE	0	0	1	1	none	6.20473454808e-05
S040	T104	FALSE	FALSE	0	0	1	1	none	9.30337298013001e-05
S042	T104	FALSE	FALSE	0	0	1	1	none	5.8107808287e-05
S071	T104	FALSE	FALSE	0	0	1	1	none	8.13453157371e-05
S078	T104	FALSE	FALSE	0	0	1	1	none	5.75063428127e-05
S081	T104	FALSE	FALSE	0	0	1	1	none	5.92112760724e-05
S085	T104	FALSE	FALSE	0	0	1	1	none	9.12814960537e-05
S087	T104	FALSE	FALSE	0	0	1	1	none	0.0001035008641801
S093	T104	FALSE	FALSE	0	0	1	1	none	7.06671498298e-05
S097	T104	FALSE	FALSE	0	0	1	1	none	6.15340952187e-05
S102	T104	FALSE	FALSE	0	0	1	1	none	9.39113828239e-05
S106	T104	FALSE	FALSE	0	0	1	1	none	5.82620536149e-05
S130	T104	FALSE	FALSE	0	0	1	1	none	0.0001018764436603
T009	T104	FALSE	FALSE	0	0	1	1	none	6.51543563417e-05
T010	T104	FALSE	FALSE	0	0	1	1	none	6.53870184738e-05
T013	T104	FALSE	FALSE	0	0	1	1	none	4.7180384797e-05
T014	T104	FALSE	FALSE	0	0	1	1	none	5.90360507498e-05
T020	T104	FALSE	FALSE	0	0	1	1	none	4.46325262432e-05
T021	T104	FALSE	FALSE	0	0	1	1	none	6.5802659556e-05
T028	T104	FALSE	FALSE	0	0	1	1	none	2.0854082748e-05
T035a	T104	FALSE	FALSE	0	0	1	1	none	0.0001051909771499
T035b	T104	FALSE	FALSE	0	0	1	1	none	6.51543563417e-05
T040	T104	FALSE	FALSE	0	0	1	1	none	5.9400093292e-05
T056	T104	FALSE	FALSE	0	0	1	1	none	7.06359237769e-05
T059	T104	FALSE	FALSE	0	0	1	1	none	0.0001000569564063
T065	T104	FALSE	FALSE	0	0	1	1	none	4.26204686346e-05
T069	T104	FALSE	FALSE	0	0	1	1	none	0.0001198633307679
T073	T104	FALSE	FALSE	0	0	1	1	none	6.48526099088e-05
T075	T104	FALSE	FALSE	0	0	1	1	none	5.94900110682e-05
T077	T104	FALSE	FALSE	0	0	1	1	none	6.5446319287e-05
T087	T104	FALSE	FALSE	0	0	1	1	none	6.27795188289e-05
T095	T104	FALSE	FALSE	0	0	1	1	none	0.0001018285904569
T099a	T104	FALSE	FALSE	0	0	1	1	none	0.0001021398253859
T102	T104	FALSE	FALSE	0	0	1	1	none	0.0001057907400853
S002	T105	FALSE	FALSE	0	0	1	1	none	7.68942274855e-05
S007	T105	FALSE	FALSE	0	0	1	1	none	4.89714840368e-05
S021	T105	FALSE	FALSE	0	0	1	1	none	8.04953212774e-05
S024	T105	FALSE	FALSE	0	0	1	1	none	7.72524839376e-05
S025	T105	FALSE	FALSE	0	0	1	1	none	8.08722399103e-05
S026	T105	FALSE	FALSE	0	0	1	1	none	7.68767694165e-05
S038	T105	FALSE	FALSE	0	0	1	1	none	5.750209474e-06
S039	T105	FALSE	FALSE	0	0	1	1	none	8.02160898454e-05
S040	T105	FALSE	FALSE	0	0	1	1	none	0.0001112024741659
S042	T105	FALSE	FALSE	0	0	1	1	none	7.62765526516e-05
S071	T105	FALSE	FALSE	0	0	1	1	none	9.95140601017e-05
S078	T105	FALSE	FALSE	0	0	1	1	none	7.56750871773e-05
S081	T105	FALSE	FALSE	0	0	1	1	none	7.7380020437e-05
S085	T105	FALSE	FALSE	0	0	1	1	none	0.0001094502404183
S087	T105	FALSE	FALSE	0	0	1	1	none	0.0001216696085447
S093	T105	FALSE	FALSE	0	0	1	1	none	8.88358941944e-05
S097	T105	FALSE	FALSE	0	0	1	1	none	7.97028395833e-05
S102	T105	FALSE	FALSE	0	0	1	1	none	0.0001120801271885
S106	T105	FALSE	FALSE	0	0	1	1	none	7.64307979795e-05
S130	T105	FALSE	FALSE	0	0	1	1	none	0.0001200451880249
T009	T105	FALSE	FALSE	0	0	1	1	none	8.33231007063e-05
T010	T105	FALSE	FALSE	0	0	1	1	none	8.35557628384e-05
T013	T105	FALSE	FALSE	0	0	1	1	none	8.4425294248e-06
T014	T105	FALSE	FALSE	0	0	1	1	none	7.72047951144e-05
T020	T105	FALSE	FALSE	0	0	1	1	none	8.2695083838e-06
T021	T105	FALSE	FALSE	0	0	1	1	none	8.39714039206e-05
T028	T105	FALSE	FALSE	0	0	1	1	none	5.1540169127e-05
T035a	T105	FALSE	FALSE	0	0	1	1	none	0.0001233597215145
T035b	T105	FALSE	FALSE	0	0	1	1	none	8.33231007063e-05
T040	T105	FALSE	FALSE	0	0	1	1	none	7.75688376566e-05
T056	T105	FALSE	FALSE	0	0	1	1	none	8.88046681415e-05
T059	T105	FALSE	FALSE	0	0	1	1	none	0.0001182257007709
T065	T105	TRUE	TRUE	1	0	1	1	anc	5.937093782e-07
T069	T105	FALSE	FALSE	0	0	1	1	none	0.0001380320751325
T073	T105	FALSE	FALSE	0	0	1	1	none	8.30213542734e-05
T075	T105	FALSE	FALSE	0	0	1	1	none	7.76587554328e-05
T077	T105	FALSE	FALSE	0	0	1	1	none	8.36150636516e-05
T087	T105	FALSE	FALSE	0	0	1	1	none	8.09482631935e-05
T095	T105	FALSE	FALSE	0	0	1	1	none	0.0001199973348215
T099a	T105	FALSE	FALSE	0	0	1	1	none	0.0001203085697505
T102	T105	FALSE	FALSE	0	0	1	1	none	0.0001239594844499
T104	T105	FALSE	FALSE	0	0	1	1	none	4.3807887391e-05
S002	T107	FALSE	FALSE	0	0	1	1	none	0.0001172323480948
S007	T107	FALSE	FALSE	0	0	1	1	none	0.0001109543367311
S021	T107	FALSE	FALSE	0	0	1	1	none	0.0001208334418867
S024	T107	FALSE	FALSE	0	0	1	1	none	0.0001175906045469
S025	T107	FALSE	FALSE	0	0	1	1	none	0.0001212103605196
S026	T107	FALSE	FALSE	0	0	1	1	none	0.0001172148900258
S038	T107	FALSE	FALSE	0	0	1	1	none	0.0001222648243923
S039	T107	FALSE	FALSE	0	0	1	1	none	0.0001205542104547
S040	T107	FALSE	FALSE	0	0	1	1	none	6.03640800152e-05
S042	T107	FALSE	FALSE	0	0	1	1	none	0.0001166146732609
S071	T107	FALSE	FALSE	0	0	1	1	none	4.8675665951e-05
S078	T107	FALSE	FALSE	0	0	1	1	none	0.0001160132077866
S081	T107	FALSE	FALSE	0	0	1	1	none	0.0001177181410463
S085	T107	FALSE	FALSE	0	0	1	1	none	2.96316752476e-05
S087	T107	FALSE	FALSE	0	0	1	1	none	7.9135544576e-06
S093	T107	FALSE	FALSE	0	0	1	1	none	3.79975000437e-05
S097	T107	FALSE	FALSE	0	0	1	1	none	0.0001200409601926
S102	T107	FALSE	FALSE	0	0	1	1	none	6.12417330378e-05
S106	T107	FALSE	FALSE	0	0	1	1	none	0.0001167689185888
S130	T107	FALSE	FALSE	0	0	1	1	none	6.2891339378e-06
T009	T107	FALSE	FALSE	0	0	1	1	none	0.0001236612213156
T010	T107	FALSE	FALSE	0	0	1	1	none	0.0001238938834477
T013	T107	FALSE	FALSE	0	0	1	1	none	0.0001273319818559
T014	T107	FALSE	FALSE	0	0	1	1	none	0.0001175429157237
T020	T107	FALSE	FALSE	0	0	1	1	none	0.0001247841233021
T021	T107	FALSE	FALSE	0	0	1	1	none	0.0001243095245299
T028	T107	FALSE	FALSE	0	0	1	1	none	0.0001135230218213
T035a	T107	FALSE	FALSE	0	0	1	1	none	1.07910861838e-05
T035b	T107	FALSE	FALSE	0	0	1	1	none	0.0001236612213156
T040	T107	FALSE	FALSE	0	0	1	1	none	0.0001179069582659
T056	T107	FALSE	FALSE	0	0	1	1	none	0.0001291427887508
T059	T107	FALSE	FALSE	0	0	1	1	none	6.73873066202e-05
T065	T107	FALSE	FALSE	0	0	1	1	none	0.0001227720656935
T069	T107	FALSE	FALSE	0	0	1	1	none	8.71936809818e-05
T073	T107	FALSE	FALSE	0	0	1	1	none	0.0001233594748827
T075	T107	FALSE	FALSE	0	0	1	1	none	0.0001195446195071
T077	T107	FALSE	FALSE	0	0	1	1	none	0.0001239531842609
T087	T107	FALSE	FALSE	0	0	1	1	none	0.0001212863838028
T095	T107	TRUE	TRUE	1	0	1	1	anc	5.937093782e-07
T099a	T107	FALSE	FALSE	0	0	1	1	none	7.7399344198e-06
T102	T107	FALSE	FALSE	0	0	1	1	none	2.3748375128e-06
T104	T107	FALSE	FALSE	0	0	1	1	none	0.0001057907400853
T105	T107	FALSE	FALSE	0	0	1	1	none	0.0001239594844499
S002	T126	TRUE	TRUE	0	0	1	1	none	0.0001307804138084
S007	T126	TRUE	TRUE	0	0	1	1	none	0.0001245024024447
S021	T126	TRUE	TRUE	0	0	1	1	none	0.0001343815076003
S024	T126	TRUE	TRUE	0	0	1	1	none	0.0001311386702605
S025	T126	TRUE	TRUE	0	0	1	1	none	0.0001347584262332
S026	T126	TRUE	TRUE	0	0	1	1	none	0.0001307629557394
S038	T126	TRUE	TRUE	0	0	1	1	none	0.0001358128901059
S039	T126	TRUE	TRUE	0	0	1	1	none	0.0001341022761683
S040	T126	TRUE	TRUE	0	0	1	1	none	5.58525390104e-05
S042	T126	TRUE	TRUE	0	0	1	1	none	0.0001301627389745
S071	T126	TRUE	TRUE	0	0	1	1	none	3.91809088182e-05
S078	T126	TRUE	TRUE	0	0	1	1	none	0.0001295612735002
S081	T126	TRUE	TRUE	0	0	1	1	none	0.0001312662067599
S085	T126	TRUE	TRUE	0	0	1	1	none	7.21599119812e-05
S087	T126	TRUE	TRUE	0	0	1	1	none	8.43792801076e-05
S093	T126	TRUE	TRUE	0	0	1	1	none	5.03581470009e-05
S097	T126	TRUE	TRUE	0	0	1	1	none	0.0001335890259062
S102	T126	TRUE	TRUE	0	0	1	1	none	5.6730192033e-05
S106	T126	TRUE	TRUE	0	0	1	1	none	0.0001303169843024
S130	T126	TRUE	TRUE	0	0	1	1	none	8.27548595878e-05
T009	T126	FALSE	FALSE	0	0	1	1	none	0.0001372092870292
T010	T126	FALSE	FALSE	0	0	1	1	none	0.0001374419491613
T013	T126	FALSE	FALSE	0	0	1	1	none	0.0001408800475695
T014	T126	TRUE	TRUE	0	0	1	1	none	0.0001310909814373
T020	T126	TRUE	TRUE	0	0	1	1	none	0.0001383321890157
T021	T126	FALSE	FALSE	0	0	1	1	none	0.0001378575902435
T028	T126	TRUE	TRUE	0	0	1	1	none	0.0001270710875349
T035a	T126	TRUE	TRUE	0	0	1	1	none	8.60693930774e-05
T035b	T126	FALSE	FALSE	0	0	1	1	none	0.0001372092870292
T040	T126	TRUE	TRUE	0	0	1	1	none	0.0001314550239795
T056	T126	FALSE	FALSE	0	0	1	1	none	0.0001426908544644
T059	T126	TRUE	TRUE	0	0	1	1	none	6.28757656154e-05
T065	T126	TRUE	TRUE	0	0	1	1	none	0.0001363201314071
T069	T126	TRUE	TRUE	0	0	1	1	none	6.3596250251e-05
T073	T126	FALSE	FALSE	0	0	1	1	none	0.0001369075405963
T075	T126	TRUE	TRUE	0	0	1	1	none	0.0001330926852207
T077	T126	FALSE	FALSE	0	0	1	1	none	0.0001375012499745
T087	T126	TRUE	TRUE	0	0	1	1	none	0.0001348344495164
T095	T126	TRUE	TRUE	0	0	1	1	none	8.27070063844e-05
T099a	T126	TRUE	TRUE	0	0	1	1	none	8.30182413134e-05
T102	T126	FALSE	FALSE	0	0	1	1	none	8.66691560128e-05
T104	T126	FALSE	FALSE	0	0	1	1	none	0.0001193388057989
T105	T126	FALSE	FALSE	0	0	1	1	none	0.0001375075501635
T107	T126	FALSE	FALSE	0	0	1	1	none	8.66691560128e-05
S002	T156	FALSE	FALSE	0	0	1	1	none	7.76032268185e-05
S007	T156	FALSE	FALSE	0	0	1	1	none	4.96804833698e-05
S021	T156	FALSE	FALSE	0	0	1	1	none	8.12043206104e-05
S024	T156	FALSE	FALSE	0	0	1	1	none	7.79614832706e-05
S025	T156	FALSE	FALSE	0	0	1	1	none	8.15812392433e-05
S026	T156	FALSE	FALSE	0	0	1	1	none	7.75857687495e-05
S038	T156	FALSE	FALSE	0	0	1	1	none	9.670370271e-06
S039	T156	FALSE	FALSE	0	0	1	1	none	8.09250891784e-05
S040	T156	FALSE	FALSE	0	0	1	1	none	0.0001119114734989
S042	T156	FALSE	FALSE	0	0	1	1	none	7.69855519846e-05
S071	T156	FALSE	FALSE	0	0	1	1	none	0.0001002230594347
S078	T156	FALSE	FALSE	0	0	1	1	none	7.63840865103e-05
S081	T156	FALSE	FALSE	0	0	1	1	none	7.808901977e-05
S085	T156	FALSE	FALSE	0	0	1	1	none	0.0001101592397513
S087	T156	FALSE	FALSE	0	0	1	1	none	0.0001223786078777
S093	T156	FALSE	FALSE	0	0	1	1	none	8.95448935274e-05
S097	T156	FALSE	FALSE	0	0	1	1	none	8.04118389163e-05
S102	T156	FALSE	FALSE	0	0	1	1	none	0.0001127891265215
S106	T156	FALSE	FALSE	0	0	1	1	none	7.71397973125e-05
S130	T156	FALSE	FALSE	0	0	1	1	none	0.0001207541873579
T009	T156	FALSE	FALSE	0	0	1	1	none	8.40321000393e-05
T010	T156	FALSE	FALSE	0	0	1	1	none	8.42647621714e-05
T013	T156	FALSE	FALSE	0	0	1	1	none	1.47375277346e-05
T014	T156	FALSE	FALSE	0	0	1	1	none	7.79137944474e-05
T020	T156	FALSE	FALSE	0	0	1	1	none	1.21896691808e-05
T021	T156	FALSE	FALSE	0	0	1	1	none	8.46804032536e-05
T028	T156	FALSE	FALSE	0	0	1	1	none	5.224916846e-05
T035a	T156	FALSE	FALSE	0	0	1	1	none	0.0001240687208475
T035b	T156	FALSE	FALSE	0	0	1	1	none	8.40321000393e-05
T040	T156	FALSE	FALSE	0	0	1	1	none	7.82778369896e-05
T056	T156	FALSE	FALSE	0	0	1	1	none	8.95136674745e-05
T059	T156	FALSE	FALSE	0	0	1	1	none	0.0001189347001039
T065	T156	FALSE	FALSE	0	0	1	1	none	1.01776115722e-05
T069	T156	FALSE	FALSE	0	0	1	1	none	0.0001387410744655
T073	T156	FALSE	FALSE	0	0	1	1	none	8.37303536064e-05
T075	T156	FALSE	FALSE	0	0	1	1	none	7.83677547658e-05
T077	T156	FALSE	FALSE	0	0	1	1	none	8.43240629846e-05
T087	T156	FALSE	FALSE	0	0	1	1	none	8.16572625265e-05
T095	T156	FALSE	FALSE	0	0	1	1	none	0.0001207063341545
T099a	T156	FALSE	FALSE	0	0	1	1	none	0.0001210175690835
T102	T156	FALSE	FALSE	0	0	1	1	none	0.0001246684837829
T104	T156	FALSE	FALSE	0	0	1	1	none	4.4516886724e-05
T105	T156	FALSE	FALSE	0	0	1	1	none	1.13650303286e-05
T107	T156	FALSE	FALSE	0	0	1	1	none	0.0001246684837829
T126	T156	FALSE	FALSE	0	0	1	1	none	0.0001382165494965
S002	T159a	TRUE	TRUE	0	0	1	1	none	1.92148648984e-05
S007	T159a	TRUE	TRUE	0	0	1	1	none	6.79431154747e-05
S021	T159a	TRUE	TRUE	0	0	1	1	none	2.28159586903e-05
S024	T159a	TRUE	TRUE	0	0	1	1	none	1.95731213505e-05
S025	T159a	TRUE	TRUE	0	0	1	1	none	2.01399618612e-05
S026	T159a	TRUE	TRUE	0	0	1	1	none	9.6334268974e-06
S038	T159a	TRUE	TRUE	0	0	1	1	none	7.92536031359e-05
S039	T159a	TRUE	TRUE	0	0	1	1	none	2.25367272583e-05
S040	T159a	TRUE	TRUE	0	0	1	1	none	0.0001085293735188
S042	T159a	TRUE	TRUE	0	0	1	1	none	1.85971900645e-05
S071	T159a	TRUE	TRUE	0	0	1	1	none	9.68409594546e-05
S078	T159a	TRUE	TRUE	0	0	1	1	none	1.79957245902e-05
S081	T159a	TRUE	TRUE	0	0	1	1	none	1.97006578499e-05
S085	T159a	TRUE	TRUE	0	0	1	1	none	0.0001067771397712
S087	T159a	TRUE	TRUE	0	0	1	1	none	0.0001189965078976
S093	T159a	TRUE	TRUE	0	0	1	1	none	8.61627935473e-05
S097	T159a	TRUE	TRUE	0	0	1	1	none	1.89705615342e-05
S102	T159a	TRUE	TRUE	0	0	1	1	none	0.0001094070265414
S106	T159a	TRUE	TRUE	0	0	1	1	none	1.87514353924e-05
S130	T159a	TRUE	TRUE	0	0	1	1	none	0.0001173720873778
T009	T159a	TRUE	TRUE	0	1	1	1	desc	1.1874187564e-06
T010	T159a	TRUE	TRUE	0	1	1	1	desc	1.4200808885e-06
T013	T159a	FALSE	FALSE	0	0	1	1	none	8.43207605995e-05
T014	T159a	TRUE	TRUE	0	0	1	1	none	1.95254325273e-05
T020	T159a	TRUE	TRUE	0	0	1	1	none	8.17729020457e-05
T021	T159a	TRUE	TRUE	0	1	1	1	desc	2.4294313489e-06
T028	T159a	TRUE	TRUE	0	0	1	1	none	7.05118005649e-05
T035a	T159a	TRUE	TRUE	0	0	1	1	none	0.0001206866208674
T035b	T159a	TRUE	TRUE	0	1	1	1	desc	5.937093782e-07
T040	T159a	TRUE	TRUE	0	0	1	1	none	1.98894750695e-05
T056	T159a	FALSE	FALSE	0	1	1	1	desc	6.6689861916e-06
T059	T159a	TRUE	TRUE	0	0	1	1	none	0.0001155526001238
T065	T159a	TRUE	TRUE	0	0	1	1	none	7.97608444371e-05
T069	T159a	TRUE	TRUE	0	0	1	1	none	0.0001353589744854
T073	T159a	TRUE	TRUE	0	1	1	1	desc	1.4793817017e-06
T075	T159a	TRUE	TRUE	0	0	1	1	none	7.65333982507e-05
T077	T159a	TRUE	TRUE	0	1	1	1	desc	2.0730910799e-06
T087	T159a	TRUE	TRUE	0	0	1	1	none	1.1874187564e-06
T095	T159a	TRUE	TRUE	0	0	1	1	none	0.0001173242341744
T099a	T159a	TRUE	TRUE	0	0	1	1	none	0.0001176354691034
T102	T159a	FALSE	FALSE	0	0	1	1	none	0.0001212863838028
T104	T159a	FALSE	FALSE	0	0	1	1	none	6.27795188289e-05
T105	T159a	FALSE	FALSE	0	0	1	1	none	8.09482631935e-05
T107	T159a	FALSE	FALSE	0	0	1	1	none	0.0001212863838028
T126	T159a	TRUE	TRUE	0	0	1	1	none	0.0001348344495164
T156	T159a	FALSE	FALSE	0	0	1	1	none	8.16572625265e-05
S002	T182	FALSE	FALSE	0	0	1	1	none	7.60465166785e-05
S007	T182	FALSE	FALSE	0	0	1	1	none	4.81237732298e-05
S021	T182	FALSE	FALSE	0	0	1	1	none	7.96476104704e-05
S024	T182	FALSE	FALSE	0	0	1	1	none	7.64047731306e-05
S025	T182	FALSE	FALSE	0	0	1	1	none	8.00245291033e-05
S026	T182	FALSE	FALSE	0	0	1	1	none	7.60290586095e-05
S038	T182	FALSE	FALSE	0	0	1	1	none	8.113660131e-06
S039	T182	FALSE	FALSE	0	0	1	1	none	7.93683790384e-05
S040	T182	FALSE	FALSE	0	0	1	1	none	0.0001103547633589
S042	T182	FALSE	FALSE	0	0	1	1	none	7.54288418446e-05
S071	T182	FALSE	FALSE	0	0	1	1	none	9.86663492947e-05
S078	T182	FALSE	FALSE	0	0	1	1	none	7.48273763703e-05
S081	T182	FALSE	FALSE	0	0	1	1	none	7.653230963e-05
S085	T182	FALSE	FALSE	0	0	1	1	none	0.0001086025296113
S087	T182	FALSE	FALSE	0	0	1	1	none	0.0001208218977377
S093	T182	FALSE	FALSE	0	0	1	1	none	8.79881833874e-05
S097	T182	FALSE	FALSE	0	0	1	1	none	7.88551287763e-05
S102	T182	FALSE	FALSE	0	0	1	1	none	0.0001112324163815
S106	T182	FALSE	FALSE	0	0	1	1	none	7.55830871725e-05
S130	T182	FALSE	FALSE	0	0	1	1	none	0.0001191974772179
T009	T182	FALSE	FALSE	0	0	1	1	none	8.24753898993e-05
T010	T182	FALSE	FALSE	0	0	1	1	none	8.27080520314e-05
T013	T182	FALSE	FALSE	0	0	1	1	none	1.31808175946e-05
T014	T182	FALSE	FALSE	0	0	1	1	none	7.63570843074e-05
T020	T182	FALSE	FALSE	0	0	1	1	none	1.06329590408e-05
T021	T182	FALSE	FALSE	0	0	1	1	none	8.31236931136e-05
T028	T182	FALSE	FALSE	0	0	1	1	none	5.069245832e-05
T035a	T182	FALSE	FALSE	0	0	1	1	none	0.0001225120107075
T035b	T182	FALSE	FALSE	0	0	1	1	none	8.24753898993e-05
T040	T182	FALSE	FALSE	0	0	1	1	none	7.67211268496e-05
T056	T182	FALSE	FALSE	0	0	1	1	none	8.79569573345e-05
T059	T182	FALSE	FALSE	0	0	1	1	none	0.0001173779899639
T065	T182	FALSE	FALSE	0	0	1	1	none	8.6209014322e-06
T069	T182	FALSE	FALSE	0	0	1	1	none	0.0001371843643255
T073	T182	FALSE	FALSE	0	0	1	1	none	8.21736434664e-05
T075	T182	FALSE	FALSE	0	0	1	1	none	7.68110446258e-05
T077	T182	FALSE	FALSE	0	0	1	1	none	8.27673528446e-05
T087	T182	FALSE	FALSE	0	0	1	1	none	8.01005523865e-05
T095	T182	FALSE	FALSE	0	0	1	1	none	0.0001191496240145
T099a	T182	FALSE	FALSE	0	0	1	1	none	0.0001194608589435
T102	T182	FALSE	FALSE	0	0	1	1	none	0.0001231117736429
T104	T182	FALSE	FALSE	0	0	1	1	none	4.2960176584e-05
T105	T182	FALSE	FALSE	0	0	1	1	none	9.8083201886e-06
T107	T182	FALSE	FALSE	0	0	1	1	none	0.0001231117736429
T126	T182	FALSE	FALSE	0	0	1	1	none	0.0001366598393565
T156	T182	FALSE	FALSE	0	0	1	1	none	9.3299007652e-06
T159a	T182	FALSE	FALSE	0	0	1	1	none	8.01005523865e-05
S002	T188	TRUE	TRUE	0	0	1	1	none	7.49579751669e-05
S007	T188	TRUE	TRUE	0	0	1	1	none	3.57053084602e-05
S021	T188	TRUE	TRUE	0	0	1	1	none	7.85590689588e-05
S024	T188	TRUE	TRUE	0	0	1	1	none	7.5316231619e-05
S025	T188	TRUE	TRUE	0	0	1	1	none	7.89359875917e-05
S026	T188	TRUE	TRUE	0	0	1	1	none	7.49405170979e-05
S038	T188	TRUE	TRUE	0	0	1	1	none	5.83457193794e-05
S039	T188	TRUE	TRUE	0	0	1	1	none	7.82798375268e-05
S040	T188	TRUE	TRUE	0	0	1	1	none	0.0001092662218473
S042	T188	TRUE	TRUE	0	0	1	1	none	7.4340300333e-05
S071	T188	TRUE	TRUE	0	0	1	1	none	9.75778077831e-05
S078	T188	TRUE	TRUE	0	0	1	1	none	7.37388348587e-05
S081	T188	TRUE	TRUE	0	0	1	1	none	7.54437681184e-05
S085	T188	TRUE	TRUE	0	0	1	1	none	0.0001075139880997
S087	T188	TRUE	TRUE	0	0	1	1	none	0.0001197333562261
S093	T188	TRUE	TRUE	0	0	1	1	none	8.68996418758e-05
S097	T188	TRUE	TRUE	0	0	1	1	none	7.77665872647e-05
S102	T188	TRUE	TRUE	0	0	1	1	none	0.0001101438748699
S106	T188	TRUE	TRUE	0	0	1	1	none	7.44945456609e-05
S130	T188	TRUE	TRUE	0	0	1	1	none	0.0001181089357063
T009	T188	FALSE	FALSE	0	0	1	1	none	8.13868483877e-05
T010	T188	FALSE	FALSE	0	0	1	1	none	8.16195105198e-05
T013	T188	FALSE	FALSE	0	0	1	1	none	6.3412876843e-05
T014	T188	TRUE	TRUE	0	0	1	1	none	7.52685427958e-05
T020	T188	TRUE	TRUE	0	0	1	1	none	6.08650182892e-05
T021	T188	FALSE	FALSE	0	0	1	1	none	8.2035151602e-05
T028	T188	TRUE	TRUE	0	0	1	1	none	2.897215617e-05
T035a	T188	TRUE	TRUE	0	0	1	1	none	0.0001214234691959
T035b	T188	FALSE	FALSE	0	0	1	1	none	8.13868483877e-05
T040	T188	TRUE	TRUE	0	0	1	1	none	7.5632585338e-05
T056	T188	FALSE	FALSE	0	0	1	1	none	8.68684158229e-05
T059	T188	TRUE	TRUE	0	0	1	1	none	0.0001162894484523
T065	T188	TRUE	TRUE	0	0	1	1	none	5.88529606806e-05
T069	T188	TRUE	TRUE	0	0	1	1	none	0.0001360958228139
T073	T188	FALSE	FALSE	0	0	1	1	none	8.10851019548e-05
T075	T188	TRUE	TRUE	0	0	1	1	none	7.57225031142e-05
T077	T188	FALSE	FALSE	0	0	1	1	none	8.1678811333e-05
T087	T188	TRUE	TRUE	0	0	1	1	none	7.90120108749e-05
T095	T188	TRUE	TRUE	0	0	1	1	none	0.0001180610825029
T099a	T188	TRUE	TRUE	0	0	1	1	none	0.0001183723174319
T102	T188	FALSE	FALSE	0	0	1	1	none	0.0001220232321313
T104	T188	FALSE	FALSE	0	0	1	1	none	2.9354293058e-05
T105	T188	FALSE	FALSE	0	0	1	1	none	6.0040379437e-05
T107	T188	FALSE	FALSE	0	0	1	1	none	0.0001220232321313
T126	T188	TRUE	TRUE	0	0	1	1	none	0.0001355712978449
T156	T188	FALSE	FALSE	0	0	1	1	none	6.074937877e-05
T159a	T188	TRUE	TRUE	0	0	1	1	none	7.90120108749e-05
T182	T188	FALSE	FALSE	0	0	1	1	none	5.919266863e-05
S002	T192	FALSE	FALSE	0	0	1	1	none	0.0001412664979545
S007	T192	FALSE	FALSE	0	0	1	1	none	0.0001349884865908
S021	T192	FALSE	FALSE	0	0	1	1	none	0.0001448675917464
S024	T192	FALSE	FALSE	0	0	1	1	none	0.0001416247544066
S025	T192	FALSE	FALSE	0	0	1	1	none	0.0001452445103793
S026	T192	FALSE	FALSE	0	0	1	1	none	0.0001412490398855
S038	T192	FALSE	FALSE	0	0	1	1	none	0.000146298974252
S039	T192	FALSE	FALSE	0	0	1	1	none	0.0001445883603144
S040	T192	FALSE	FALSE	0	0	1	1	none	6.63386231565e-05
S042	T192	FALSE	FALSE	0	0	1	1	none	0.0001406488231206
S071	T192	FALSE	FALSE	0	0	1	1	none	4.96669929643e-05
S078	T192	FALSE	FALSE	0	0	1	1	none	0.0001400473576463
S081	T192	FALSE	FALSE	0	0	1	1	none	0.000141752290906
S085	T192	FALSE	FALSE	0	0	1	1	none	8.26459961273e-05
S087	T192	FALSE	FALSE	0	0	1	1	none	9.48653642537e-05
S093	T192	FALSE	FALSE	0	0	1	1	none	6.0844231147e-05
S097	T192	FALSE	FALSE	0	0	1	1	none	0.0001440751100523
S102	T192	FALSE	FALSE	0	0	1	1	none	6.72162761791e-05
S106	T192	FALSE	FALSE	0	0	1	1	none	0.0001408030684485
S130	T192	FALSE	FALSE	0	0	1	1	none	9.32409437339e-05
T009	T192	FALSE	FALSE	0	0	1	1	none	0.0001476953711753
T010	T192	FALSE	FALSE	0	0	1	1	none	0.0001479280333074
T013	T192	FALSE	FALSE	0	0	1	1	none	0.0001513661317156
T014	T192	FALSE	FALSE	0	0	1	1	none	0.0001415770655834
T020	T192	FALSE	FALSE	0	0	1	1	none	0.0001488182731618
T021	T192	FALSE	FALSE	0	0	1	1	none	0.0001483436743896
T028	T192	FALSE	FALSE	0	0	1	1	none	0.000137557171681
T035a	T192	FALSE	FALSE	0	0	1	1	none	9.65554772235e-05
T035b	T192	FALSE	FALSE	0	0	1	1	none	0.0001476953711753
T040	T192	FALSE	FALSE	0	0	1	1	none	0.0001419411081256
T056	T192	FALSE	FALSE	0	0	1	1	none	0.0001531769386105
T059	T192	FALSE	FALSE	0	0	1	1	none	7.33618497615e-05
T065	T192	FALSE	FALSE	0	0	1	1	none	0.0001468062155532
T069	T192	FALSE	FALSE	0	0	1	1	none	7.40823343971e-05
T073	T192	FALSE	FALSE	0	0	1	1	none	0.0001473936247424
T075	T192	FALSE	FALSE	0	0	1	1	none	0.0001435787693668
T077	T192	FALSE	FALSE	0	0	1	1	none	0.0001479873341206
T087	T192	FALSE	FALSE	0	0	1	1	none	0.0001453205336625
T095	T192	FALSE	FALSE	0	0	1	1	none	9.31930905305e-05
T099a	T192	FALSE	FALSE	0	0	1	1	none	9.35043254595e-05
T102	T192	FALSE	FALSE	0	0	1	1	none	9.71552401589e-05
T104	T192	FALSE	FALSE	0	0	1	1	none	0.000129824889945
T105	T192	FALSE	FALSE	0	0	1	1	none	0.0001479936343096
T107	T192	FALSE	FALSE	0	0	1	1	none	9.71552401589e-05
T126	T192	TRUE	TRUE	1	0	1	1	anc	1.219278796e-06
T156	T192	FALSE	FALSE	0	0	1	1	none	0.0001487026336426
T159a	T192	FALSE	FALSE	0	0	1	1	none	0.0001453205336625
T182	T192	FALSE	FALSE	0	0	1	1	none	0.0001471459235026
T188	T192	FALSE	FALSE	0	0	1	1	none	0.000146057381991
S002	T223	FALSE	FALSE	0	0	1	1	none	7.84213541913001e-05
S007	T223	FALSE	FALSE	0	0	1	1	none	5.04986107426e-05
S021	T223	FALSE	FALSE	0	0	1	1	none	8.20224479832001e-05
S024	T223	FALSE	FALSE	0	0	1	1	none	7.87796106434e-05
S025	T223	FALSE	FALSE	0	0	1	1	none	8.23993666161e-05
S026	T223	FALSE	FALSE	0	0	1	1	none	7.84038961223001e-05
S038	T223	FALSE	FALSE	0	0	1	1	none	1.04884976438e-05
S039	T223	FALSE	FALSE	0	0	1	1	none	8.17432165512e-05
S040	T223	FALSE	FALSE	0	0	1	1	none	0.0001127296008717
S042	T223	FALSE	FALSE	0	0	1	1	none	7.78036793574e-05
S071	T223	FALSE	FALSE	0	0	1	1	none	0.0001010411868075
S078	T223	FALSE	FALSE	0	0	1	1	none	7.72022138831e-05
S081	T223	FALSE	FALSE	0	0	1	1	none	7.89071471428e-05
S085	T223	FALSE	FALSE	0	0	1	1	none	0.0001109773671241
S087	T223	FALSE	FALSE	0	0	1	1	none	0.0001231967352505
S093	T223	FALSE	FALSE	0	0	1	1	none	9.03630209002001e-05
S097	T223	FALSE	FALSE	0	0	1	1	none	8.12299662891e-05
S102	T223	FALSE	FALSE	0	0	1	1	none	0.0001136072538943
S106	T223	FALSE	FALSE	0	0	1	1	none	7.79579246853e-05
S130	T223	FALSE	FALSE	0	0	1	1	none	0.0001215723147307
T009	T223	FALSE	FALSE	0	0	1	1	none	8.48502274121e-05
T010	T223	FALSE	FALSE	0	0	1	1	none	8.50828895442e-05
T013	T223	FALSE	FALSE	0	0	1	1	none	1.55556551074e-05
T014	T223	FALSE	FALSE	0	0	1	1	none	7.87319218202e-05
T020	T223	FALSE	FALSE	0	0	1	1	none	1.30077965536e-05
T021	T223	FALSE	FALSE	0	0	1	1	none	8.54985306264001e-05
T028	T223	FALSE	FALSE	0	0	1	1	none	5.30672958328e-05
T035a	T223	FALSE	FALSE	0	0	1	1	none	0.0001248868482203
T035b	T223	FALSE	FALSE	0	0	1	1	none	8.48502274121e-05
T040	T223	FALSE	FALSE	0	0	1	1	none	7.90959643624e-05
T056	T223	FALSE	FALSE	0	0	1	1	none	9.03317948473e-05
T059	T223	FALSE	FALSE	0	0	1	1	none	0.0001197528274767
T065	T223	FALSE	FALSE	0	0	1	1	none	1.0995738945e-05
T069	T223	FALSE	FALSE	0	0	1	1	none	0.0001395592018383
T073	T223	FALSE	FALSE	0	0	1	1	none	8.45484809792e-05
T075	T223	FALSE	FALSE	0	0	1	1	none	7.91858821386e-05
T077	T223	FALSE	FALSE	0	0	1	1	none	8.51421903574001e-05
T087	T223	FALSE	FALSE	0	0	1	1	none	8.24753898993e-05
T095	T223	FALSE	FALSE	0	0	1	1	none	0.0001215244615273
T099a	T223	FALSE	FALSE	0	0	1	1	none	0.0001218356964563
T102	T223	FALSE	FALSE	0	0	1	1	none	0.0001254866111557
T104	T223	FALSE	FALSE	0	0	1	1	none	4.53350140968e-05
T105	T223	FALSE	FALSE	0	0	1	1	none	1.21831577014e-05
T107	T223	FALSE	FALSE	0	0	1	1	none	0.0001254866111557
T126	T223	FALSE	FALSE	0	0	1	1	none	0.0001390346768693
T156	T223	FALSE	FALSE	0	0	1	1	none	1.1704738278e-05
T159a	T223	FALSE	FALSE	0	0	1	1	none	8.24753898993e-05
T182	T223	FALSE	FALSE	0	0	1	1	none	3.5622562692e-06
T188	T223	FALSE	FALSE	0	0	1	1	none	6.15675061428e-05
T192	T223	FALSE	FALSE	0	0	1	1	none	0.0001495207610154
S002	T225	FALSE	FALSE	0	0	1	1	none	8.41813948151001e-05
S007	T225	FALSE	FALSE	0	0	1	1	none	5.62586513664e-05
S021	T225	FALSE	FALSE	0	0	1	1	none	8.77824886070001e-05
S024	T225	FALSE	FALSE	0	0	1	1	none	8.45396512672001e-05
S025	T225	FALSE	FALSE	0	0	1	1	none	8.81594072399001e-05
S026	T225	FALSE	FALSE	0	0	1	1	none	8.41639367461001e-05
S038	T225	FALSE	FALSE	0	0	1	1	none	1.62485382676e-05
S039	T225	FALSE	FALSE	0	0	1	1	none	8.75032571750001e-05
S040	T225	FALSE	FALSE	0	0	1	1	none	0.0001184896414955
S042	T225	FALSE	FALSE	0	0	1	1	none	8.35637199812001e-05
S071	T225	FALSE	FALSE	0	0	1	1	none	0.0001068012274313
S078	T225	FALSE	FALSE	0	0	1	1	none	8.29622545069001e-05
S081	T225	FALSE	FALSE	0	0	1	1	none	8.46671877666001e-05
S085	T225	FALSE	FALSE	0	0	1	1	none	0.0001167374077479
S087	T225	FALSE	FALSE	0	0	1	1	none	0.0001289567758743
S093	T225	FALSE	FALSE	0	0	1	1	none	9.61230615240001e-05
S097	T225	FALSE	FALSE	0	0	1	1	none	8.69900069129001e-05
S102	T225	FALSE	FALSE	0	0	1	1	none	0.0001193672945181
S106	T225	FALSE	FALSE	0	0	1	1	none	8.37179653091001e-05
S130	T225	FALSE	FALSE	0	0	1	1	none	0.0001273323553545
T009	T225	FALSE	FALSE	0	0	1	1	none	9.06102680359001e-05
T010	T225	FALSE	FALSE	0	0	1	1	none	9.08429301680001e-05
T013	T225	FALSE	FALSE	0	0	1	1	none	2.13156957312e-05
T014	T225	FALSE	FALSE	0	0	1	1	none	8.44919624440001e-05
T020	T225	FALSE	FALSE	0	0	1	1	none	1.87678371774e-05
T021	T225	FALSE	FALSE	0	0	1	1	none	9.12585712502001e-05
T028	T225	FALSE	FALSE	0	0	1	1	none	5.88273364566e-05
T035a	T225	FALSE	FALSE	0	0	1	1	none	0.0001306468888441
T035b	T225	FALSE	FALSE	0	0	1	1	none	9.06102680359001e-05
T040	T225	FALSE	FALSE	0	0	1	1	none	8.48560049862001e-05
T056	T225	FALSE	FALSE	0	0	1	1	none	9.60918354711001e-05
T059	T225	FALSE	FALSE	0	0	1	1	none	0.0001255128681005
T065	T225	FALSE	FALSE	0	0	1	1	none	1.67557795688e-05
T069	T225	FALSE	FALSE	0	0	1	1	none	0.0001453192424621
T073	T225	FALSE	FALSE	0	0	1	1	none	9.03085216030001e-05
T075	T225	FALSE	FALSE	0	0	1	1	none	8.49459227624e-05
T077	T225	FALSE	FALSE	0	0	1	1	none	9.09022309812001e-05
T087	T225	FALSE	FALSE	0	0	1	1	none	8.82354305231001e-05
T095	T225	FALSE	FALSE	0	0	1	1	none	0.0001272845021511
T099a	T225	FALSE	FALSE	0	0	1	1	none	0.0001275957370801
T102	T225	FALSE	FALSE	0	0	1	1	none	0.0001312466517795
T104	T225	FALSE	FALSE	0	0	1	1	none	5.10950547206e-05
T105	T225	FALSE	FALSE	0	0	1	1	none	1.79431983252e-05
T107	T225	FALSE	FALSE	0	0	1	1	none	0.0001312466517795
T126	T225	FALSE	FALSE	0	0	1	1	none	0.0001447947174931
T156	T225	FALSE	FALSE	0	0	1	1	none	1.37386953218e-05
T159a	T225	FALSE	FALSE	0	0	1	1	none	8.82354305231001e-05
T182	T225	FALSE	FALSE	0	0	1	1	none	1.59080687618e-05
T188	T225	FALSE	FALSE	0	0	1	1	none	6.73275467666e-05
T192	T225	FALSE	FALSE	0	0	1	1	none	0.0001552808016392
T223	T225	FALSE	FALSE	0	0	1	1	none	1.82829062746e-05
S002	T230	FALSE	FALSE	0	0	1	1	none	2.27771211676e-05
S007	T230	FALSE	FALSE	0	0	1	1	none	7.15053717439e-05
S021	T230	FALSE	FALSE	0	0	1	1	none	2.63782149595e-05
S024	T230	FALSE	FALSE	0	0	1	1	none	2.31353776197e-05
S025	T230	FALSE	FALSE	0	0	1	1	none	2.37022181304e-05
S026	T230	FALSE	FALSE	0	0	1	1	none	1.31956831666e-05
S038	T230	FALSE	FALSE	0	0	1	1	none	8.28158594051e-05
S039	T230	FALSE	FALSE	0	0	1	1	none	2.60989835275e-05
S040	T230	FALSE	FALSE	0	0	1	1	none	0.000112091629788
S042	T230	FALSE	FALSE	0	0	1	1	none	2.21594463337e-05
S071	T230	FALSE	FALSE	0	0	1	1	none	0.0001004032157238
S078	T230	FALSE	FALSE	0	0	1	1	none	2.15579808594e-05
S081	T230	FALSE	FALSE	0	0	1	1	none	2.32629141191e-05
S085	T230	FALSE	FALSE	0	0	1	1	none	0.0001103393960404
S087	T230	FALSE	FALSE	0	0	1	1	none	0.0001225587641668
S093	T230	FALSE	FALSE	0	0	1	1	none	8.97250498165e-05
S097	T230	FALSE	FALSE	0	0	1	1	none	2.25328178034e-05
S102	T230	FALSE	FALSE	0	0	1	1	none	0.0001129692828106
S106	T230	FALSE	FALSE	0	0	1	1	none	2.23136916616e-05
S130	T230	FALSE	FALSE	0	0	1	1	none	0.000120934343647
T009	T230	FALSE	FALSE	0	0	1	1	none	3.5622562692e-06
T010	T230	FALSE	FALSE	0	0	1	1	none	3.7949184013e-06
T013	T230	FALSE	FALSE	0	0	1	1	none	8.78830168687e-05
T014	T230	FALSE	FALSE	0	0	1	1	none	2.30876887965e-05
T020	T230	FALSE	FALSE	0	0	1	1	none	8.53351583149e-05
T021	T230	FALSE	FALSE	0	0	1	1	none	5.3979782399e-06
T028	T230	FALSE	FALSE	0	0	1	1	none	7.40740568341e-05
T035a	T230	FALSE	FALSE	0	0	1	1	none	0.0001242488771366
T035b	T230	FALSE	FALSE	0	0	1	1	none	2.3748375128e-06
T040	T230	FALSE	FALSE	0	0	1	1	none	2.34517313387e-05
T056	T230	FALSE	FALSE	0	0	1	1	none	9.0438237044e-06
T059	T230	FALSE	FALSE	0	0	1	1	none	0.000119114856393
T065	T230	FALSE	FALSE	0	0	1	1	none	8.33231007063e-05
T069	T230	FALSE	FALSE	0	0	1	1	none	0.0001389212307546
T073	T230	FALSE	FALSE	0	0	1	1	none	4.4479285927e-06
T075	T230	FALSE	FALSE	0	0	1	1	none	8.00956545199e-05
T077	T230	FALSE	FALSE	0	0	1	1	none	5.0416379709e-06
T087	T230	FALSE	FALSE	0	0	1	1	none	4.7496750256e-06
T095	T230	FALSE	FALSE	0	0	1	1	none	0.0001208864904436
T099a	T230	FALSE	FALSE	0	0	1	1	none	0.0001211977253726
T102	T230	FALSE	FALSE	0	0	1	1	none	0.000124848640072
T104	T230	FALSE	FALSE	0	0	1	1	none	6.63417750981e-05
T105	T230	FALSE	FALSE	0	0	1	1	none	8.45105194627e-05
T107	T230	FALSE	FALSE	0	0	1	1	none	0.000124848640072
T126	T230	FALSE	FALSE	0	0	1	1	none	0.0001383967057856
T156	T230	FALSE	FALSE	0	0	1	1	none	8.52195187957e-05
T159a	T230	TRUE	TRUE	1	0	1	1	anc	1.1874187564e-06
T182	T230	FALSE	FALSE	0	0	1	1	none	8.36628086557e-05
T188	T230	FALSE	FALSE	0	0	1	1	none	8.25742671441e-05
T192	T230	FALSE	FALSE	0	0	1	1	none	0.0001488827899317
T223	T230	FALSE	FALSE	0	0	1	1	none	8.60376461685e-05
T225	T230	FALSE	FALSE	0	0	1	1	none	9.17976867923001e-05
S002	T232	TRUE	TRUE	0	0	1	1	none	0.0001295359667974
S007	T232	TRUE	TRUE	0	0	1	1	none	0.0001232579554337
S021	T232	TRUE	TRUE	0	0	1	1	none	0.0001331370605893
S024	T232	TRUE	TRUE	0	0	1	1	none	0.0001298942232495
S025	T232	TRUE	TRUE	0	0	1	1	none	0.0001335139792222
S026	T232	TRUE	TRUE	0	0	1	1	none	0.0001295185087284
S038	T232	TRUE	TRUE	0	0	1	1	none	0.0001345684430949
S039	T232	TRUE	TRUE	0	0	1	1	none	0.0001328578291573
S040	T232	TRUE	TRUE	0	0	1	1	none	5.46080919994e-05
S042	T232	TRUE	TRUE	0	0	1	1	none	0.0001289182919635
S071	T232	TRUE	TRUE	0	0	1	1	none	3.79364618072e-05
S078	T232	TRUE	TRUE	0	0	1	1	none	0.0001283168264892
S081	T232	TRUE	TRUE	0	0	1	1	none	0.0001300217597489
S085	T232	TRUE	TRUE	0	0	1	1	none	7.09154649702e-05
S087	T232	TRUE	TRUE	0	0	1	1	none	8.31348330966e-05
S093	T232	TRUE	TRUE	0	0	1	1	none	4.91136999899e-05
S097	T232	TRUE	TRUE	0	0	1	1	none	0.0001323445788952
S102	T232	TRUE	TRUE	0	0	1	1	none	5.5485745022e-05
S106	T232	TRUE	TRUE	0	0	1	1	none	0.0001290725372914
S130	T232	TRUE	TRUE	0	0	1	1	none	8.15104125768e-05
T009	T232	FALSE	FALSE	0	0	1	1	none	0.0001359648400182
T010	T232	FALSE	FALSE	0	0	1	1	none	0.0001361975021503
T013	T232	FALSE	FALSE	0	0	1	1	none	0.0001396356005585
T014	T232	TRUE	TRUE	0	0	1	1	none	0.0001298465344263
T020	T232	TRUE	TRUE	0	0	1	1	none	0.0001370877420047
T021	T232	FALSE	FALSE	0	0	1	1	none	0.0001366131432325
T028	T232	TRUE	TRUE	0	0	1	1	none	0.0001258266405239
T035a	T232	TRUE	TRUE	0	0	1	1	none	8.48249460664e-05
T035b	T232	FALSE	FALSE	0	0	1	1	none	0.0001359648400182
T040	T232	TRUE	TRUE	0	0	1	1	none	0.0001302105769685
T056	T232	FALSE	FALSE	0	0	1	1	none	0.0001414464074534
T059	T232	TRUE	TRUE	0	0	1	1	none	6.16313186044e-05
T065	T232	TRUE	TRUE	0	0	1	1	none	0.0001350756843961
T069	T232	TRUE	TRUE	0	0	1	1	none	6.235180324e-05
T073	T232	FALSE	FALSE	0	0	1	1	none	0.0001356630935853
T075	T232	TRUE	TRUE	0	0	1	1	none	0.0001318482382097
T077	T232	FALSE	FALSE	0	0	1	1	none	0.0001362568029635
T087	T232	TRUE	TRUE	0	0	1	1	none	0.0001335900025054
T095	T232	TRUE	TRUE	0	0	1	1	none	8.14625593734e-05
T099a	T232	TRUE	TRUE	0	0	1	1	none	8.17737943024e-05
T102	T232	FALSE	FALSE	0	0	1	1	none	8.54247090018e-05
T104	T232	FALSE	FALSE	0	0	1	1	none	0.0001180943587879
T105	T232	FALSE	FALSE	0	0	1	1	none	0.0001362631031525
T107	T232	FALSE	FALSE	0	0	1	1	none	8.54247090018e-05
T126	T232	TRUE	TRUE	0	0	1	1	none	5.206803651e-06
T156	T232	FALSE	FALSE	0	0	1	1	none	0.0001369721024855
T159a	T232	TRUE	TRUE	0	0	1	1	none	0.0001335900025054
T182	T232	FALSE	FALSE	0	0	1	1	none	0.0001354153923455
T188	T232	TRUE	TRUE	0	0	1	1	none	0.0001343268508339
T192	T232	FALSE	FALSE	0	0	1	1	none	1.56928877971e-05
T223	T232	FALSE	FALSE	0	0	1	1	none	0.0001377902298583
T225	T232	FALSE	FALSE	0	0	1	1	none	0.0001435502704821
T230	T232	FALSE	FALSE	0	0	1	1	none	0.0001371522587746
S002	T241	FALSE	FALSE	0	0	1	1	none	9.97068917976002e-05
S007	T241	FALSE	FALSE	0	0	1	1	none	7.17841483489e-05
S021	T241	FALSE	FALSE	0	0	1	1	none	0.0001033079855895
S024	T241	FALSE	FALSE	0	0	1	1	none	0.0001000651482497
S025	T241	FALSE	FALSE	0	0	1	1	none	0.0001036849042224
S026	T241	FALSE	FALSE	0	0	1	1	none	9.96894337286002e-05
S038	T241	FALSE	FALSE	0	0	1	1	none	2.85628737861e-05
S039	T241	FALSE	FALSE	0	0	1	1	none	0.0001030287541575
S040	T241	FALSE	FALSE	0	0	1	1	none	0.000134015138478
S042	T241	FALSE	FALSE	0	0	1	1	none	9.90892169637002e-05
S071	T241	FALSE	FALSE	0	0	1	1	none	0.0001223267244138
S078	T241	FALSE	FALSE	0	0	1	1	none	9.84877514894002e-05
S081	T241	FALSE	FALSE	0	0	1	1	none	0.0001001926847491
S085	T241	FALSE	FALSE	0	0	1	1	none	0.0001322629047304
S087	T241	FALSE	FALSE	0	0	1	1	none	0.0001444822728568
S093	T241	FALSE	FALSE	0	0	1	1	none	0.0001116485585065
S097	T241	FALSE	FALSE	0	0	1	1	none	0.0001025155038954
S102	T241	FALSE	FALSE	0	0	1	1	none	0.0001348927915006
S106	T241	FALSE	FALSE	0	0	1	1	none	9.92434622916002e-05
S130	T241	FALSE	FALSE	0	0	1	1	none	0.000142857852337
T009	T241	FALSE	FALSE	0	0	1	1	none	0.0001061357650184
T010	T241	FALSE	FALSE	0	0	1	1	none	0.0001063684271505
T013	T241	FALSE	FALSE	0	0	1	1	none	2.52727049233e-05
T014	T241	FALSE	FALSE	0	0	1	1	none	0.0001000174594265
T020	T241	FALSE	FALSE	0	0	1	1	none	3.10821726959e-05
T021	T241	FALSE	FALSE	0	0	1	1	none	0.0001067840682327
T028	T241	FALSE	FALSE	0	0	1	1	none	7.43528334391e-05
T035a	T241	FALSE	FALSE	0	0	1	1	none	0.0001461723858266
T035b	T241	FALSE	FALSE	0	0	1	1	none	0.0001061357650184
T040	T241	FALSE	FALSE	0	0	1	1	none	0.0001003815019687
T056	T241	FALSE	FALSE	0	0	1	1	none	0.0001116173324536
T059	T241	FALSE	FALSE	0	0	1	1	none	0.000141038365083
T065	T241	FALSE	FALSE	0	0	1	1	none	2.66952775745e-05
T069	T241	FALSE	FALSE	0	0	1	1	none	0.0001608447394446
T073	T241	FALSE	FALSE	0	0	1	1	none	0.0001058340185855
T075	T241	FALSE	FALSE	0	0	1	1	none	0.0001004714197449
T077	T241	FALSE	FALSE	0	0	1	1	none	0.0001064277279637
T087	T241	FALSE	FALSE	0	0	1	1	none	0.0001037609275056
T095	T241	FALSE	FALSE	0	0	1	1	none	0.0001428099991336
T099a	T241	FALSE	FALSE	0	0	1	1	none	0.0001431212340626
T102	T241	FALSE	FALSE	0	0	1	1	none	0.000146772148762
T104	T241	FALSE	FALSE	0	0	1	1	none	6.66205517031e-05
T105	T241	FALSE	FALSE	0	0	1	1	none	2.78826963309e-05
T107	T241	FALSE	FALSE	0	0	1	1	none	0.000146772148762
T126	T241	FALSE	FALSE	0	0	1	1	none	0.0001603202144756
T156	T241	FALSE	FALSE	0	0	1	1	none	3.41776946407e-05
T159a	T241	FALSE	FALSE	0	0	1	1	none	0.0001037609275056
T182	T241	FALSE	FALSE	0	0	1	1	none	3.26209845007e-05
T188	T241	FALSE	FALSE	0	0	1	1	none	8.28530437491e-05
T192	T241	FALSE	FALSE	0	0	1	1	none	0.0001708062986217
T223	T241	FALSE	FALSE	0	0	1	1	none	3.49958220135e-05
T225	T241	FALSE	FALSE	0	0	1	1	none	4.07558626373e-05
T230	T241	FALSE	FALSE	0	0	1	1	none	0.0001073231837748
T232	T241	FALSE	FALSE	0	0	1	1	none	0.0001590757674646
S002	T270	FALSE	FALSE	0	0	1	1	none	0.0001314903662326
S007	T270	FALSE	FALSE	0	0	1	1	none	0.0001252123548689
S021	T270	FALSE	FALSE	0	0	1	1	none	0.0001350914600245
S024	T270	FALSE	FALSE	0	0	1	1	none	0.0001318486226847
S025	T270	FALSE	FALSE	0	0	1	1	none	0.0001354683786574
S026	T270	FALSE	FALSE	0	0	1	1	none	0.0001314729081636
S038	T270	FALSE	FALSE	0	0	1	1	none	0.0001365228425301
S039	T270	FALSE	FALSE	0	0	1	1	none	0.0001348122285925
S040	T270	FALSE	FALSE	0	0	1	1	none	5.65624914346e-05
S042	T270	FALSE	FALSE	0	0	1	1	none	0.0001308726913987
S071	T270	FALSE	FALSE	0	0	1	1	none	3.98908612424e-05
S078	T270	FALSE	FALSE	0	0	1	1	none	0.0001302712259244
S081	T270	FALSE	FALSE	0	0	1	1	none	0.0001319761591841
S085	T270	FALSE	FALSE	0	0	1	1	none	7.28698644054e-05
S087	T270	FALSE	FALSE	0	0	1	1	none	8.50892325318e-05
S093	T270	FALSE	FALSE	0	0	1	1	none	5.10680994251e-05
S097	T270	FALSE	FALSE	0	0	1	1	none	0.0001342989783304
S102	T270	FALSE	FALSE	0	0	1	1	none	5.74401444572e-05
S106	T270	FALSE	FALSE	0	0	1	1	none	0.0001310269367266
S130	T270	FALSE	FALSE	0	0	1	1	none	8.3464812012e-05
T009	T270	FALSE	FALSE	0	0	1	1	none	0.0001379192394534
T010	T270	FALSE	FALSE	0	0	1	1	none	0.0001381519015855
T013	T270	FALSE	FALSE	0	0	1	1	none	0.0001415899999937
T014	T270	FALSE	FALSE	0	0	1	1	none	0.0001318009338615
T020	T270	FALSE	FALSE	0	0	1	1	none	0.0001390421414399
T021	T270	FALSE	FALSE	0	0	1	1	none	0.0001385675426677
T028	T270	FALSE	FALSE	0	0	1	1	none	0.0001277810399591
T035a	T270	FALSE	FALSE	0	0	1	1	none	8.67793455016e-05
T035b	T270	FALSE	FALSE	0	0	1	1	none	0.0001379192394534
T040	T270	FALSE	FALSE	0	0	1	1	none	0.0001321649764037
T056	T270	FALSE	FALSE	0	0	1	1	none	0.0001434008068886
T059	T270	FALSE	FALSE	0	0	1	1	none	6.35857180396e-05
T065	T270	FALSE	FALSE	0	0	1	1	none	0.0001370300838313
T069	T270	FALSE	FALSE	0	0	1	1	none	6.43062026752e-05
T073	T270	FALSE	FALSE	0	0	1	1	none	0.0001376174930205
T075	T270	FALSE	FALSE	0	0	1	1	none	0.0001338026376449
T077	T270	FALSE	FALSE	0	0	1	1	none	0.0001382112023987
T087	T270	FALSE	FALSE	0	0	1	1	none	0.0001355444019406
T095	T270	FALSE	FALSE	0	0	1	1	none	8.34169588086e-05
T099a	T270	FALSE	FALSE	0	0	1	1	none	8.37281937376e-05
T102	T270	FALSE	FALSE	0	0	1	1	none	8.7379108437e-05
T104	T270	FALSE	FALSE	0	0	1	1	none	0.0001200487582231
T105	T270	FALSE	FALSE	0	0	1	1	none	0.0001382175025877
T107	T270	FALSE	FALSE	0	0	1	1	none	8.7379108437e-05
T126	T270	FALSE	FALSE	0	0	1	1	none	7.1612030862e-06
T156	T270	FALSE	FALSE	0	0	1	1	none	0.0001389265019207
T159a	T270	FALSE	FALSE	0	0	1	1	none	0.0001355444019406
T182	T270	FALSE	FALSE	0	0	1	1	none	0.0001373697917807
T188	T270	FALSE	FALSE	0	0	1	1	none	0.0001362812502691
T192	T270	FALSE	FALSE	0	0	1	1	none	1.76472872323e-05
T223	T270	FALSE	FALSE	0	0	1	1	none	0.0001397446292935
T225	T270	FALSE	FALSE	0	0	1	1	none	0.0001455046699173
T230	T270	FALSE	FALSE	0	0	1	1	none	0.0001391066582098
T232	T270	TRUE	TRUE	1	0	1	1	anc	5.937093782e-07
T241	T270	FALSE	FALSE	0	0	1	1	none	0.0001610301668998
S002	T271b	FALSE	FALSE	0	0	1	1	none	8.41813948151001e-05
S007	T271b	FALSE	FALSE	0	0	1	1	none	5.62586513664e-05
S021	T271b	FALSE	FALSE	0	0	1	1	none	8.77824886070001e-05
S024	T271b	FALSE	FALSE	0	0	1	1	none	8.45396512672001e-05
S025	T271b	FALSE	FALSE	0	0	1	1	none	8.81594072399001e-05
S026	T271b	FALSE	FALSE	0	0	1	1	none	8.41639367461001e-05
S038	T271b	FALSE	FALSE	0	0	1	1	none	1.62485382676e-05
S039	T271b	FALSE	FALSE	0	0	1	1	none	8.75032571750001e-05
S040	T271b	FALSE	FALSE	0	0	1	1	none	0.0001184896414955
S042	T271b	FALSE	FALSE	0	0	1	1	none	8.35637199812001e-05
S071	T271b	FALSE	FALSE	0	0	1	1	none	0.0001068012274313
S078	T271b	FALSE	FALSE	0	0	1	1	none	8.29622545069001e-05
S081	T271b	FALSE	FALSE	0	0	1	1	none	8.46671877666001e-05
S085	T271b	FALSE	FALSE	0	0	1	1	none	0.0001167374077479
S087	T271b	FALSE	FALSE	0	0	1	1	none	0.0001289567758743
S093	T271b	FALSE	FALSE	0	0	1	1	none	9.61230615240001e-05
S097	T271b	FALSE	FALSE	0	0	1	1	none	8.69900069129001e-05
S102	T271b	FALSE	FALSE	0	0	1	1	none	0.0001193672945181
S106	T271b	FALSE	FALSE	0	0	1	1	none	8.37179653091001e-05
S130	T271b	FALSE	FALSE	0	0	1	1	none	0.0001273323553545
T009	T271b	FALSE	FALSE	0	0	1	1	none	9.06102680359001e-05
T010	T271b	FALSE	FALSE	0	0	1	1	none	9.08429301680001e-05
T013	T271b	FALSE	FALSE	0	0	1	1	none	2.13156957312e-05
T014	T271b	FALSE	FALSE	0	0	1	1	none	8.44919624440001e-05
T020	T271b	FALSE	FALSE	0	0	1	1	none	1.87678371774e-05
T021	T271b	FALSE	FALSE	0	0	1	1	none	9.12585712502001e-05
T028	T271b	FALSE	FALSE	0	0	1	1	none	5.88273364566e-05
T035a	T271b	FALSE	FALSE	0	0	1	1	none	0.0001306468888441
T035b	T271b	FALSE	FALSE	0	0	1	1	none	9.06102680359001e-05
T040	T271b	FALSE	FALSE	0	0	1	1	none	8.48560049862001e-05
T056	T271b	FALSE	FALSE	0	0	1	1	none	9.60918354711001e-05
T059	T271b	FALSE	FALSE	0	0	1	1	none	0.0001255128681005
T065	T271b	FALSE	FALSE	0	0	1	1	none	1.67557795688e-05
T069	T271b	FALSE	FALSE	0	0	1	1	none	0.0001453192424621
T073	T271b	FALSE	FALSE	0	0	1	1	none	9.03085216030001e-05
T075	T271b	FALSE	FALSE	0	0	1	1	none	8.49459227624e-05
T077	T271b	FALSE	FALSE	0	0	1	1	none	9.09022309812001e-05
T087	T271b	FALSE	FALSE	0	0	1	1	none	8.82354305231001e-05
T095	T271b	FALSE	FALSE	0	0	1	1	none	0.0001272845021511
T099a	T271b	FALSE	FALSE	0	0	1	1	none	0.0001275957370801
T102	T271b	FALSE	FALSE	0	0	1	1	none	0.0001312466517795
T104	T271b	FALSE	FALSE	0	0	1	1	none	5.10950547206e-05
T105	T271b	FALSE	FALSE	0	0	1	1	none	1.79431983252e-05
T107	T271b	FALSE	FALSE	0	0	1	1	none	0.0001312466517795
T126	T271b	FALSE	FALSE	0	0	1	1	none	0.0001447947174931
T156	T271b	FALSE	FALSE	0	0	1	1	none	1.37386953218e-05
T159a	T271b	FALSE	FALSE	0	0	1	1	none	8.82354305231001e-05
T182	T271b	FALSE	FALSE	0	0	1	1	none	1.59080687618e-05
T188	T271b	FALSE	FALSE	0	0	1	1	none	6.73275467666e-05
T192	T271b	FALSE	FALSE	0	0	1	1	none	0.0001552808016392
T223	T271b	FALSE	FALSE	0	0	1	1	none	1.82829062746e-05
T225	T271b	TRUE	TRUE	0	0	1	1	none	1.1874187564e-06
T230	T271b	FALSE	FALSE	0	0	1	1	none	9.17976867923001e-05
T232	T271b	FALSE	FALSE	0	0	1	1	none	0.0001435502704821
T241	T271b	FALSE	FALSE	0	0	1	1	none	4.07558626373e-05
T270	T271b	FALSE	FALSE	0	0	1	1	none	0.0001455046699173
S002	T301	FALSE	FALSE	0	0	1	1	none	0.0001401225775726
S007	T301	FALSE	FALSE	0	0	1	1	none	0.0001338445662089
S021	T301	FALSE	FALSE	0	0	1	1	none	0.0001437236713645
S024	T301	FALSE	FALSE	0	0	1	1	none	0.0001404808340247
S025	T301	FALSE	FALSE	0	0	1	1	none	0.0001441005899974
S026	T301	FALSE	FALSE	0	0	1	1	none	0.0001401051195036
S038	T301	FALSE	FALSE	0	0	1	1	none	0.0001451550538701
S039	T301	FALSE	FALSE	0	0	1	1	none	0.0001434444399325
S040	T301	FALSE	FALSE	0	0	1	1	none	6.51947027746e-05
S042	T301	FALSE	FALSE	0	0	1	1	none	0.0001395049027387
S071	T301	FALSE	FALSE	0	0	1	1	none	4.85230725824e-05
S078	T301	FALSE	FALSE	0	0	1	1	none	0.0001389034372644
S081	T301	FALSE	FALSE	0	0	1	1	none	0.0001406083705241
S085	T301	FALSE	FALSE	0	0	1	1	none	8.15020757454e-05
S087	T301	FALSE	FALSE	0	0	1	1	none	9.37214438718e-05
S093	T301	FALSE	FALSE	0	0	1	1	none	5.97003107651e-05
S097	T301	FALSE	FALSE	0	0	1	1	none	0.0001429311896704
S102	T301	FALSE	FALSE	0	0	1	1	none	6.60723557972e-05
S106	T301	FALSE	FALSE	0	0	1	1	none	0.0001396591480666
S130	T301	FALSE	FALSE	0	0	1	1	none	9.2097023352e-05
T009	T301	FALSE	FALSE	0	0	1	1	none	0.0001465514507934
T010	T301	FALSE	FALSE	0	0	1	1	none	0.0001467841129255
T013	T301	FALSE	FALSE	0	0	1	1	none	0.0001502222113337
T014	T301	FALSE	FALSE	0	0	1	1	none	0.0001404331452015
T020	T301	FALSE	FALSE	0	0	1	1	none	0.0001476743527799
T021	T301	FALSE	FALSE	0	0	1	1	none	0.0001471997540077
T028	T301	FALSE	FALSE	0	0	1	1	none	0.0001364132512991
T035a	T301	FALSE	FALSE	0	0	1	1	none	9.54115568416e-05
T035b	T301	FALSE	FALSE	0	0	1	1	none	0.0001465514507934
T040	T301	FALSE	FALSE	0	0	1	1	none	0.0001407971877437
T056	T301	FALSE	FALSE	0	0	1	1	none	0.0001520330182286
T059	T301	FALSE	FALSE	0	0	1	1	none	7.22179293796e-05
T065	T301	FALSE	FALSE	0	0	1	1	none	0.0001456622951713
T069	T301	FALSE	FALSE	0	0	1	1	none	7.29384140152e-05
T073	T301	FALSE	FALSE	0	0	1	1	none	0.0001462497043605
T075	T301	FALSE	FALSE	0	0	1	1	none	0.0001424348489849
T077	T301	FALSE	FALSE	0	0	1	1	none	0.0001468434137387
T087	T301	FALSE	FALSE	0	0	1	1	none	0.0001441766132806
T095	T301	FALSE	FALSE	0	0	1	1	none	9.20491701486e-05
T099a	T301	FALSE	FALSE	0	0	1	1	none	9.23604050776e-05
T102	T301	FALSE	FALSE	0	0	1	1	none	9.6011319777e-05
T104	T301	FALSE	FALSE	0	0	1	1	none	0.0001286809695631
T105	T301	FALSE	FALSE	0	0	1	1	none	0.0001468497139277
T107	T301	FALSE	FALSE	0	0	1	1	none	9.6011319777e-05
T126	T301	FALSE	FALSE	1	0	1	1	anc	5.6698777434e-06
T156	T301	FALSE	FALSE	0	0	1	1	none	0.0001475587132607
T159a	T301	FALSE	FALSE	0	0	1	1	none	0.0001441766132806
T182	T301	FALSE	FALSE	0	0	1	1	none	0.0001460020031207
T188	T301	FALSE	FALSE	0	0	1	1	none	0.0001449134616091
T192	T301	FALSE	FALSE	0	0	1	1	none	1.50785728847e-05
T223	T301	FALSE	FALSE	0	0	1	1	none	0.0001483768406335
T225	T301	FALSE	FALSE	0	0	1	1	none	0.0001541368812573
T230	T301	FALSE	FALSE	0	0	1	1	none	0.0001477388695498
T232	T301	FALSE	FALSE	0	0	1	1	none	1.45489674152e-05
T241	T301	FALSE	FALSE	0	0	1	1	none	0.0001696623782398
T270	T301	FALSE	FALSE	0	0	1	1	none	1.65033668504e-05
T271b	T301	FALSE	FALSE	0	0	1	1	none	0.0001541368812573
S002	T303	FALSE	FALSE	0	0	1	1	none	0.0001380536566435
S007	T303	FALSE	FALSE	0	0	1	1	none	0.0001317756452798
S021	T303	FALSE	FALSE	0	0	1	1	none	0.0001416547504354
S024	T303	FALSE	FALSE	0	0	1	1	none	0.0001384119130956
S025	T303	FALSE	FALSE	0	0	1	1	none	0.0001420316690683
S026	T303	FALSE	FALSE	0	0	1	1	none	0.0001380361985745
S038	T303	FALSE	FALSE	0	0	1	1	none	0.000143086132941
S039	T303	FALSE	FALSE	0	0	1	1	none	0.0001413755190034
S040	T303	FALSE	FALSE	0	0	1	1	none	6.31257818455e-05
S042	T303	FALSE	FALSE	0	0	1	1	none	0.0001374359818096
S071	T303	FALSE	FALSE	0	0	1	1	none	4.64541516533e-05
S078	T303	FALSE	FALSE	0	0	1	1	none	0.0001368345163353
S081	T303	FALSE	FALSE	0	0	1	1	none	0.000138539449595
S085	T303	FALSE	FALSE	0	0	1	1	none	7.94331548163e-05
S087	T303	FALSE	FALSE	0	0	1	1	none	9.16525229427e-05
S093	T303	FALSE	FALSE	0	0	1	1	none	5.7631389836e-05
S097	T303	FALSE	FALSE	0	0	1	1	none	0.0001408622687413
S102	T303	FALSE	FALSE	0	0	1	1	none	6.40034348681e-05
S106	T303	FALSE	FALSE	0	0	1	1	none	0.0001375902271375
S130	T303	FALSE	FALSE	0	0	1	1	none	9.00281024229e-05
T009	T303	FALSE	FALSE	0	0	1	1	none	0.0001444825298643
T010	T303	FALSE	FALSE	0	0	1	1	none	0.0001447151919964
T013	T303	FALSE	FALSE	0	0	1	1	none	0.0001481532904046
T014	T303	FALSE	FALSE	0	0	1	1	none	0.0001383642242724
T020	T303	FALSE	FALSE	0	0	1	1	none	0.0001456054318508
T021	T303	FALSE	FALSE	0	0	1	1	none	0.0001451308330786
T028	T303	FALSE	FALSE	0	0	1	1	none	0.00013434433037
T035a	T303	FALSE	FALSE	0	0	1	1	none	9.33426359125e-05
T035b	T303	FALSE	FALSE	0	0	1	1	none	0.0001444825298643
T040	T303	FALSE	FALSE	0	0	1	1	none	0.0001387282668146
T056	T303	FALSE	FALSE	0	0	1	1	none	0.0001499640972995
T059	T303	FALSE	FALSE	0	0	1	1	none	7.01490084505e-05
T065	T303	FALSE	FALSE	0	0	1	1	none	0.0001435933742422
T069	T303	FALSE	FALSE	0	0	1	1	none	7.08694930861e-05
T073	T303	FALSE	FALSE	0	0	1	1	none	0.0001441807834314
T075	T303	FALSE	FALSE	0	0	1	1	none	0.0001403659280558
T077	T303	FALSE	FALSE	0	0	1	1	none	0.0001447744928096
T087	T303	FALSE	FALSE	0	0	1	1	none	0.0001421076923515
T095	T303	FALSE	FALSE	0	0	1	1	none	8.99802492195e-05
T099a	T303	FALSE	FALSE	0	0	1	1	none	9.02914841485e-05
T102	T303	FALSE	FALSE	0	0	1	1	none	9.39423988479e-05
T104	T303	FALSE	FALSE	0	0	1	1	none	0.000126612048634
T105	T303	FALSE	FALSE	0	0	1	1	none	0.0001447807929986
T107	T303	FALSE	FALSE	0	0	1	1	none	9.39423988479e-05
T126	T303	FALSE	FALSE	1	0	1	1	anc	2.5235678095e-06
T156	T303	FALSE	FALSE	0	0	1	1	none	0.0001454897923316
T159a	T303	FALSE	FALSE	0	0	1	1	none	0.0001421076923515
T182	T303	FALSE	FALSE	0	0	1	1	none	0.0001439330821916
T188	T303	FALSE	FALSE	0	0	1	1	none	0.00014284454068
T192	T303	FALSE	FALSE	0	0	1	1	none	1.4197070712e-05
T223	T303	FALSE	FALSE	0	0	1	1	none	0.0001463079197044
T225	T303	FALSE	FALSE	0	0	1	1	none	0.0001520679603282
T230	T303	FALSE	FALSE	0	0	1	1	none	0.0001456699486207
T232	T303	FALSE	FALSE	0	0	1	1	none	1.24800464861e-05
T241	T303	FALSE	FALSE	0	0	1	1	none	0.0001675934573107
T270	T303	FALSE	FALSE	0	0	1	1	none	1.44344459213e-05
T271b	T303	FALSE	FALSE	0	0	1	1	none	0.0001520679603282
T301	T303	FALSE	FALSE	0	0	1	1	none	1.30531503301e-05
S002	T322	FALSE	FALSE	0	0	1	1	none	9.05818566969002e-05
S007	T322	FALSE	FALSE	0	0	1	1	none	6.26591132482e-05
S021	T322	FALSE	FALSE	0	0	1	1	none	9.41829504888001e-05
S024	T322	FALSE	FALSE	0	0	1	1	none	9.09401131490001e-05
S025	T322	FALSE	FALSE	0	0	1	1	none	9.45598691217001e-05
S026	T322	FALSE	FALSE	0	0	1	1	none	9.05643986279001e-05
S038	T322	FALSE	FALSE	0	0	1	1	none	1.94378386854e-05
S039	T322	FALSE	FALSE	0	0	1	1	none	9.39037190568001e-05
S040	T322	FALSE	FALSE	0	0	1	1	none	0.0001248901033773
S042	T322	FALSE	FALSE	0	0	1	1	none	8.99641818630001e-05
S071	T322	FALSE	FALSE	0	0	1	1	none	0.0001132016893131
S078	T322	FALSE	FALSE	0	0	1	1	none	8.93627163887001e-05
S081	T322	FALSE	FALSE	0	0	1	1	none	9.10676496484001e-05
S085	T322	FALSE	FALSE	0	0	1	1	none	0.0001231378696297
S087	T322	FALSE	FALSE	0	0	1	1	none	0.0001353572377561
S093	T322	FALSE	FALSE	0	0	1	1	none	0.0001025235234058
S097	T322	FALSE	FALSE	0	0	1	1	none	9.33904687947001e-05
S102	T322	FALSE	FALSE	0	0	1	1	none	0.0001257677563999
S106	T322	FALSE	FALSE	0	0	1	1	none	9.01184271909001e-05
S130	T322	FALSE	FALSE	0	0	1	1	none	0.0001337328172363
T009	T322	FALSE	FALSE	0	0	1	1	none	9.70107299177001e-05
T010	T322	FALSE	FALSE	0	0	1	1	none	9.72433920498001e-05
T013	T322	FALSE	FALSE	0	0	1	1	none	1.61476698226e-05
T014	T322	FALSE	FALSE	0	0	1	1	none	9.08924243258001e-05
T020	T322	FALSE	FALSE	0	0	1	1	none	2.19571375952e-05
T021	T322	FALSE	FALSE	0	0	1	1	none	9.76590331320001e-05
T028	T322	FALSE	FALSE	0	0	1	1	none	6.52277983384e-05
T035a	T322	FALSE	FALSE	0	0	1	1	none	0.0001370473507259
T035b	T322	FALSE	FALSE	0	0	1	1	none	9.70107299177001e-05
T040	T322	FALSE	FALSE	0	0	1	1	none	9.12564668680001e-05
T056	T322	FALSE	FALSE	0	0	1	1	none	0.0001024922973529
T059	T322	FALSE	FALSE	0	0	1	1	none	0.0001319133299823
T065	T322	FALSE	FALSE	0	0	1	1	none	1.75702424738e-05
T069	T322	FALSE	FALSE	0	0	1	1	none	0.0001517197043439
T073	T322	FALSE	FALSE	0	0	1	1	none	9.67089834848001e-05
T075	T322	FALSE	FALSE	0	0	1	1	none	9.13463846442e-05
T077	T322	FALSE	FALSE	0	0	1	1	none	9.73026928630002e-05
T087	T322	FALSE	FALSE	0	0	1	1	none	9.46358924049001e-05
T095	T322	FALSE	FALSE	0	0	1	1	none	0.0001336849640329
T099a	T322	FALSE	FALSE	0	0	1	1	none	0.0001339961989619
T102	T322	FALSE	FALSE	0	0	1	1	none	0.0001376471136613
T104	T322	FALSE	FALSE	0	0	1	1	none	5.74955166024e-05
T105	T322	FALSE	FALSE	0	0	1	1	none	1.87576612302e-05
T107	T322	FALSE	FALSE	0	0	1	1	none	0.0001376471136613
T126	T322	FALSE	FALSE	0	0	1	1	none	0.0001511951793749
T156	T322	FALSE	FALSE	0	0	1	1	none	2.505265954e-05
T159a	T322	FALSE	FALSE	0	0	1	1	none	9.46358924049001e-05
T182	T322	FALSE	FALSE	0	0	1	1	none	2.34959494e-05
T188	T322	FALSE	FALSE	0	0	1	1	none	7.37280086484e-05
T192	T322	FALSE	FALSE	0	0	1	1	none	0.000161681263521
T223	T322	FALSE	FALSE	0	0	1	1	none	2.58707869128e-05
T225	T322	FALSE	FALSE	0	0	1	1	none	3.16308275366e-05
T230	T322	FALSE	FALSE	0	0	1	1	none	9.81981486741001e-05
T232	T322	FALSE	FALSE	0	0	1	1	none	0.0001499507323639
T241	T322	FALSE	FALSE	0	0	1	1	none	1.30268803571e-05
T270	T322	FALSE	FALSE	0	0	1	1	none	0.0001519051317991
T271b	T322	FALSE	FALSE	0	0	1	1	none	3.16308275366e-05
T301	T322	FALSE	FALSE	0	0	1	1	none	0.0001605373431391
T303	T322	FALSE	FALSE	0	0	1	1	none	0.00015846842221
S002	T327b	FALSE	FALSE	0	0	1	1	none	0.0001212889561718
S007	T327b	FALSE	FALSE	0	0	1	1	none	0.0001150109448081
S021	T327b	FALSE	FALSE	0	0	1	1	none	0.0001248900499637
S024	T327b	FALSE	FALSE	0	0	1	1	none	0.0001216472126239
S025	T327b	FALSE	FALSE	0	0	1	1	none	0.0001252669685966
S026	T327b	FALSE	FALSE	0	0	1	1	none	0.0001212714981028
S038	T327b	FALSE	FALSE	0	0	1	1	none	0.0001263214324693
S039	T327b	FALSE	FALSE	0	0	1	1	none	0.0001246108185317
S040	T327b	FALSE	FALSE	0	0	1	1	none	4.63610813738e-05
S042	T327b	FALSE	FALSE	0	0	1	1	none	0.0001206712813379
S071	T327b	FALSE	FALSE	0	0	1	1	none	2.96894511816e-05
S078	T327b	FALSE	FALSE	0	0	1	1	none	0.0001200698158636
S081	T327b	FALSE	FALSE	0	0	1	1	none	0.0001217747491233
S085	T327b	FALSE	FALSE	0	0	1	1	none	6.26684543446e-05
S087	T327b	FALSE	FALSE	0	0	1	1	none	7.4887822471e-05
S093	T327b	FALSE	FALSE	0	0	1	1	none	4.08666893643e-05
S097	T327b	FALSE	FALSE	0	0	1	1	none	0.0001240975682696
S102	T327b	FALSE	FALSE	0	0	1	1	none	4.72387343964e-05
S106	T327b	FALSE	FALSE	0	0	1	1	none	0.0001208255266658
S130	T327b	FALSE	FALSE	0	0	1	1	none	7.32634019512e-05
T009	T327b	FALSE	FALSE	0	0	1	1	none	0.0001277178293926
T010	T327b	FALSE	FALSE	0	0	1	1	none	0.0001279504915247
T013	T327b	FALSE	FALSE	0	0	1	1	none	0.0001313885899329
T014	T327b	FALSE	FALSE	0	0	1	1	none	0.0001215995238007
T020	T327b	FALSE	FALSE	0	0	1	1	none	0.0001288407313791
T021	T327b	FALSE	FALSE	0	0	1	1	none	0.0001283661326069
T028	T327b	FALSE	FALSE	0	0	1	1	none	0.0001175796298983
T035a	T327b	FALSE	FALSE	0	0	1	1	none	7.65779354408e-05
T035b	T327b	FALSE	FALSE	0	0	1	1	none	0.0001277178293926
T040	T327b	FALSE	FALSE	0	0	1	1	none	0.0001219635663429
T056	T327b	FALSE	FALSE	0	0	1	1	none	0.0001331993968278
T059	T327b	FALSE	FALSE	0	0	1	1	none	5.33843079788e-05
T065	T327b	FALSE	FALSE	0	0	1	1	none	0.0001268286737705
T069	T327b	FALSE	FALSE	0	0	1	1	none	6.54978822184e-05
T073	T327b	FALSE	FALSE	0	0	1	1	none	0.0001274160829597
T075	T327b	FALSE	FALSE	0	0	1	1	none	0.0001236012275841
T077	T327b	FALSE	FALSE	0	0	1	1	none	0.0001280097923379
T087	T327b	FALSE	FALSE	0	0	1	1	none	0.0001253429918798
T095	T327b	FALSE	FALSE	0	0	1	1	none	7.32155487478e-05
T099a	T327b	FALSE	FALSE	0	0	1	1	none	7.35267836768e-05
T102	T327b	FALSE	FALSE	0	0	1	1	none	7.71776983762e-05
T104	T327b	FALSE	FALSE	0	0	1	1	none	0.0001098473481623
T105	T327b	FALSE	FALSE	0	0	1	1	none	0.0001280160925269
T107	T327b	FALSE	FALSE	0	0	1	1	none	7.71776983762e-05
T126	T327b	FALSE	FALSE	0	0	1	1	none	6.49733572494e-05
T156	T327b	FALSE	FALSE	0	0	1	1	none	0.0001287250918599
T159a	T327b	FALSE	FALSE	0	0	1	1	none	0.0001253429918798
T182	T327b	FALSE	FALSE	0	0	1	1	none	0.0001271683817199
T188	T327b	FALSE	FALSE	0	0	1	1	none	0.0001260798402083
T192	T327b	FALSE	FALSE	0	0	1	1	none	7.54594413955e-05
T223	T327b	FALSE	FALSE	0	0	1	1	none	0.0001295432192327
T225	T327b	FALSE	FALSE	0	0	1	1	none	0.0001353032598565
T230	T327b	FALSE	FALSE	0	0	1	1	none	0.000128905248149
T232	T327b	FALSE	FALSE	0	0	1	1	none	6.37289102384e-05
T241	T327b	FALSE	FALSE	0	0	1	1	none	0.000150828756839
T270	T327b	FALSE	FALSE	0	0	1	1	none	6.56833096736e-05
T271b	T327b	FALSE	FALSE	0	0	1	1	none	0.0001353032598565
T301	T327b	FALSE	FALSE	0	0	1	1	none	7.43155210136e-05
T303	T327b	FALSE	FALSE	0	0	1	1	none	7.22466000845e-05
T322	T327b	FALSE	FALSE	0	0	1	1	none	0.0001417037217383
S002	T330	TRUE	TRUE	0	0	1	1	none	0.0001201015374154
S007	T330	TRUE	TRUE	0	0	1	1	none	0.0001138235260517
S021	T330	TRUE	TRUE	0	0	1	1	none	0.0001237026312073
S024	T330	TRUE	TRUE	0	0	1	1	none	0.0001204597938675
S025	T330	TRUE	TRUE	0	0	1	1	none	0.0001240795498402
S026	T330	TRUE	TRUE	0	0	1	1	none	0.0001200840793464
S038	T330	TRUE	TRUE	0	0	1	1	none	0.0001251340137129
S039	T330	TRUE	TRUE	0	0	1	1	none	0.0001234233997753
S040	T330	TRUE	TRUE	0	0	1	1	none	4.51736626174e-05
S042	T330	TRUE	TRUE	0	0	1	1	none	0.0001194838625815
S071	T330	TRUE	TRUE	0	0	1	1	none	2.85020324252e-05
S078	T330	TRUE	TRUE	0	0	1	1	none	0.0001188823971072
S081	T330	TRUE	TRUE	0	0	1	1	none	0.0001205873303669
S085	T330	TRUE	TRUE	0	0	1	1	none	6.14810355882e-05
S087	T330	TRUE	TRUE	0	0	1	1	none	7.37004037146e-05
S093	T330	TRUE	TRUE	0	0	1	1	none	3.96792706079e-05
S097	T330	TRUE	TRUE	0	0	1	1	none	0.0001229101495132
S102	T330	TRUE	TRUE	0	0	1	1	none	4.605131564e-05
S106	T330	TRUE	TRUE	0	0	1	1	none	0.0001196381079094
S130	T330	TRUE	TRUE	0	0	1	1	none	7.20759831948e-05
T009	T330	FALSE	FALSE	0	0	1	1	none	0.0001265304106362
T010	T330	FALSE	FALSE	0	0	1	1	none	0.0001267630727683
T013	T330	FALSE	FALSE	0	0	1	1	none	0.0001302011711765
T014	T330	TRUE	TRUE	0	0	1	1	none	0.0001204121050443
T020	T330	TRUE	TRUE	0	0	1	1	none	0.0001276533126227
T021	T330	FALSE	FALSE	0	0	1	1	none	0.0001271787138505
T028	T330	TRUE	TRUE	0	0	1	1	none	0.0001163922111419
T035a	T330	TRUE	TRUE	0	0	1	1	none	7.53905166844e-05
T035b	T330	FALSE	FALSE	0	0	1	1	none	0.0001265304106362
T040	T330	TRUE	TRUE	0	0	1	1	none	0.0001207761475865
T056	T330	FALSE	FALSE	0	0	1	1	none	0.0001320119780714
T059	T330	TRUE	TRUE	0	0	1	1	none	5.21968892224e-05
T065	T330	TRUE	TRUE	0	0	1	1	none	0.0001256412550141
T069	T330	TRUE	TRUE	0	0	1	1	none	6.4310463462e-05
T073	T330	FALSE	FALSE	0	0	1	1	none	0.0001262286642033
T075	T330	TRUE	TRUE	0	0	1	1	none	0.0001224138088277
T077	T330	FALSE	FALSE	0	0	1	1	none	0.0001268223735815
T087	T330	TRUE	TRUE	0	0	1	1	none	0.0001241555731234
T095	T330	TRUE	TRUE	0	0	1	1	none	7.20281299914e-05
T099a	T330	TRUE	TRUE	0	0	1	1	none	7.23393649204e-05
T102	T330	FALSE	FALSE	0	0	1	1	none	7.59902796198e-05
T104	T330	FALSE	FALSE	0	0	1	1	none	0.0001086599294059
T105	T330	FALSE	FALSE	0	0	1	1	none	0.0001268286737705
T107	T330	FALSE	FALSE	0	0	1	1	none	7.59902796198e-05
T126	T330	TRUE	TRUE	0	0	1	1	none	6.3785938493e-05
T156	T330	FALSE	FALSE	0	0	1	1	none	0.0001275376731035
T159a	T330	TRUE	TRUE	0	0	1	1	none	0.0001241555731234
T182	T330	FALSE	FALSE	0	0	1	1	none	0.0001259809629635
T188	T330	TRUE	TRUE	0	0	1	1	none	0.0001248924214519
T192	T330	FALSE	FALSE	0	0	1	1	none	7.42720226391e-05
T223	T330	FALSE	FALSE	0	0	1	1	none	0.0001283558004763
T225	T330	FALSE	FALSE	0	0	1	1	none	0.0001341158411001
T230	T330	FALSE	FALSE	0	0	1	1	none	0.0001277178293926
T232	T330	TRUE	TRUE	0	0	1	1	none	6.2541491482e-05
T241	T330	FALSE	FALSE	0	0	1	1	none	0.0001496413380826
T270	T330	FALSE	FALSE	0	0	1	1	none	6.44958909172e-05
T271b	T330	FALSE	FALSE	0	0	1	1	none	0.0001341158411001
T301	T330	FALSE	FALSE	0	0	1	1	none	7.31281022572e-05
T303	T330	FALSE	FALSE	0	0	1	1	none	7.10591813281e-05
T322	T330	FALSE	FALSE	0	0	1	1	none	0.0001405163029819
T327b	T330	TRUE	TRUE	0	1	1	1	desc	5.937093782e-07
S002	T335	FALSE	FALSE	0	0	1	1	none	0.0001390543291636
S007	T335	FALSE	FALSE	0	0	1	1	none	0.0001327763177999
S021	T335	FALSE	FALSE	0	0	1	1	none	0.0001426554229555
S024	T335	FALSE	FALSE	0	0	1	1	none	0.0001394125856157
S025	T335	FALSE	FALSE	0	0	1	1	none	0.0001430323415884
S026	T335	FALSE	FALSE	0	0	1	1	none	0.0001390368710946
S038	T335	FALSE	FALSE	0	0	1	1	none	0.0001440868054611
S039	T335	FALSE	FALSE	0	0	1	1	none	0.0001423761915235
S040	T335	FALSE	FALSE	0	0	1	1	none	6.41264543656e-05
S042	T335	FALSE	FALSE	0	0	1	1	none	0.0001384366543297
S071	T335	FALSE	FALSE	0	0	1	1	none	4.74548241734e-05
S078	T335	FALSE	FALSE	0	0	1	1	none	0.0001378351888554
S081	T335	FALSE	FALSE	0	0	1	1	none	0.0001395401221151
S085	T335	FALSE	FALSE	0	0	1	1	none	8.04338273364e-05
S087	T335	FALSE	FALSE	0	0	1	1	none	9.26531954628e-05
S093	T335	FALSE	FALSE	0	0	1	1	none	5.86320623561e-05
S097	T335	FALSE	FALSE	0	0	1	1	none	0.0001418629412614
S102	T335	FALSE	FALSE	0	0	1	1	none	6.50041073882e-05
S106	T335	FALSE	FALSE	0	0	1	1	none	0.0001385908996576
S130	T335	FALSE	FALSE	0	0	1	1	none	9.1028774943e-05
T009	T335	FALSE	FALSE	0	0	1	1	none	0.0001454832023844
T010	T335	FALSE	FALSE	0	0	1	1	none	0.0001457158645165
T013	T335	FALSE	FALSE	0	0	1	1	none	0.0001491539629247
T014	T335	FALSE	FALSE	0	0	1	1	none	0.0001393648967925
T020	T335	FALSE	FALSE	0	0	1	1	none	0.0001466061043709
T021	T335	FALSE	FALSE	0	0	1	1	none	0.0001461315055987
T028	T335	FALSE	FALSE	0	0	1	1	none	0.0001353450028901
T035a	T335	FALSE	FALSE	0	0	1	1	none	9.43433084326e-05
T035b	T335	FALSE	FALSE	0	0	1	1	none	0.0001454832023844
T040	T335	FALSE	FALSE	0	0	1	1	none	0.0001397289393347
T056	T335	FALSE	FALSE	0	0	1	1	none	0.0001509647698196
T059	T335	FALSE	FALSE	0	0	1	1	none	7.11496809706e-05
T065	T335	FALSE	FALSE	0	0	1	1	none	0.0001445940467623
T069	T335	FALSE	FALSE	0	0	1	1	none	7.18701656062e-05
T073	T335	FALSE	FALSE	0	0	1	1	none	0.0001451814559515
T075	T335	FALSE	FALSE	0	0	1	1	none	0.0001413666005759
T077	T335	FALSE	FALSE	0	0	1	1	none	0.0001457751653297
T087	T335	FALSE	FALSE	0	0	1	1	none	0.0001431083648716
T095	T335	FALSE	FALSE	0	0	1	1	none	9.09809217396e-05
T099a	T335	FALSE	FALSE	0	0	1	1	none	9.12921566686e-05
T102	T335	FALSE	FALSE	0	0	1	1	none	9.4943071368e-05
T104	T335	FALSE	FALSE	0	0	1	1	none	0.0001276127211541
T105	T335	FALSE	FALSE	0	0	1	1	none	0.0001457814655187
T107	T335	FALSE	FALSE	0	0	1	1	none	9.4943071368e-05
T126	T335	TRUE	TRUE	1	0	1	1	anc	5.937093782e-07
T156	T335	FALSE	FALSE	0	0	1	1	none	0.0001464904648517
T159a	T335	FALSE	FALSE	0	0	1	1	none	0.0001431083648716
T182	T335	FALSE	FALSE	0	0	1	1	none	0.0001449337547117
T188	T335	FALSE	FALSE	0	0	1	1	none	0.0001438452132001
T192	T335	FALSE	FALSE	0	0	1	1	none	1.51977432321e-05
T223	T335	FALSE	FALSE	0	0	1	1	none	0.0001473085922245
T225	T335	FALSE	FALSE	0	0	1	1	none	0.0001530686328483
T230	T335	FALSE	FALSE	0	0	1	1	none	0.0001466706211408
T232	T335	FALSE	FALSE	0	0	1	1	none	1.34807190062e-05
T241	T335	FALSE	FALSE	0	0	1	1	none	0.0001685941298308
T270	T335	FALSE	FALSE	0	0	1	1	none	1.54351184414e-05
T271b	T335	FALSE	FALSE	0	0	1	1	none	0.0001530686328483
T301	T335	FALSE	FALSE	0	0	1	1	none	1.40538228502e-05
T303	T335	FALSE	FALSE	0	0	1	1	none	1.07974831647e-05
T322	T335	FALSE	FALSE	0	0	1	1	none	0.0001594690947301
T327b	T335	FALSE	FALSE	0	0	1	1	none	7.32472726046e-05
T330	T335	FALSE	FALSE	0	0	1	1	none	7.20598538482e-05
S002	T341	TRUE	TRUE	0	0	1	1	none	1.80094658992e-05
S007	T341	TRUE	TRUE	0	0	1	1	none	6.67377164755e-05
S021	T341	TRUE	TRUE	0	0	1	1	none	2.16105596911e-05
S024	T341	TRUE	TRUE	0	0	1	1	none	1.83677223513e-05
S025	T341	TRUE	TRUE	0	0	1	1	none	1.8934562862e-05
S026	T341	TRUE	TRUE	0	0	1	1	none	4.0535135342e-06
S038	T341	TRUE	TRUE	0	0	1	1	none	7.80482041367e-05
S039	T341	TRUE	TRUE	0	0	1	1	none	2.13313282591e-05
S040	T341	TRUE	TRUE	0	0	1	1	none	0.0001073239745196
S042	T341	TRUE	TRUE	0	0	1	1	none	1.73917910653e-05
S071	T341	TRUE	TRUE	0	0	1	1	none	9.56355604554e-05
S078	T341	TRUE	TRUE	0	0	1	1	none	1.6790325591e-05
S081	T341	TRUE	TRUE	0	0	1	1	none	1.84952588507e-05
S085	T341	TRUE	TRUE	0	0	1	1	none	0.000105571740772
S087	T341	TRUE	TRUE	0	0	1	1	none	0.0001177911088984
S093	T341	TRUE	TRUE	0	0	1	1	none	8.49573945481e-05
S097	T341	TRUE	TRUE	0	0	1	1	none	1.7765162535e-05
S102	T341	TRUE	TRUE	0	0	1	1	none	0.0001082016275422
S106	T341	TRUE	TRUE	0	0	1	1	none	1.75460363932e-05
S130	T341	TRUE	TRUE	0	0	1	1	none	0.0001161666883786
T009	T341	FALSE	FALSE	0	0	1	1	none	1.4874359188e-05
T010	T341	FALSE	FALSE	0	0	1	1	none	1.51070213201e-05
T013	T341	FALSE	FALSE	0	0	1	1	none	8.31153616003e-05
T014	T341	TRUE	TRUE	0	0	1	1	none	1.83200335281e-05
T020	T341	TRUE	TRUE	0	0	1	1	none	8.05675030465e-05
T021	T341	FALSE	FALSE	0	0	1	1	none	1.55226624023e-05
T028	T341	TRUE	TRUE	0	0	1	1	none	6.93064015657e-05
T035a	T341	TRUE	TRUE	0	0	1	1	none	0.0001194812218682
T035b	T341	FALSE	FALSE	0	0	1	1	none	1.4874359188e-05
T040	T341	TRUE	TRUE	0	0	1	1	none	1.86840760703e-05
T056	T341	FALSE	FALSE	0	0	1	1	none	2.03559266232e-05
T059	T341	TRUE	TRUE	0	0	1	1	none	0.0001143472011246
T065	T341	TRUE	TRUE	0	0	1	1	none	7.85554454379e-05
T069	T341	TRUE	TRUE	0	0	1	1	none	0.0001341535754862
T073	T341	FALSE	FALSE	0	0	1	1	none	1.45726127551e-05
T075	T341	TRUE	TRUE	0	0	1	1	none	7.53279992515e-05
T077	T341	FALSE	FALSE	0	0	1	1	none	1.51663221333e-05
T087	T341	TRUE	TRUE	0	0	1	1	none	1.24995216752e-05
T095	T341	TRUE	TRUE	0	0	1	1	none	0.0001161188351752
T099a	T341	TRUE	TRUE	0	0	1	1	none	0.0001164300701042
T102	T341	FALSE	FALSE	0	0	1	1	none	0.0001200809848036
T104	T341	FALSE	FALSE	0	0	1	1	none	6.15741198297e-05
T105	T341	FALSE	FALSE	0	0	1	1	none	7.97428641943e-05
T107	T341	FALSE	FALSE	0	0	1	1	none	0.0001200809848036
T126	T341	TRUE	TRUE	0	0	1	1	none	0.0001336290505172
T156	T341	FALSE	FALSE	0	0	1	1	none	8.04518635273e-05
[truncated: 1,161 more rows]
