# Supplementary material for: Improved characterisation of MRSA transmission using within-host bacterial sequence diversity
Source: eLife. 2019 Oct 8;8:e46402. doi: 10.7554/eLife.46402 (PMC6954020; doi:10.7554/eLife.46402)
Supplement: Figure 9—source data 1. [file elife-46402-fig9-data1.zip › Figure 9-source data 1/classifications/Classification_Posterior_ds_10percol_10.csv]

host.1	host.2	adjacent	contiguous	paths12	paths21	nodes1	nodes2	path.classification	min.distance.between.subgraphs
S002	S007	TRUE	TRUE	0	0	1	1	none	7.5700304435e-05
S002	S021	TRUE	TRUE	0	0	1	1	none	1.59513183539e-05
S007	S021	TRUE	TRUE	0	0	1	1	none	7.17530411407e-05
S002	S024	TRUE	TRUE	0	0	1	1	none	1.52291296399e-05
S007	S024	TRUE	TRUE	0	0	1	1	none	7.10308524267e-05
S021	S024	TRUE	TRUE	0	0	1	1	none	3.5601332056e-06
S002	S025	TRUE	TRUE	0	0	1	1	none	2.69980468591e-05
S007	S025	TRUE	TRUE	0	0	1	1	none	8.03895572939e-05
S021	S025	TRUE	TRUE	0	0	1	1	none	2.30507835648e-05
S024	S025	TRUE	TRUE	0	0	1	1	none	2.23285948508e-05
S002	S026	TRUE	TRUE	0	0	1	1	none	1.89708064821e-05
S007	S026	TRUE	TRUE	0	0	1	1	none	7.23623169169e-05
S021	S026	TRUE	TRUE	0	0	1	1	none	1.50235431878e-05
S024	S026	TRUE	TRUE	0	0	1	1	none	1.43013544738e-05
S025	S026	TRUE	TRUE	0	0	1	1	none	2.0664821537e-05
S002	S038	TRUE	TRUE	0	0	1	1	none	8.50147365422e-05
S007	S038	TRUE	TRUE	0	0	1	1	none	5.24165760792e-05
S021	S038	TRUE	TRUE	0	0	1	1	none	8.10674732479e-05
S024	S038	TRUE	TRUE	0	0	1	1	none	8.03452845339e-05
S025	S038	TRUE	TRUE	0	0	1	1	none	8.97039894011e-05
S026	S038	TRUE	TRUE	0	0	1	1	none	8.16767490241e-05
S002	S039	TRUE	TRUE	0	0	1	1	none	1.63847100914e-05
S007	S039	TRUE	TRUE	0	0	1	1	none	7.21864328782e-05
S021	S039	TRUE	TRUE	0	0	1	1	none	1.9825101785e-06
S024	S039	TRUE	TRUE	0	0	1	1	none	3.9935249431e-06
S025	S039	TRUE	TRUE	0	0	1	1	none	2.34841753023e-05
S026	S039	TRUE	TRUE	0	0	1	1	none	1.54569349253e-05
S038	S039	TRUE	TRUE	0	0	1	1	none	8.15008649854e-05
S002	S040	TRUE	TRUE	0	0	1	1	none	0.0001138416136183
S007	S040	TRUE	TRUE	0	0	1	1	none	0.0001046133246331
S021	S040	TRUE	TRUE	0	0	1	1	none	0.000109894350324
S024	S040	TRUE	TRUE	0	0	1	1	none	0.00010917216161
S025	S040	TRUE	TRUE	0	0	1	1	none	0.0001185308664772
S026	S040	TRUE	TRUE	0	0	1	1	none	0.0001105036261002
S038	S040	TRUE	TRUE	0	0	1	1	none	0.0001139277567403
S039	S040	TRUE	TRUE	0	0	1	1	none	0.0001103277420615
S002	S042	TRUE	TRUE	0	0	1	1	none	1.55979965824e-05
S007	S042	TRUE	TRUE	0	0	1	1	none	7.13997193692e-05
S021	S042	TRUE	TRUE	0	0	1	1	none	2.7371073559e-06
S024	S042	TRUE	TRUE	0	0	1	1	none	3.2068114341e-06
S025	S042	TRUE	TRUE	0	0	1	1	none	2.26974617933e-05
S026	S042	TRUE	TRUE	0	0	1	1	none	1.46702214163e-05
S038	S042	TRUE	TRUE	0	0	1	1	none	8.07141514764e-05
S039	S042	TRUE	TRUE	0	0	1	1	none	3.1704990934e-06
S040	S042	TRUE	TRUE	0	0	1	1	none	0.0001095410285525
S002	S071	TRUE	TRUE	0	0	1	1	none	0.0001025692703842
S007	S071	TRUE	TRUE	0	0	1	1	none	9.3340981399e-05
S021	S071	TRUE	TRUE	0	0	1	1	none	9.86220070899e-05
S024	S071	TRUE	TRUE	0	0	1	1	none	9.78998183759e-05
S025	S071	TRUE	TRUE	0	0	1	1	none	0.0001072585232431
S026	S071	TRUE	TRUE	0	0	1	1	none	9.92312828661e-05
S038	S071	TRUE	TRUE	0	0	1	1	none	0.0001026554135062
S039	S071	TRUE	TRUE	0	0	1	1	none	9.90553988274e-05
S040	S071	TRUE	TRUE	0	0	1	1	none	2.92996997503e-05
S042	S071	TRUE	TRUE	0	0	1	1	none	9.82686853184e-05
S002	S078	TRUE	TRUE	0	0	1	1	none	1.65609015491e-05
S007	S078	TRUE	TRUE	0	0	1	1	none	7.23626243359e-05
S021	S078	TRUE	TRUE	0	0	1	1	none	7.1385627328e-06
S024	S078	TRUE	TRUE	0	0	1	1	none	6.4163740188e-06
S025	S078	TRUE	TRUE	0	0	1	1	none	2.366036676e-05
S026	S078	TRUE	TRUE	0	0	1	1	none	1.5633126383e-05
S038	S078	TRUE	TRUE	0	0	1	1	none	8.16770564431e-05
S039	S078	TRUE	TRUE	0	0	1	1	none	7.5719544703e-06
S040	S078	TRUE	TRUE	0	0	1	1	none	0.0001105039335192
S042	S078	TRUE	TRUE	0	0	1	1	none	6.7852409613e-06
S071	S078	TRUE	TRUE	0	0	1	1	none	9.92315902851e-05
S002	S081	TRUE	TRUE	0	0	1	1	none	1.55979965824e-05
S007	S081	TRUE	TRUE	0	0	1	1	none	7.13997193692e-05
S021	S081	TRUE	TRUE	0	0	1	1	none	3.9290001481e-06
S024	S081	TRUE	TRUE	0	0	1	1	none	2.0149186419e-06
S025	S081	TRUE	TRUE	0	0	1	1	none	2.26974617933e-05
S026	S081	TRUE	TRUE	0	0	1	1	none	1.46702214163e-05
S038	S081	TRUE	TRUE	0	0	1	1	none	8.07141514764e-05
S039	S081	TRUE	TRUE	0	0	1	1	none	4.3623918856e-06
S040	S081	TRUE	TRUE	0	0	1	1	none	0.0001095410285525
S042	S081	TRUE	TRUE	0	0	1	1	none	3.5756783766e-06
S071	S081	TRUE	TRUE	0	0	1	1	none	9.82686853184e-05
S078	S081	TRUE	TRUE	0	0	1	1	none	6.7852409613e-06
S002	S085	TRUE	TRUE	0	0	1	1	none	9.27376760521e-05
S007	S085	TRUE	TRUE	0	0	1	1	none	8.35093870669e-05
S021	S085	TRUE	TRUE	0	0	1	1	none	8.87904127578e-05
S024	S085	TRUE	TRUE	0	0	1	1	none	8.80682240438e-05
S025	S085	TRUE	TRUE	0	0	1	1	none	9.7426928911e-05
S026	S085	TRUE	TRUE	0	0	1	1	none	8.9399688534e-05
S038	S085	TRUE	TRUE	0	0	1	1	none	9.28238191741e-05
S039	S085	TRUE	TRUE	0	0	1	1	none	8.92238044953e-05
S040	S085	TRUE	TRUE	0	0	1	1	none	4.22027588902e-05
S042	S085	TRUE	TRUE	0	0	1	1	none	8.84370909863e-05
S071	S085	TRUE	TRUE	0	0	1	1	none	3.09304156561e-05
S078	S085	TRUE	TRUE	0	0	1	1	none	8.9399995953e-05
S081	S085	TRUE	TRUE	0	0	1	1	none	8.84370909863e-05
S002	S087	TRUE	TRUE	0	0	1	1	none	0.0001110951084235
S007	S087	TRUE	TRUE	0	0	1	1	none	0.0001018668194383
S021	S087	TRUE	TRUE	0	0	1	1	none	0.0001071478451292
S024	S087	TRUE	TRUE	0	0	1	1	none	0.0001064256564152
S025	S087	TRUE	TRUE	0	0	1	1	none	0.0001157843612824
S026	S087	TRUE	TRUE	0	0	1	1	none	0.0001077571209054
S038	S087	TRUE	TRUE	0	0	1	1	none	0.0001111812515455
S039	S087	TRUE	TRUE	0	0	1	1	none	0.0001075812368667
S040	S087	TRUE	TRUE	0	0	1	1	none	6.05601912616e-05
S042	S087	TRUE	TRUE	0	0	1	1	none	0.0001067945233577
S071	S087	TRUE	TRUE	0	0	1	1	none	4.92878480275e-05
S078	S087	TRUE	TRUE	0	0	1	1	none	0.0001077574283244
S081	S087	TRUE	TRUE	0	0	1	1	none	0.0001067945233577
S085	S087	TRUE	TRUE	0	0	1	1	none	2.30266554974e-05
S002	S093	TRUE	TRUE	0	0	1	1	none	8.79832219812e-05
S007	S093	TRUE	TRUE	0	0	1	1	none	7.8754932996e-05
S021	S093	TRUE	TRUE	0	0	1	1	none	8.40359586869e-05
S024	S093	TRUE	TRUE	0	0	1	1	none	8.33137699729e-05
S025	S093	TRUE	TRUE	0	0	1	1	none	9.26724748401e-05
S026	S093	TRUE	TRUE	0	0	1	1	none	8.46452344631e-05
S038	S093	TRUE	TRUE	0	0	1	1	none	8.80693651032e-05
S039	S093	TRUE	TRUE	0	0	1	1	none	8.44693504244e-05
S040	S093	TRUE	TRUE	0	0	1	1	none	2.70502844293e-05
S042	S093	TRUE	TRUE	0	0	1	1	none	8.36826369154e-05
S071	S093	TRUE	TRUE	0	0	1	1	none	1.57779411952e-05
S078	S093	TRUE	TRUE	0	0	1	1	none	8.46455418821e-05
S081	S093	TRUE	TRUE	0	0	1	1	none	8.36826369154e-05
S085	S093	TRUE	TRUE	0	0	1	1	none	1.63443672531e-05
S087	S093	TRUE	TRUE	0	0	1	1	none	3.47017996245e-05
S002	S097	TRUE	TRUE	0	0	1	1	none	2.28652532282e-05
S007	S097	TRUE	TRUE	0	0	1	1	none	7.6256763663e-05
S021	S097	TRUE	TRUE	0	0	1	1	none	1.89179899339e-05
S024	S097	TRUE	TRUE	0	0	1	1	none	1.81958012199e-05
S025	S097	TRUE	TRUE	0	0	1	1	none	5.3246864231e-06
S026	S097	TRUE	TRUE	0	0	1	1	none	1.65320279061e-05
S038	S097	TRUE	TRUE	0	0	1	1	none	8.55711957702e-05
S039	S097	TRUE	TRUE	0	0	1	1	none	1.93513816714e-05
S040	S097	TRUE	TRUE	0	0	1	1	none	0.0001143980728463
S042	S097	TRUE	TRUE	0	0	1	1	none	1.85646681624e-05
S071	S097	TRUE	TRUE	0	0	1	1	none	0.0001031257296122
S078	S097	TRUE	TRUE	0	0	1	1	none	1.95275731291e-05
S081	S097	TRUE	TRUE	0	0	1	1	none	1.85646681624e-05
S085	S097	TRUE	TRUE	0	0	1	1	none	9.32941352801e-05
S087	S097	TRUE	TRUE	0	0	1	1	none	0.0001116515676515
S093	S097	TRUE	TRUE	0	0	1	1	none	8.85396812092e-05
S002	S102	TRUE	TRUE	0	0	1	1	none	0.0001162602543771
S007	S102	TRUE	TRUE	0	0	1	1	none	0.0001070319653919
S021	S102	TRUE	TRUE	0	0	1	1	none	0.0001123129910828
S024	S102	TRUE	TRUE	0	0	1	1	none	0.0001115908023688
S025	S102	TRUE	TRUE	0	0	1	1	none	0.000120949507236
S026	S102	TRUE	TRUE	0	0	1	1	none	0.000112922266859
S038	S102	TRUE	TRUE	0	0	1	1	none	0.0001163463974991
S039	S102	TRUE	TRUE	0	0	1	1	none	0.0001127463828203
S040	S102	TRUE	TRUE	0	0	1	1	none	4.8024263432e-06
S042	S102	TRUE	TRUE	0	0	1	1	none	0.0001119596693113
S071	S102	TRUE	TRUE	0	0	1	1	none	3.17183405091e-05
S078	S102	TRUE	TRUE	0	0	1	1	none	0.000112922574278
S081	S102	TRUE	TRUE	0	0	1	1	none	0.0001119596693113
S085	S102	TRUE	TRUE	0	0	1	1	none	4.4621399649e-05
S087	S102	TRUE	TRUE	0	0	1	1	none	6.29788320204e-05
S093	S102	TRUE	TRUE	0	0	1	1	none	2.94689251881e-05
S097	S102	TRUE	TRUE	0	0	1	1	none	0.0001168167136051
S002	S106	TRUE	TRUE	0	0	1	1	none	1.4508428485e-05
S007	S106	TRUE	TRUE	0	0	1	1	none	7.1502044064e-05
S021	S106	TRUE	TRUE	0	0	1	1	none	1.17530579829e-05
S024	S106	TRUE	TRUE	0	0	1	1	none	1.10308692689e-05
S025	S106	TRUE	TRUE	0	0	1	1	none	2.27997864881e-05
S026	S106	TRUE	TRUE	0	0	1	1	none	1.47725461111e-05
S038	S106	TRUE	TRUE	0	0	1	1	none	8.08164761712e-05
S039	S106	TRUE	TRUE	0	0	1	1	none	1.21864497204e-05
S040	S106	TRUE	TRUE	0	0	1	1	none	0.0001096433532473
S042	S106	TRUE	TRUE	0	0	1	1	none	1.13997362114e-05
S071	S106	TRUE	TRUE	0	0	1	1	none	9.83710100132e-05
S078	S106	TRUE	TRUE	0	0	1	1	none	1.23626411781e-05
S081	S106	TRUE	TRUE	0	0	1	1	none	1.13997362114e-05
S085	S106	TRUE	TRUE	0	0	1	1	none	8.85394156811e-05
S087	S106	TRUE	TRUE	0	0	1	1	none	0.0001068968480525
S093	S106	TRUE	TRUE	0	0	1	1	none	8.37849616102e-05
S097	S106	TRUE	TRUE	0	0	1	1	none	1.86669928572e-05
S102	S106	TRUE	TRUE	0	0	1	1	none	0.0001120619940061
S002	S130	TRUE	TRUE	0	0	1	1	none	0.0001107623805229
S007	S130	TRUE	TRUE	0	0	1	1	none	0.0001015340915377
S021	S130	TRUE	TRUE	0	0	1	1	none	0.0001068151172286
S024	S130	TRUE	TRUE	0	0	1	1	none	0.0001060929285146
S025	S130	TRUE	TRUE	0	0	1	1	none	0.0001154516333818
S026	S130	TRUE	TRUE	0	0	1	1	none	0.0001074243930048
S038	S130	TRUE	TRUE	0	0	1	1	none	0.0001108485236449
S039	S130	TRUE	TRUE	0	0	1	1	none	0.0001072485089661
S040	S130	TRUE	TRUE	0	0	1	1	none	6.0227463361e-05
S042	S130	TRUE	TRUE	0	0	1	1	none	0.0001064617954571
S071	S130	TRUE	TRUE	0	0	1	1	none	4.89551201269e-05
S078	S130	TRUE	TRUE	0	0	1	1	none	0.0001074247004238
S081	S130	TRUE	TRUE	0	0	1	1	none	0.0001064617954571
S085	S130	TRUE	TRUE	0	0	1	1	none	2.26939275968e-05
S087	S130	TRUE	TRUE	0	0	1	1	none	2.0510576838e-06
S093	S130	TRUE	TRUE	0	0	1	1	none	3.43690717239e-05
S097	S130	TRUE	TRUE	0	0	1	1	none	0.0001113188397509
S102	S130	TRUE	TRUE	0	0	1	1	none	6.26461041198e-05
S106	S130	TRUE	TRUE	0	0	1	1	none	0.0001065641201519
S002	T009	TRUE	TRUE	0	0	1	1	none	2.68290841071e-05
S007	T009	TRUE	TRUE	0	0	1	1	none	8.02205945419e-05
S021	T009	TRUE	TRUE	0	0	1	1	none	2.28818208128e-05
S024	T009	TRUE	TRUE	0	0	1	1	none	2.21596320988e-05
S025	T009	TRUE	TRUE	0	0	1	1	none	2.8523099162e-05
S026	T009	TRUE	TRUE	0	0	1	1	none	1.5723700159e-05
S038	T009	TRUE	TRUE	0	0	1	1	none	8.95350266491e-05
S039	T009	TRUE	TRUE	0	0	1	1	none	2.33152125503e-05
S040	T009	TRUE	TRUE	0	0	1	1	none	0.0001183619037252
S042	T009	TRUE	TRUE	0	0	1	1	none	2.25284990413e-05
S071	T009	TRUE	TRUE	0	0	1	1	none	0.0001070895604911
S078	T009	TRUE	TRUE	0	0	1	1	none	2.3491404008e-05
S081	T009	TRUE	TRUE	0	0	1	1	none	2.25284990413e-05
S085	T009	TRUE	TRUE	0	0	1	1	none	9.7257966159e-05
S087	T009	TRUE	TRUE	0	0	1	1	none	0.0001156153985304
S093	T009	TRUE	TRUE	0	0	1	1	none	9.25035120881e-05
S097	T009	TRUE	TRUE	0	0	1	1	none	2.43903055311e-05
S102	T009	TRUE	TRUE	0	0	1	1	none	0.000120780544484
S106	T009	TRUE	TRUE	0	0	1	1	none	2.26308237361e-05
S130	T009	TRUE	TRUE	0	0	1	1	none	0.0001152826706298
S002	T010	FALSE	FALSE	0	0	1	1	none	2.68541542343e-05
S007	T010	FALSE	FALSE	0	0	1	1	none	8.02456646691e-05
S021	T010	FALSE	FALSE	0	0	1	1	none	2.290689094e-05
S024	T010	FALSE	FALSE	0	0	1	1	none	2.2184702226e-05
S025	T010	FALSE	FALSE	0	0	1	1	none	2.85481692892e-05
S026	T010	FALSE	FALSE	0	0	1	1	none	1.57487702862e-05
S038	T010	FALSE	FALSE	0	0	1	1	none	8.95600967763e-05
S039	T010	FALSE	FALSE	0	0	1	1	none	2.33402826775e-05
S040	T010	FALSE	FALSE	0	0	1	1	none	0.0001183869738524
S042	T010	FALSE	FALSE	0	0	1	1	none	2.25535691685e-05
S071	T010	FALSE	FALSE	0	0	1	1	none	0.0001071146306183
S078	T010	FALSE	FALSE	0	0	1	1	none	2.35164741352e-05
S081	T010	FALSE	FALSE	0	0	1	1	none	2.25535691685e-05
S085	T010	FALSE	FALSE	0	0	1	1	none	9.72830362862e-05
S087	T010	FALSE	FALSE	0	0	1	1	none	0.0001156404686576
S093	T010	FALSE	FALSE	0	0	1	1	none	9.25285822153e-05
S097	T010	FALSE	FALSE	0	0	1	1	none	2.44153756583e-05
S102	T010	FALSE	FALSE	0	0	1	1	none	0.0001208056146112
S106	T010	FALSE	FALSE	0	0	1	1	none	2.26558938633e-05
S130	T010	FALSE	FALSE	0	0	1	1	none	0.000115307740757
T009	T010	FALSE	FALSE	0	0	1	1	none	5.3115635992e-06
S002	T013	FALSE	FALSE	0	0	1	1	none	9.22286665139e-05
S007	T013	FALSE	FALSE	0	0	1	1	none	5.96305060509e-05
S021	T013	FALSE	FALSE	0	0	1	1	none	8.82814032196e-05
S024	T013	FALSE	FALSE	0	0	1	1	none	8.75592145056e-05
S025	T013	FALSE	FALSE	0	0	1	1	none	9.69179193728e-05
S026	T013	FALSE	FALSE	0	0	1	1	none	8.88906789958e-05
S038	T013	FALSE	FALSE	0	0	1	1	none	1.15139729459e-05
S039	T013	FALSE	FALSE	0	0	1	1	none	8.87147949571e-05
S040	T013	FALSE	FALSE	0	0	1	1	none	0.000121141686712
S042	T013	FALSE	FALSE	0	0	1	1	none	8.79280814481e-05
S071	T013	FALSE	FALSE	0	0	1	1	none	0.0001098693434779
S078	T013	FALSE	FALSE	0	0	1	1	none	8.88909864148e-05
S081	T013	FALSE	FALSE	0	0	1	1	none	8.79280814481e-05
S085	T013	FALSE	FALSE	0	0	1	1	none	0.0001000377491458
S087	T013	FALSE	FALSE	0	0	1	1	none	0.0001183951815172
S093	T013	FALSE	FALSE	0	0	1	1	none	9.52832950749e-05
S097	T013	FALSE	FALSE	0	0	1	1	none	9.27851257419e-05
S102	T013	FALSE	FALSE	0	0	1	1	none	0.0001235603274708
S106	T013	FALSE	FALSE	0	0	1	1	none	8.80304061429e-05
S130	T013	FALSE	FALSE	0	0	1	1	none	0.0001180624536166
T009	T013	FALSE	FALSE	0	0	1	1	none	9.67489566208e-05
T010	T013	FALSE	FALSE	0	0	1	1	none	9.6774026748e-05
S002	T014	TRUE	TRUE	0	0	1	1	none	1.58847995105e-05
S007	T014	TRUE	TRUE	0	0	1	1	none	7.16865222973e-05
S021	T014	TRUE	TRUE	0	0	1	1	none	3.023910284e-06
S024	T014	TRUE	TRUE	0	0	1	1	none	3.4936143622e-06
S025	T014	TRUE	TRUE	0	0	1	1	none	2.29842647214e-05
S026	T014	TRUE	TRUE	0	0	1	1	none	1.49570243444e-05
S038	T014	TRUE	TRUE	0	0	1	1	none	8.10009544045e-05
S039	T014	TRUE	TRUE	0	0	1	1	none	3.4573020215e-06
S040	T014	TRUE	TRUE	0	0	1	1	none	0.0001098278314806
S042	T014	TRUE	TRUE	0	0	1	1	none	1.4786957203e-06
S071	T014	TRUE	TRUE	0	0	1	1	none	9.85554882465e-05
S078	T014	TRUE	TRUE	0	0	1	1	none	7.0720438894e-06
S081	T014	TRUE	TRUE	0	0	1	1	none	3.8624813047e-06
S085	T014	TRUE	TRUE	0	0	1	1	none	8.87238939144e-05
S087	T014	TRUE	TRUE	0	0	1	1	none	0.0001070813262858
S093	T014	TRUE	TRUE	0	0	1	1	none	8.39694398435e-05
S097	T014	TRUE	TRUE	0	0	1	1	none	1.88514710905e-05
S102	T014	TRUE	TRUE	0	0	1	1	none	0.0001122464722394
S106	T014	TRUE	TRUE	0	0	1	1	none	1.16865391395e-05
S130	T014	TRUE	TRUE	0	0	1	1	none	0.0001067485983852
T009	T014	TRUE	TRUE	0	0	1	1	none	2.28153019694e-05
T010	T014	FALSE	FALSE	0	0	1	1	none	2.28403720966e-05
T013	T014	FALSE	FALSE	0	0	1	1	none	8.82148843762e-05
S002	T020	TRUE	TRUE	0	0	1	1	none	8.70551946151e-05
S007	T020	TRUE	TRUE	0	0	1	1	none	5.44570341521e-05
S021	T020	TRUE	TRUE	0	0	1	1	none	8.31079313208e-05
S024	T020	TRUE	TRUE	0	0	1	1	none	8.23857426068e-05
S025	T020	TRUE	TRUE	0	0	1	1	none	9.1744447474e-05
S026	T020	TRUE	TRUE	0	0	1	1	none	8.3717207097e-05
S038	T020	TRUE	TRUE	0	0	1	1	none	3.2323508651e-06
S039	T020	TRUE	TRUE	0	0	1	1	none	8.35413230583e-05
S040	T020	TRUE	TRUE	0	0	1	1	none	0.0001159682148132
S042	T020	TRUE	TRUE	0	0	1	1	none	8.27546095493e-05
S071	T020	TRUE	TRUE	0	0	1	1	none	0.0001046958715791
S078	T020	TRUE	TRUE	0	0	1	1	none	8.3717514516e-05
S081	T020	TRUE	TRUE	0	0	1	1	none	8.27546095493e-05
S085	T020	TRUE	TRUE	0	0	1	1	none	9.4864277247e-05
S087	T020	TRUE	TRUE	0	0	1	1	none	0.0001132217096184
S093	T020	TRUE	TRUE	0	0	1	1	none	9.01098231761e-05
S097	T020	TRUE	TRUE	0	0	1	1	none	8.76116538431e-05
S102	T020	TRUE	TRUE	0	0	1	1	none	0.000118386855572
S106	T020	TRUE	TRUE	0	0	1	1	none	8.28569342441e-05
S130	T020	TRUE	TRUE	0	0	1	1	none	0.0001128889817178
T009	T020	TRUE	TRUE	0	0	1	1	none	9.1575484722e-05
T010	T020	FALSE	FALSE	0	0	1	1	none	9.16005548492e-05
T013	T020	FALSE	FALSE	0	0	1	1	none	1.35544310188e-05
T014	T020	TRUE	TRUE	0	0	1	1	none	8.30414124774e-05
S002	T021	FALSE	FALSE	0	0	1	1	none	2.71655693516e-05
S007	T021	FALSE	FALSE	0	0	1	1	none	8.05570797864e-05
S021	T021	FALSE	FALSE	0	0	1	1	none	2.32183060573e-05
S024	T021	FALSE	FALSE	0	0	1	1	none	2.24961173433e-05
S025	T021	FALSE	FALSE	0	0	1	1	none	2.88595844065e-05
S026	T021	FALSE	FALSE	0	0	1	1	none	1.60601854035e-05
S038	T021	FALSE	FALSE	0	0	1	1	none	8.98715118936e-05
S039	T021	FALSE	FALSE	0	0	1	1	none	2.36516977948e-05
S040	T021	FALSE	FALSE	0	0	1	1	none	0.0001186983889697
S042	T021	FALSE	FALSE	0	0	1	1	none	2.28649842858e-05
S071	T021	FALSE	FALSE	0	0	1	1	none	0.0001074260457356
S078	T021	FALSE	FALSE	0	0	1	1	none	2.38278892525e-05
S081	T021	FALSE	FALSE	0	0	1	1	none	2.28649842858e-05
S085	T021	FALSE	FALSE	0	0	1	1	none	9.75944514035e-05
S087	T021	FALSE	FALSE	0	0	1	1	none	0.0001159518837749
S093	T021	FALSE	FALSE	0	0	1	1	none	9.28399973326e-05
S097	T021	FALSE	FALSE	0	0	1	1	none	2.47267907756e-05
S102	T021	FALSE	FALSE	0	0	1	1	none	0.0001211170297285
S106	T021	FALSE	FALSE	0	0	1	1	none	2.29673089806e-05
S130	T021	FALSE	FALSE	0	0	1	1	none	0.0001156191558743
T009	T021	FALSE	FALSE	0	0	1	1	none	5.6229787165e-06
T010	T021	FALSE	FALSE	0	0	1	1	none	4.4561560515e-06
T013	T021	FALSE	FALSE	0	0	1	1	none	9.70854418653e-05
T014	T021	FALSE	FALSE	0	0	1	1	none	2.31517872139e-05
T020	T021	FALSE	FALSE	0	0	1	1	none	9.19119699665e-05
S002	T028	TRUE	TRUE	0	0	1	1	none	7.5204611485e-05
S007	T028	TRUE	TRUE	0	0	1	1	none	3.321822397e-05
S021	T028	TRUE	TRUE	0	0	1	1	none	7.12573481907e-05
S024	T028	TRUE	TRUE	0	0	1	1	none	7.05351594767e-05
S025	T028	TRUE	TRUE	0	0	1	1	none	7.98938643439e-05
S026	T028	TRUE	TRUE	0	0	1	1	none	7.18666239669e-05
S038	T028	TRUE	TRUE	0	0	1	1	none	5.19208831292e-05
S039	T028	TRUE	TRUE	0	0	1	1	none	7.16907399282e-05
S040	T028	TRUE	TRUE	0	0	1	1	none	0.0001041176316831
S042	T028	TRUE	TRUE	0	0	1	1	none	7.09040264192e-05
S071	T028	TRUE	TRUE	0	0	1	1	none	9.2845288449e-05
S078	T028	TRUE	TRUE	0	0	1	1	none	7.18669313859e-05
S081	T028	TRUE	TRUE	0	0	1	1	none	7.09040264192e-05
S085	T028	TRUE	TRUE	0	0	1	1	none	8.30136941169e-05
S087	T028	TRUE	TRUE	0	0	1	1	none	0.0001013711264883
S093	T028	TRUE	TRUE	0	0	1	1	none	7.8259240046e-05
S097	T028	TRUE	TRUE	0	0	1	1	none	7.5761070713e-05
S102	T028	TRUE	TRUE	0	0	1	1	none	0.0001065362724419
S106	T028	TRUE	TRUE	0	0	1	1	none	7.1006351114e-05
S130	T028	TRUE	TRUE	0	0	1	1	none	0.0001010383985877
T009	T028	TRUE	TRUE	0	0	1	1	none	7.97249015919e-05
T010	T028	FALSE	FALSE	0	0	1	1	none	7.97499717191e-05
T013	T028	FALSE	FALSE	0	0	1	1	none	5.91348131009e-05
T014	T028	TRUE	TRUE	0	0	1	1	none	7.11908293473e-05
T020	T028	TRUE	TRUE	0	0	1	1	none	5.39613412021e-05
T021	T028	FALSE	FALSE	0	0	1	1	none	8.00613868364e-05
S002	T035a	TRUE	TRUE	0	0	1	1	none	0.0001154741905271
S007	T035a	TRUE	TRUE	0	0	1	1	none	0.0001062459015419
S021	T035a	TRUE	TRUE	0	0	1	1	none	0.0001115269272328
S024	T035a	TRUE	TRUE	0	0	1	1	none	0.0001108047385188
S025	T035a	TRUE	TRUE	0	0	1	1	none	0.000120163443386
S026	T035a	TRUE	TRUE	0	0	1	1	none	0.000112136203009
S038	T035a	TRUE	TRUE	0	0	1	1	none	0.0001155603336491
S039	T035a	TRUE	TRUE	0	0	1	1	none	0.0001119603189703
S040	T035a	TRUE	TRUE	0	0	1	1	none	6.49392733652e-05
S042	T035a	TRUE	TRUE	0	0	1	1	none	0.0001111736054613
S071	T035a	TRUE	TRUE	0	0	1	1	none	5.36669301311e-05
S078	T035a	TRUE	TRUE	0	0	1	1	none	0.000112136510428
S081	T035a	TRUE	TRUE	0	0	1	1	none	0.0001111736054613
S085	T035a	TRUE	TRUE	0	0	1	1	none	2.7405737601e-05
S087	T035a	TRUE	TRUE	0	0	1	1	none	9.1466532724e-06
S093	T035a	TRUE	TRUE	0	0	1	1	none	3.90808817281e-05
S097	T035a	TRUE	TRUE	0	0	1	1	none	0.0001160306497551
S102	T035a	TRUE	TRUE	0	0	1	1	none	6.7357914124e-05
S106	T035a	TRUE	TRUE	0	0	1	1	none	0.0001112759301561
S130	T035a	TRUE	TRUE	0	0	1	1	none	8.8139253718e-06
T009	T035a	TRUE	TRUE	0	0	1	1	none	0.000119994480634
T010	T035a	FALSE	FALSE	0	0	1	1	none	0.0001200195507612
T013	T035a	FALSE	FALSE	0	0	1	1	none	0.0001227742636208
T014	T035a	TRUE	TRUE	0	0	1	1	none	0.0001114604083894
T020	T035a	TRUE	TRUE	0	0	1	1	none	0.000117600791722
T021	T035a	FALSE	FALSE	0	0	1	1	none	0.0001203309658785
T028	T035a	TRUE	TRUE	0	0	1	1	none	0.0001057502085919
S002	T035b	FALSE	FALSE	0	0	1	1	none	2.64260896243e-05
S007	T035b	FALSE	FALSE	0	0	1	1	none	7.98176000591e-05
S021	T035b	FALSE	FALSE	0	0	1	1	none	2.247882633e-05
S024	T035b	FALSE	FALSE	0	0	1	1	none	2.1756637616e-05
S025	T035b	FALSE	FALSE	0	0	1	1	none	2.81201046792e-05
S026	T035b	FALSE	FALSE	0	0	1	1	none	1.53207056762e-05
S038	T035b	FALSE	FALSE	0	0	1	1	none	8.91320321663e-05
S039	T035b	FALSE	FALSE	0	0	1	1	none	2.29122180675e-05
S040	T035b	FALSE	FALSE	0	0	1	1	none	0.0001179589092424
S042	T035b	FALSE	FALSE	0	0	1	1	none	2.21255045585e-05
S071	T035b	FALSE	FALSE	0	0	1	1	none	0.0001066865660083
S078	T035b	FALSE	FALSE	0	0	1	1	none	2.30884095252e-05
S081	T035b	FALSE	FALSE	0	0	1	1	none	2.21255045585e-05
S085	T035b	FALSE	FALSE	0	0	1	1	none	9.68549716762e-05
S087	T035b	FALSE	FALSE	0	0	1	1	none	0.0001152124040476
S093	T035b	FALSE	FALSE	0	0	1	1	none	9.21005176053e-05
S097	T035b	FALSE	FALSE	0	0	1	1	none	2.39873110483e-05
S102	T035b	FALSE	FALSE	0	0	1	1	none	0.0001203775500012
S106	T035b	FALSE	FALSE	0	0	1	1	none	2.22278292533e-05
S130	T035b	FALSE	FALSE	0	0	1	1	none	0.000114879676147
T009	T035b	FALSE	FALSE	0	0	1	1	none	4.8834989892e-06
T010	T035b	FALSE	FALSE	0	0	1	1	none	3.7166763242e-06
T013	T035b	FALSE	FALSE	0	0	1	1	none	9.6345962138e-05
T014	T035b	FALSE	FALSE	0	0	1	1	none	2.24123074866e-05
T020	T035b	FALSE	FALSE	0	0	1	1	none	9.11724902392e-05
T021	T035b	FALSE	FALSE	0	0	1	1	none	2.8361986493e-06
T028	T035b	FALSE	FALSE	0	0	1	1	none	7.93219071091e-05
T035a	T035b	FALSE	FALSE	0	0	1	1	none	0.0001195914861512
S002	T040	TRUE	TRUE	0	0	1	1	none	1.86911757953e-05
S007	T040	TRUE	TRUE	0	0	1	1	none	7.44928985821e-05
S021	T040	TRUE	TRUE	0	0	1	1	none	7.022179361e-06
S024	T040	TRUE	TRUE	0	0	1	1	none	5.1080978548e-06
S025	T040	TRUE	TRUE	0	0	1	1	none	2.57906410062e-05
S026	T040	TRUE	TRUE	0	0	1	1	none	1.77634006292e-05
S038	T040	TRUE	TRUE	0	0	1	1	none	8.38073306893e-05
S039	T040	TRUE	TRUE	0	0	1	1	none	7.4555710985e-06
S040	T040	TRUE	TRUE	0	0	1	1	none	0.0001126342077654
S042	T040	TRUE	TRUE	0	0	1	1	none	6.6688575895e-06
S071	T040	TRUE	TRUE	0	0	1	1	none	0.0001013618645313
S078	T040	TRUE	TRUE	0	0	1	1	none	9.8784201742e-06
S081	T040	TRUE	TRUE	0	0	1	1	none	4.2850720051e-06
S085	T040	TRUE	TRUE	0	0	1	1	none	9.15302701992e-05
S087	T040	TRUE	TRUE	0	0	1	1	none	0.0001098877025706
S093	T040	TRUE	TRUE	0	0	1	1	none	8.67758161283e-05
S097	T040	TRUE	TRUE	0	0	1	1	none	2.16578473753e-05
S102	T040	TRUE	TRUE	0	0	1	1	none	0.0001150528485242
S106	T040	TRUE	TRUE	0	0	1	1	none	1.44929154243e-05
S130	T040	TRUE	TRUE	0	0	1	1	none	0.00010955497467
T009	T040	TRUE	TRUE	0	0	1	1	none	2.56216782542e-05
T010	T040	FALSE	FALSE	0	0	1	1	none	2.56467483814e-05
T013	T040	FALSE	FALSE	0	0	1	1	none	9.1021260661e-05
T014	T040	TRUE	TRUE	0	0	1	1	none	6.9556605176e-06
T020	T040	TRUE	TRUE	0	0	1	1	none	8.58477887622e-05
T021	T040	FALSE	FALSE	0	0	1	1	none	2.59581634987e-05
T028	T040	TRUE	TRUE	0	0	1	1	none	7.39972056321e-05
T035a	T040	TRUE	TRUE	0	0	1	1	none	0.0001142667846742
T035b	T040	FALSE	FALSE	0	0	1	1	none	2.52186837714e-05
S002	T056	FALSE	FALSE	0	0	1	1	none	3.55638473163e-05
S007	T056	FALSE	FALSE	0	0	1	1	none	8.89553577511e-05
S021	T056	FALSE	FALSE	0	0	1	1	none	3.1616584022e-05
S024	T056	FALSE	FALSE	0	0	1	1	none	3.0894395308e-05
S025	T056	FALSE	FALSE	0	0	1	1	none	3.72578623712e-05
S026	T056	FALSE	FALSE	0	0	1	1	none	2.44584633682e-05
S038	T056	FALSE	FALSE	0	0	1	1	none	9.82697898583e-05
S039	T056	FALSE	FALSE	0	0	1	1	none	3.20499757595e-05
S040	T056	FALSE	FALSE	0	0	1	1	none	0.0001270966669344
S042	T056	FALSE	FALSE	0	0	1	1	none	3.12632622505e-05
S071	T056	FALSE	FALSE	0	0	1	1	none	0.0001158243237003
S078	T056	FALSE	FALSE	0	0	1	1	none	3.22261672172e-05
S081	T056	FALSE	FALSE	0	0	1	1	none	3.12632622505e-05
S085	T056	FALSE	FALSE	0	0	1	1	none	0.0001059927293682
S087	T056	FALSE	FALSE	0	0	1	1	none	0.0001243501617396
S093	T056	FALSE	FALSE	0	0	1	1	none	0.0001012382752973
S097	T056	FALSE	FALSE	0	0	1	1	none	3.31250687403e-05
S102	T056	FALSE	FALSE	0	0	1	1	none	0.0001295153076932
S106	T056	FALSE	FALSE	0	0	1	1	none	3.13655869453e-05
S130	T056	FALSE	FALSE	0	0	1	1	none	0.000124017433839
T009	T056	TRUE	TRUE	1	0	1	1	anc	1.583406456e-06
T010	T056	FALSE	FALSE	0	0	1	1	none	1.40463268084e-05
T013	T056	FALSE	FALSE	0	0	1	1	none	0.00010548371983
T014	T056	FALSE	FALSE	0	0	1	1	none	3.15500651786e-05
T020	T056	FALSE	FALSE	0	0	1	1	none	0.0001003102479312
T021	T056	FALSE	FALSE	0	0	1	1	none	1.43577419257e-05
T028	T056	FALSE	FALSE	0	0	1	1	none	8.84596648011e-05
T035a	T056	FALSE	FALSE	0	0	1	1	none	0.0001287292438432
T035b	T056	FALSE	FALSE	0	0	1	1	none	1.36182621984e-05
T040	T056	FALSE	FALSE	0	0	1	1	none	3.43564414634e-05
S002	T059	TRUE	TRUE	0	0	1	1	none	0.0001237567518893
S007	T059	TRUE	TRUE	0	0	1	1	none	0.0001145284629041
S021	T059	TRUE	TRUE	0	0	1	1	none	0.000119809488595
S024	T059	TRUE	TRUE	0	0	1	1	none	0.000119087299881
S025	T059	TRUE	TRUE	0	0	1	1	none	0.0001284460047482
S026	T059	TRUE	TRUE	0	0	1	1	none	0.0001204187643712
S038	T059	TRUE	TRUE	0	0	1	1	none	0.0001238428950113
S039	T059	TRUE	TRUE	0	0	1	1	none	0.0001202428803325
S040	T059	TRUE	TRUE	0	0	1	1	none	1.11070310632e-05
S042	T059	TRUE	TRUE	0	0	1	1	none	0.0001194561668235
S071	T059	TRUE	TRUE	0	0	1	1	none	3.92148380213e-05
S078	T059	TRUE	TRUE	0	0	1	1	none	0.0001204190717902
S081	T059	TRUE	TRUE	0	0	1	1	none	0.0001194561668235
S085	T059	TRUE	TRUE	0	0	1	1	none	5.21178971612e-05
S087	T059	TRUE	TRUE	0	0	1	1	none	7.04753295326e-05
S093	T059	TRUE	TRUE	0	0	1	1	none	3.69654227003e-05
S097	T059	TRUE	TRUE	0	0	1	1	none	0.0001243132111173
S102	T059	TRUE	TRUE	0	0	1	1	none	1.47175646142e-05
S106	T059	TRUE	TRUE	0	0	1	1	none	0.0001195584915183
S130	T059	TRUE	TRUE	0	0	1	1	none	7.0142601632e-05
T009	T059	TRUE	TRUE	0	0	1	1	none	0.0001282770419962
T010	T059	FALSE	FALSE	0	0	1	1	none	0.0001283021121234
T013	T059	FALSE	FALSE	0	0	1	1	none	0.000131056824983
T014	T059	TRUE	TRUE	0	0	1	1	none	0.0001197429697516
T020	T059	TRUE	TRUE	0	0	1	1	none	0.0001258833530842
T021	T059	FALSE	FALSE	0	0	1	1	none	0.0001286135272407
T028	T059	TRUE	TRUE	0	0	1	1	none	0.0001140327699541
T035a	T059	TRUE	TRUE	0	0	1	1	none	7.48544116362e-05
T035b	T059	FALSE	FALSE	0	0	1	1	none	0.0001278740475134
T040	T059	TRUE	TRUE	0	0	1	1	none	0.0001225493460364
T056	T059	FALSE	FALSE	0	0	1	1	none	0.0001370118052054
S002	T065	TRUE	TRUE	0	0	1	1	none	8.47614967808e-05
S007	T065	TRUE	TRUE	0	0	1	1	none	5.21633363178e-05
S021	T065	TRUE	TRUE	0	0	1	1	none	8.08142334865e-05
S024	T065	TRUE	TRUE	0	0	1	1	none	8.00920447725e-05
S025	T065	TRUE	TRUE	0	0	1	1	none	8.94507496397e-05
S026	T065	TRUE	TRUE	0	0	1	1	none	8.14235092627e-05
S038	T065	TRUE	TRUE	0	0	1	1	none	4.0468032128e-06
S039	T065	TRUE	TRUE	0	0	1	1	none	8.1247625224e-05
S040	T065	TRUE	TRUE	0	0	1	1	none	0.0001136745169789
S042	T065	TRUE	TRUE	0	0	1	1	none	8.0460911715e-05
S071	T065	TRUE	TRUE	0	0	1	1	none	0.0001024021737448
S078	T065	TRUE	TRUE	0	0	1	1	none	8.14238166817e-05
S081	T065	TRUE	TRUE	0	0	1	1	none	8.0460911715e-05
S085	T065	TRUE	TRUE	0	0	1	1	none	9.25705794127e-05
S087	T065	TRUE	TRUE	0	0	1	1	none	0.0001109280117841
S093	T065	TRUE	TRUE	0	0	1	1	none	8.78161253418e-05
S097	T065	TRUE	TRUE	0	0	1	1	none	8.53179560088e-05
S102	T065	TRUE	TRUE	0	0	1	1	none	0.0001160931577377
S106	T065	TRUE	TRUE	0	0	1	1	none	8.05632364098e-05
S130	T065	TRUE	TRUE	0	0	1	1	none	0.0001105952838835
T009	T065	TRUE	TRUE	0	0	1	1	none	8.92817868877e-05
T010	T065	FALSE	FALSE	0	0	1	1	none	8.93068570149e-05
T013	T065	FALSE	FALSE	0	0	1	1	none	8.6590625253e-06
T014	T065	TRUE	TRUE	0	0	1	1	none	8.07477146431e-05
T020	T065	TRUE	TRUE	0	0	1	1	none	6.0872612857e-06
T021	T065	FALSE	FALSE	0	0	1	1	none	8.96182721322e-05
T028	T065	TRUE	TRUE	0	0	1	1	none	5.16676433678e-05
T035a	T065	TRUE	TRUE	0	0	1	1	none	0.0001153070938877
T035b	T065	FALSE	FALSE	0	0	1	1	none	8.88787924049e-05
T040	T065	TRUE	TRUE	0	0	1	1	none	8.35540909279e-05
T056	T065	FALSE	FALSE	0	0	1	1	none	9.80165500969e-05
T059	T065	TRUE	TRUE	0	0	1	1	none	0.0001235896552499
S002	T069	TRUE	TRUE	0	0	1	1	none	0.0001253600563321
S007	T069	TRUE	TRUE	0	0	1	1	none	0.0001161317673469
S021	T069	TRUE	TRUE	0	0	1	1	none	0.0001214127930378
S024	T069	TRUE	TRUE	0	0	1	1	none	0.0001206906043238
S025	T069	TRUE	TRUE	0	0	1	1	none	0.000130049309191
S026	T069	TRUE	TRUE	0	0	1	1	none	0.000122022068814
S038	T069	TRUE	TRUE	0	0	1	1	none	0.0001254461994541
S039	T069	TRUE	TRUE	0	0	1	1	none	0.0001218461847753
S040	T069	TRUE	TRUE	0	0	1	1	none	5.20904856982e-05
S042	T069	TRUE	TRUE	0	0	1	1	none	0.0001210594712663
S071	T069	TRUE	TRUE	0	0	1	1	none	2.39826787401e-05
S078	T069	TRUE	TRUE	0	0	1	1	none	0.000122022376233
S081	T069	TRUE	TRUE	0	0	1	1	none	0.0001210594712663
S085	T069	TRUE	TRUE	0	0	1	1	none	5.3721201604e-05
S087	T069	TRUE	TRUE	0	0	1	1	none	7.20786339754e-05
S093	T069	TRUE	TRUE	0	0	1	1	none	3.85687271431e-05
S097	T069	TRUE	TRUE	0	0	1	1	none	0.0001259165155601
S102	T069	TRUE	TRUE	0	0	1	1	none	5.4509126457e-05
S106	T069	TRUE	TRUE	0	0	1	1	none	0.0001211617959611
S130	T069	TRUE	TRUE	0	0	1	1	none	7.17459060748e-05
T009	T069	TRUE	TRUE	0	0	1	1	none	0.000129880346439
T010	T069	FALSE	FALSE	0	0	1	1	none	0.0001299054165662
T013	T069	FALSE	FALSE	0	0	1	1	none	0.0001326601294258
T014	T069	TRUE	TRUE	0	0	1	1	none	0.0001213462741944
T020	T069	TRUE	TRUE	0	0	1	1	none	0.000127486657527
T021	T069	FALSE	FALSE	0	0	1	1	none	0.0001302168316835
T028	T069	TRUE	TRUE	0	0	1	1	none	0.0001156360743969
T035a	T069	TRUE	TRUE	0	0	1	1	none	7.6457716079e-05
T035b	T069	FALSE	FALSE	0	0	1	1	none	0.0001294773519562
T040	T069	TRUE	TRUE	0	0	1	1	none	0.0001241526504792
T056	T069	FALSE	FALSE	0	0	1	1	none	0.0001386151096482
T059	T069	TRUE	TRUE	0	0	1	1	none	6.20056239692e-05
T065	T069	TRUE	TRUE	0	0	1	1	none	0.0001251929596927
S002	T073	FALSE	FALSE	0	0	1	1	none	2.77615157477e-05
S007	T073	FALSE	FALSE	0	0	1	1	none	8.11530261825e-05
S021	T073	FALSE	FALSE	0	0	1	1	none	2.38142524534e-05
S024	T073	FALSE	FALSE	0	0	1	1	none	2.30920637394e-05
S025	T073	FALSE	FALSE	0	0	1	1	none	2.94555308026e-05
S026	T073	FALSE	FALSE	0	0	1	1	none	1.66561317996e-05
S038	T073	FALSE	FALSE	0	0	1	1	none	9.04674582897e-05
S039	T073	FALSE	FALSE	0	0	1	1	none	2.42476441909e-05
S040	T073	FALSE	FALSE	0	0	1	1	none	0.0001192943353658
S042	T073	FALSE	FALSE	0	0	1	1	none	2.34609306819e-05
S071	T073	FALSE	FALSE	0	0	1	1	none	0.0001080219921317
S078	T073	FALSE	FALSE	0	0	1	1	none	2.44238356486e-05
S081	T073	FALSE	FALSE	0	0	1	1	none	2.34609306819e-05
S085	T073	FALSE	FALSE	0	0	1	1	none	9.81903977996e-05
S087	T073	FALSE	FALSE	0	0	1	1	none	0.000116547830171
S093	T073	FALSE	FALSE	0	0	1	1	none	9.34359437287e-05
S097	T073	FALSE	FALSE	0	0	1	1	none	2.53227371717e-05
S102	T073	FALSE	FALSE	0	0	1	1	none	0.0001217129761246
S106	T073	FALSE	FALSE	0	0	1	1	none	2.35632553767e-05
S130	T073	FALSE	FALSE	0	0	1	1	none	0.0001162151022704
T009	T073	FALSE	FALSE	0	0	1	1	none	6.2189251126e-06
T010	T073	FALSE	FALSE	0	0	1	1	none	5.0521024476e-06
T013	T073	FALSE	FALSE	0	0	1	1	none	9.76813882614e-05
T014	T073	FALSE	FALSE	0	0	1	1	none	2.374773361e-05
T020	T073	FALSE	FALSE	0	0	1	1	none	9.25079163626e-05
T021	T073	TRUE	TRUE	0	0	1	1	none	1.7878391883e-06
T028	T073	FALSE	FALSE	0	0	1	1	none	8.06573332325e-05
T035a	T073	FALSE	FALSE	0	0	1	1	none	0.0001209269122746
T035b	T073	FALSE	FALSE	0	0	1	1	none	3.4321450454e-06
T040	T073	FALSE	FALSE	0	0	1	1	none	2.65541098948e-05
T056	T073	FALSE	FALSE	0	0	1	1	none	1.49536883218e-05
T059	T073	FALSE	FALSE	0	0	1	1	none	0.0001292094736368
T065	T073	FALSE	FALSE	0	0	1	1	none	9.02142185283e-05
T069	T073	FALSE	FALSE	0	0	1	1	none	0.0001308127780796
S002	T075	TRUE	TRUE	0	0	1	1	none	7.1617629059e-05
S007	T075	TRUE	TRUE	0	0	1	1	none	6.0693701516e-05
S021	T075	TRUE	TRUE	0	0	1	1	none	6.76703657647e-05
S024	T075	TRUE	TRUE	0	0	1	1	none	6.69481770507e-05
S025	T075	TRUE	TRUE	0	0	1	1	none	7.63068819179e-05
S026	T075	TRUE	TRUE	0	0	1	1	none	6.82796415409e-05
S038	T075	TRUE	TRUE	0	0	1	1	none	7.00081336232e-05
S039	T075	TRUE	TRUE	0	0	1	1	none	6.81037575022e-05
S040	T075	TRUE	TRUE	0	0	1	1	none	0.0001005306492571
S042	T075	TRUE	TRUE	0	0	1	1	none	6.73170439932e-05
S071	T075	TRUE	TRUE	0	0	1	1	none	8.9258306023e-05
S078	T075	TRUE	TRUE	0	0	1	1	none	6.82799489599e-05
S081	T075	TRUE	TRUE	0	0	1	1	none	6.73170439932e-05
S085	T075	TRUE	TRUE	0	0	1	1	none	7.94267116909e-05
S087	T075	TRUE	TRUE	0	0	1	1	none	9.77841440623e-05
S093	T075	TRUE	TRUE	0	0	1	1	none	7.467225762e-05
S097	T075	TRUE	TRUE	0	0	1	1	none	7.2174088287e-05
S102	T075	TRUE	TRUE	0	0	1	1	none	0.0001029492900159
S106	T075	TRUE	TRUE	0	0	1	1	none	6.7419368688e-05
S130	T075	TRUE	TRUE	0	0	1	1	none	9.74514161617e-05
T009	T075	TRUE	TRUE	0	0	1	1	none	7.61379191659e-05
T010	T075	FALSE	FALSE	0	0	1	1	none	7.61629892931e-05
T013	T075	FALSE	FALSE	0	0	1	1	none	7.72220635949e-05
T014	T075	TRUE	TRUE	0	0	1	1	none	6.76038469213e-05
T020	T075	TRUE	TRUE	0	0	1	1	none	7.20485916961e-05
T021	T075	FALSE	FALSE	0	0	1	1	none	7.64744044104e-05
T028	T075	TRUE	TRUE	0	0	1	1	none	6.0198008566e-05
T035a	T075	TRUE	TRUE	0	0	1	1	none	0.0001021632261659
T035b	T075	FALSE	FALSE	0	0	1	1	none	7.57349246831e-05
T040	T075	TRUE	TRUE	0	0	1	1	none	7.04102232061e-05
T056	T075	FALSE	FALSE	0	0	1	1	none	8.48726823751e-05
T059	T075	TRUE	TRUE	0	0	1	1	none	0.0001104457875281
T065	T075	TRUE	TRUE	0	0	1	1	none	6.97548938618e-05
T069	T075	TRUE	TRUE	0	0	1	1	none	0.0001120490919709
T073	T075	FALSE	FALSE	0	0	1	1	none	7.70703508065e-05
S002	T077	FALSE	FALSE	0	0	1	1	none	2.77615157477e-05
S007	T077	FALSE	FALSE	0	0	1	1	none	8.11530261825e-05
S021	T077	FALSE	FALSE	0	0	1	1	none	2.38142524534e-05
S024	T077	FALSE	FALSE	0	0	1	1	none	2.30920637394e-05
S025	T077	FALSE	FALSE	0	0	1	1	none	2.94555308026e-05
S026	T077	FALSE	FALSE	0	0	1	1	none	1.66561317996e-05
S038	T077	FALSE	FALSE	0	0	1	1	none	9.04674582897e-05
S039	T077	FALSE	FALSE	0	0	1	1	none	2.42476441909e-05
S040	T077	FALSE	FALSE	0	0	1	1	none	0.0001192943353658
S042	T077	FALSE	FALSE	0	0	1	1	none	2.34609306819e-05
S071	T077	FALSE	FALSE	0	0	1	1	none	0.0001080219921317
S078	T077	FALSE	FALSE	0	0	1	1	none	2.44238356486e-05
S081	T077	FALSE	FALSE	0	0	1	1	none	2.34609306819e-05
S085	T077	FALSE	FALSE	0	0	1	1	none	9.81903977996e-05
S087	T077	FALSE	FALSE	0	0	1	1	none	0.000116547830171
S093	T077	FALSE	FALSE	0	0	1	1	none	9.34359437287e-05
S097	T077	FALSE	FALSE	0	0	1	1	none	2.53227371717e-05
S102	T077	FALSE	FALSE	0	0	1	1	none	0.0001217129761246
S106	T077	FALSE	FALSE	0	0	1	1	none	2.35632553767e-05
S130	T077	FALSE	FALSE	0	0	1	1	none	0.0001162151022704
T009	T077	FALSE	FALSE	0	0	1	1	none	6.2189251126e-06
T010	T077	FALSE	FALSE	0	0	1	1	none	5.0521024476e-06
T013	T077	FALSE	FALSE	0	0	1	1	none	9.76813882614e-05
T014	T077	FALSE	FALSE	0	0	1	1	none	2.374773361e-05
T020	T077	FALSE	FALSE	0	0	1	1	none	9.25079163626e-05
T021	T077	TRUE	TRUE	0	0	1	1	none	1.7878391883e-06
T028	T077	FALSE	FALSE	0	0	1	1	none	8.06573332325e-05
T035a	T077	FALSE	FALSE	0	0	1	1	none	0.0001209269122746
T035b	T077	FALSE	FALSE	0	0	1	1	none	3.4321450454e-06
T040	T077	FALSE	FALSE	0	0	1	1	none	2.65541098948e-05
T056	T077	FALSE	FALSE	0	0	1	1	none	1.49536883218e-05
T059	T077	FALSE	FALSE	0	0	1	1	none	0.0001292094736368
T065	T077	FALSE	FALSE	0	0	1	1	none	9.02142185283e-05
T069	T077	FALSE	FALSE	0	0	1	1	none	0.0001308127780796
T073	T077	TRUE	TRUE	0	0	1	1	none	1.1918927922e-06
T075	T077	FALSE	FALSE	0	0	1	1	none	7.70703508065e-05
S002	T087	FALSE	FALSE	0	0	1	1	none	2.6914141415e-05
S007	T087	FALSE	FALSE	0	0	1	1	none	8.03056518498e-05
S021	T087	FALSE	FALSE	0	0	1	1	none	2.29668781207e-05
S024	T087	FALSE	FALSE	0	0	1	1	none	2.22446894067e-05
S025	T087	FALSE	FALSE	0	0	1	1	none	2.86081564699e-05
S026	T087	FALSE	FALSE	0	0	1	1	none	1.58087574669e-05
S038	T087	FALSE	FALSE	0	0	1	1	none	8.9620083957e-05
S039	T087	FALSE	FALSE	0	0	1	1	none	2.34002698582e-05
S040	T087	FALSE	FALSE	0	0	1	1	none	0.0001184469610331
S042	T087	FALSE	FALSE	0	0	1	1	none	2.26135563492e-05
S071	T087	FALSE	FALSE	0	0	1	1	none	0.000107174617799
S078	T087	FALSE	FALSE	0	0	1	1	none	2.35764613159e-05
S081	T087	FALSE	FALSE	0	0	1	1	none	2.26135563492e-05
S085	T087	FALSE	FALSE	0	0	1	1	none	9.73430234669e-05
S087	T087	FALSE	FALSE	0	0	1	1	none	0.0001157004558383
S093	T087	FALSE	FALSE	0	0	1	1	none	9.2588569396e-05
S097	T087	FALSE	FALSE	0	0	1	1	none	2.4475362839e-05
S102	T087	FALSE	FALSE	0	0	1	1	none	0.0001208656017919
S106	T087	FALSE	FALSE	0	0	1	1	none	2.2715881044e-05
S130	T087	FALSE	FALSE	0	0	1	1	none	0.0001153677279377
T009	T087	FALSE	FALSE	0	0	1	1	none	5.3715507799e-06
T010	T087	FALSE	FALSE	0	0	1	1	none	3.0128353227e-06
T013	T087	FALSE	FALSE	0	0	1	1	none	9.68340139287e-05
T014	T087	FALSE	FALSE	0	0	1	1	none	2.29003592773e-05
T020	T087	FALSE	FALSE	0	0	1	1	none	9.16605420299e-05
T021	T087	FALSE	FALSE	0	0	1	1	none	4.5161432322e-06
T028	T087	FALSE	FALSE	0	0	1	1	none	7.98099588998e-05
T035a	T087	FALSE	FALSE	0	0	1	1	none	0.0001200795379419
T035b	T087	FALSE	FALSE	0	0	1	1	none	3.7766635049e-06
T040	T087	FALSE	FALSE	0	0	1	1	none	2.57067355621e-05
T056	T087	FALSE	FALSE	0	0	1	1	none	1.41063139891e-05
T059	T087	FALSE	FALSE	0	0	1	1	none	0.0001283620993041
T065	T087	FALSE	FALSE	0	0	1	1	none	8.93668441956e-05
T069	T087	FALSE	FALSE	0	0	1	1	none	0.0001299654037469
T073	T087	FALSE	FALSE	0	0	1	1	none	5.1120896283e-06
T075	T087	FALSE	FALSE	0	0	1	1	none	7.62229764738e-05
T077	T087	FALSE	FALSE	0	0	1	1	none	5.1120896283e-06
S002	T095	TRUE	TRUE	0	0	1	1	none	0.0001110951084235
S007	T095	TRUE	TRUE	0	0	1	1	none	0.0001018668194383
S021	T095	TRUE	TRUE	0	0	1	1	none	0.0001071478451292
S024	T095	TRUE	TRUE	0	0	1	1	none	0.0001064256564152
S025	T095	TRUE	TRUE	0	0	1	1	none	0.0001157843612824
S026	T095	TRUE	TRUE	0	0	1	1	none	0.0001077571209054
S038	T095	TRUE	TRUE	0	0	1	1	none	0.0001111812515455
S039	T095	TRUE	TRUE	0	0	1	1	none	0.0001075812368667
S040	T095	TRUE	TRUE	0	0	1	1	none	6.05601912616e-05
S042	T095	TRUE	TRUE	0	0	1	1	none	0.0001067945233577
S071	T095	TRUE	TRUE	0	0	1	1	none	4.92878480275e-05
S078	T095	TRUE	TRUE	0	0	1	1	none	0.0001077574283244
S081	T095	TRUE	TRUE	0	0	1	1	none	0.0001067945233577
S085	T095	TRUE	TRUE	0	0	1	1	none	2.30266554974e-05
S087	T095	TRUE	TRUE	0	0	1	1	none	1.1918927922e-06
S093	T095	TRUE	TRUE	0	0	1	1	none	3.47017996245e-05
S097	T095	TRUE	TRUE	0	0	1	1	none	0.0001116515676515
S102	T095	TRUE	TRUE	0	0	1	1	none	6.29788320204e-05
S106	T095	TRUE	TRUE	0	0	1	1	none	0.0001068968480525
S130	T095	TRUE	TRUE	0	0	1	1	none	2.0510576838e-06
T009	T095	TRUE	TRUE	0	0	1	1	none	0.0001156153985304
T010	T095	FALSE	FALSE	0	0	1	1	none	0.0001156404686576
T013	T095	FALSE	FALSE	0	0	1	1	none	0.0001183951815172
T014	T095	TRUE	TRUE	0	0	1	1	none	0.0001070813262858
T020	T095	TRUE	TRUE	0	0	1	1	none	0.0001132217096184
T021	T095	FALSE	FALSE	0	0	1	1	none	0.0001159518837749
T028	T095	TRUE	TRUE	0	0	1	1	none	0.0001013711264883
T035a	T095	TRUE	TRUE	0	0	1	1	none	9.1466532724e-06
T035b	T095	FALSE	FALSE	0	0	1	1	none	0.0001152124040476
T040	T095	TRUE	TRUE	0	0	1	1	none	0.0001098877025706
T056	T095	FALSE	FALSE	0	0	1	1	none	0.0001243501617396
T059	T095	TRUE	TRUE	0	0	1	1	none	7.04753295326e-05
T065	T095	TRUE	TRUE	0	0	1	1	none	0.0001109280117841
T069	T095	TRUE	TRUE	0	0	1	1	none	7.20786339754e-05
T073	T095	FALSE	FALSE	0	0	1	1	none	0.000116547830171
T075	T095	TRUE	TRUE	0	0	1	1	none	9.77841440623e-05
T077	T095	FALSE	FALSE	0	0	1	1	none	0.000116547830171
T087	T095	FALSE	FALSE	0	0	1	1	none	0.0001157004558383
S002	T099a	TRUE	TRUE	0	0	1	1	none	0.0001111484608412
S007	T099a	TRUE	TRUE	0	0	1	1	none	0.000101920171856
S021	T099a	TRUE	TRUE	0	0	1	1	none	0.0001072011975469
S024	T099a	TRUE	TRUE	0	0	1	1	none	0.0001064790088329
S025	T099a	TRUE	TRUE	0	0	1	1	none	0.0001158377137001
S026	T099a	TRUE	TRUE	0	0	1	1	none	0.0001078104733231
S038	T099a	TRUE	TRUE	0	0	1	1	none	0.0001112346039632
S039	T099a	TRUE	TRUE	0	0	1	1	none	0.0001076345892844
S040	T099a	TRUE	TRUE	0	0	1	1	none	6.06135436793e-05
S042	T099a	TRUE	TRUE	0	0	1	1	none	0.0001068478757754
S071	T099a	TRUE	TRUE	0	0	1	1	none	4.93412004452e-05
S078	T099a	TRUE	TRUE	0	0	1	1	none	0.0001078107807421
S081	T099a	TRUE	TRUE	0	0	1	1	none	0.0001068478757754
S085	T099a	TRUE	TRUE	0	0	1	1	none	2.30800079151e-05
S087	T099a	TRUE	TRUE	0	0	1	1	none	3.6290307943e-06
S093	T099a	TRUE	TRUE	0	0	1	1	none	3.47551520422e-05
S097	T099a	TRUE	TRUE	0	0	1	1	none	0.0001117049200692
S102	T099a	TRUE	TRUE	0	0	1	1	none	6.30321844381e-05
S106	T099a	TRUE	TRUE	0	0	1	1	none	0.0001069502004702
S130	T099a	TRUE	TRUE	0	0	1	1	none	3.2963028937e-06
T009	T099a	TRUE	TRUE	0	0	1	1	none	0.0001156687509481
T010	T099a	FALSE	FALSE	0	0	1	1	none	0.0001156938210753
T013	T099a	FALSE	FALSE	0	0	1	1	none	0.0001184485339349
T014	T099a	TRUE	TRUE	0	0	1	1	none	0.0001071346787035
T020	T099a	TRUE	TRUE	0	0	1	1	none	0.0001132750620361
T021	T099a	FALSE	FALSE	0	0	1	1	none	0.0001160052361926
T028	T099a	TRUE	TRUE	0	0	1	1	none	0.000101424478906
T035a	T099a	TRUE	TRUE	0	0	1	1	none	9.2000056901e-06
T035b	T099a	FALSE	FALSE	0	0	1	1	none	0.0001152657564653
T040	T099a	TRUE	TRUE	0	0	1	1	none	0.0001099410549883
T056	T099a	FALSE	FALSE	0	0	1	1	none	0.0001244035141573
T059	T099a	TRUE	TRUE	0	0	1	1	none	7.05286819503e-05
T065	T099a	TRUE	TRUE	0	0	1	1	none	0.0001109813642018
T069	T099a	TRUE	TRUE	0	0	1	1	none	7.21319863931e-05
T073	T099a	FALSE	FALSE	0	0	1	1	none	0.0001166011825887
T075	T099a	TRUE	TRUE	0	0	1	1	none	9.783749648e-05
T077	T099a	FALSE	FALSE	0	0	1	1	none	0.0001166011825887
T087	T099a	FALSE	FALSE	0	0	1	1	none	0.000115753808256
T095	T099a	TRUE	TRUE	0	0	1	1	none	3.6290307943e-06
S002	T102	FALSE	FALSE	0	0	1	1	none	0.0001131749592606
S007	T102	FALSE	FALSE	0	0	1	1	none	0.0001039466702754
S021	T102	FALSE	FALSE	0	0	1	1	none	0.0001092276959663
S024	T102	FALSE	FALSE	0	0	1	1	none	0.0001085055072523
S025	T102	FALSE	FALSE	0	0	1	1	none	0.0001178642121195
S026	T102	FALSE	FALSE	0	0	1	1	none	0.0001098369717425
S038	T102	FALSE	FALSE	0	0	1	1	none	0.0001132611023826
S039	T102	FALSE	FALSE	0	0	1	1	none	0.0001096610877038
S040	T102	FALSE	FALSE	0	0	1	1	none	6.26400420987e-05
S042	T102	FALSE	FALSE	0	0	1	1	none	0.0001088743741948
S071	T102	FALSE	FALSE	0	0	1	1	none	5.13676988646e-05
S078	T102	FALSE	FALSE	0	0	1	1	none	0.0001098372791615
S081	T102	FALSE	FALSE	0	0	1	1	none	0.0001088743741948
S085	T102	FALSE	FALSE	0	0	1	1	none	2.51065063345e-05
S087	T102	FALSE	FALSE	0	0	1	1	none	3.2717436293e-06
S093	T102	FALSE	FALSE	0	0	1	1	none	3.67816504616e-05
S097	T102	FALSE	FALSE	0	0	1	1	none	0.0001137314184886
S102	T102	FALSE	FALSE	0	0	1	1	none	6.50586828575e-05
S106	T102	FALSE	FALSE	0	0	1	1	none	0.0001089766988896
S130	T102	FALSE	FALSE	0	0	1	1	none	4.1309085209e-06
T009	T102	FALSE	FALSE	0	0	1	1	none	0.0001176952493675
T010	T102	FALSE	FALSE	0	0	1	1	none	0.0001177203194947
T013	T102	FALSE	FALSE	0	0	1	1	none	0.0001204750323543
T014	T102	FALSE	FALSE	0	0	1	1	none	0.0001091611771229
T020	T102	FALSE	FALSE	0	0	1	1	none	0.0001153015604555
T021	T102	FALSE	FALSE	0	0	1	1	none	0.000118031734612
T028	T102	FALSE	FALSE	0	0	1	1	none	0.0001034509773254
T035a	T102	FALSE	FALSE	0	0	1	1	none	1.12265041095e-05
T035b	T102	FALSE	FALSE	0	0	1	1	none	0.0001172922548847
T040	T102	FALSE	FALSE	0	0	1	1	none	0.0001119675534077
T056	T102	FALSE	FALSE	0	0	1	1	none	0.0001264300125767
T059	T102	FALSE	FALSE	0	0	1	1	none	7.25551803697e-05
T065	T102	FALSE	FALSE	0	0	1	1	none	0.0001130078626212
T069	T102	FALSE	FALSE	0	0	1	1	none	7.41584848125e-05
T073	T102	FALSE	FALSE	0	0	1	1	none	0.0001186276810081
T075	T102	FALSE	FALSE	0	0	1	1	none	9.98639948994e-05
T077	T102	FALSE	FALSE	0	0	1	1	none	0.0001186276810081
T087	T102	FALSE	FALSE	0	0	1	1	none	0.0001177803066754
T095	T102	TRUE	TRUE	1	0	1	1	anc	5.959463961e-07
T099a	T102	FALSE	FALSE	0	0	1	1	none	5.7088816314e-06
S002	T104	FALSE	FALSE	0	0	1	1	none	7.89922142465e-05
S007	T104	FALSE	FALSE	0	0	1	1	none	3.70058267315e-05
S021	T104	FALSE	FALSE	0	0	1	1	none	7.50449509522e-05
S024	T104	FALSE	FALSE	0	0	1	1	none	7.43227622382e-05
S025	T104	FALSE	FALSE	0	0	1	1	none	8.36814671054e-05
S026	T104	FALSE	FALSE	0	0	1	1	none	7.56542267284e-05
S038	T104	FALSE	FALSE	0	0	1	1	none	5.57084858907e-05
S039	T104	FALSE	FALSE	0	0	1	1	none	7.54783426897e-05
S040	T104	FALSE	FALSE	0	0	1	1	none	0.0001079052344446
S042	T104	FALSE	FALSE	0	0	1	1	none	7.46916291807e-05
S071	T104	FALSE	FALSE	0	0	1	1	none	9.66328912105e-05
S078	T104	FALSE	FALSE	0	0	1	1	none	7.56545341474e-05
S081	T104	FALSE	FALSE	0	0	1	1	none	7.46916291807e-05
S085	T104	FALSE	FALSE	0	0	1	1	none	8.68012968784e-05
S087	T104	FALSE	FALSE	0	0	1	1	none	0.0001051587292498
S093	T104	FALSE	FALSE	0	0	1	1	none	8.20468428075e-05
S097	T104	FALSE	FALSE	0	0	1	1	none	7.95486734745e-05
S102	T104	FALSE	FALSE	0	0	1	1	none	0.0001103238752034
S106	T104	FALSE	FALSE	0	0	1	1	none	7.47939538755e-05
S130	T104	FALSE	FALSE	0	0	1	1	none	0.0001048260013492
T009	T104	FALSE	FALSE	0	0	1	1	none	8.35125043534e-05
T010	T104	FALSE	FALSE	0	0	1	1	none	8.35375744806e-05
T013	T104	FALSE	FALSE	0	0	1	1	none	6.29224158624e-05
T014	T104	FALSE	FALSE	0	0	1	1	none	7.49784321088e-05
T020	T104	FALSE	FALSE	0	0	1	1	none	5.77489439636e-05
T021	T104	FALSE	FALSE	0	0	1	1	none	8.38489895979e-05
T028	T104	FALSE	FALSE	0	0	1	1	none	3.43257784215e-05
T035a	T104	FALSE	FALSE	0	0	1	1	none	0.0001095378113534
T035b	T104	FALSE	FALSE	0	0	1	1	none	8.31095098706e-05
T040	T104	FALSE	FALSE	0	0	1	1	none	7.77848083936e-05
T056	T104	FALSE	FALSE	0	0	1	1	none	9.22472675626e-05
T059	T104	FALSE	FALSE	0	0	1	1	none	0.0001178203727156
T065	T104	FALSE	FALSE	0	0	1	1	none	5.54552461293e-05
T069	T104	FALSE	FALSE	0	0	1	1	none	0.0001194236771584
T073	T104	FALSE	FALSE	0	0	1	1	none	8.4444935994e-05
T075	T104	FALSE	FALSE	0	0	1	1	none	6.39856113275e-05
T077	T104	FALSE	FALSE	0	0	1	1	none	8.4444935994e-05
T087	T104	FALSE	FALSE	0	0	1	1	none	8.35975616613e-05
T095	T104	FALSE	FALSE	0	0	1	1	none	0.0001051587292498
T099a	T104	FALSE	FALSE	0	0	1	1	none	0.0001052120816675
T102	T104	FALSE	FALSE	0	0	1	1	none	0.0001072385800869
S002	T105	FALSE	FALSE	0	0	1	1	none	8.64394010419e-05
S007	T105	FALSE	FALSE	0	0	1	1	none	5.38412405789e-05
S021	T105	FALSE	FALSE	0	0	1	1	none	8.24921377476e-05
S024	T105	FALSE	FALSE	0	0	1	1	none	8.17699490336e-05
S025	T105	FALSE	FALSE	0	0	1	1	none	9.11286539008e-05
S026	T105	FALSE	FALSE	0	0	1	1	none	8.31014135238e-05
S038	T105	FALSE	FALSE	0	0	1	1	none	5.7247074739e-06
S039	T105	FALSE	FALSE	0	0	1	1	none	8.29255294851e-05
S040	T105	FALSE	FALSE	0	0	1	1	none	0.00011535242124
S042	T105	FALSE	FALSE	0	0	1	1	none	8.21388159761e-05
S071	T105	FALSE	FALSE	0	0	1	1	none	0.0001040800780059
S078	T105	FALSE	FALSE	0	0	1	1	none	8.31017209428e-05
S081	T105	FALSE	FALSE	0	0	1	1	none	8.21388159761e-05
S085	T105	FALSE	FALSE	0	0	1	1	none	9.42484836738e-05
S087	T105	FALSE	FALSE	0	0	1	1	none	0.0001126059160452
S093	T105	FALSE	FALSE	0	0	1	1	none	8.94940296029e-05
S097	T105	FALSE	FALSE	0	0	1	1	none	8.69958602699e-05
S102	T105	FALSE	FALSE	0	0	1	1	none	0.0001177710619988
S106	T105	FALSE	FALSE	0	0	1	1	none	8.22411406709e-05
S130	T105	FALSE	FALSE	0	0	1	1	none	0.0001122731881446
T009	T105	FALSE	FALSE	0	0	1	1	none	9.09596911488e-05
T010	T105	FALSE	FALSE	0	0	1	1	none	9.0984761276e-05
T013	T105	FALSE	FALSE	0	0	1	1	none	1.03369667864e-05
T014	T105	FALSE	FALSE	0	0	1	1	none	8.24256189042e-05
T020	T105	FALSE	FALSE	0	0	1	1	none	7.7651655468e-06
T021	T105	FALSE	FALSE	0	0	1	1	none	9.12961763933e-05
T028	T105	FALSE	FALSE	0	0	1	1	none	5.33455476289e-05
T035a	T105	FALSE	FALSE	0	0	1	1	none	0.0001169849981488
T035b	T105	FALSE	FALSE	0	0	1	1	none	9.0556696666e-05
T040	T105	FALSE	FALSE	0	0	1	1	none	8.5231995189e-05
T056	T105	FALSE	FALSE	0	0	1	1	none	9.9694454358e-05
T059	T105	FALSE	FALSE	0	0	1	1	none	0.000125267559511
T065	T105	TRUE	TRUE	1	0	1	1	anc	1.081957865e-06
T069	T105	FALSE	FALSE	0	0	1	1	none	0.0001268708639538
T073	T105	FALSE	FALSE	0	0	1	1	none	9.18921227894e-05
T075	T105	FALSE	FALSE	0	0	1	1	none	7.14327981229e-05
T077	T105	FALSE	FALSE	0	0	1	1	none	9.18921227894e-05
T087	T105	FALSE	FALSE	0	0	1	1	none	9.10447484567e-05
T095	T105	FALSE	FALSE	0	0	1	1	none	0.0001126059160452
T099a	T105	FALSE	FALSE	0	0	1	1	none	0.0001126592684629
T102	T105	FALSE	FALSE	0	0	1	1	none	0.0001146857668823
T104	T105	FALSE	FALSE	0	0	1	1	none	5.71331503904e-05
S002	T107	FALSE	FALSE	0	0	1	1	none	0.0001161546912411
S007	T107	FALSE	FALSE	0	0	1	1	none	0.0001069264022559
S021	T107	FALSE	FALSE	0	0	1	1	none	0.0001122074279468
S024	T107	FALSE	FALSE	0	0	1	1	none	0.0001114852392328
S025	T107	FALSE	FALSE	0	0	1	1	none	0.0001208439441
S026	T107	FALSE	FALSE	0	0	1	1	none	0.000112816703723
S038	T107	FALSE	FALSE	0	0	1	1	none	0.0001162408343631
S039	T107	FALSE	FALSE	0	0	1	1	none	0.0001126408196843
S040	T107	FALSE	FALSE	0	0	1	1	none	6.56197740792e-05
S042	T107	FALSE	FALSE	0	0	1	1	none	0.0001118541061753
S071	T107	FALSE	FALSE	0	0	1	1	none	5.43474308451e-05
S078	T107	FALSE	FALSE	0	0	1	1	none	0.000112817011142
S081	T107	FALSE	FALSE	0	0	1	1	none	0.0001118541061753
S085	T107	FALSE	FALSE	0	0	1	1	none	2.8086238315e-05
S087	T107	FALSE	FALSE	0	0	1	1	none	6.2514756098e-06
S093	T107	FALSE	FALSE	0	0	1	1	none	3.97613824421e-05
S097	T107	FALSE	FALSE	0	0	1	1	none	0.0001167111504691
S102	T107	FALSE	FALSE	0	0	1	1	none	6.8038414838e-05
S106	T107	FALSE	FALSE	0	0	1	1	none	0.0001119564308701
S130	T107	FALSE	FALSE	0	0	1	1	none	7.1106405014e-06
T009	T107	FALSE	FALSE	0	0	1	1	none	0.000120674981348
T010	T107	FALSE	FALSE	0	0	1	1	none	0.0001207000514752
T013	T107	FALSE	FALSE	0	0	1	1	none	0.0001234547643348
T014	T107	FALSE	FALSE	0	0	1	1	none	0.0001121409091034
T020	T107	FALSE	FALSE	0	0	1	1	none	0.000118281292436
T021	T107	FALSE	FALSE	0	0	1	1	none	0.0001210114665925
T028	T107	FALSE	FALSE	0	0	1	1	none	0.0001064307093059
T035a	T107	FALSE	FALSE	0	0	1	1	none	1.420623609e-05
T035b	T107	FALSE	FALSE	0	0	1	1	none	0.0001202719868652
T040	T107	FALSE	FALSE	0	0	1	1	none	0.0001149472853882
T056	T107	FALSE	FALSE	0	0	1	1	none	0.0001294097445572
T059	T107	FALSE	FALSE	0	0	1	1	none	7.55349123502e-05
T065	T107	FALSE	FALSE	0	0	1	1	none	0.0001159875946017
T069	T107	FALSE	FALSE	0	0	1	1	none	7.7138216793e-05
T073	T107	FALSE	FALSE	0	0	1	1	none	0.0001216074129886
T075	T107	FALSE	FALSE	0	0	1	1	none	0.0001028437268799
T077	T107	FALSE	FALSE	0	0	1	1	none	0.0001216074129886
T087	T107	FALSE	FALSE	0	0	1	1	none	0.0001207600386559
T095	T107	TRUE	TRUE	1	0	1	1	anc	5.959463961e-07
T099a	T107	FALSE	FALSE	0	0	1	1	none	8.6886136119e-06
T102	T107	FALSE	FALSE	0	0	1	1	none	4.1716247727e-06
T104	T107	FALSE	FALSE	0	0	1	1	none	0.0001102183120674
T105	T107	FALSE	FALSE	0	0	1	1	none	0.0001176654988628
S002	T126	TRUE	TRUE	0	0	1	1	none	0.0001265805561292
S007	T126	TRUE	TRUE	0	0	1	1	none	0.000117352267144
S021	T126	TRUE	TRUE	0	0	1	1	none	0.0001226332928349
S024	T126	TRUE	TRUE	0	0	1	1	none	0.0001219111041209
S025	T126	TRUE	TRUE	0	0	1	1	none	0.0001312698089881
S026	T126	TRUE	TRUE	0	0	1	1	none	0.0001232425686111
S038	T126	TRUE	TRUE	0	0	1	1	none	0.0001266666992512
S039	T126	TRUE	TRUE	0	0	1	1	none	0.0001230666845724
S040	T126	TRUE	TRUE	0	0	1	1	none	5.33109854953e-05
S042	T126	TRUE	TRUE	0	0	1	1	none	0.0001222799710634
S071	T126	TRUE	TRUE	0	0	1	1	none	2.52031785372e-05
S078	T126	TRUE	TRUE	0	0	1	1	none	0.0001232428760301
S081	T126	TRUE	TRUE	0	0	1	1	none	0.0001222799710634
S085	T126	TRUE	TRUE	0	0	1	1	none	5.49417014011e-05
S087	T126	TRUE	TRUE	0	0	1	1	none	7.32991337725e-05
S093	T126	TRUE	TRUE	0	0	1	1	none	3.97892269402e-05
S097	T126	TRUE	TRUE	0	0	1	1	none	0.0001271370153572
S102	T126	TRUE	TRUE	0	0	1	1	none	5.57296262541e-05
S106	T126	TRUE	TRUE	0	0	1	1	none	0.0001223822957582
S130	T126	TRUE	TRUE	0	0	1	1	none	7.29664058719e-05
T009	T126	TRUE	TRUE	0	0	1	1	none	0.0001311008462361
T010	T126	FALSE	FALSE	0	0	1	1	none	0.0001311259163633
T013	T126	FALSE	FALSE	0	0	1	1	none	0.0001338806292229
T014	T126	TRUE	TRUE	0	0	1	1	none	0.0001225667739915
T020	T126	TRUE	TRUE	0	0	1	1	none	0.0001287071573241
T021	T126	FALSE	FALSE	0	0	1	1	none	0.0001314373314806
T028	T126	TRUE	TRUE	0	0	1	1	none	0.000116856574194
T035a	T126	TRUE	TRUE	0	0	1	1	none	7.76782158761e-05
T035b	T126	FALSE	FALSE	0	0	1	1	none	0.0001306978517533
T040	T126	TRUE	TRUE	0	0	1	1	none	0.0001253731502763
T056	T126	FALSE	FALSE	0	0	1	1	none	0.0001398356094453
T059	T126	TRUE	TRUE	0	0	1	1	none	6.32261237663e-05
T065	T126	TRUE	TRUE	0	0	1	1	none	0.0001264134594898
T069	T126	TRUE	TRUE	0	0	1	1	none	4.41011920371e-05
T073	T126	FALSE	FALSE	0	0	1	1	none	0.0001320332778767
T075	T126	TRUE	TRUE	0	0	1	1	none	0.000113269591768
T077	T126	FALSE	FALSE	0	0	1	1	none	0.0001320332778767
T087	T126	FALSE	FALSE	0	0	1	1	none	0.000131185903544
T095	T126	TRUE	TRUE	0	0	1	1	none	7.32991337725e-05
T099a	T126	TRUE	TRUE	0	0	1	1	none	7.33524861902e-05
T102	T126	FALSE	FALSE	0	0	1	1	none	7.53789846096e-05
T104	T126	FALSE	FALSE	0	0	1	1	none	0.0001206441769555
T105	T126	FALSE	FALSE	0	0	1	1	none	0.0001280913637509
T107	T126	FALSE	FALSE	0	0	1	1	none	7.83587165901e-05
S002	T156	FALSE	FALSE	0	0	1	1	none	9.13108942758e-05
S007	T156	FALSE	FALSE	0	0	1	1	none	5.87127338128e-05
S021	T156	FALSE	FALSE	0	0	1	1	none	8.73636309815e-05
S024	T156	FALSE	FALSE	0	0	1	1	none	8.66414422675e-05
S025	T156	FALSE	FALSE	0	0	1	1	none	9.60001471347e-05
S026	T156	FALSE	FALSE	0	0	1	1	none	8.79729067577e-05
S038	T156	FALSE	FALSE	0	0	1	1	none	1.17880935e-05
S039	T156	FALSE	FALSE	0	0	1	1	none	8.7797022719e-05
S040	T156	FALSE	FALSE	0	0	1	1	none	0.0001202239144739
S042	T156	FALSE	FALSE	0	0	1	1	none	8.701030921e-05
S071	T156	FALSE	FALSE	0	0	1	1	none	0.0001089515712398
S078	T156	FALSE	FALSE	0	0	1	1	none	8.79732141767e-05
S081	T156	FALSE	FALSE	0	0	1	1	none	8.701030921e-05
S085	T156	FALSE	FALSE	0	0	1	1	none	9.91199769077e-05
S087	T156	FALSE	FALSE	0	0	1	1	none	0.0001174774092791
S093	T156	FALSE	FALSE	0	0	1	1	none	9.43655228368e-05
S097	T156	FALSE	FALSE	0	0	1	1	none	9.18673535038e-05
S102	T156	FALSE	FALSE	0	0	1	1	none	0.0001226425552327
S106	T156	FALSE	FALSE	0	0	1	1	none	8.71126339048e-05
S130	T156	FALSE	FALSE	0	0	1	1	none	0.0001171446813785
T009	T156	FALSE	FALSE	0	0	1	1	none	9.58311843827e-05
T010	T156	FALSE	FALSE	0	0	1	1	none	9.58562545099e-05
T013	T156	FALSE	FALSE	0	0	1	1	none	1.90020234717e-05
T014	T156	FALSE	FALSE	0	0	1	1	none	8.72971121381e-05
T020	T156	FALSE	FALSE	0	0	1	1	none	1.38285515729e-05
T021	T156	FALSE	FALSE	0	0	1	1	none	9.61676696272e-05
T028	T156	FALSE	FALSE	0	0	1	1	none	5.82170408628e-05
T035a	T156	FALSE	FALSE	0	0	1	1	none	0.0001218564913827
T035b	T156	FALSE	FALSE	0	0	1	1	none	9.54281898999e-05
T040	T156	FALSE	FALSE	0	0	1	1	none	9.01034884229e-05
T056	T156	FALSE	FALSE	0	0	1	1	none	0.0001045659475919
T059	T156	FALSE	FALSE	0	0	1	1	none	0.0001301390527449
T065	T156	FALSE	FALSE	0	0	1	1	none	1.15348537386e-05
T069	T156	FALSE	FALSE	0	0	1	1	none	0.0001317423571877
T073	T156	FALSE	FALSE	0	0	1	1	none	9.67636160233e-05
T075	T156	FALSE	FALSE	0	0	1	1	none	7.63042913568e-05
T077	T156	FALSE	FALSE	0	0	1	1	none	9.67636160233e-05
T087	T156	FALSE	FALSE	0	0	1	1	none	9.59162416906e-05
T095	T156	FALSE	FALSE	0	0	1	1	none	0.0001174774092791
T099a	T156	FALSE	FALSE	0	0	1	1	none	0.0001175307616968
T102	T156	FALSE	FALSE	0	0	1	1	none	0.0001195572601162
T104	T156	FALSE	FALSE	0	0	1	1	none	6.20046436243e-05
T105	T156	FALSE	FALSE	0	0	1	1	none	1.32127579997e-05
T107	T156	FALSE	FALSE	0	0	1	1	none	0.0001225369920967
T126	T156	FALSE	FALSE	0	0	1	1	none	0.0001329628569848
S002	T159a	TRUE	TRUE	0	0	1	1	none	2.47817837672e-05
S007	T159a	TRUE	TRUE	0	0	1	1	none	7.8173294202e-05
S021	T159a	TRUE	TRUE	0	0	1	1	none	2.08345204729e-05
S024	T159a	TRUE	TRUE	0	0	1	1	none	2.01123317589e-05
S025	T159a	TRUE	TRUE	0	0	1	1	none	2.64757988221e-05
S026	T159a	TRUE	TRUE	0	0	1	1	none	1.36763998191e-05
S038	T159a	TRUE	TRUE	0	0	1	1	none	8.74877263092e-05
S039	T159a	TRUE	TRUE	0	0	1	1	none	2.12679122104e-05
S040	T159a	TRUE	TRUE	0	0	1	1	none	0.0001163146033853
S042	T159a	TRUE	TRUE	0	0	1	1	none	2.04811987014e-05
S071	T159a	TRUE	TRUE	0	0	1	1	none	0.0001050422601512
S078	T159a	TRUE	TRUE	0	0	1	1	none	2.14441036681e-05
S081	T159a	TRUE	TRUE	0	0	1	1	none	2.04811987014e-05
S085	T159a	TRUE	TRUE	0	0	1	1	none	9.52106658191e-05
S087	T159a	TRUE	TRUE	0	0	1	1	none	0.0001135680981905
S093	T159a	TRUE	TRUE	0	0	1	1	none	9.04562117482e-05
S097	T159a	TRUE	TRUE	0	0	1	1	none	2.23430051912e-05
S102	T159a	TRUE	TRUE	0	0	1	1	none	0.0001187332441441
S106	T159a	TRUE	TRUE	0	0	1	1	none	2.05835233962e-05
S130	T159a	TRUE	TRUE	0	0	1	1	none	0.0001132353702899
T009	T159a	TRUE	TRUE	0	0	1	1	none	3.2391931321e-06
T010	T159a	TRUE	TRUE	0	1	1	1	desc	1.476424071e-06
T013	T159a	FALSE	FALSE	0	0	1	1	none	9.47016562809e-05
T014	T159a	TRUE	TRUE	0	0	1	1	none	2.07680016295e-05
T020	T159a	TRUE	TRUE	0	0	1	1	none	8.95281843821e-05
T021	T159a	TRUE	TRUE	0	1	1	1	desc	1.1918927922e-06
T028	T159a	TRUE	TRUE	0	0	1	1	none	7.7677601252e-05
T035a	T159a	TRUE	TRUE	0	0	1	1	none	0.0001179471802941
T035b	T159a	TRUE	TRUE	0	1	1	1	desc	1.048359461e-06
T040	T159a	TRUE	TRUE	0	0	1	1	none	2.35743779143e-05
T056	T159a	FALSE	FALSE	0	0	1	1	none	1.19739563413e-05
T059	T159a	TRUE	TRUE	0	0	1	1	none	0.0001262297416563
T065	T159a	TRUE	TRUE	0	0	1	1	none	8.72344865478e-05
T069	T159a	TRUE	TRUE	0	0	1	1	none	0.0001278330460991
T073	T159a	TRUE	TRUE	0	1	1	1	desc	1.7878391883e-06
T075	T159a	TRUE	TRUE	0	0	1	1	none	7.4090618826e-05
T077	T159a	TRUE	TRUE	0	1	1	1	desc	1.7878391883e-06
T087	T159a	TRUE	TRUE	0	1	1	1	desc	9.404648556e-07
T095	T159a	TRUE	TRUE	0	0	1	1	none	0.0001135680981905
T099a	T159a	TRUE	TRUE	0	0	1	1	none	0.0001136214506082
T102	T159a	FALSE	FALSE	0	0	1	1	none	0.0001156479490276
T104	T159a	FALSE	FALSE	0	0	1	1	none	8.14652040135e-05
T105	T159a	FALSE	FALSE	0	0	1	1	none	8.89123908089e-05
T107	T159a	FALSE	FALSE	0	0	1	1	none	0.0001186276810081
T126	T159a	TRUE	TRUE	0	0	1	1	none	0.0001290535458962
T156	T159a	FALSE	FALSE	0	0	1	1	none	9.37838840428e-05
S002	T182	FALSE	FALSE	0	0	1	1	none	8.70768479786e-05
S007	T182	FALSE	FALSE	0	0	1	1	none	5.44786875156e-05
S021	T182	FALSE	FALSE	0	0	1	1	none	8.31295846843e-05
S024	T182	FALSE	FALSE	0	0	1	1	none	8.24073959703e-05
S025	T182	FALSE	FALSE	0	0	1	1	none	9.17661008375e-05
S026	T182	FALSE	FALSE	0	0	1	1	none	8.37388604605e-05
S038	T182	FALSE	FALSE	0	0	1	1	none	7.5540472028e-06
S039	T182	FALSE	FALSE	0	0	1	1	none	8.35629764218e-05
S040	T182	FALSE	FALSE	0	0	1	1	none	0.0001159898681767
S042	T182	FALSE	FALSE	0	0	1	1	none	8.27762629128e-05
S071	T182	FALSE	FALSE	0	0	1	1	none	0.0001047175249426
S078	T182	FALSE	FALSE	0	0	1	1	none	8.37391678795e-05
S081	T182	FALSE	FALSE	0	0	1	1	none	8.27762629128e-05
S085	T182	FALSE	FALSE	0	0	1	1	none	9.48859306105e-05
S087	T182	FALSE	FALSE	0	0	1	1	none	0.0001132433629819
S093	T182	FALSE	FALSE	0	0	1	1	none	9.01314765396e-05
S097	T182	FALSE	FALSE	0	0	1	1	none	8.76333072066e-05
S102	T182	FALSE	FALSE	0	0	1	1	none	0.0001184085089355
S106	T182	FALSE	FALSE	0	0	1	1	none	8.28785876076e-05
S130	T182	FALSE	FALSE	0	0	1	1	none	0.0001129106350813
T009	T182	FALSE	FALSE	0	0	1	1	none	9.15971380855e-05
T010	T182	FALSE	FALSE	0	0	1	1	none	9.16222082127e-05
T013	T182	FALSE	FALSE	0	0	1	1	none	1.47679771745e-05
T014	T182	FALSE	FALSE	0	0	1	1	none	8.30630658409e-05
T020	T182	FALSE	FALSE	0	0	1	1	none	9.5945052757e-06
T021	T182	FALSE	FALSE	0	0	1	1	none	9.193362333e-05
T028	T182	FALSE	FALSE	0	0	1	1	none	5.39829945656e-05
T035a	T182	FALSE	FALSE	0	0	1	1	none	0.0001176224450855
T035b	T182	FALSE	FALSE	0	0	1	1	none	9.11941436027e-05
T040	T182	FALSE	FALSE	0	0	1	1	none	8.58694421257e-05
T056	T182	FALSE	FALSE	0	0	1	1	none	0.0001003319012947
T059	T182	FALSE	FALSE	0	0	1	1	none	0.0001259050064477
T065	T182	FALSE	FALSE	0	0	1	1	none	7.3008074414e-06
T069	T182	FALSE	FALSE	0	0	1	1	none	0.0001275083108905
T073	T182	FALSE	FALSE	0	0	1	1	none	9.25295697261e-05
T075	T182	FALSE	FALSE	0	0	1	1	none	7.20702450596e-05
T077	T182	FALSE	FALSE	0	0	1	1	none	9.25295697261e-05
T087	T182	FALSE	FALSE	0	0	1	1	none	9.16821953934e-05
T095	T182	FALSE	FALSE	0	0	1	1	none	0.0001132433629819
T099a	T182	FALSE	FALSE	0	0	1	1	none	0.0001132967153996
T102	T182	FALSE	FALSE	0	0	1	1	none	0.000115323213819
T104	T182	FALSE	FALSE	0	0	1	1	none	5.77705973271e-05
T105	T182	FALSE	FALSE	0	0	1	1	none	8.9787117025e-06
T107	T182	FALSE	FALSE	0	0	1	1	none	0.0001183029457995
T126	T182	FALSE	FALSE	0	0	1	1	none	0.0001287288106876
T156	T182	FALSE	FALSE	0	0	1	1	none	1.26583121442e-05
T159a	T182	FALSE	FALSE	0	0	1	1	none	8.95498377456e-05
S002	T188	TRUE	TRUE	0	0	1	1	none	7.4323396455e-05
S007	T188	TRUE	TRUE	0	0	1	1	none	3.233700894e-05
S021	T188	TRUE	TRUE	0	0	1	1	none	7.03761331607e-05
S024	T188	TRUE	TRUE	0	0	1	1	none	6.96539444467e-05
S025	T188	TRUE	TRUE	0	0	1	1	none	7.90126493139e-05
S026	T188	TRUE	TRUE	0	0	1	1	none	7.09854089369e-05
S038	T188	TRUE	TRUE	0	0	1	1	none	5.10396680992e-05
S039	T188	TRUE	TRUE	0	0	1	1	none	7.08095248982e-05
S040	T188	TRUE	TRUE	0	0	1	1	none	0.0001032364166531
S042	T188	TRUE	TRUE	0	0	1	1	none	7.00228113892e-05
S071	T188	TRUE	TRUE	0	0	1	1	none	9.1964073419e-05
S078	T188	TRUE	TRUE	0	0	1	1	none	7.09857163559e-05
S081	T188	TRUE	TRUE	0	0	1	1	none	7.00228113892e-05
S085	T188	TRUE	TRUE	0	0	1	1	none	8.21324790869e-05
S087	T188	TRUE	TRUE	0	0	1	1	none	0.0001004899114583
S093	T188	TRUE	TRUE	0	0	1	1	none	7.7378025016e-05
S097	T188	TRUE	TRUE	0	0	1	1	none	7.4879855683e-05
S102	T188	TRUE	TRUE	0	0	1	1	none	0.0001056550574119
S106	T188	TRUE	TRUE	0	0	1	1	none	7.0125136084e-05
S130	T188	TRUE	TRUE	0	0	1	1	none	0.0001001571835577
T009	T188	TRUE	TRUE	0	0	1	1	none	7.88436865619e-05
T010	T188	FALSE	FALSE	0	0	1	1	none	7.88687566891e-05
T013	T188	FALSE	FALSE	0	0	1	1	none	5.82535980709e-05
T014	T188	TRUE	TRUE	0	0	1	1	none	7.03096143173e-05
T020	T188	TRUE	TRUE	0	0	1	1	none	5.30801261721e-05
T021	T188	FALSE	FALSE	0	0	1	1	none	7.91801718064e-05
T028	T188	TRUE	TRUE	0	0	1	1	none	2.417155763e-05
T035a	T188	TRUE	TRUE	0	0	1	1	none	0.0001048689935619
T035b	T188	FALSE	FALSE	0	0	1	1	none	7.84406920791e-05
T040	T188	TRUE	TRUE	0	0	1	1	none	7.31159906021e-05
T056	T188	FALSE	FALSE	0	0	1	1	none	8.75784497711e-05
T059	T188	TRUE	TRUE	0	0	1	1	none	0.0001131515549241
T065	T188	TRUE	TRUE	0	0	1	1	none	5.07864283378e-05
T069	T188	TRUE	TRUE	0	0	1	1	none	0.0001147548593669
T073	T188	FALSE	FALSE	0	0	1	1	none	7.97761182025e-05
T075	T188	TRUE	TRUE	0	0	1	1	none	5.9316793536e-05
T077	T188	FALSE	FALSE	0	0	1	1	none	7.97761182025e-05
T087	T188	FALSE	FALSE	0	0	1	1	none	7.89287438698e-05
T095	T188	TRUE	TRUE	0	0	1	1	none	0.0001004899114583
T099a	T188	TRUE	TRUE	0	0	1	1	none	0.000100543263876
T102	T188	FALSE	FALSE	0	0	1	1	none	0.0001025697622954
T104	T188	FALSE	FALSE	0	0	1	1	none	3.34445633915e-05
T105	T188	FALSE	FALSE	0	0	1	1	none	5.24643325989e-05
T107	T188	FALSE	FALSE	0	0	1	1	none	0.0001055494942759
T126	T188	TRUE	TRUE	0	0	1	1	none	0.000115975359164
T156	T188	FALSE	FALSE	0	0	1	1	none	5.73358258328e-05
T159a	T188	TRUE	TRUE	0	0	1	1	none	7.6796386222e-05
T182	T188	FALSE	FALSE	0	0	1	1	none	5.31017795356e-05
S002	T192	FALSE	FALSE	0	0	1	1	none	0.000137307591259
S007	T192	FALSE	FALSE	0	0	1	1	none	0.0001280793022738
S021	T192	FALSE	FALSE	0	0	1	1	none	0.0001333603279647
S024	T192	FALSE	FALSE	0	0	1	1	none	0.0001326381392507
S025	T192	FALSE	FALSE	0	0	1	1	none	0.0001419968441179
S026	T192	FALSE	FALSE	0	0	1	1	none	0.0001339696037409
S038	T192	FALSE	FALSE	0	0	1	1	none	0.000137393734381
S039	T192	FALSE	FALSE	0	0	1	1	none	0.0001337937197022
S040	T192	FALSE	FALSE	0	0	1	1	none	6.40380206251e-05
S042	T192	FALSE	FALSE	0	0	1	1	none	0.0001330070061932
S071	T192	FALSE	FALSE	0	0	1	1	none	3.5930213667e-05
S078	T192	FALSE	FALSE	0	0	1	1	none	0.0001339699111599
S081	T192	FALSE	FALSE	0	0	1	1	none	0.0001330070061932
S085	T192	FALSE	FALSE	0	0	1	1	none	6.56687365309e-05
S087	T192	FALSE	FALSE	0	0	1	1	none	8.40261689023e-05
S093	T192	FALSE	FALSE	0	0	1	1	none	5.051626207e-05
S097	T192	FALSE	FALSE	0	0	1	1	none	0.000137864050487
S102	T192	FALSE	FALSE	0	0	1	1	none	6.64566613839e-05
S106	T192	FALSE	FALSE	0	0	1	1	none	0.000133109330888
S130	T192	FALSE	FALSE	0	0	1	1	none	8.36934410017e-05
T009	T192	FALSE	FALSE	0	0	1	1	none	0.0001418278813659
T010	T192	FALSE	FALSE	0	0	1	1	none	0.0001418529514931
T013	T192	FALSE	FALSE	0	0	1	1	none	0.0001446076643527
T014	T192	FALSE	FALSE	0	0	1	1	none	0.0001332938091213
T020	T192	FALSE	FALSE	0	0	1	1	none	0.0001394341924539
T021	T192	FALSE	FALSE	0	0	1	1	none	0.0001421643666104
T028	T192	FALSE	FALSE	0	0	1	1	none	0.0001275836093238
T035a	T192	FALSE	FALSE	0	0	1	1	none	8.84052510059e-05
T035b	T192	FALSE	FALSE	0	0	1	1	none	0.0001414248868831
T040	T192	FALSE	FALSE	0	0	1	1	none	0.0001361001854061
T056	T192	FALSE	FALSE	0	0	1	1	none	0.0001505626445751
T059	T192	FALSE	FALSE	0	0	1	1	none	7.39531588961e-05
T065	T192	FALSE	FALSE	0	0	1	1	none	0.0001371404946196
T069	T192	FALSE	FALSE	0	0	1	1	none	5.48282271669e-05
T073	T192	FALSE	FALSE	0	0	1	1	none	0.0001427603130065
T075	T192	FALSE	FALSE	0	0	1	1	none	0.0001239966268978
T077	T192	FALSE	FALSE	0	0	1	1	none	0.0001427603130065
T087	T192	FALSE	FALSE	0	0	1	1	none	0.0001419129386738
T095	T192	FALSE	FALSE	0	0	1	1	none	8.40261689023e-05
T099a	T192	FALSE	FALSE	0	0	1	1	none	8.407952132e-05
T102	T192	FALSE	FALSE	0	0	1	1	none	8.61060197394e-05
T104	T192	FALSE	FALSE	0	0	1	1	none	0.0001313712120853
T105	T192	FALSE	FALSE	0	0	1	1	none	0.0001388183988807
T107	T192	FALSE	FALSE	0	0	1	1	none	8.90857517199e-05
T126	T192	TRUE	TRUE	1	0	1	1	anc	5.959463961e-07
T156	T192	FALSE	FALSE	0	0	1	1	none	0.0001436898921146
T159a	T192	FALSE	FALSE	0	0	1	1	none	0.000139780581026
T182	T192	FALSE	FALSE	0	0	1	1	none	0.0001394558458174
T188	T192	FALSE	FALSE	0	0	1	1	none	0.0001267023942938
S002	T223	FALSE	FALSE	0	0	1	1	none	8.76727943747e-05
S007	T223	FALSE	FALSE	0	0	1	1	none	5.50746339117e-05
S021	T223	FALSE	FALSE	0	0	1	1	none	8.37255310804e-05
S024	T223	FALSE	FALSE	0	0	1	1	none	8.30033423664e-05
S025	T223	FALSE	FALSE	0	0	1	1	none	9.23620472336e-05
S026	T223	FALSE	FALSE	0	0	1	1	none	8.43348068566e-05
S038	T223	FALSE	FALSE	0	0	1	1	none	8.1499935989e-06
S039	T223	FALSE	FALSE	0	0	1	1	none	8.41589228179e-05
S040	T223	FALSE	FALSE	0	0	1	1	none	0.0001165858145728
S042	T223	FALSE	FALSE	0	0	1	1	none	8.33722093089e-05
S071	T223	FALSE	FALSE	0	0	1	1	none	0.0001053134713387
S078	T223	FALSE	FALSE	0	0	1	1	none	8.43351142756e-05
S081	T223	FALSE	FALSE	0	0	1	1	none	8.33722093089e-05
S085	T223	FALSE	FALSE	0	0	1	1	none	9.54818770066e-05
S087	T223	FALSE	FALSE	0	0	1	1	none	0.000113839309378
S093	T223	FALSE	FALSE	0	0	1	1	none	9.07274229357e-05
S097	T223	FALSE	FALSE	0	0	1	1	none	8.82292536027e-05
S102	T223	FALSE	FALSE	0	0	1	1	none	0.0001190044553316
S106	T223	FALSE	FALSE	0	0	1	1	none	8.34745340037e-05
S130	T223	FALSE	FALSE	0	0	1	1	none	0.0001135065814774
T009	T223	FALSE	FALSE	0	0	1	1	none	9.21930844816e-05
T010	T223	FALSE	FALSE	0	0	1	1	none	9.22181546088e-05
T013	T223	FALSE	FALSE	0	0	1	1	none	1.53639235706e-05
T014	T223	FALSE	FALSE	0	0	1	1	none	8.3659012237e-05
T020	T223	FALSE	FALSE	0	0	1	1	none	1.01904516718e-05
T021	T223	FALSE	FALSE	0	0	1	1	none	9.25295697261e-05
T028	T223	FALSE	FALSE	0	0	1	1	none	5.45789409617e-05
T035a	T223	FALSE	FALSE	0	0	1	1	none	0.0001182183914816
T035b	T223	FALSE	FALSE	0	0	1	1	none	9.17900899988e-05
T040	T223	FALSE	FALSE	0	0	1	1	none	8.64653885218e-05
T056	T223	FALSE	FALSE	0	0	1	1	none	0.0001009278476908
T059	T223	FALSE	FALSE	0	0	1	1	none	0.0001265009528438
T065	T223	FALSE	FALSE	0	0	1	1	none	7.8967538375e-06
T069	T223	FALSE	FALSE	0	0	1	1	none	0.0001281042572866
T073	T223	FALSE	FALSE	0	0	1	1	none	9.31255161222e-05
T075	T223	FALSE	FALSE	0	0	1	1	none	7.26661914557e-05
T077	T223	FALSE	FALSE	0	0	1	1	none	9.31255161222e-05
T087	T223	FALSE	FALSE	0	0	1	1	none	9.22781417895e-05
T095	T223	FALSE	FALSE	0	0	1	1	none	0.000113839309378
T099a	T223	FALSE	FALSE	0	0	1	1	none	0.0001138926617957
T102	T223	FALSE	FALSE	0	0	1	1	none	0.0001159191602151
T104	T223	FALSE	FALSE	0	0	1	1	none	5.83665437232e-05
T105	T223	FALSE	FALSE	0	0	1	1	none	9.5746580986e-06
T107	T223	FALSE	FALSE	0	0	1	1	none	0.0001188988921956
T126	T223	FALSE	FALSE	0	0	1	1	none	0.0001293247570837
T156	T223	FALSE	FALSE	0	0	1	1	none	1.32542585403e-05
T159a	T223	FALSE	FALSE	0	0	1	1	none	9.01457841417e-05
T182	T223	TRUE	TRUE	0	0	1	1	none	1.7878391883e-06
T188	T223	FALSE	FALSE	0	0	1	1	none	5.36977259317e-05
T192	T223	FALSE	FALSE	0	0	1	1	none	0.0001400517922135
S002	T225	FALSE	FALSE	0	0	1	1	none	9.20317687863e-05
S007	T225	FALSE	FALSE	0	0	1	1	none	5.94336083233e-05
S021	T225	FALSE	FALSE	0	0	1	1	none	8.8084505492e-05
S024	T225	FALSE	FALSE	0	0	1	1	none	8.7362316778e-05
S025	T225	FALSE	FALSE	0	0	1	1	none	9.67210216452e-05
S026	T225	FALSE	FALSE	0	0	1	1	none	8.86937812682e-05
S038	T225	FALSE	FALSE	0	0	1	1	none	1.25089680105e-05
S039	T225	FALSE	FALSE	0	0	1	1	none	8.85178972295e-05
S040	T225	FALSE	FALSE	0	0	1	1	none	0.0001209447889844
S042	T225	FALSE	FALSE	0	0	1	1	none	8.77311837205e-05
S071	T225	FALSE	FALSE	0	0	1	1	none	0.0001096724457503
S078	T225	FALSE	FALSE	0	0	1	1	none	8.86940886872e-05
S081	T225	FALSE	FALSE	0	0	1	1	none	8.77311837205e-05
S085	T225	FALSE	FALSE	0	0	1	1	none	9.98408514182e-05
S087	T225	FALSE	FALSE	0	0	1	1	none	0.0001181982837896
S093	T225	FALSE	FALSE	0	0	1	1	none	9.50863973473e-05
S097	T225	FALSE	FALSE	0	0	1	1	none	9.25882280143e-05
S102	T225	FALSE	FALSE	0	0	1	1	none	0.0001233634297432
S106	T225	FALSE	FALSE	0	0	1	1	none	8.78335084153e-05
S130	T225	FALSE	FALSE	0	0	1	1	none	0.000117865555889
T009	T225	FALSE	FALSE	0	0	1	1	none	9.65520588932e-05
T010	T225	FALSE	FALSE	0	0	1	1	none	9.65771290204e-05
T013	T225	FALSE	FALSE	0	0	1	1	none	1.97228979822e-05
T014	T225	FALSE	FALSE	0	0	1	1	none	8.80179866486e-05
T020	T225	FALSE	FALSE	0	0	1	1	none	1.45494260834e-05
T021	T225	FALSE	FALSE	0	0	1	1	none	9.68885441377e-05
T028	T225	FALSE	FALSE	0	0	1	1	none	5.89379153733e-05
T035a	T225	FALSE	FALSE	0	0	1	1	none	0.0001225773658932
T035b	T225	FALSE	FALSE	0	0	1	1	none	9.61490644104e-05
T040	T225	FALSE	FALSE	0	0	1	1	none	9.08243629334e-05
T056	T225	FALSE	FALSE	0	0	1	1	none	0.0001052868221024
T059	T225	FALSE	FALSE	0	0	1	1	none	0.0001308599272554
T065	T225	FALSE	FALSE	0	0	1	1	none	1.22557282491e-05
T069	T225	FALSE	FALSE	0	0	1	1	none	0.0001324632316982
T073	T225	FALSE	FALSE	0	0	1	1	none	9.74844905338e-05
T075	T225	FALSE	FALSE	0	0	1	1	none	7.70251658673e-05
T077	T225	FALSE	FALSE	0	0	1	1	none	9.74844905338e-05
T087	T225	FALSE	FALSE	0	0	1	1	none	9.66371162011e-05
T095	T225	FALSE	FALSE	0	0	1	1	none	0.0001181982837896
T099a	T225	FALSE	FALSE	0	0	1	1	none	0.0001182516362073
T102	T225	FALSE	FALSE	0	0	1	1	none	0.0001202781346267
T104	T225	FALSE	FALSE	0	0	1	1	none	6.27255181348e-05
T105	T225	FALSE	FALSE	0	0	1	1	none	1.39336325102e-05
T107	T225	FALSE	FALSE	0	0	1	1	none	0.0001232578666072
T126	T225	FALSE	FALSE	0	0	1	1	none	0.0001336837314953
T156	T225	FALSE	FALSE	0	0	1	1	none	1.11980534115e-05
T159a	T225	FALSE	FALSE	0	0	1	1	none	9.45047585533e-05
T182	T225	FALSE	FALSE	0	0	1	1	none	1.33791866547e-05
T188	T225	FALSE	FALSE	0	0	1	1	none	5.80567003433e-05
T192	T225	FALSE	FALSE	0	0	1	1	none	0.0001444107666251
T223	T225	FALSE	FALSE	0	0	1	1	none	1.39751330508e-05
S002	T230	FALSE	FALSE	0	0	1	1	none	2.80156219615e-05
S007	T230	FALSE	FALSE	0	0	1	1	none	8.14071323963e-05
S021	T230	FALSE	FALSE	0	0	1	1	none	2.40683586672e-05
S024	T230	FALSE	FALSE	0	0	1	1	none	2.33461699532e-05
S025	T230	FALSE	FALSE	0	0	1	1	none	2.97096370164e-05
S026	T230	FALSE	FALSE	0	0	1	1	none	1.69102380134e-05
S038	T230	FALSE	FALSE	0	0	1	1	none	9.07215645035e-05
S039	T230	FALSE	FALSE	0	0	1	1	none	2.45017504047e-05
S040	T230	FALSE	FALSE	0	0	1	1	none	0.0001195484415796
S042	T230	FALSE	FALSE	0	0	1	1	none	2.37150368957e-05
S071	T230	FALSE	FALSE	0	0	1	1	none	0.0001082760983455
S078	T230	FALSE	FALSE	0	0	1	1	none	2.46779418624e-05
S081	T230	FALSE	FALSE	0	0	1	1	none	2.37150368957e-05
S085	T230	FALSE	FALSE	0	0	1	1	none	9.84445040134e-05
S087	T230	FALSE	FALSE	0	0	1	1	none	0.0001168019363848
S093	T230	FALSE	FALSE	0	0	1	1	none	9.36900499425e-05
S097	T230	FALSE	FALSE	0	0	1	1	none	2.55768433855e-05
S102	T230	FALSE	FALSE	0	0	1	1	none	0.0001219670823384
S106	T230	FALSE	FALSE	0	0	1	1	none	2.38173615905e-05
S130	T230	FALSE	FALSE	0	0	1	1	none	0.0001164692084842
T009	T230	FALSE	FALSE	0	0	1	1	none	6.4730313264e-06
T010	T230	FALSE	FALSE	0	0	1	1	none	5.3062086614e-06
T013	T230	FALSE	FALSE	0	0	1	1	none	9.79354944752e-05
T014	T230	FALSE	FALSE	0	0	1	1	none	2.40018398238e-05
T020	T230	FALSE	FALSE	0	0	1	1	none	9.27620225764e-05
T021	T230	FALSE	FALSE	0	0	1	1	none	3.2338381943e-06
T028	T230	FALSE	FALSE	0	0	1	1	none	8.09114394463e-05
T035a	T230	FALSE	FALSE	0	0	1	1	none	0.0001211810184884
T035b	T230	FALSE	FALSE	0	0	1	1	none	3.6862512592e-06
T040	T230	FALSE	FALSE	0	0	1	1	none	2.68082161086e-05
T056	T230	FALSE	FALSE	0	0	1	1	none	1.52077945356e-05
T059	T230	FALSE	FALSE	0	0	1	1	none	0.0001294635798506
T065	T230	FALSE	FALSE	0	0	1	1	none	9.04683247421e-05
T069	T230	FALSE	FALSE	0	0	1	1	none	0.0001310668842934
T073	T230	FALSE	FALSE	0	0	1	1	none	3.8297845904e-06
T075	T230	FALSE	FALSE	0	0	1	1	none	7.73244570203e-05
T077	T230	FALSE	FALSE	0	0	1	1	none	3.8297845904e-06
T087	T230	FALSE	FALSE	0	0	1	1	none	5.3661958421e-06
T095	T230	FALSE	FALSE	0	0	1	1	none	0.0001168019363848
T099a	T230	FALSE	FALSE	0	0	1	1	none	0.0001168552888025
T102	T230	FALSE	FALSE	0	0	1	1	none	0.0001188817872219
T104	T230	FALSE	FALSE	0	0	1	1	none	8.46990422078e-05
T105	T230	FALSE	FALSE	0	0	1	1	none	9.21462290032e-05
T107	T230	FALSE	FALSE	0	0	1	1	none	0.0001218615192024
T126	T230	FALSE	FALSE	0	0	1	1	none	0.0001322873840905
T156	T230	FALSE	FALSE	0	0	1	1	none	9.70177222371e-05
T159a	T230	TRUE	TRUE	1	0	1	1	anc	1.445999006e-06
T182	T230	FALSE	FALSE	0	0	1	1	none	9.27836759399e-05
T188	T230	FALSE	FALSE	0	0	1	1	none	8.00302244163e-05
T192	T230	FALSE	FALSE	0	0	1	1	none	0.0001430144192203
T223	T230	FALSE	FALSE	0	0	1	1	none	9.3379622336e-05
T225	T230	FALSE	FALSE	0	0	1	1	none	9.77385967476e-05
S002	T232	TRUE	TRUE	0	0	1	1	none	0.0001248822007836
S007	T232	TRUE	TRUE	0	0	1	1	none	0.0001156539117984
S021	T232	TRUE	TRUE	0	0	1	1	none	0.0001209349374893
S024	T232	TRUE	TRUE	0	0	1	1	none	0.0001202127487753
S025	T232	TRUE	TRUE	0	0	1	1	none	0.0001295714536425
S026	T232	TRUE	TRUE	0	0	1	1	none	0.0001215442132655
S038	T232	TRUE	TRUE	0	0	1	1	none	0.0001249683439056
S039	T232	TRUE	TRUE	0	0	1	1	none	0.0001213683292268
S040	T232	TRUE	TRUE	0	0	1	1	none	5.16126301497e-05
S042	T232	TRUE	TRUE	0	0	1	1	none	0.0001205816157178
S071	T232	TRUE	TRUE	0	0	1	1	none	2.35048231916e-05
S078	T232	TRUE	TRUE	0	0	1	1	none	0.0001215445206845
S081	T232	TRUE	TRUE	0	0	1	1	none	0.0001205816157178
S085	T232	TRUE	TRUE	0	0	1	1	none	5.32433460555e-05
S087	T232	TRUE	TRUE	0	0	1	1	none	7.16007784269e-05
S093	T232	TRUE	TRUE	0	0	1	1	none	3.80908715946e-05
S097	T232	TRUE	TRUE	0	0	1	1	none	0.0001254386600116
S102	T232	TRUE	TRUE	0	0	1	1	none	5.40312709085e-05
S106	T232	TRUE	TRUE	0	0	1	1	none	0.0001206839404126
S130	T232	TRUE	TRUE	0	0	1	1	none	7.12680505263e-05
T009	T232	TRUE	TRUE	0	0	1	1	none	0.0001294024908905
T010	T232	FALSE	FALSE	0	0	1	1	none	0.0001294275610177
T013	T232	FALSE	FALSE	0	0	1	1	none	0.0001321822738773
T014	T232	TRUE	TRUE	0	0	1	1	none	0.0001208684186459
T020	T232	TRUE	TRUE	0	0	1	1	none	0.0001270088019785
T021	T232	FALSE	FALSE	0	0	1	1	none	0.000129738976135
T028	T232	TRUE	TRUE	0	0	1	1	none	0.0001151582188484
T035a	T232	TRUE	TRUE	0	0	1	1	none	7.59798605305e-05
T035b	T232	FALSE	FALSE	0	0	1	1	none	0.0001289994964077
T040	T232	TRUE	TRUE	0	0	1	1	none	0.0001236747949307
T056	T232	FALSE	FALSE	0	0	1	1	none	0.0001381372540997
T059	T232	TRUE	TRUE	0	0	1	1	none	6.15277684207e-05
T065	T232	TRUE	TRUE	0	0	1	1	none	0.0001247151041442
T069	T232	TRUE	TRUE	0	0	1	1	none	4.24028366915e-05
T073	T232	FALSE	FALSE	0	0	1	1	none	0.0001303349225311
T075	T232	TRUE	TRUE	0	0	1	1	none	0.0001115712364224
T077	T232	FALSE	FALSE	0	0	1	1	none	0.0001303349225311
T087	T232	FALSE	FALSE	0	0	1	1	none	0.0001294875481984
T095	T232	TRUE	TRUE	0	0	1	1	none	7.16007784269e-05
T099a	T232	TRUE	TRUE	0	0	1	1	none	7.16541308446e-05
T102	T232	FALSE	FALSE	0	0	1	1	none	7.3680629264e-05
T104	T232	FALSE	FALSE	0	0	1	1	none	0.0001189458216099
T105	T232	FALSE	FALSE	0	0	1	1	none	0.0001263930084053
T107	T232	FALSE	FALSE	0	0	1	1	none	7.66603612445e-05
T126	T232	TRUE	TRUE	0	0	1	1	none	3.0136107086e-06
T156	T232	FALSE	FALSE	0	0	1	1	none	0.0001312645016392
T159a	T232	TRUE	TRUE	0	0	1	1	none	0.0001273551905506
T182	T232	FALSE	FALSE	0	0	1	1	none	0.000127030455342
T188	T232	TRUE	TRUE	0	0	1	1	none	0.0001142770038184
T192	T232	FALSE	FALSE	0	0	1	1	none	1.37406458384e-05
T223	T232	FALSE	FALSE	0	0	1	1	none	0.0001276264017381
T225	T232	FALSE	FALSE	0	0	1	1	none	0.0001319853761497
T230	T232	FALSE	FALSE	0	0	1	1	none	0.0001305890287449
S002	T241	FALSE	FALSE	0	0	1	1	none	9.63378727856e-05
S007	T241	FALSE	FALSE	0	0	1	1	none	6.37397123226e-05
S021	T241	FALSE	FALSE	0	0	1	1	none	9.23906094913e-05
S024	T241	FALSE	FALSE	0	0	1	1	none	9.16684207773e-05
S025	T241	FALSE	FALSE	0	0	1	1	none	0.0001010271256445
S026	T241	FALSE	FALSE	0	0	1	1	none	9.29998852675e-05
S038	T241	FALSE	FALSE	0	0	1	1	none	1.56231792176e-05
S039	T241	FALSE	FALSE	0	0	1	1	none	9.28240012288e-05
S040	T241	FALSE	FALSE	0	0	1	1	none	0.0001252508929837
S042	T241	FALSE	FALSE	0	0	1	1	none	9.20372877198e-05
S071	T241	FALSE	FALSE	0	0	1	1	none	0.0001139785497496
S078	T241	FALSE	FALSE	0	0	1	1	none	9.30001926865e-05
S081	T241	FALSE	FALSE	0	0	1	1	none	9.20372877198e-05
S085	T241	FALSE	FALSE	0	0	1	1	none	0.0001041469554175
S087	T241	FALSE	FALSE	0	0	1	1	none	0.0001225043877889
S093	T241	FALSE	FALSE	0	0	1	1	none	9.93925013466e-05
S097	T241	FALSE	FALSE	0	0	1	1	none	9.68943320136e-05
S102	T241	FALSE	FALSE	0	0	1	1	none	0.0001276695337425
S106	T241	FALSE	FALSE	0	0	1	1	none	9.21396124146e-05
S130	T241	FALSE	FALSE	0	0	1	1	none	0.0001221716598883
T009	T241	FALSE	FALSE	0	0	1	1	none	0.0001008581628925
T010	T241	FALSE	FALSE	0	0	1	1	none	0.0001008832330197
T013	T241	FALSE	FALSE	0	0	1	1	none	9.5520456359e-06
T014	T241	FALSE	FALSE	0	0	1	1	none	9.23240906479e-05
T020	T241	FALSE	FALSE	0	0	1	1	none	1.76636372905e-05
T021	T241	FALSE	FALSE	0	0	1	1	none	0.000101194648137
T028	T241	FALSE	FALSE	0	0	1	1	none	6.32440193726e-05
T035a	T241	FALSE	FALSE	0	0	1	1	none	0.0001268834698925
T035b	T241	FALSE	FALSE	0	0	1	1	none	0.0001004551684097
T040	T241	FALSE	FALSE	0	0	1	1	none	9.51304669327e-05
T056	T241	FALSE	FALSE	0	0	1	1	none	0.0001095929261017
T059	T241	FALSE	FALSE	0	0	1	1	none	0.0001351660312547
T065	T241	FALSE	FALSE	0	0	1	1	none	1.2768268797e-05
T069	T241	FALSE	FALSE	0	0	1	1	none	0.0001367693356975
T073	T241	FALSE	FALSE	0	0	1	1	none	0.0001017905945331
T075	T241	FALSE	FALSE	0	0	1	1	none	8.13312698666e-05
T077	T241	FALSE	FALSE	0	0	1	1	none	0.0001017905945331
T087	T241	FALSE	FALSE	0	0	1	1	none	0.0001009432202004
T095	T241	FALSE	FALSE	0	0	1	1	none	0.0001225043877889
T099a	T241	FALSE	FALSE	0	0	1	1	none	0.0001225577402066
T102	T241	FALSE	FALSE	0	0	1	1	none	0.000124584238626
T104	T241	FALSE	FALSE	0	0	1	1	none	6.70316221341e-05
T105	T241	FALSE	FALSE	0	0	1	1	none	1.44461730581e-05
T107	T241	FALSE	FALSE	0	0	1	1	none	0.0001275639706065
T126	T241	FALSE	FALSE	0	0	1	1	none	0.0001379898354946
T156	T241	FALSE	FALSE	0	0	1	1	none	2.31112297434e-05
T159a	T241	FALSE	FALSE	0	0	1	1	none	9.88108625526e-05
T182	T241	FALSE	FALSE	0	0	1	1	none	1.88771834462e-05
T188	T241	FALSE	FALSE	0	0	1	1	none	6.23628043426e-05
T192	T241	FALSE	FALSE	0	0	1	1	none	0.0001487168706244
T223	T241	FALSE	FALSE	0	0	1	1	none	1.94731298423e-05
T225	T241	FALSE	FALSE	0	0	1	1	none	2.38321042539e-05
T230	T241	FALSE	FALSE	0	0	1	1	none	0.0001020447007469
T232	T241	FALSE	FALSE	0	0	1	1	none	0.000136291480149
S002	T270	FALSE	FALSE	0	0	1	1	none	0.0001260740935758
S007	T270	FALSE	FALSE	0	0	1	1	none	0.0001168458045906
S021	T270	FALSE	FALSE	0	0	1	1	none	0.0001221268302815
S024	T270	FALSE	FALSE	0	0	1	1	none	0.0001214046415675
S025	T270	FALSE	FALSE	0	0	1	1	none	0.0001307633464347
S026	T270	FALSE	FALSE	0	0	1	1	none	0.0001227361060577
S038	T270	FALSE	FALSE	0	0	1	1	none	0.0001261602366978
S039	T270	FALSE	FALSE	0	0	1	1	none	0.000122560222019
S040	T270	FALSE	FALSE	0	0	1	1	none	5.28045229419e-05
S042	T270	FALSE	FALSE	0	0	1	1	none	0.00012177350851
S071	T270	FALSE	FALSE	0	0	1	1	none	2.46967159838e-05
S078	T270	FALSE	FALSE	0	0	1	1	none	0.0001227364134767
S081	T270	FALSE	FALSE	0	0	1	1	none	0.00012177350851
S085	T270	FALSE	FALSE	0	0	1	1	none	5.44352388477e-05
S087	T270	FALSE	FALSE	0	0	1	1	none	7.27926712191e-05
S093	T270	FALSE	FALSE	0	0	1	1	none	3.92827643868e-05
S097	T270	FALSE	FALSE	0	0	1	1	none	0.0001266305528038
S102	T270	FALSE	FALSE	0	0	1	1	none	5.52231637007e-05
S106	T270	FALSE	FALSE	0	0	1	1	none	0.0001218758332048
S130	T270	FALSE	FALSE	0	0	1	1	none	7.24599433185e-05
T009	T270	FALSE	FALSE	0	0	1	1	none	0.0001305943836827
T010	T270	FALSE	FALSE	0	0	1	1	none	0.0001306194538099
T013	T270	FALSE	FALSE	0	0	1	1	none	0.0001333741666695
T014	T270	FALSE	FALSE	0	0	1	1	none	0.0001220603114381
T020	T270	FALSE	FALSE	0	0	1	1	none	0.0001282006947707
T021	T270	FALSE	FALSE	0	0	1	1	none	0.0001309308689272
T028	T270	FALSE	FALSE	0	0	1	1	none	0.0001163501116406
T035a	T270	FALSE	FALSE	0	0	1	1	none	7.71717533227e-05
T035b	T270	FALSE	FALSE	0	0	1	1	none	0.0001301913891999
T040	T270	FALSE	FALSE	0	0	1	1	none	0.0001248666877229
T056	T270	FALSE	FALSE	0	0	1	1	none	0.0001393291468919
T059	T270	FALSE	FALSE	0	0	1	1	none	6.27196612129e-05
T065	T270	FALSE	FALSE	0	0	1	1	none	0.0001259069969364
T069	T270	FALSE	FALSE	0	0	1	1	none	4.35947294837e-05
T073	T270	FALSE	FALSE	0	0	1	1	none	0.0001315268153233
T075	T270	FALSE	FALSE	0	0	1	1	none	0.0001127631292146
T077	T270	FALSE	FALSE	0	0	1	1	none	0.0001315268153233
T087	T270	FALSE	FALSE	0	0	1	1	none	0.0001306794409906
T095	T270	FALSE	FALSE	0	0	1	1	none	7.27926712191e-05
T099a	T270	FALSE	FALSE	0	0	1	1	none	7.28460236368e-05
T102	T270	FALSE	FALSE	0	0	1	1	none	7.48725220562e-05
T104	T270	FALSE	FALSE	0	0	1	1	none	0.0001201377144021
T105	T270	FALSE	FALSE	0	0	1	1	none	0.0001275849011975
T107	T270	FALSE	FALSE	0	0	1	1	none	7.78522540367e-05
T126	T270	FALSE	FALSE	0	0	1	1	none	4.2055035008e-06
T156	T270	FALSE	FALSE	0	0	1	1	none	0.0001324563944314
T159a	T270	FALSE	FALSE	0	0	1	1	none	0.0001285470833428
T182	T270	FALSE	FALSE	0	0	1	1	none	0.0001282223481342
T188	T270	FALSE	FALSE	0	0	1	1	none	0.0001154688966106
T192	T270	FALSE	FALSE	0	0	1	1	none	1.49325386306e-05
T223	T270	FALSE	FALSE	0	0	1	1	none	0.0001288182945303
T225	T270	FALSE	FALSE	0	0	1	1	none	0.0001331772689419
T230	T270	FALSE	FALSE	0	0	1	1	none	0.0001317809215371
T232	T270	TRUE	TRUE	1	0	1	1	anc	5.959463961e-07
T241	T270	FALSE	FALSE	0	0	1	1	none	0.0001374833729412
S002	T271b	FALSE	FALSE	0	0	1	1	none	9.50115007668e-05
S007	T271b	FALSE	FALSE	0	0	1	1	none	6.24133403038e-05
S021	T271b	FALSE	FALSE	0	0	1	1	none	9.10642374725e-05
S024	T271b	FALSE	FALSE	0	0	1	1	none	9.03420487585e-05
S025	T271b	FALSE	FALSE	0	0	1	1	none	9.97007536257e-05
S026	T271b	FALSE	FALSE	0	0	1	1	none	9.16735132487e-05
S038	T271b	FALSE	FALSE	0	0	1	1	none	1.5488699991e-05
S039	T271b	FALSE	FALSE	0	0	1	1	none	9.149762921e-05
S040	T271b	FALSE	FALSE	0	0	1	1	none	0.0001239245209649
S042	T271b	FALSE	FALSE	0	0	1	1	none	9.0710915701e-05
S071	T271b	FALSE	FALSE	0	0	1	1	none	0.0001126521777308
S078	T271b	FALSE	FALSE	0	0	1	1	none	9.16738206677e-05
S081	T271b	FALSE	FALSE	0	0	1	1	none	9.0710915701e-05
S085	T271b	FALSE	FALSE	0	0	1	1	none	0.0001028205833987
S087	T271b	FALSE	FALSE	0	0	1	1	none	0.0001211780157701
S093	T271b	FALSE	FALSE	0	0	1	1	none	9.80661293278e-05
S097	T271b	FALSE	FALSE	0	0	1	1	none	9.55679599948e-05
S102	T271b	FALSE	FALSE	0	0	1	1	none	0.0001263431617237
S106	T271b	FALSE	FALSE	0	0	1	1	none	9.08132403958e-05
S130	T271b	FALSE	FALSE	0	0	1	1	none	0.0001208452878695
T009	T271b	FALSE	FALSE	0	0	1	1	none	9.95317908737e-05
T010	T271b	FALSE	FALSE	0	0	1	1	none	9.95568610009e-05
T013	T271b	FALSE	FALSE	0	0	1	1	none	2.27026299627e-05
T014	T271b	FALSE	FALSE	0	0	1	1	none	9.09977186291e-05
T020	T271b	FALSE	FALSE	0	0	1	1	none	1.75291580639e-05
T021	T271b	FALSE	FALSE	0	0	1	1	none	9.98682761182e-05
T028	T271b	FALSE	FALSE	0	0	1	1	none	6.19176473538e-05
T035a	T271b	FALSE	FALSE	0	0	1	1	none	0.0001255570978737
T035b	T271b	FALSE	FALSE	0	0	1	1	none	9.91287963909e-05
T040	T271b	FALSE	FALSE	0	0	1	1	none	9.38040949139e-05
T056	T271b	FALSE	FALSE	0	0	1	1	none	0.0001082665540829
T059	T271b	FALSE	FALSE	0	0	1	1	none	0.0001338396592359
T065	T271b	FALSE	FALSE	0	0	1	1	none	1.52354602296e-05
T069	T271b	FALSE	FALSE	0	0	1	1	none	0.0001354429636787
T073	T271b	FALSE	FALSE	0	0	1	1	none	0.0001004642225143
T075	T271b	FALSE	FALSE	0	0	1	1	none	8.00048978478e-05
T077	T271b	FALSE	FALSE	0	0	1	1	none	0.0001004642225143
T087	T271b	FALSE	FALSE	0	0	1	1	none	9.96168481816e-05
T095	T271b	FALSE	FALSE	0	0	1	1	none	0.0001211780157701
T099a	T271b	FALSE	FALSE	0	0	1	1	none	0.0001212313681878
T102	T271b	FALSE	FALSE	0	0	1	1	none	0.0001232578666072
T104	T271b	FALSE	FALSE	0	0	1	1	none	6.57052501153e-05
T105	T271b	FALSE	FALSE	0	0	1	1	none	1.69133644907e-05
T107	T271b	FALSE	FALSE	0	0	1	1	none	0.0001262375985877
T126	T271b	FALSE	FALSE	0	0	1	1	none	0.0001366634634758
T156	T271b	FALSE	FALSE	0	0	1	1	none	1.4177785392e-05
T159a	T271b	FALSE	FALSE	0	0	1	1	none	9.74844905338e-05
T182	T271b	FALSE	FALSE	0	0	1	1	none	1.63589186352e-05
T188	T271b	FALSE	FALSE	0	0	1	1	none	6.10364323238e-05
T192	T271b	FALSE	FALSE	0	0	1	1	none	0.0001473904986056
T223	T271b	FALSE	FALSE	0	0	1	1	none	1.69548650313e-05
T225	T271b	FALSE	FALSE	0	0	1	1	none	4.1716247727e-06
T230	T271b	FALSE	FALSE	0	0	1	1	none	0.0001007183287281
T232	T271b	FALSE	FALSE	0	0	1	1	none	0.0001349651081302
T241	T271b	FALSE	FALSE	0	0	1	1	none	2.68118362344e-05
T270	T271b	FALSE	FALSE	0	0	1	1	none	0.0001361570009224
S002	T301	FALSE	FALSE	0	0	1	1	none	0.0001329603981324
S007	T301	FALSE	FALSE	0	0	1	1	none	0.0001237321091472
S021	T301	FALSE	FALSE	0	0	1	1	none	0.0001290131348381
S024	T301	FALSE	FALSE	0	0	1	1	none	0.0001282909461241
S025	T301	FALSE	FALSE	0	0	1	1	none	0.0001376496509913
S026	T301	FALSE	FALSE	0	0	1	1	none	0.0001296224106143
S038	T301	FALSE	FALSE	0	0	1	1	none	0.0001330465412544
S039	T301	FALSE	FALSE	0	0	1	1	none	0.0001294465265756
S040	T301	FALSE	FALSE	0	0	1	1	none	5.96908274985e-05
S042	T301	FALSE	FALSE	0	0	1	1	none	0.0001286598130666
S071	T301	FALSE	FALSE	0	0	1	1	none	3.15830205404e-05
S078	T301	FALSE	FALSE	0	0	1	1	none	0.0001296227180333
S081	T301	FALSE	FALSE	0	0	1	1	none	0.0001286598130666
S085	T301	FALSE	FALSE	0	0	1	1	none	6.13215434043e-05
S087	T301	FALSE	FALSE	0	0	1	1	none	7.96789757757e-05
S093	T301	FALSE	FALSE	0	0	1	1	none	4.61690689434e-05
S097	T301	FALSE	FALSE	0	0	1	1	none	0.0001335168573604
S102	T301	FALSE	FALSE	0	0	1	1	none	6.21094682573e-05
S106	T301	FALSE	FALSE	0	0	1	1	none	0.0001287621377614
S130	T301	FALSE	FALSE	0	0	1	1	none	7.93462478751e-05
T009	T301	FALSE	FALSE	0	0	1	1	none	0.0001374806882393
T010	T301	FALSE	FALSE	0	0	1	1	none	0.0001375057583665
T013	T301	FALSE	FALSE	0	0	1	1	none	0.0001402604712261
T014	T301	FALSE	FALSE	0	0	1	1	none	0.0001289466159947
T020	T301	FALSE	FALSE	0	0	1	1	none	0.0001350869993273
T021	T301	FALSE	FALSE	0	0	1	1	none	0.0001378171734838
T028	T301	FALSE	FALSE	0	0	1	1	none	0.0001232364161972
T035a	T301	FALSE	FALSE	0	0	1	1	none	8.40580578793e-05
T035b	T301	FALSE	FALSE	0	0	1	1	none	0.0001370776937565
T040	T301	FALSE	FALSE	0	0	1	1	none	0.0001317529922795
T056	T301	FALSE	FALSE	0	0	1	1	none	0.0001462154514485
T059	T301	FALSE	FALSE	0	0	1	1	none	6.96059657695e-05
T065	T301	FALSE	FALSE	0	0	1	1	none	0.000132793301493
T069	T301	FALSE	FALSE	0	0	1	1	none	5.04810340403e-05
T073	T301	FALSE	FALSE	0	0	1	1	none	0.0001384131198799
T075	T301	FALSE	FALSE	0	0	1	1	none	0.0001196494337712
T077	T301	FALSE	FALSE	0	0	1	1	none	0.0001384131198799
T087	T301	FALSE	FALSE	0	0	1	1	none	0.0001375657455472
T095	T301	FALSE	FALSE	0	0	1	1	none	7.96789757757e-05
T099a	T301	FALSE	FALSE	0	0	1	1	none	7.97323281934e-05
T102	T301	FALSE	FALSE	0	0	1	1	none	8.17588266128e-05
T104	T301	FALSE	FALSE	0	0	1	1	none	0.0001270240189587
T105	T301	FALSE	FALSE	0	0	1	1	none	0.0001344712057541
T107	T301	FALSE	FALSE	0	0	1	1	none	8.47385585933e-05
T126	T301	FALSE	FALSE	1	0	1	1	anc	3.9960564188e-06
T156	T301	FALSE	FALSE	0	0	1	1	none	0.000139342698988
T159a	T301	FALSE	FALSE	0	0	1	1	none	0.0001354333878994
T182	T301	FALSE	FALSE	0	0	1	1	none	0.0001351086526908
T188	T301	FALSE	FALSE	0	0	1	1	none	0.0001223552011672
T192	T301	FALSE	FALSE	0	0	1	1	none	1.59149843408e-05
T223	T301	FALSE	FALSE	0	0	1	1	none	0.0001357045990869
T225	T301	FALSE	FALSE	0	0	1	1	none	0.0001400635734985
T230	T301	FALSE	FALSE	0	0	1	1	none	0.0001386672260937
T232	T301	FALSE	FALSE	0	0	1	1	none	9.3934527118e-06
T241	T301	FALSE	FALSE	0	0	1	1	none	0.0001443696774978
T270	T301	FALSE	FALSE	0	0	1	1	none	1.0585345504e-05
T271b	T301	FALSE	FALSE	0	0	1	1	none	0.000143043305479
S002	T303	FALSE	FALSE	0	0	1	1	none	0.0001394954787517
S007	T303	FALSE	FALSE	0	0	1	1	none	0.0001302671897665
S021	T303	FALSE	FALSE	0	0	1	1	none	0.0001355482154574
S024	T303	FALSE	FALSE	0	0	1	1	none	0.0001348260267434
S025	T303	FALSE	FALSE	0	0	1	1	none	0.0001441847316106
S026	T303	FALSE	FALSE	0	0	1	1	none	0.0001361574912336
S038	T303	FALSE	FALSE	0	0	1	1	none	0.0001395816218737
S039	T303	FALSE	FALSE	0	0	1	1	none	0.0001359816071949
S040	T303	FALSE	FALSE	0	0	1	1	none	6.62259081178e-05
S042	T303	FALSE	FALSE	0	0	1	1	none	0.0001351948936859
S071	T303	FALSE	FALSE	0	0	1	1	none	3.81181011597e-05
S078	T303	FALSE	FALSE	0	0	1	1	none	0.0001361577986526
S081	T303	FALSE	FALSE	0	0	1	1	none	0.0001351948936859
S085	T303	FALSE	FALSE	0	0	1	1	none	6.78566240236e-05
S087	T303	FALSE	FALSE	0	0	1	1	none	8.6214056395e-05
S093	T303	FALSE	FALSE	0	0	1	1	none	5.27041495627e-05
S097	T303	FALSE	FALSE	0	0	1	1	none	0.0001400519379797
S102	T303	FALSE	FALSE	0	0	1	1	none	6.86445488766e-05
S106	T303	FALSE	FALSE	0	0	1	1	none	0.0001352972183807
S130	T303	FALSE	FALSE	0	0	1	1	none	8.58813284944e-05
T009	T303	FALSE	FALSE	0	0	1	1	none	0.0001440157688586
T010	T303	FALSE	FALSE	0	0	1	1	none	0.0001440408389858
T013	T303	FALSE	FALSE	0	0	1	1	none	0.0001467955518454
T014	T303	FALSE	FALSE	0	0	1	1	none	0.000135481696614
T020	T303	FALSE	FALSE	0	0	1	1	none	0.0001416220799466
T021	T303	FALSE	FALSE	0	0	1	1	none	0.0001443522541031
T028	T303	FALSE	FALSE	0	0	1	1	none	0.0001297714968165
T035a	T303	FALSE	FALSE	0	0	1	1	none	9.05931384986e-05
T035b	T303	FALSE	FALSE	0	0	1	1	none	0.0001436127743758
T040	T303	FALSE	FALSE	0	0	1	1	none	0.0001382880728988
T056	T303	FALSE	FALSE	0	0	1	1	none	0.0001527505320678
T059	T303	FALSE	FALSE	0	0	1	1	none	7.61410463888e-05
T065	T303	FALSE	FALSE	0	0	1	1	none	0.0001393283821123
T069	T303	FALSE	FALSE	0	0	1	1	none	5.70161146596e-05
T073	T303	FALSE	FALSE	0	0	1	1	none	0.0001449482004992
T075	T303	FALSE	FALSE	0	0	1	1	none	0.0001261845143905
T077	T303	FALSE	FALSE	0	0	1	1	none	0.0001449482004992
T087	T303	FALSE	FALSE	0	0	1	1	none	0.0001441008261665
T095	T303	FALSE	FALSE	0	0	1	1	none	8.6214056395e-05
T099a	T303	FALSE	FALSE	0	0	1	1	none	8.62674088127e-05
T102	T303	FALSE	FALSE	0	0	1	1	none	8.82939072321e-05
T104	T303	FALSE	FALSE	0	0	1	1	none	0.000133559099578
T105	T303	FALSE	FALSE	0	0	1	1	none	0.0001410062863734
T107	T303	FALSE	FALSE	0	0	1	1	none	9.12736392126e-05
T126	T303	FALSE	FALSE	1	0	1	1	anc	6.9554586615e-06
T156	T303	FALSE	FALSE	0	0	1	1	none	0.0001458777796073
T159a	T303	FALSE	FALSE	0	0	1	1	none	0.0001419684685187
T182	T303	FALSE	FALSE	0	0	1	1	none	0.0001416437333101
T188	T303	FALSE	FALSE	0	0	1	1	none	0.0001288902817865
T192	T303	FALSE	FALSE	0	0	1	1	none	1.88743865835e-05
T223	T303	FALSE	FALSE	0	0	1	1	none	0.0001422396797062
T225	T303	FALSE	FALSE	0	0	1	1	none	0.0001465986541178
T230	T303	FALSE	FALSE	0	0	1	1	none	0.000145202306713
T232	T303	FALSE	FALSE	0	0	1	1	none	1.59285333311e-05
T241	T303	FALSE	FALSE	0	0	1	1	none	0.0001509047581171
T270	T303	FALSE	FALSE	0	0	1	1	none	1.71204261233e-05
T271b	T303	FALSE	FALSE	0	0	1	1	none	0.0001495783860983
T301	T303	FALSE	FALSE	0	0	1	1	none	1.81028718335e-05
S002	T322	FALSE	FALSE	0	0	1	1	none	9.44841264742e-05
S007	T322	FALSE	FALSE	0	0	1	1	none	6.18859660112e-05
S021	T322	FALSE	FALSE	0	0	1	1	none	9.05368631799e-05
S024	T322	FALSE	FALSE	0	0	1	1	none	8.98146744659e-05
S025	T322	FALSE	FALSE	0	0	1	1	none	9.91733793331e-05
S026	T322	FALSE	FALSE	0	0	1	1	none	9.11461389561e-05
S038	T322	FALSE	FALSE	0	0	1	1	none	1.37694329062e-05
S039	T322	FALSE	FALSE	0	0	1	1	none	9.09702549174e-05
S040	T322	FALSE	FALSE	0	0	1	1	none	0.0001233971466723
S042	T322	FALSE	FALSE	0	0	1	1	none	9.01835414084e-05
S071	T322	FALSE	FALSE	0	0	1	1	none	0.0001121248034382
S078	T322	FALSE	FALSE	0	0	1	1	none	9.11464463751e-05
S081	T322	FALSE	FALSE	0	0	1	1	none	9.01835414084e-05
S085	T322	FALSE	FALSE	0	0	1	1	none	0.0001022932091061
S087	T322	FALSE	FALSE	0	0	1	1	none	0.0001206506414775
S093	T322	FALSE	FALSE	0	0	1	1	none	9.75387550352e-05
S097	T322	FALSE	FALSE	0	0	1	1	none	9.50405857022e-05
S102	T322	FALSE	FALSE	0	0	1	1	none	0.0001258157874311
S106	T322	FALSE	FALSE	0	0	1	1	none	9.02858661032e-05
S130	T322	FALSE	FALSE	0	0	1	1	none	0.0001203179135769
T009	T322	FALSE	FALSE	0	0	1	1	none	9.90044165811e-05
T010	T322	FALSE	FALSE	0	0	1	1	none	9.90294867083e-05
T013	T322	FALSE	FALSE	0	0	1	1	none	7.6982993245e-06
T014	T322	FALSE	FALSE	0	0	1	1	none	9.04703443365e-05
T020	T322	FALSE	FALSE	0	0	1	1	none	1.58098909791e-05
T021	T322	FALSE	FALSE	0	0	1	1	none	9.93409018256e-05
T028	T322	FALSE	FALSE	0	0	1	1	none	6.13902730612e-05
T035a	T322	FALSE	FALSE	0	0	1	1	none	0.0001250297235811
T035b	T322	FALSE	FALSE	0	0	1	1	none	9.86014220983e-05
T040	T322	FALSE	FALSE	0	0	1	1	none	9.32767206213e-05
T056	T322	FALSE	FALSE	0	0	1	1	none	0.0001077391797903
T059	T322	FALSE	FALSE	0	0	1	1	none	0.0001333122849433
T065	T322	FALSE	FALSE	0	0	1	1	none	1.09145224856e-05
T069	T322	FALSE	FALSE	0	0	1	1	none	0.0001349155893861
T073	T322	FALSE	FALSE	0	0	1	1	none	9.99368482217e-05
T075	T322	FALSE	FALSE	0	0	1	1	none	7.94775235552e-05
T077	T322	FALSE	FALSE	0	0	1	1	none	9.99368482217e-05
T087	T322	FALSE	FALSE	0	0	1	1	none	9.9089473889e-05
T095	T322	FALSE	FALSE	0	0	1	1	none	0.0001206506414775
T099a	T322	FALSE	FALSE	0	0	1	1	none	0.0001207039938952
T102	T322	FALSE	FALSE	0	0	1	1	none	0.0001227304923146
T104	T322	FALSE	FALSE	0	0	1	1	none	6.51778758227e-05
T105	T322	FALSE	FALSE	0	0	1	1	none	1.25924267467e-05
T107	T322	FALSE	FALSE	0	0	1	1	none	0.0001257102242951
T126	T322	FALSE	FALSE	0	0	1	1	none	0.0001361360891832
T156	T322	FALSE	FALSE	0	0	1	1	none	2.1257483432e-05
T159a	T322	FALSE	FALSE	0	0	1	1	none	9.69571162412e-05
T182	T322	FALSE	FALSE	0	0	1	1	none	1.70234371348e-05
T188	T322	FALSE	FALSE	0	0	1	1	none	6.05090580312e-05
T192	T322	FALSE	FALSE	0	0	1	1	none	0.000146863124313
T223	T322	FALSE	FALSE	0	0	1	1	none	1.76193835309e-05
T225	T322	FALSE	FALSE	0	0	1	1	none	2.19783579425e-05
T230	T322	FALSE	FALSE	0	0	1	1	none	0.0001001909544355
T232	T322	FALSE	FALSE	0	0	1	1	none	0.0001344377338376
T241	T322	FALSE	FALSE	0	0	1	1	none	3.0456391036e-06
T270	T322	FALSE	FALSE	0	0	1	1	none	0.0001356296266298
T271b	T322	FALSE	FALSE	0	0	1	1	none	2.4958089923e-05
T301	T322	FALSE	FALSE	0	0	1	1	none	0.0001425159311864
T303	T322	FALSE	FALSE	0	0	1	1	none	0.0001490510118057
S002	T327b	FALSE	FALSE	0	0	1	1	none	0.0001252915373304
S007	T327b	FALSE	FALSE	0	0	1	1	none	0.0001160632483452
S021	T327b	FALSE	FALSE	0	0	1	1	none	0.0001213442740361
S024	T327b	FALSE	FALSE	0	0	1	1	none	0.0001206220853221
S025	T327b	FALSE	FALSE	0	0	1	1	none	0.0001299807901893
S026	T327b	FALSE	FALSE	0	0	1	1	none	0.0001219535498123
S038	T327b	FALSE	FALSE	0	0	1	1	none	0.0001253776804524
S039	T327b	FALSE	FALSE	0	0	1	1	none	0.0001217776657736
S040	T327b	FALSE	FALSE	0	0	1	1	none	5.20219666965e-05
S042	T327b	FALSE	FALSE	0	0	1	1	none	0.0001209909522646
S071	T327b	FALSE	FALSE	0	0	1	1	none	3.40993255504e-05
S078	T327b	FALSE	FALSE	0	0	1	1	none	0.0001219538572313
S081	T327b	FALSE	FALSE	0	0	1	1	none	0.0001209909522646
S085	T327b	FALSE	FALSE	0	0	1	1	none	5.36526826023e-05
S087	T327b	FALSE	FALSE	0	0	1	1	none	7.20101149737e-05
S093	T327b	FALSE	FALSE	0	0	1	1	none	3.85002081414e-05
S097	T327b	FALSE	FALSE	0	0	1	1	none	0.0001258479965584
S102	T327b	FALSE	FALSE	0	0	1	1	none	5.44406074553e-05
S106	T327b	FALSE	FALSE	0	0	1	1	none	0.0001210932769594
S130	T327b	FALSE	FALSE	0	0	1	1	none	7.16773870731e-05
T009	T327b	FALSE	FALSE	0	0	1	1	none	0.0001298118274373
T010	T327b	FALSE	FALSE	0	0	1	1	none	0.0001298368975645
T013	T327b	FALSE	FALSE	0	0	1	1	none	0.0001325916104241
T014	T327b	FALSE	FALSE	0	0	1	1	none	0.0001212777551927
T020	T327b	FALSE	FALSE	0	0	1	1	none	0.0001274181385253
T021	T327b	FALSE	FALSE	0	0	1	1	none	0.0001301483126818
T028	T327b	FALSE	FALSE	0	0	1	1	none	0.0001155675553952
T035a	T327b	FALSE	FALSE	0	0	1	1	none	7.63891970773e-05
T035b	T327b	FALSE	FALSE	0	0	1	1	none	0.0001294088329545
T040	T327b	FALSE	FALSE	0	0	1	1	none	0.0001240841314775
T056	T327b	FALSE	FALSE	0	0	1	1	none	0.0001385465906465
T059	T327b	FALSE	FALSE	0	0	1	1	none	6.19371049675e-05
T065	T327b	FALSE	FALSE	0	0	1	1	none	0.000125124440691
T069	T327b	FALSE	FALSE	0	0	1	1	none	5.68901114983e-05
T073	T327b	FALSE	FALSE	0	0	1	1	none	0.0001307442590779
T075	T327b	FALSE	FALSE	0	0	1	1	none	0.0001119805729692
T077	T327b	FALSE	FALSE	0	0	1	1	none	0.0001307442590779
T087	T327b	FALSE	FALSE	0	0	1	1	none	0.0001298968847452
T095	T327b	FALSE	FALSE	0	0	1	1	none	7.20101149737e-05
T099a	T327b	FALSE	FALSE	0	0	1	1	none	7.20634673914e-05
T102	T327b	FALSE	FALSE	0	0	1	1	none	7.40899658108e-05
T104	T327b	FALSE	FALSE	0	0	1	1	none	0.0001193551581567
T105	T327b	FALSE	FALSE	0	0	1	1	none	0.0001268023449521
T107	T327b	FALSE	FALSE	0	0	1	1	none	7.70696977913e-05
T126	T327b	FALSE	FALSE	0	0	1	1	none	5.81106112954e-05
T156	T327b	FALSE	FALSE	0	0	1	1	none	0.000131673838186
T159a	T327b	FALSE	FALSE	0	0	1	1	none	0.0001277645270974
T182	T327b	FALSE	FALSE	0	0	1	1	none	0.0001274397918888
T188	T327b	FALSE	FALSE	0	0	1	1	none	0.0001146863403652
T192	T327b	FALSE	FALSE	0	0	1	1	none	6.88376464252e-05
T223	T327b	FALSE	FALSE	0	0	1	1	none	0.0001280357382849
T225	T327b	FALSE	FALSE	0	0	1	1	none	0.0001323947126965
T230	T327b	FALSE	FALSE	0	0	1	1	none	0.0001309983652917
T232	T327b	FALSE	FALSE	0	0	1	1	none	5.64122559498e-05
T241	T327b	FALSE	FALSE	0	0	1	1	none	0.0001367008166958
T270	T327b	FALSE	FALSE	0	0	1	1	none	5.7604148742e-05
T271b	T327b	FALSE	FALSE	0	0	1	1	none	0.000135374444677
T301	T327b	FALSE	FALSE	0	0	1	1	none	6.44904532986e-05
T303	T327b	FALSE	FALSE	0	0	1	1	none	7.10255339179e-05
T322	T327b	FALSE	FALSE	0	0	1	1	none	0.0001348470703844
S002	T330	TRUE	TRUE	0	0	1	1	none	0.0001235036981421
S007	T330	TRUE	TRUE	0	0	1	1	none	0.0001142754091569
S021	T330	TRUE	TRUE	0	0	1	1	none	0.0001195564348478
S024	T330	TRUE	TRUE	0	0	1	1	none	0.0001188342461338
S025	T330	TRUE	TRUE	0	0	1	1	none	0.000128192951001
S026	T330	TRUE	TRUE	0	0	1	1	none	0.000120165710624
S038	T330	TRUE	TRUE	0	0	1	1	none	0.0001235898412641
S039	T330	TRUE	TRUE	0	0	1	1	none	0.0001199898265853
S040	T330	TRUE	TRUE	0	0	1	1	none	5.02341275082e-05
S042	T330	TRUE	TRUE	0	0	1	1	none	0.0001192031130763
S071	T330	TRUE	TRUE	0	0	1	1	none	3.23114863621e-05
S078	T330	TRUE	TRUE	0	0	1	1	none	0.000120166018043
S081	T330	TRUE	TRUE	0	0	1	1	none	0.0001192031130763
S085	T330	TRUE	TRUE	0	0	1	1	none	5.1864843414e-05
S087	T330	TRUE	TRUE	0	0	1	1	none	7.02222757854e-05
S093	T330	TRUE	TRUE	0	0	1	1	none	3.67123689531e-05
S097	T330	TRUE	TRUE	0	0	1	1	none	0.0001240601573701
S102	T330	TRUE	TRUE	0	0	1	1	none	5.2652768267e-05
S106	T330	TRUE	TRUE	0	0	1	1	none	0.0001193054377711
S130	T330	TRUE	TRUE	0	0	1	1	none	6.98895478848e-05
T009	T330	TRUE	TRUE	0	0	1	1	none	0.000128023988249
T010	T330	FALSE	FALSE	0	0	1	1	none	0.0001280490583762
T013	T330	FALSE	FALSE	0	0	1	1	none	0.0001308037712358
T014	T330	TRUE	TRUE	0	0	1	1	none	0.0001194899160044
T020	T330	TRUE	TRUE	0	0	1	1	none	0.000125630299337
T021	T330	FALSE	FALSE	0	0	1	1	none	0.0001283604734935
T028	T330	TRUE	TRUE	0	0	1	1	none	0.0001137797162069
T035a	T330	TRUE	TRUE	0	0	1	1	none	7.4601357889e-05
T035b	T330	FALSE	FALSE	0	0	1	1	none	0.0001276209937662
T040	T330	TRUE	TRUE	0	0	1	1	none	0.0001222962922892
T056	T330	FALSE	FALSE	0	0	1	1	none	0.0001367587514582
T059	T330	TRUE	TRUE	0	0	1	1	none	6.01492657792e-05
T065	T330	TRUE	TRUE	0	0	1	1	none	0.0001233366015027
T069	T330	TRUE	TRUE	0	0	1	1	none	5.510227231e-05
T073	T330	FALSE	FALSE	0	0	1	1	none	0.0001289564198896
T075	T330	TRUE	TRUE	0	0	1	1	none	0.0001101927337809
T077	T330	FALSE	FALSE	0	0	1	1	none	0.0001289564198896
T087	T330	FALSE	FALSE	0	0	1	1	none	0.0001281090455569
T095	T330	TRUE	TRUE	0	0	1	1	none	7.02222757854e-05
T099a	T330	TRUE	TRUE	0	0	1	1	none	7.02756282031e-05
T102	T330	FALSE	FALSE	0	0	1	1	none	7.23021266225e-05
T104	T330	FALSE	FALSE	0	0	1	1	none	0.0001175673189684
T105	T330	FALSE	FALSE	0	0	1	1	none	0.0001250145057638
T107	T330	FALSE	FALSE	0	0	1	1	none	7.5281858603e-05
T126	T330	TRUE	TRUE	0	0	1	1	none	5.63227721071e-05
T156	T330	FALSE	FALSE	0	0	1	1	none	0.0001298859989977
T159a	T330	TRUE	TRUE	0	0	1	1	none	0.0001259766879091
T182	T330	FALSE	FALSE	0	0	1	1	none	0.0001256519527005
T188	T330	TRUE	TRUE	0	0	1	1	none	0.0001128985011769
T192	T330	FALSE	FALSE	0	0	1	1	none	6.70498072369e-05
T223	T330	FALSE	FALSE	0	0	1	1	none	0.0001262478990966
T225	T330	FALSE	FALSE	0	0	1	1	none	0.0001306068735082
T230	T330	FALSE	FALSE	0	0	1	1	none	0.0001292105261034
T232	T330	TRUE	TRUE	0	0	1	1	none	5.46244167615e-05
T241	T330	FALSE	FALSE	0	0	1	1	none	0.0001349129775075
T270	T330	FALSE	FALSE	0	0	1	1	none	5.58163095537e-05
T271b	T330	FALSE	FALSE	0	0	1	1	none	0.0001335866054887
T301	T330	FALSE	FALSE	0	0	1	1	none	6.27026141103e-05
T303	T330	FALSE	FALSE	0	0	1	1	none	6.92376947296e-05
T322	T330	FALSE	FALSE	0	0	1	1	none	0.0001330592311961
T327b	T330	TRUE	TRUE	0	1	1	1	desc	5.959463961e-07
S002	T335	FALSE	FALSE	0	0	1	1	none	0.0001356665093092
S007	T335	FALSE	FALSE	0	0	1	1	none	0.000126438220324
S021	T335	FALSE	FALSE	0	0	1	1	none	0.0001317192460149
S024	T335	FALSE	FALSE	0	0	1	1	none	0.0001309970573009
S025	T335	FALSE	FALSE	0	0	1	1	none	0.0001403557621681
S026	T335	FALSE	FALSE	0	0	1	1	none	0.0001323285217911
S038	T335	FALSE	FALSE	0	0	1	1	none	0.0001357526524312
S039	T335	FALSE	FALSE	0	0	1	1	none	0.0001321526377524
S040	T335	FALSE	FALSE	0	0	1	1	none	6.23969386753e-05
S042	T335	FALSE	FALSE	0	0	1	1	none	0.0001313659242434
S071	T335	FALSE	FALSE	0	0	1	1	none	3.42891317172e-05
S078	T335	FALSE	FALSE	0	0	1	1	none	0.0001323288292101
S081	T335	FALSE	FALSE	0	0	1	1	none	0.0001313659242434
S085	T335	FALSE	FALSE	0	0	1	1	none	6.40276545811e-05
S087	T335	FALSE	FALSE	0	0	1	1	none	8.23850869525e-05
S093	T335	FALSE	FALSE	0	0	1	1	none	4.88751801202e-05
S097	T335	FALSE	FALSE	0	0	1	1	none	0.0001362229685372
S102	T335	FALSE	FALSE	0	0	1	1	none	6.48155794341e-05
S106	T335	FALSE	FALSE	0	0	1	1	none	0.0001314682489382
S130	T335	FALSE	FALSE	0	0	1	1	none	8.20523590519e-05
T009	T335	FALSE	FALSE	0	0	1	1	none	0.0001401867994161
T010	T335	FALSE	FALSE	0	0	1	1	none	0.0001402118695433
T013	T335	FALSE	FALSE	0	0	1	1	none	0.0001429665824029
T014	T335	FALSE	FALSE	0	0	1	1	none	0.0001316527271715
T020	T335	FALSE	FALSE	0	0	1	1	none	0.0001377931105041
T021	T335	FALSE	FALSE	0	0	1	1	none	0.0001405232846606
T028	T335	FALSE	FALSE	0	0	1	1	none	0.000125942527374
T035a	T335	FALSE	FALSE	0	0	1	1	none	8.67641690561e-05
T035b	T335	FALSE	FALSE	0	0	1	1	none	0.0001397838049333
T040	T335	FALSE	FALSE	0	0	1	1	none	0.0001344591034563
T056	T335	FALSE	FALSE	0	0	1	1	none	0.0001489215626253
T059	T335	FALSE	FALSE	0	0	1	1	none	7.23120769463e-05
T065	T335	FALSE	FALSE	0	0	1	1	none	0.0001354994126698
T069	T335	FALSE	FALSE	0	0	1	1	none	5.31871452171e-05
T073	T335	FALSE	FALSE	0	0	1	1	none	0.0001411192310567
T075	T335	FALSE	FALSE	0	0	1	1	none	0.000122355544948
T077	T335	FALSE	FALSE	0	0	1	1	none	0.0001411192310567
T087	T335	FALSE	FALSE	0	0	1	1	none	0.000140271856724
T095	T335	FALSE	FALSE	0	0	1	1	none	8.23850869525e-05
T099a	T335	FALSE	FALSE	0	0	1	1	none	8.24384393702e-05
T102	T335	FALSE	FALSE	0	0	1	1	none	8.44649377896e-05
T104	T335	FALSE	FALSE	0	0	1	1	none	0.0001297301301355
T105	T335	FALSE	FALSE	0	0	1	1	none	0.0001371773169309
T107	T335	FALSE	FALSE	0	0	1	1	none	8.74446697701e-05
T126	T335	TRUE	TRUE	1	0	1	1	anc	5.959463961e-07
T156	T335	FALSE	FALSE	0	0	1	1	none	0.0001420488101648
T159a	T335	FALSE	FALSE	0	0	1	1	none	0.0001381394990762
T182	T335	FALSE	FALSE	0	0	1	1	none	0.0001378147638676
T188	T335	FALSE	FALSE	0	0	1	1	none	0.000125061312344
T192	T335	FALSE	FALSE	0	0	1	1	none	1.14697387644e-05
T223	T335	FALSE	FALSE	0	0	1	1	none	0.0001384107102637
T225	T335	FALSE	FALSE	0	0	1	1	none	0.0001427696846753
T230	T335	FALSE	FALSE	0	0	1	1	none	0.0001413733372705
T232	T335	FALSE	FALSE	0	0	1	1	none	1.20995638886e-05
T241	T335	FALSE	FALSE	0	0	1	1	none	0.0001470757886746
T270	T335	FALSE	FALSE	0	0	1	1	none	1.32914566808e-05
T271b	T335	FALSE	FALSE	0	0	1	1	none	0.0001457494166558
T301	T335	FALSE	FALSE	0	0	1	1	none	1.4273902391e-05
T303	T335	FALSE	FALSE	0	0	1	1	none	1.72333046337e-05
T322	T335	FALSE	FALSE	0	0	1	1	none	0.0001452220423632
T327b	T335	FALSE	FALSE	0	0	1	1	none	6.71965644754e-05
T330	T335	FALSE	FALSE	0	0	1	1	none	6.54087252871e-05
S002	T341	TRUE	TRUE	0	0	1	1	none	2.02488401491e-05
S007	T341	TRUE	TRUE	0	0	1	1	none	7.36403505839e-05
S021	T341	TRUE	TRUE	0	0	1	1	none	1.63015768548e-05
S024	T341	TRUE	TRUE	0	0	1	1	none	1.55793881408e-05
S025	T341	TRUE	TRUE	0	0	1	1	none	2.1942855204e-05
S026	T341	TRUE	TRUE	0	0	1	1	none	3.742780013e-06
S038	T341	TRUE	TRUE	0	0	1	1	none	8.29547826911e-05
S039	T341	TRUE	TRUE	0	0	1	1	none	1.67349685923e-05
S040	T341	TRUE	TRUE	0	0	1	1	none	0.0001117816597672
S042	T341	TRUE	TRUE	0	0	1	1	none	1.59482550833e-05
S071	T341	TRUE	TRUE	0	0	1	1	none	0.0001005093165331
S078	T341	TRUE	TRUE	0	0	1	1	none	1.691116005e-05
S081	T341	TRUE	TRUE	0	0	1	1	none	1.59482550833e-05
S085	T341	TRUE	TRUE	0	0	1	1	none	9.0677722201e-05
S087	T341	TRUE	TRUE	0	0	1	1	none	0.0001090351545724
S093	T341	TRUE	TRUE	0	0	1	1	none	8.59232681301e-05
S097	T341	TRUE	TRUE	0	0	1	1	none	1.78100615731e-05
S102	T341	TRUE	TRUE	0	0	1	1	none	0.000114200300526
S106	T341	TRUE	TRUE	0	0	1	1	none	1.60505797781e-05
S130	T341	TRUE	TRUE	0	0	1	1	none	0.0001087024266718
T009	T341	TRUE	TRUE	0	0	1	1	none	1.7001733826e-05
T010	T341	FALSE	FALSE	0	0	1	1	none	1.70268039532e-05
T013	T341	FALSE	FALSE	0	0	1	1	none	9.01687126628e-05
T014	T341	TRUE	TRUE	0	0	1	1	none	1.62350580114e-05
T020	T341	TRUE	TRUE	0	0	1	1	none	8.4995240764e-05
T021	T341	FALSE	FALSE	0	0	1	1	none	1.73382190705e-05
T028	T341	TRUE	TRUE	0	0	1	1	none	7.31446576339e-05
T035a	T341	TRUE	TRUE	0	0	1	1	none	0.000113414236676
T035b	T341	FALSE	FALSE	0	0	1	1	none	1.65987393432e-05
T040	T341	TRUE	TRUE	0	0	1	1	none	1.90414342962e-05
T056	T341	FALSE	FALSE	0	0	1	1	none	2.57364970352e-05
T059	T341	TRUE	TRUE	0	0	1	1	none	0.0001216967980382
T065	T341	TRUE	TRUE	0	0	1	1	none	8.27015429297e-05
T069	T341	TRUE	TRUE	0	0	1	1	none	0.000123300102481
T073	T341	FALSE	FALSE	0	0	1	1	none	1.79341654666e-05
T075	T341	TRUE	TRUE	0	0	1	1	none	6.95576752079e-05
T077	T341	FALSE	FALSE	0	0	1	1	none	1.79341654666e-05
T087	T341	FALSE	FALSE	0	0	1	1	none	1.70867911339e-05
T095	T341	TRUE	TRUE	0	0	1	1	none	0.0001090351545724
T099a	T341	TRUE	TRUE	0	0	1	1	none	0.0001090885069901
T102	T341	FALSE	FALSE	0	0	1	1	none	0.0001111150054095
T104	T341	FALSE	FALSE	0	0	1	1	none	7.69322603954e-05
T105	T341	FALSE	FALSE	0	0	1	1	none	8.43794471908e-05
T107	T341	FALSE	FALSE	0	0	1	1	none	0.00011409473739
T126	T341	TRUE	TRUE	0	0	1	1	none	0.0001245206022781
T156	T341	FALSE	FALSE	0	0	1	1	none	8.92509404247e-05
[truncated: 1,161 more rows]
