# Supplementary material for: Improved characterisation of MRSA transmission using within-host bacterial sequence diversity
Source: eLife. 2019 Oct 8;8:e46402. doi: 10.7554/eLife.46402 (PMC6954020; doi:10.7554/eLife.46402)
Supplement: Figure 9—source data 1. [file elife-46402-fig9-data1.zip › Figure 9-source data 1/classifications/Classification_Posterior_ds_10percol_38.csv]

host.1	host.2	adjacent	contiguous	paths12	paths21	nodes1	nodes2	path.classification	min.distance.between.subgraphs
S002	S007	TRUE	TRUE	0	0	1	1	none	6.83926144508e-05
S002	S021	TRUE	TRUE	0	0	1	1	none	1.45002011004e-05
S007	S021	TRUE	TRUE	0	0	1	1	none	6.46674078832e-05
S002	S024	TRUE	TRUE	0	0	1	1	none	1.58202745336e-05
S007	S024	TRUE	TRUE	0	0	1	1	none	6.59874813164e-05
S021	S024	TRUE	TRUE	0	0	1	1	none	4.463916278e-06
S002	S025	TRUE	TRUE	0	0	1	1	none	2.55759159238e-05
S007	S025	TRUE	TRUE	0	0	1	1	none	7.11291367346e-05
S021	S025	TRUE	TRUE	0	0	1	1	none	2.18507093562e-05
S024	S025	TRUE	TRUE	0	0	1	1	none	2.31707827894e-05
S002	S026	TRUE	TRUE	0	0	1	1	none	1.89967231166e-05
S007	S026	TRUE	TRUE	0	0	1	1	none	6.45499439274e-05
S021	S026	TRUE	TRUE	0	0	1	1	none	1.5271516549e-05
S024	S026	TRUE	TRUE	0	0	1	1	none	1.65915899822e-05
S025	S026	TRUE	TRUE	0	0	1	1	none	2.05217460128e-05
S002	S038	TRUE	TRUE	0	0	1	1	none	6.55910149652e-05
S007	S038	TRUE	TRUE	0	0	1	1	none	4.50296845884e-05
S021	S038	TRUE	TRUE	0	0	1	1	none	6.18658083976e-05
S024	S038	TRUE	TRUE	0	0	1	1	none	6.31858818308e-05
S025	S038	TRUE	TRUE	0	0	1	1	none	6.8327537249e-05
S026	S038	TRUE	TRUE	0	0	1	1	none	6.17483444418e-05
S002	S039	TRUE	TRUE	0	0	1	1	none	1.50897010698e-05
S007	S039	TRUE	TRUE	0	0	1	1	none	6.52569078526e-05
S021	S039	TRUE	TRUE	0	0	1	1	none	2.5218434266e-06
S024	S039	TRUE	TRUE	0	0	1	1	none	5.0534162474e-06
S025	S039	TRUE	TRUE	0	0	1	1	none	2.24402093256e-05
S026	S039	TRUE	TRUE	0	0	1	1	none	1.58610165184e-05
S038	S039	TRUE	TRUE	0	0	1	1	none	6.2455308367e-05
S002	S040	TRUE	TRUE	0	0	1	1	none	0.0001061519273494
S007	S040	TRUE	TRUE	0	0	1	1	none	0.0001093749414602
S021	S040	TRUE	TRUE	0	0	1	1	none	0.0001024267207818
S024	S040	TRUE	TRUE	0	0	1	1	none	0.000103746794215
S025	S040	TRUE	TRUE	0	0	1	1	none	0.0001088884496332
S026	S040	TRUE	TRUE	0	0	1	1	none	0.000102309256826
S038	S040	TRUE	TRUE	0	0	1	1	none	0.0001065733419746
S039	S040	TRUE	TRUE	0	0	1	1	none	0.0001030162207512
S002	S042	TRUE	TRUE	0	0	1	1	none	1.47455287594e-05
S007	S042	TRUE	TRUE	0	0	1	1	none	6.49127355422e-05
S021	S042	TRUE	TRUE	0	0	1	1	none	3.3891705038e-06
S024	S042	TRUE	TRUE	0	0	1	1	none	3.4977445494e-06
S025	S042	TRUE	TRUE	0	0	1	1	none	2.20960370152e-05
S026	S042	TRUE	TRUE	0	0	1	1	none	1.5516844208e-05
S038	S042	TRUE	TRUE	0	0	1	1	none	6.21111360566e-05
S039	S042	TRUE	TRUE	0	0	1	1	none	3.9786704732e-06
S040	S042	TRUE	TRUE	0	0	1	1	none	0.0001026720484408
S002	S071	TRUE	TRUE	0	0	1	1	none	9.70186942096e-05
S007	S071	TRUE	TRUE	0	0	1	1	none	0.0001002417083204
S021	S071	TRUE	TRUE	0	0	1	1	none	9.3293487642e-05
S024	S071	TRUE	TRUE	0	0	1	1	none	9.46135610752e-05
S025	S071	TRUE	TRUE	0	0	1	1	none	9.97552164934e-05
S026	S071	TRUE	TRUE	0	0	1	1	none	9.31760236862e-05
S038	S071	TRUE	TRUE	0	0	1	1	none	9.74401088348e-05
S039	S071	TRUE	TRUE	0	0	1	1	none	9.38829876114e-05
S040	S071	TRUE	TRUE	0	0	1	1	none	2.6786547223e-05
S042	S071	TRUE	TRUE	0	0	1	1	none	9.3538815301e-05
S002	S078	TRUE	TRUE	0	0	1	1	none	1.3453404526e-05
S007	S078	TRUE	TRUE	0	0	1	1	none	6.36206113088e-05
S021	S078	TRUE	TRUE	0	0	1	1	none	5.7488241564e-06
S024	S078	TRUE	TRUE	0	0	1	1	none	7.0688975896e-06
S025	S078	TRUE	TRUE	0	0	1	1	none	2.08039127818e-05
S026	S078	TRUE	TRUE	0	0	1	1	none	1.42247199746e-05
S038	S078	TRUE	TRUE	0	0	1	1	none	6.08190118232e-05
S039	S078	TRUE	TRUE	0	0	1	1	none	6.3383241258e-06
S040	S078	TRUE	TRUE	0	0	1	1	none	0.0001013799242074
S042	S078	TRUE	TRUE	0	0	1	1	none	5.9941518154e-06
S071	S078	TRUE	TRUE	0	0	1	1	none	9.22466910676e-05
S002	S081	TRUE	TRUE	0	0	1	1	none	1.53512784532e-05
S007	S081	TRUE	TRUE	0	0	1	1	none	6.5518485236e-05
S021	S081	TRUE	TRUE	0	0	1	1	none	3.9949201976e-06
S024	S081	TRUE	TRUE	0	0	1	1	none	2.8919948556e-06
S025	S081	TRUE	TRUE	0	0	1	1	none	2.2701786709e-05
S026	S081	TRUE	TRUE	0	0	1	1	none	1.61225939018e-05
S038	S081	TRUE	TRUE	0	0	1	1	none	6.27168857504e-05
S039	S081	TRUE	TRUE	0	0	1	1	none	4.584420167e-06
S040	S081	TRUE	TRUE	0	0	1	1	none	0.0001032777981346
S042	S081	TRUE	TRUE	0	0	1	1	none	3.028748469e-06
S071	S081	TRUE	TRUE	0	0	1	1	none	9.41445649948e-05
S078	S081	TRUE	TRUE	0	0	1	1	none	6.5999015092e-06
S002	S085	TRUE	TRUE	0	0	1	1	none	0.000103094886583
S007	S085	TRUE	TRUE	0	0	1	1	none	0.0001063179006938
S021	S085	TRUE	TRUE	0	0	1	1	none	9.93696800154e-05
S024	S085	TRUE	TRUE	0	0	1	1	none	0.0001006897534486
S025	S085	TRUE	TRUE	0	0	1	1	none	0.0001058314088668
S026	S085	TRUE	TRUE	0	0	1	1	none	9.92522160596e-05
S038	S085	TRUE	TRUE	0	0	1	1	none	0.0001035163012082
S039	S085	TRUE	TRUE	0	0	1	1	none	9.99591799848e-05
S040	S085	TRUE	TRUE	0	0	1	1	none	5.18664602324e-05
S042	S085	TRUE	TRUE	0	0	1	1	none	9.96150076744e-05
S071	S085	TRUE	TRUE	0	0	1	1	none	4.27332270926e-05
S078	S085	TRUE	TRUE	0	0	1	1	none	9.8322883441e-05
S081	S085	TRUE	TRUE	0	0	1	1	none	0.0001002207573682
S002	S087	TRUE	TRUE	0	0	1	1	none	0.0001141584838266
S007	S087	TRUE	TRUE	0	0	1	1	none	0.0001173814979374
S021	S087	TRUE	TRUE	0	0	1	1	none	0.000110433277259
S024	S087	TRUE	TRUE	0	0	1	1	none	0.0001117533506922
S025	S087	TRUE	TRUE	0	0	1	1	none	0.0001168950061104
S026	S087	TRUE	TRUE	0	0	1	1	none	0.0001103158133032
S038	S087	TRUE	TRUE	0	0	1	1	none	0.0001145798984518
S039	S087	TRUE	TRUE	0	0	1	1	none	0.0001110227772284
S040	S087	TRUE	TRUE	0	0	1	1	none	6.2930057476e-05
S042	S087	TRUE	TRUE	0	0	1	1	none	0.000110678604918
S071	S087	TRUE	TRUE	0	0	1	1	none	5.37968243362e-05
S078	S087	TRUE	TRUE	0	0	1	1	none	0.0001093864806846
S081	S087	TRUE	TRUE	0	0	1	1	none	0.0001112843546118
S085	S087	TRUE	TRUE	0	0	1	1	none	2.41310966096e-05
S002	S093	TRUE	TRUE	0	0	1	1	none	8.22331907028e-05
S007	S093	TRUE	TRUE	0	0	1	1	none	8.54562048136e-05
S021	S093	TRUE	TRUE	0	0	1	1	none	7.85079841352e-05
S024	S093	TRUE	TRUE	0	0	1	1	none	7.98280575684e-05
S025	S093	TRUE	TRUE	0	0	1	1	none	8.49697129866e-05
S026	S093	TRUE	TRUE	0	0	1	1	none	7.83905201794e-05
S038	S093	TRUE	TRUE	0	0	1	1	none	8.2654605328e-05
S039	S093	TRUE	TRUE	0	0	1	1	none	7.90974841046e-05
S040	S093	TRUE	TRUE	0	0	1	1	none	2.51302360342e-05
S042	S093	TRUE	TRUE	0	0	1	1	none	7.87533117942e-05
S071	S093	TRUE	TRUE	0	0	1	1	none	1.59970028944e-05
S078	S093	TRUE	TRUE	0	0	1	1	none	7.74611875608e-05
S081	S093	TRUE	TRUE	0	0	1	1	none	7.9359061488e-05
S085	S093	TRUE	TRUE	0	0	1	1	none	2.79477235858e-05
S087	S093	TRUE	TRUE	0	0	1	1	none	3.90113208294e-05
S002	S097	TRUE	TRUE	0	0	1	1	none	2.15816394486e-05
S007	S097	TRUE	TRUE	0	0	1	1	none	6.71348602594e-05
S021	S097	TRUE	TRUE	0	0	1	1	none	1.7856432881e-05
S024	S097	TRUE	TRUE	0	0	1	1	none	1.91765063142e-05
S025	S097	TRUE	TRUE	0	0	1	1	none	5.2057758628e-06
S026	S097	TRUE	TRUE	0	0	1	1	none	1.65274695376e-05
S038	S097	TRUE	TRUE	0	0	1	1	none	6.43332607738e-05
S039	S097	TRUE	TRUE	0	0	1	1	none	1.84459328504e-05
S040	S097	TRUE	TRUE	0	0	1	1	none	0.000104894173158
S042	S097	TRUE	TRUE	0	0	1	1	none	1.810176054e-05
S071	S097	TRUE	TRUE	0	0	1	1	none	9.57609400182e-05
S078	S097	TRUE	TRUE	0	0	1	1	none	1.68096363066e-05
S081	S097	TRUE	TRUE	0	0	1	1	none	1.87075102338e-05
S085	S097	TRUE	TRUE	0	0	1	1	none	0.0001018371323916
S087	S097	TRUE	TRUE	0	0	1	1	none	0.0001129007296352
S093	S097	TRUE	TRUE	0	0	1	1	none	8.09754365114e-05
S002	S102	TRUE	TRUE	0	0	1	1	none	0.000107552136881
S007	S102	TRUE	TRUE	0	0	1	1	none	0.0001107751509918
S021	S102	TRUE	TRUE	0	0	1	1	none	0.0001038269303134
S024	S102	TRUE	TRUE	0	0	1	1	none	0.0001051470037466
S025	S102	TRUE	TRUE	0	0	1	1	none	0.0001102886591648
S026	S102	TRUE	TRUE	0	0	1	1	none	0.0001037094663576
S038	S102	TRUE	TRUE	0	0	1	1	none	0.0001079735515062
S039	S102	TRUE	TRUE	0	0	1	1	none	0.0001044164302828
S040	S102	TRUE	TRUE	0	0	1	1	none	5.0347076944e-06
S042	S102	TRUE	TRUE	0	0	1	1	none	0.0001040722579724
S071	S102	TRUE	TRUE	0	0	1	1	none	2.81867567546e-05
S078	S102	TRUE	TRUE	0	0	1	1	none	0.000102780133739
S081	S102	TRUE	TRUE	0	0	1	1	none	0.0001046780076662
S085	S102	TRUE	TRUE	0	0	1	1	none	5.3266669764e-05
S087	S102	TRUE	TRUE	0	0	1	1	none	6.43302670076e-05
S093	S102	TRUE	TRUE	0	0	1	1	none	2.65304455658e-05
S097	S102	TRUE	TRUE	0	0	1	1	none	0.0001062943826896
S002	S106	TRUE	TRUE	0	0	1	1	none	1.3166598167e-05
S007	S106	TRUE	TRUE	0	0	1	1	none	6.74194057478e-05
S021	S106	TRUE	TRUE	0	0	1	1	none	1.35269923974e-05
S024	S106	TRUE	TRUE	0	0	1	1	none	1.48470658306e-05
S025	S106	TRUE	TRUE	0	0	1	1	none	2.46027072208e-05
S026	S106	TRUE	TRUE	0	0	1	1	none	1.80235144136e-05
S038	S106	TRUE	TRUE	0	0	1	1	none	6.46178062622e-05
S039	S106	TRUE	TRUE	0	0	1	1	none	1.41164923668e-05
S040	S106	TRUE	TRUE	0	0	1	1	none	0.0001051787186464
S042	S106	TRUE	TRUE	0	0	1	1	none	1.37723200564e-05
S071	S106	TRUE	TRUE	0	0	1	1	none	9.60454855066e-05
S078	S106	TRUE	TRUE	0	0	1	1	none	1.2480195823e-05
S081	S106	TRUE	TRUE	0	0	1	1	none	1.43780697502e-05
S085	S106	TRUE	TRUE	0	0	1	1	none	0.00010212167788
S087	S106	TRUE	TRUE	0	0	1	1	none	0.0001131852751236
S093	S106	TRUE	TRUE	0	0	1	1	none	8.12599819998e-05
S097	S106	TRUE	TRUE	0	0	1	1	none	2.06084307456e-05
S102	S106	TRUE	TRUE	0	0	1	1	none	0.000106578928178
S002	S130	TRUE	TRUE	0	0	1	1	none	0.0001112132609674
S007	S130	TRUE	TRUE	0	0	1	1	none	0.0001144362750782
S021	S130	TRUE	TRUE	0	0	1	1	none	0.0001074880543998
S024	S130	TRUE	TRUE	0	0	1	1	none	0.000108808127833
S025	S130	TRUE	TRUE	0	0	1	1	none	0.0001139497832512
S026	S130	TRUE	TRUE	0	0	1	1	none	0.000107370590444
S038	S130	TRUE	TRUE	0	0	1	1	none	0.0001116346755926
S039	S130	TRUE	TRUE	0	0	1	1	none	0.0001080775543692
S040	S130	TRUE	TRUE	0	0	1	1	none	5.99848346168e-05
S042	S130	TRUE	TRUE	0	0	1	1	none	0.0001077333820588
S071	S130	TRUE	TRUE	0	0	1	1	none	5.0851601477e-05
S078	S130	TRUE	TRUE	0	0	1	1	none	0.0001064412578254
S081	S130	TRUE	TRUE	0	0	1	1	none	0.0001083391317526
S085	S130	TRUE	TRUE	0	0	1	1	none	2.11858737504e-05
S087	S130	TRUE	TRUE	0	0	1	1	none	4.1999941484e-06
S093	S130	TRUE	TRUE	0	0	1	1	none	3.60660979702e-05
S097	S130	TRUE	TRUE	0	0	1	1	none	0.000109955506776
S102	S130	TRUE	TRUE	0	0	1	1	none	6.13850441484e-05
S106	S130	TRUE	TRUE	0	0	1	1	none	0.0001102400522644
S002	T009	FALSE	FALSE	0	0	1	1	none	2.88437667792e-05
S007	T009	FALSE	FALSE	0	0	1	1	none	7.439698759e-05
S021	T009	FALSE	FALSE	0	0	1	1	none	2.51185602116e-05
S024	T009	FALSE	FALSE	0	0	1	1	none	2.64386336448e-05
S025	T009	FALSE	FALSE	0	0	1	1	none	3.03687896754e-05
S026	T009	FALSE	FALSE	0	0	1	1	none	1.70161577882e-05
S038	T009	FALSE	FALSE	0	0	1	1	none	7.15953881044e-05
S039	T009	FALSE	FALSE	0	0	1	1	none	2.5708060181e-05
S040	T009	FALSE	FALSE	0	0	1	1	none	0.0001121563004886
S042	T009	FALSE	FALSE	0	0	1	1	none	2.53638878706e-05
S071	T009	FALSE	FALSE	0	0	1	1	none	0.0001030230673488
S078	T009	FALSE	FALSE	0	0	1	1	none	2.40717636372e-05
S081	T009	FALSE	FALSE	0	0	1	1	none	2.59696375644e-05
S085	T009	FALSE	FALSE	0	0	1	1	none	0.0001090992597222
S087	T009	FALSE	FALSE	0	0	1	1	none	0.0001201628569658
S093	T009	FALSE	FALSE	0	0	1	1	none	8.8237563842e-05
S097	T009	FALSE	FALSE	0	0	1	1	none	2.63745132002e-05
S102	T009	FALSE	FALSE	0	0	1	1	none	0.0001135565100202
S106	T009	FALSE	FALSE	0	0	1	1	none	2.78705580762e-05
S130	T009	FALSE	FALSE	0	0	1	1	none	0.0001172176341066
S002	T010	FALSE	FALSE	0	0	1	1	none	3.04721216289e-05
S007	T010	FALSE	FALSE	0	0	1	1	none	7.60253424397e-05
S021	T010	FALSE	FALSE	0	0	1	1	none	2.67469150613e-05
S024	T010	FALSE	FALSE	0	0	1	1	none	2.80669884945e-05
S025	T010	FALSE	FALSE	0	0	1	1	none	3.19971445251e-05
S026	T010	FALSE	FALSE	0	0	1	1	none	1.86445126379e-05
S038	T010	FALSE	FALSE	0	0	1	1	none	7.32237429541e-05
S039	T010	FALSE	FALSE	0	0	1	1	none	2.73364150307e-05
S040	T010	FALSE	FALSE	0	0	1	1	none	0.0001137846553383
S042	T010	FALSE	FALSE	0	0	1	1	none	2.69922427203e-05
S071	T010	FALSE	FALSE	0	0	1	1	none	0.0001046514221985
S078	T010	FALSE	FALSE	0	0	1	1	none	2.57001184869e-05
S081	T010	FALSE	FALSE	0	0	1	1	none	2.75979924141e-05
S085	T010	FALSE	FALSE	0	0	1	1	none	0.0001107276145719
S087	T010	FALSE	FALSE	0	0	1	1	none	0.0001217912118155
S093	T010	FALSE	FALSE	0	0	1	1	none	8.98659186917e-05
S097	T010	FALSE	FALSE	0	0	1	1	none	2.80028680499e-05
S102	T010	FALSE	FALSE	0	0	1	1	none	0.0001151848648699
S106	T010	FALSE	FALSE	0	0	1	1	none	2.94989129259e-05
S130	T010	FALSE	FALSE	0	0	1	1	none	0.0001188459889563
T009	T010	FALSE	FALSE	0	0	1	1	none	3.2077411129e-06
S002	T013	FALSE	FALSE	0	0	1	1	none	7.20741611287e-05
S007	T013	FALSE	FALSE	0	0	1	1	none	5.15128307519e-05
S021	T013	FALSE	FALSE	0	0	1	1	none	6.83489545611e-05
S024	T013	FALSE	FALSE	0	0	1	1	none	6.96690279943e-05
S025	T013	FALSE	FALSE	0	0	1	1	none	7.48106834125e-05
S026	T013	FALSE	FALSE	0	0	1	1	none	6.82314906053e-05
S038	T013	FALSE	FALSE	0	0	1	1	none	8.9061449387e-06
S039	T013	FALSE	FALSE	0	0	1	1	none	6.89384545305e-05
S040	T013	FALSE	FALSE	0	0	1	1	none	0.0001130564881381
S042	T013	FALSE	FALSE	0	0	1	1	none	6.85942822201e-05
S071	T013	FALSE	FALSE	0	0	1	1	none	0.0001039232549983
S078	T013	FALSE	FALSE	0	0	1	1	none	6.73021579867e-05
S081	T013	FALSE	FALSE	0	0	1	1	none	6.92000319139e-05
S085	T013	FALSE	FALSE	0	0	1	1	none	0.0001099994473717
S087	T013	FALSE	FALSE	0	0	1	1	none	0.0001210630446153
S093	T013	FALSE	FALSE	0	0	1	1	none	8.91377514915e-05
S097	T013	FALSE	FALSE	0	0	1	1	none	7.08164069373e-05
S102	T013	FALSE	FALSE	0	0	1	1	none	0.0001144566976697
S106	T013	FALSE	FALSE	0	0	1	1	none	7.11009524257e-05
S130	T013	FALSE	FALSE	0	0	1	1	none	0.0001181178217561
T009	T013	FALSE	FALSE	0	0	1	1	none	7.80785342679e-05
T010	T013	FALSE	FALSE	0	0	1	1	none	7.97068891176e-05
S002	T014	TRUE	TRUE	0	0	1	1	none	1.71616664826e-05
S007	T014	TRUE	TRUE	0	0	1	1	none	6.73288732654e-05
S021	T014	TRUE	TRUE	0	0	1	1	none	5.805308227e-06
S024	T014	TRUE	TRUE	0	0	1	1	none	5.9138822726e-06
S025	T014	TRUE	TRUE	0	0	1	1	none	2.45121747384e-05
S026	T014	TRUE	TRUE	0	0	1	1	none	1.79329819312e-05
S038	T014	TRUE	TRUE	0	0	1	1	none	6.45272737798e-05
S039	T014	TRUE	TRUE	0	0	1	1	none	6.3948081964e-06
S040	T014	TRUE	TRUE	0	0	1	1	none	0.000105088186164
S042	T014	TRUE	TRUE	0	0	1	1	none	3.6276371108e-06
S071	T014	TRUE	TRUE	0	0	1	1	none	9.59549530242e-05
S078	T014	TRUE	TRUE	0	0	1	1	none	8.4102895386e-06
S081	T014	TRUE	TRUE	0	0	1	1	none	5.4448861922e-06
S085	T014	TRUE	TRUE	0	0	1	1	none	0.0001020311453976
S087	T014	TRUE	TRUE	0	0	1	1	none	0.0001130947426412
S093	T014	TRUE	TRUE	0	0	1	1	none	8.11694495174e-05
S097	T014	TRUE	TRUE	0	0	1	1	none	2.05178982632e-05
S102	T014	TRUE	TRUE	0	0	1	1	none	0.0001064883956956
S106	T014	TRUE	TRUE	0	0	1	1	none	1.61884577796e-05
S130	T014	TRUE	TRUE	0	0	1	1	none	0.000110149519782
T009	T014	FALSE	FALSE	0	0	1	1	none	2.77800255938e-05
T010	T014	FALSE	FALSE	0	0	1	1	none	2.94083804435e-05
T013	T014	FALSE	FALSE	0	0	1	1	none	7.10104199433e-05
S002	T020	TRUE	TRUE	0	0	1	1	none	6.84707313674e-05
S007	T020	TRUE	TRUE	0	0	1	1	none	4.79094009906e-05
S021	T020	TRUE	TRUE	0	0	1	1	none	6.47455247998e-05
S024	T020	TRUE	TRUE	0	0	1	1	none	6.6065598233e-05
S025	T020	TRUE	TRUE	0	0	1	1	none	7.12072536512e-05
S026	T020	TRUE	TRUE	0	0	1	1	none	6.4628060844e-05
S038	T020	TRUE	TRUE	0	0	1	1	none	4.0912157898e-06
S039	T020	TRUE	TRUE	0	0	1	1	none	6.53350247692e-05
S040	T020	TRUE	TRUE	0	0	1	1	none	0.0001094530583768
S042	T020	TRUE	TRUE	0	0	1	1	none	6.49908524588e-05
S071	T020	TRUE	TRUE	0	0	1	1	none	0.000100319825237
S078	T020	TRUE	TRUE	0	0	1	1	none	6.36987282254e-05
S081	T020	TRUE	TRUE	0	0	1	1	none	6.55966021526e-05
S085	T020	TRUE	TRUE	0	0	1	1	none	0.0001063960176104
S087	T020	TRUE	TRUE	0	0	1	1	none	0.000117459614854
S093	T020	TRUE	TRUE	0	0	1	1	none	8.55343217302e-05
S097	T020	TRUE	TRUE	0	0	1	1	none	6.7212977176e-05
S102	T020	TRUE	TRUE	0	0	1	1	none	0.0001108532679084
S106	T020	TRUE	TRUE	0	0	1	1	none	6.74975226644e-05
S130	T020	TRUE	TRUE	0	0	1	1	none	0.0001145143919948
T009	T020	FALSE	FALSE	0	0	1	1	none	7.44751045066e-05
T010	T020	FALSE	FALSE	0	0	1	1	none	7.61034593563e-05
T013	T020	FALSE	FALSE	0	0	1	1	none	1.17858613409e-05
T014	T020	TRUE	TRUE	0	0	1	1	none	6.7406990182e-05
S002	T021	FALSE	FALSE	0	0	1	1	none	2.9871322729e-05
S007	T021	FALSE	FALSE	0	0	1	1	none	7.54245435398e-05
S021	T021	FALSE	FALSE	0	0	1	1	none	2.61461161614e-05
S024	T021	FALSE	FALSE	0	0	1	1	none	2.74661895946e-05
S025	T021	FALSE	FALSE	0	0	1	1	none	3.13963456252e-05
S026	T021	FALSE	FALSE	0	0	1	1	none	1.8043713738e-05
S038	T021	FALSE	FALSE	0	0	1	1	none	7.26229440542e-05
S039	T021	FALSE	FALSE	0	0	1	1	none	2.67356161308e-05
S040	T021	FALSE	FALSE	0	0	1	1	none	0.0001131838564384
S042	T021	FALSE	FALSE	0	0	1	1	none	2.63914438204e-05
S071	T021	FALSE	FALSE	0	0	1	1	none	0.0001040506232986
S078	T021	FALSE	FALSE	0	0	1	1	none	2.5099319587e-05
S081	T021	FALSE	FALSE	0	0	1	1	none	2.69971935142e-05
S085	T021	FALSE	FALSE	0	0	1	1	none	0.000110126815672
S087	T021	FALSE	FALSE	0	0	1	1	none	0.0001211904129156
S093	T021	FALSE	FALSE	0	0	1	1	none	8.92651197918e-05
S097	T021	FALSE	FALSE	0	0	1	1	none	2.740206915e-05
S102	T021	FALSE	FALSE	0	0	1	1	none	0.00011458406597
S106	T021	FALSE	FALSE	0	0	1	1	none	2.8898114026e-05
S130	T021	FALSE	FALSE	0	0	1	1	none	0.0001182451900564
T009	T021	FALSE	FALSE	0	0	1	1	none	3.8184416006e-06
T010	T021	FALSE	FALSE	0	0	1	1	none	5.4467964503e-06
T013	T021	FALSE	FALSE	0	0	1	1	none	7.91060902177e-05
T014	T021	FALSE	FALSE	0	0	1	1	none	2.88075815436e-05
T020	T021	FALSE	FALSE	0	0	1	1	none	7.55026604564e-05
S002	T028	TRUE	TRUE	0	0	1	1	none	7.31813587798e-05
S007	T028	TRUE	TRUE	0	0	1	1	none	4.1573208729e-05
S021	T028	TRUE	TRUE	0	0	1	1	none	6.94561522122e-05
S024	T028	TRUE	TRUE	0	0	1	1	none	7.07762256454e-05
S025	T028	TRUE	TRUE	0	0	1	1	none	7.59178810636e-05
S026	T028	TRUE	TRUE	0	0	1	1	none	6.93386882564e-05
S038	T028	TRUE	TRUE	0	0	1	1	none	4.98184289174e-05
S039	T028	TRUE	TRUE	0	0	1	1	none	7.00456521816e-05
S040	T028	TRUE	TRUE	0	0	1	1	none	0.0001141636857892
S042	T028	TRUE	TRUE	0	0	1	1	none	6.97014798712e-05
S071	T028	TRUE	TRUE	0	0	1	1	none	0.0001050304526494
S078	T028	TRUE	TRUE	0	0	1	1	none	6.84093556378e-05
S081	T028	TRUE	TRUE	0	0	1	1	none	7.0307229565e-05
S085	T028	TRUE	TRUE	0	0	1	1	none	0.0001111066450228
S087	T028	TRUE	TRUE	0	0	1	1	none	0.0001221702422664
S093	T028	TRUE	TRUE	0	0	1	1	none	9.02449491426e-05
S097	T028	TRUE	TRUE	0	0	1	1	none	7.19236045884e-05
S102	T028	TRUE	TRUE	0	0	1	1	none	0.0001155638953208
S106	T028	TRUE	TRUE	0	0	1	1	none	7.22081500768e-05
S130	T028	TRUE	TRUE	0	0	1	1	none	0.0001192250194072
T009	T028	FALSE	FALSE	0	0	1	1	none	7.9185731919e-05
T010	T028	FALSE	FALSE	0	0	1	1	none	8.08140867687e-05
T013	T028	FALSE	FALSE	0	0	1	1	none	5.63015750809e-05
T014	T028	TRUE	TRUE	0	0	1	1	none	7.21176175944e-05
T020	T028	TRUE	TRUE	0	0	1	1	none	5.26981453196e-05
T021	T028	FALSE	FALSE	0	0	1	1	none	8.02132878688e-05
S002	T035a	TRUE	TRUE	0	0	1	1	none	0.0001126642476598
S007	T035a	TRUE	TRUE	0	0	1	1	none	0.0001158872617706
S021	T035a	TRUE	TRUE	0	0	1	1	none	0.0001089390410922
S024	T035a	TRUE	TRUE	0	0	1	1	none	0.0001102591145254
S025	T035a	TRUE	TRUE	0	0	1	1	none	0.0001154007699436
S026	T035a	TRUE	TRUE	0	0	1	1	none	0.0001088215771364
S038	T035a	TRUE	TRUE	0	0	1	1	none	0.000113085662285
S039	T035a	TRUE	TRUE	0	0	1	1	none	0.0001095285410616
S040	T035a	TRUE	TRUE	0	0	1	1	none	6.14358213092e-05
S042	T035a	TRUE	TRUE	0	0	1	1	none	0.0001091843687512
S071	T035a	TRUE	TRUE	0	0	1	1	none	5.23025881694e-05
S078	T035a	TRUE	TRUE	0	0	1	1	none	0.0001078922445178
S081	T035a	TRUE	TRUE	0	0	1	1	none	0.000109790118445
S085	T035a	TRUE	TRUE	0	0	1	1	none	2.26368604428e-05
S087	T035a	TRUE	TRUE	0	0	1	1	none	8.9272407188e-06
S093	T035a	TRUE	TRUE	0	0	1	1	none	3.75170846626e-05
S097	T035a	TRUE	TRUE	0	0	1	1	none	0.0001114064934684
S102	T035a	TRUE	TRUE	0	0	1	1	none	6.28360308408e-05
S106	T035a	TRUE	TRUE	0	0	1	1	none	0.0001116910389568
S130	T035a	TRUE	TRUE	0	0	1	1	none	5.9820178596e-06
T009	T035a	FALSE	FALSE	0	0	1	1	none	0.000118668620799
T010	T035a	FALSE	FALSE	0	0	1	1	none	0.0001202969756487
T013	T035a	FALSE	FALSE	0	0	1	1	none	0.0001195688084485
T014	T035a	TRUE	TRUE	0	0	1	1	none	0.0001116005064744
T020	T035a	TRUE	TRUE	0	0	1	1	none	0.0001159653786872
T021	T035a	FALSE	FALSE	0	0	1	1	none	0.0001196961767488
T028	T035a	TRUE	TRUE	0	0	1	1	none	0.0001206760060996
S002	T035b	FALSE	FALSE	0	0	1	1	none	2.92655730352e-05
S007	T035b	FALSE	FALSE	0	0	1	1	none	7.4818793846e-05
S021	T035b	FALSE	FALSE	0	0	1	1	none	2.55403664676e-05
S024	T035b	FALSE	FALSE	0	0	1	1	none	2.68604399008e-05
S025	T035b	FALSE	FALSE	0	0	1	1	none	3.07905959314e-05
S026	T035b	FALSE	FALSE	0	0	1	1	none	1.74379640442e-05
S038	T035b	FALSE	FALSE	0	0	1	1	none	7.20171943604e-05
S039	T035b	FALSE	FALSE	0	0	1	1	none	2.6129866437e-05
S040	T035b	FALSE	FALSE	0	0	1	1	none	0.0001125781067446
S042	T035b	FALSE	FALSE	0	0	1	1	none	2.57856941266e-05
S071	T035b	FALSE	FALSE	0	0	1	1	none	0.0001034448736048
S078	T035b	FALSE	FALSE	0	0	1	1	none	2.44935698932e-05
S081	T035b	FALSE	FALSE	0	0	1	1	none	2.63914438204e-05
S085	T035b	FALSE	FALSE	0	0	1	1	none	0.0001095210659782
S087	T035b	FALSE	FALSE	0	0	1	1	none	0.0001205846632218
S093	T035b	FALSE	FALSE	0	0	1	1	none	8.8659370098e-05
S097	T035b	FALSE	FALSE	0	0	1	1	none	2.67963194562e-05
S102	T035b	FALSE	FALSE	0	0	1	1	none	0.0001139783162762
S106	T035b	FALSE	FALSE	0	0	1	1	none	2.82923643322e-05
S130	T035b	FALSE	FALSE	0	0	1	1	none	0.0001176394403626
T009	T035b	FALSE	FALSE	0	0	1	1	none	3.2126919068e-06
T010	T035b	FALSE	FALSE	0	0	1	1	none	4.8410467565e-06
T013	T035b	FALSE	FALSE	0	0	1	1	none	7.85003405239e-05
T014	T035b	FALSE	FALSE	0	0	1	1	none	2.82018318498e-05
T020	T035b	FALSE	FALSE	0	0	1	1	none	7.48969107626e-05
T021	T035b	FALSE	FALSE	0	0	1	1	none	3.028748469e-06
T028	T035b	FALSE	FALSE	0	0	1	1	none	7.9607538175e-05
T035a	T035b	FALSE	FALSE	0	0	1	1	none	0.000119090427055
S002	T040	TRUE	TRUE	0	0	1	1	none	1.75441699034e-05
S007	T040	TRUE	TRUE	0	0	1	1	none	6.77113766862e-05
S021	T040	TRUE	TRUE	0	0	1	1	none	6.1878116478e-06
S024	T040	TRUE	TRUE	0	0	1	1	none	5.0848863058e-06
S025	T040	TRUE	TRUE	0	0	1	1	none	2.48946781592e-05
S026	T040	TRUE	TRUE	0	0	1	1	none	1.8315485352e-05
S038	T040	TRUE	TRUE	0	0	1	1	none	6.49097772006e-05
S039	T040	TRUE	TRUE	0	0	1	1	none	6.7773116172e-06
S040	T040	TRUE	TRUE	0	0	1	1	none	0.0001054706895848
S042	T040	TRUE	TRUE	0	0	1	1	none	5.2216399192e-06
S071	T040	TRUE	TRUE	0	0	1	1	none	9.6337456445e-05
S078	T040	TRUE	TRUE	0	0	1	1	none	8.7927929594e-06
S081	T040	TRUE	TRUE	0	0	1	1	none	3.4043908378e-06
S085	T040	TRUE	TRUE	0	0	1	1	none	0.0001024136488184
S087	T040	TRUE	TRUE	0	0	1	1	none	0.000113477246062
S093	T040	TRUE	TRUE	0	0	1	1	none	8.15519529382e-05
S097	T040	TRUE	TRUE	0	0	1	1	none	2.0900401684e-05
S102	T040	TRUE	TRUE	0	0	1	1	none	0.0001068708991164
S106	T040	TRUE	TRUE	0	0	1	1	none	1.65709612004e-05
S130	T040	TRUE	TRUE	0	0	1	1	none	0.0001105320232028
T009	T040	FALSE	FALSE	0	0	1	1	none	2.81625290146e-05
T010	T040	FALSE	FALSE	0	0	1	1	none	2.97908838643e-05
T013	T040	FALSE	FALSE	0	0	1	1	none	7.13929233641e-05
T014	T040	TRUE	TRUE	0	0	1	1	none	7.6377776424e-06
T020	T040	TRUE	TRUE	0	0	1	1	none	6.77894936028e-05
T021	T040	FALSE	FALSE	0	0	1	1	none	2.91900849644e-05
T028	T040	TRUE	TRUE	0	0	1	1	none	7.25001210152e-05
T035a	T040	TRUE	TRUE	0	0	1	1	none	0.0001119830098952
T035b	T040	FALSE	FALSE	0	0	1	1	none	2.85843352706e-05
S002	T056	FALSE	FALSE	0	0	1	1	none	3.115312382e-05
S007	T056	FALSE	FALSE	0	0	1	1	none	7.67063446308e-05
S021	T056	FALSE	FALSE	0	0	1	1	none	2.74279172524e-05
S024	T056	FALSE	FALSE	0	0	1	1	none	2.87479906856e-05
S025	T056	FALSE	FALSE	0	0	1	1	none	3.26781467162e-05
S026	T056	FALSE	FALSE	0	0	1	1	none	1.9325514829e-05
S038	T056	FALSE	FALSE	0	0	1	1	none	7.39047451452e-05
S039	T056	FALSE	FALSE	0	0	1	1	none	2.80174172218e-05
S040	T056	FALSE	FALSE	0	0	1	1	none	0.0001144656575294
S042	T056	FALSE	FALSE	0	0	1	1	none	2.76732449114e-05
S071	T056	FALSE	FALSE	0	0	1	1	none	0.0001053324243896
S078	T056	FALSE	FALSE	0	0	1	1	none	2.6381120678e-05
S081	T056	FALSE	FALSE	0	0	1	1	none	2.82789946052e-05
S085	T056	FALSE	FALSE	0	0	1	1	none	0.000111408616763
S087	T056	FALSE	FALSE	0	0	1	1	none	0.0001224722140066
S093	T056	FALSE	FALSE	0	0	1	1	none	9.05469208828e-05
S097	T056	FALSE	FALSE	0	0	1	1	none	2.8683870241e-05
S102	T056	FALSE	FALSE	0	0	1	1	none	0.000115865867061
S106	T056	FALSE	FALSE	0	0	1	1	none	3.0179915117e-05
S130	T056	FALSE	FALSE	0	0	1	1	none	0.0001195269911474
T009	T056	TRUE	TRUE	1	0	1	1	anc	1.703607347e-06
T010	T056	FALSE	FALSE	0	0	1	1	none	5.5170981537e-06
T013	T056	FALSE	FALSE	0	0	1	1	none	8.03878913087e-05
T014	T056	FALSE	FALSE	0	0	1	1	none	3.00893826346e-05
T020	T056	FALSE	FALSE	0	0	1	1	none	7.67844615474e-05
T021	T056	FALSE	FALSE	0	0	1	1	none	6.1277986414e-06
T028	T056	FALSE	FALSE	0	0	1	1	none	8.14950889598e-05
T035a	T056	FALSE	FALSE	0	0	1	1	none	0.0001209779778398
T035b	T056	FALSE	FALSE	0	0	1	1	none	5.5220489476e-06
T040	T056	FALSE	FALSE	0	0	1	1	none	3.04718860554e-05
S002	T059	TRUE	TRUE	0	0	1	1	none	0.0001101809593206
S007	T059	TRUE	TRUE	0	0	1	1	none	0.0001134039734314
S021	T059	TRUE	TRUE	0	0	1	1	none	0.000106455752753
S024	T059	TRUE	TRUE	0	0	1	1	none	0.0001077758261862
S025	T059	TRUE	TRUE	0	0	1	1	none	0.0001129174816044
S026	T059	TRUE	TRUE	0	0	1	1	none	0.0001063382887972
S038	T059	TRUE	TRUE	0	0	1	1	none	0.0001106023739458
S039	T059	TRUE	TRUE	0	0	1	1	none	0.0001070452527224
S040	T059	TRUE	TRUE	0	0	1	1	none	5.2405313588e-06
S042	T059	TRUE	TRUE	0	0	1	1	none	0.000106701080412
S071	T059	TRUE	TRUE	0	0	1	1	none	3.08155791942e-05
S078	T059	TRUE	TRUE	0	0	1	1	none	0.0001054089561786
S081	T059	TRUE	TRUE	0	0	1	1	none	0.0001073068301058
S085	T059	TRUE	TRUE	0	0	1	1	none	5.58954922036e-05
S087	T059	TRUE	TRUE	0	0	1	1	none	6.69590894472e-05
S093	T059	TRUE	TRUE	0	0	1	1	none	2.91592680054e-05
S097	T059	TRUE	TRUE	0	0	1	1	none	0.0001089232051292
S102	T059	TRUE	TRUE	0	0	1	1	none	9.0637396656e-06
S106	T059	TRUE	TRUE	0	0	1	1	none	0.0001092077506176
S130	T059	TRUE	TRUE	0	0	1	1	none	6.4013866588e-05
T009	T059	FALSE	FALSE	0	0	1	1	none	0.0001161853324598
T010	T059	FALSE	FALSE	0	0	1	1	none	0.0001178136873095
T013	T059	FALSE	FALSE	0	0	1	1	none	0.0001170855201093
T014	T059	TRUE	TRUE	0	0	1	1	none	0.0001091172181352
T020	T059	TRUE	TRUE	0	0	1	1	none	0.000113482090348
T021	T059	FALSE	FALSE	0	0	1	1	none	0.0001172128884096
T028	T059	TRUE	TRUE	0	0	1	1	none	0.0001181927177604
T035a	T059	TRUE	TRUE	0	0	1	1	none	6.54648532804e-05
T035b	T059	FALSE	FALSE	0	0	1	1	none	0.0001166071387158
T040	T059	TRUE	TRUE	0	0	1	1	none	0.000109499721556
T056	T059	FALSE	FALSE	0	0	1	1	none	0.0001184946895006
S002	T065	TRUE	TRUE	0	0	1	1	none	6.7428232727e-05
S007	T065	TRUE	TRUE	0	0	1	1	none	4.68669023502e-05
S021	T065	TRUE	TRUE	0	0	1	1	none	6.37030261594e-05
S024	T065	TRUE	TRUE	0	0	1	1	none	6.50230995926e-05
S025	T065	TRUE	TRUE	0	0	1	1	none	7.01647550108e-05
S026	T065	TRUE	TRUE	0	0	1	1	none	6.35855622036e-05
S038	T065	TRUE	TRUE	0	0	1	1	none	4.260216537e-06
S039	T065	TRUE	TRUE	0	0	1	1	none	6.42925261288e-05
S040	T065	TRUE	TRUE	0	0	1	1	none	0.0001084105597364
S042	T065	TRUE	TRUE	0	0	1	1	none	6.39483538184e-05
S071	T065	TRUE	TRUE	0	0	1	1	none	9.92773265966e-05
S078	T065	TRUE	TRUE	0	0	1	1	none	6.2656229585e-05
S081	T065	TRUE	TRUE	0	0	1	1	none	6.45541035122e-05
S085	T065	TRUE	TRUE	0	0	1	1	none	0.00010535351897
S087	T065	TRUE	TRUE	0	0	1	1	none	0.0001164171162136
S093	T065	TRUE	TRUE	0	0	1	1	none	8.44918230898e-05
S097	T065	TRUE	TRUE	0	0	1	1	none	6.61704785356e-05
S102	T065	TRUE	TRUE	0	0	1	1	none	0.000109810769268
S106	T065	TRUE	TRUE	0	0	1	1	none	6.6455024024e-05
S130	T065	TRUE	TRUE	0	0	1	1	none	0.0001134718933544
T009	T065	FALSE	FALSE	0	0	1	1	none	7.34326058662e-05
T010	T065	FALSE	FALSE	0	0	1	1	none	7.50609607159e-05
T013	T065	FALSE	FALSE	0	0	1	1	none	5.8574277893e-06
T014	T065	TRUE	TRUE	0	0	1	1	none	6.63644915416e-05
T020	T065	TRUE	TRUE	0	0	1	1	none	7.1399329392e-06
T021	T065	FALSE	FALSE	0	0	1	1	none	7.4460161816e-05
T028	T065	TRUE	TRUE	0	0	1	1	none	5.16556466792e-05
T035a	T065	TRUE	TRUE	0	0	1	1	none	0.0001149228800468
T035b	T065	FALSE	FALSE	0	0	1	1	none	7.38544121222e-05
T040	T065	TRUE	TRUE	0	0	1	1	none	6.67469949624e-05
T056	T065	FALSE	FALSE	0	0	1	1	none	7.5741962907e-05
T059	T065	TRUE	TRUE	0	0	1	1	none	0.0001124395917076
S002	T069	TRUE	TRUE	0	0	1	1	none	0.000118194955778
S007	T069	TRUE	TRUE	0	0	1	1	none	0.0001214179698888
S021	T069	TRUE	TRUE	0	0	1	1	none	0.0001144697492104
S024	T069	TRUE	TRUE	0	0	1	1	none	0.0001157898226436
S025	T069	TRUE	TRUE	0	0	1	1	none	0.0001209314780618
S026	T069	TRUE	TRUE	0	0	1	1	none	0.0001143522852546
S038	T069	TRUE	TRUE	0	0	1	1	none	0.0001186163704032
S039	T069	TRUE	TRUE	0	0	1	1	none	0.0001150592491798
S040	T069	TRUE	TRUE	0	0	1	1	none	4.79628087914e-05
S042	T069	TRUE	TRUE	0	0	1	1	none	0.0001147150768694
S071	T069	TRUE	TRUE	0	0	1	1	none	2.23941934396e-05
S078	T069	TRUE	TRUE	0	0	1	1	none	0.000113422952636
S081	T069	TRUE	TRUE	0	0	1	1	none	0.0001153208265632
S085	T069	TRUE	TRUE	0	0	1	1	none	6.3909488661e-05
S087	T069	TRUE	TRUE	0	0	1	1	none	7.49730859046e-05
S093	T069	TRUE	TRUE	0	0	1	1	none	3.71732644628e-05
S097	T069	TRUE	TRUE	0	0	1	1	none	0.0001169372015866
S102	T069	TRUE	TRUE	0	0	1	1	none	4.9363018323e-05
S106	T069	TRUE	TRUE	0	0	1	1	none	0.000117221747075
S130	T069	TRUE	TRUE	0	0	1	1	none	7.20278630454e-05
T009	T069	FALSE	FALSE	0	0	1	1	none	0.0001241993289172
T010	T069	FALSE	FALSE	0	0	1	1	none	0.0001258276837669
T013	T069	FALSE	FALSE	0	0	1	1	none	0.0001250995165667
T014	T069	TRUE	TRUE	0	0	1	1	none	0.0001171312145926
T020	T069	TRUE	TRUE	0	0	1	1	none	0.0001214960868054
T021	T069	FALSE	FALSE	0	0	1	1	none	0.000125226884867
T028	T069	TRUE	TRUE	0	0	1	1	none	0.0001262067142178
T035a	T069	TRUE	TRUE	0	0	1	1	none	7.34788497378e-05
T035b	T069	FALSE	FALSE	0	0	1	1	none	0.0001246211351732
T040	T069	TRUE	TRUE	0	0	1	1	none	0.0001175137180134
T056	T069	FALSE	FALSE	0	0	1	1	none	0.000126508685958
T059	T069	TRUE	TRUE	0	0	1	1	none	5.19918407626e-05
T065	T069	TRUE	TRUE	0	0	1	1	none	0.000120453588165
S002	T071	TRUE	TRUE	0	0	1	1	none	6.47097044488e-05
S007	T071	TRUE	TRUE	0	0	1	1	none	3.3101554398e-05
S021	T071	TRUE	TRUE	0	0	1	1	none	6.09844978812e-05
S024	T071	TRUE	TRUE	0	0	1	1	none	6.23045713144e-05
S025	T071	TRUE	TRUE	0	0	1	1	none	6.74462267326e-05
S026	T071	TRUE	TRUE	0	0	1	1	none	6.08670339254e-05
S038	T071	TRUE	TRUE	0	0	1	1	none	4.13467745864e-05
S039	T071	TRUE	TRUE	0	0	1	1	none	6.15739978506e-05
S040	T071	TRUE	TRUE	0	0	1	1	none	0.0001056920314582
S042	T071	TRUE	TRUE	0	0	1	1	none	6.12298255402e-05
S071	T071	TRUE	TRUE	0	0	1	1	none	9.65587983184e-05
S078	T071	TRUE	TRUE	0	0	1	1	none	5.99377013068e-05
S081	T071	TRUE	TRUE	0	0	1	1	none	6.1835575234e-05
S085	T071	TRUE	TRUE	0	0	1	1	none	0.0001026349906918
S087	T071	TRUE	TRUE	0	0	1	1	none	0.0001136985879354
S093	T071	TRUE	TRUE	0	0	1	1	none	8.17732948116e-05
S097	T071	TRUE	TRUE	0	0	1	1	none	6.34519502574e-05
S102	T071	TRUE	TRUE	0	0	1	1	none	0.0001070922409898
S106	T071	TRUE	TRUE	0	0	1	1	none	6.37364957458e-05
S130	T071	TRUE	TRUE	0	0	1	1	none	0.0001107533650762
T009	T071	FALSE	FALSE	0	0	1	1	none	7.0714077588e-05
T010	T071	FALSE	FALSE	0	0	1	1	none	7.23424324377e-05
T013	T071	FALSE	FALSE	0	0	1	1	none	4.78299207499e-05
T014	T071	TRUE	TRUE	0	0	1	1	none	6.36459632634e-05
T020	T071	TRUE	TRUE	0	0	1	1	none	4.42264909886e-05
T021	T071	FALSE	FALSE	0	0	1	1	none	7.17416335378e-05
T028	T071	TRUE	TRUE	0	0	1	1	none	3.3277928711e-05
T035a	T071	TRUE	TRUE	0	0	1	1	none	0.0001122043517686
T035b	T071	FALSE	FALSE	0	0	1	1	none	7.1135883844e-05
T040	T071	TRUE	TRUE	0	0	1	1	none	6.40284666842e-05
T056	T071	FALSE	FALSE	0	0	1	1	none	7.30234346288e-05
T059	T071	TRUE	TRUE	0	0	1	1	none	0.0001097210634294
T065	T071	TRUE	TRUE	0	0	1	1	none	4.31839923482e-05
T069	T071	TRUE	TRUE	0	0	1	1	none	0.0001177350598868
S002	T073	FALSE	FALSE	0	0	1	1	none	3.04770724228e-05
S007	T073	FALSE	FALSE	0	0	1	1	none	7.60302932336e-05
S021	T073	FALSE	FALSE	0	0	1	1	none	2.67518658552e-05
S024	T073	FALSE	FALSE	0	0	1	1	none	2.80719392884e-05
S025	T073	FALSE	FALSE	0	0	1	1	none	3.2002095319e-05
S026	T073	FALSE	FALSE	0	0	1	1	none	1.86494634318e-05
S038	T073	FALSE	FALSE	0	0	1	1	none	7.3228693748e-05
S039	T073	FALSE	FALSE	0	0	1	1	none	2.73413658246e-05
S040	T073	FALSE	FALSE	0	0	1	1	none	0.0001137896061322
S042	T073	FALSE	FALSE	0	0	1	1	none	2.69971935142e-05
S071	T073	FALSE	FALSE	0	0	1	1	none	0.0001046563729924
S078	T073	FALSE	FALSE	0	0	1	1	none	2.57050692808e-05
S081	T073	FALSE	FALSE	0	0	1	1	none	2.7602943208e-05
S085	T073	FALSE	FALSE	0	0	1	1	none	0.0001107325653658
S087	T073	FALSE	FALSE	0	0	1	1	none	0.0001217961626094
S093	T073	FALSE	FALSE	0	0	1	1	none	8.98708694856e-05
S097	T073	FALSE	FALSE	0	0	1	1	none	2.80078188438e-05
S102	T073	FALSE	FALSE	0	0	1	1	none	0.0001151898156638
S106	T073	FALSE	FALSE	0	0	1	1	none	2.95038637198e-05
S130	T073	FALSE	FALSE	0	0	1	1	none	0.0001188509397502
T009	T073	FALSE	FALSE	0	0	1	1	none	4.4241912944e-06
T010	T073	FALSE	FALSE	0	0	1	1	none	6.0525461441e-06
T013	T073	FALSE	FALSE	0	0	1	1	none	7.97118399115e-05
T014	T073	FALSE	FALSE	0	0	1	1	none	2.94133312374e-05
T020	T073	FALSE	FALSE	0	0	1	1	none	7.61084101502e-05
T021	T073	TRUE	TRUE	0	0	1	1	none	1.8172490814e-06
T028	T073	FALSE	FALSE	0	0	1	1	none	8.08190375626e-05
T035a	T073	FALSE	FALSE	0	0	1	1	none	0.0001203019264426
T035b	T073	FALSE	FALSE	0	0	1	1	none	3.6344981628e-06
T040	T073	FALSE	FALSE	0	0	1	1	none	2.97958346582e-05
T056	T073	FALSE	FALSE	0	0	1	1	none	6.7335483352e-06
T059	T073	FALSE	FALSE	0	0	1	1	none	0.0001178186381034
T065	T073	FALSE	FALSE	0	0	1	1	none	7.50659115098e-05
T069	T073	FALSE	FALSE	0	0	1	1	none	0.0001258326345608
T071	T073	FALSE	FALSE	0	0	1	1	none	7.23473832316e-05
S002	T075	TRUE	TRUE	0	0	1	1	none	6.85512111358e-05
S007	T075	TRUE	TRUE	0	0	1	1	none	7.0562725859e-05
S021	T075	TRUE	TRUE	0	0	1	1	none	6.48260045682e-05
S024	T075	TRUE	TRUE	0	0	1	1	none	6.61460780014e-05
S025	T075	TRUE	TRUE	0	0	1	1	none	7.12877334196e-05
S026	T075	TRUE	TRUE	0	0	1	1	none	6.47085406124e-05
S038	T075	TRUE	TRUE	0	0	1	1	none	6.77611263734e-05
S039	T075	TRUE	TRUE	0	0	1	1	none	6.54155045376e-05
S040	T075	TRUE	TRUE	0	0	1	1	none	0.0001095335381452
S042	T075	TRUE	TRUE	0	0	1	1	none	6.50713322272e-05
S071	T075	TRUE	TRUE	0	0	1	1	none	0.0001004003050054
S078	T075	TRUE	TRUE	0	0	1	1	none	6.37792079938e-05
S081	T075	TRUE	TRUE	0	0	1	1	none	6.5677081921e-05
S085	T075	TRUE	TRUE	0	0	1	1	none	0.0001064764973788
S087	T075	TRUE	TRUE	0	0	1	1	none	0.0001175400946224
S093	T075	TRUE	TRUE	0	0	1	1	none	8.56148014986e-05
S097	T075	TRUE	TRUE	0	0	1	1	none	6.72934569444e-05
S102	T075	TRUE	TRUE	0	0	1	1	none	0.0001109337476768
S106	T075	TRUE	TRUE	0	0	1	1	none	6.75780024328e-05
S130	T075	TRUE	TRUE	0	0	1	1	none	0.0001145948717632
T009	T075	FALSE	FALSE	0	0	1	1	none	7.4555584275e-05
T010	T075	FALSE	FALSE	0	0	1	1	none	7.61839391247e-05
T013	T075	FALSE	FALSE	0	0	1	1	none	7.42442725369e-05
T014	T075	TRUE	TRUE	0	0	1	1	none	6.74874699504e-05
T020	T075	TRUE	TRUE	0	0	1	1	none	7.06408427756e-05
T021	T075	FALSE	FALSE	0	0	1	1	none	7.55831402248e-05
T028	T075	TRUE	TRUE	0	0	1	1	none	7.5351470188e-05
T035a	T075	TRUE	TRUE	0	0	1	1	none	0.0001160458584556
T035b	T075	FALSE	FALSE	0	0	1	1	none	7.4977390531e-05
T040	T075	TRUE	TRUE	0	0	1	1	none	6.78699733712e-05
T056	T075	FALSE	FALSE	0	0	1	1	none	7.68649413158e-05
T059	T075	TRUE	TRUE	0	0	1	1	none	0.0001135625701164
T065	T075	TRUE	TRUE	0	0	1	1	none	6.95983441352e-05
T069	T075	TRUE	TRUE	0	0	1	1	none	0.0001215765665738
T071	T075	TRUE	TRUE	0	0	1	1	none	6.6879815857e-05
T073	T075	FALSE	FALSE	0	0	1	1	none	7.61888899186e-05
S002	T077	FALSE	FALSE	0	0	1	1	none	3.04770724228e-05
S007	T077	FALSE	FALSE	0	0	1	1	none	7.60302932336e-05
S021	T077	FALSE	FALSE	0	0	1	1	none	2.67518658552e-05
S024	T077	FALSE	FALSE	0	0	1	1	none	2.80719392884e-05
S025	T077	FALSE	FALSE	0	0	1	1	none	3.2002095319e-05
S026	T077	FALSE	FALSE	0	0	1	1	none	1.86494634318e-05
S038	T077	FALSE	FALSE	0	0	1	1	none	7.3228693748e-05
S039	T077	FALSE	FALSE	0	0	1	1	none	2.73413658246e-05
S040	T077	FALSE	FALSE	0	0	1	1	none	0.0001137896061322
S042	T077	FALSE	FALSE	0	0	1	1	none	2.69971935142e-05
S071	T077	FALSE	FALSE	0	0	1	1	none	0.0001046563729924
S078	T077	FALSE	FALSE	0	0	1	1	none	2.57050692808e-05
S081	T077	FALSE	FALSE	0	0	1	1	none	2.7602943208e-05
S085	T077	FALSE	FALSE	0	0	1	1	none	0.0001107325653658
S087	T077	FALSE	FALSE	0	0	1	1	none	0.0001217961626094
S093	T077	FALSE	FALSE	0	0	1	1	none	8.98708694856e-05
S097	T077	FALSE	FALSE	0	0	1	1	none	2.80078188438e-05
S102	T077	FALSE	FALSE	0	0	1	1	none	0.0001151898156638
S106	T077	FALSE	FALSE	0	0	1	1	none	2.95038637198e-05
S130	T077	FALSE	FALSE	0	0	1	1	none	0.0001188509397502
T009	T077	FALSE	FALSE	0	0	1	1	none	4.4241912944e-06
T010	T077	FALSE	FALSE	0	0	1	1	none	6.0525461441e-06
T013	T077	FALSE	FALSE	0	0	1	1	none	7.97118399115e-05
T014	T077	FALSE	FALSE	0	0	1	1	none	2.94133312374e-05
T020	T077	FALSE	FALSE	0	0	1	1	none	7.61084101502e-05
T021	T077	TRUE	TRUE	0	0	1	1	none	1.8172490814e-06
T028	T077	FALSE	FALSE	0	0	1	1	none	8.08190375626e-05
T035a	T077	FALSE	FALSE	0	0	1	1	none	0.0001203019264426
T035b	T077	FALSE	FALSE	0	0	1	1	none	3.6344981628e-06
T040	T077	FALSE	FALSE	0	0	1	1	none	2.97958346582e-05
T056	T077	FALSE	FALSE	0	0	1	1	none	6.7335483352e-06
T059	T077	FALSE	FALSE	0	0	1	1	none	0.0001178186381034
T065	T077	FALSE	FALSE	0	0	1	1	none	7.50659115098e-05
T069	T077	FALSE	FALSE	0	0	1	1	none	0.0001258326345608
T071	T077	FALSE	FALSE	0	0	1	1	none	7.23473832316e-05
T073	T077	TRUE	TRUE	0	0	1	1	none	1.2114993876e-06
T075	T077	FALSE	FALSE	0	0	1	1	none	7.61888899186e-05
S002	T087	FALSE	FALSE	0	0	1	1	none	2.92655730352e-05
S007	T087	FALSE	FALSE	0	0	1	1	none	7.4818793846e-05
S021	T087	FALSE	FALSE	0	0	1	1	none	2.55403664676e-05
S024	T087	FALSE	FALSE	0	0	1	1	none	2.68604399008e-05
S025	T087	FALSE	FALSE	0	0	1	1	none	3.07905959314e-05
S026	T087	FALSE	FALSE	0	0	1	1	none	1.74379640442e-05
S038	T087	FALSE	FALSE	0	0	1	1	none	7.20171943604e-05
S039	T087	FALSE	FALSE	0	0	1	1	none	2.6129866437e-05
S040	T087	FALSE	FALSE	0	0	1	1	none	0.0001125781067446
S042	T087	FALSE	FALSE	0	0	1	1	none	2.57856941266e-05
S071	T087	FALSE	FALSE	0	0	1	1	none	0.0001034448736048
S078	T087	FALSE	FALSE	0	0	1	1	none	2.44935698932e-05
S081	T087	FALSE	FALSE	0	0	1	1	none	2.63914438204e-05
S085	T087	FALSE	FALSE	0	0	1	1	none	0.0001095210659782
S087	T087	FALSE	FALSE	0	0	1	1	none	0.0001205846632218
S093	T087	FALSE	FALSE	0	0	1	1	none	8.8659370098e-05
S097	T087	FALSE	FALSE	0	0	1	1	none	2.67963194562e-05
S102	T087	FALSE	FALSE	0	0	1	1	none	0.0001139783162762
S106	T087	FALSE	FALSE	0	0	1	1	none	2.82923643322e-05
S130	T087	FALSE	FALSE	0	0	1	1	none	0.0001176394403626
T009	T087	FALSE	FALSE	0	0	1	1	none	3.2126919068e-06
T010	T087	FALSE	FALSE	0	0	1	1	none	4.8410467565e-06
T013	T087	FALSE	FALSE	0	0	1	1	none	7.85003405239e-05
T014	T087	FALSE	FALSE	0	0	1	1	none	2.82018318498e-05
T020	T087	FALSE	FALSE	0	0	1	1	none	7.48969107626e-05
T021	T087	FALSE	FALSE	0	0	1	1	none	3.028748469e-06
T028	T087	FALSE	FALSE	0	0	1	1	none	7.9607538175e-05
T035a	T087	FALSE	FALSE	0	0	1	1	none	0.000119090427055
T035b	T087	TRUE	TRUE	0	0	1	1	none	1.2114993876e-06
T040	T087	FALSE	FALSE	0	0	1	1	none	2.85843352706e-05
T056	T087	FALSE	FALSE	0	0	1	1	none	5.5220489476e-06
T059	T087	FALSE	FALSE	0	0	1	1	none	0.0001166071387158
T065	T087	FALSE	FALSE	0	0	1	1	none	7.38544121222e-05
T069	T087	FALSE	FALSE	0	0	1	1	none	0.0001246211351732
T071	T087	FALSE	FALSE	0	0	1	1	none	7.1135883844e-05
T073	T087	FALSE	FALSE	0	0	1	1	none	3.6344981628e-06
T075	T087	FALSE	FALSE	0	0	1	1	none	7.4977390531e-05
T077	T087	FALSE	FALSE	0	0	1	1	none	3.6344981628e-06
S002	T095	TRUE	TRUE	0	0	1	1	none	0.0001121031249929
S007	T095	TRUE	TRUE	0	0	1	1	none	0.0001153261391037
S021	T095	TRUE	TRUE	0	0	1	1	none	0.0001083779184253
S024	T095	TRUE	TRUE	0	0	1	1	none	0.0001096979918585
S025	T095	TRUE	TRUE	0	0	1	1	none	0.0001148396472767
S026	T095	TRUE	TRUE	0	0	1	1	none	0.0001082604544695
S038	T095	TRUE	TRUE	0	0	1	1	none	0.0001125245396181
S039	T095	TRUE	TRUE	0	0	1	1	none	0.0001089674183947
S040	T095	TRUE	TRUE	0	0	1	1	none	6.08746986423e-05
S042	T095	TRUE	TRUE	0	0	1	1	none	0.0001086232460843
S071	T095	TRUE	TRUE	0	0	1	1	none	5.17414655025e-05
S078	T095	TRUE	TRUE	0	0	1	1	none	0.0001073311218509
S081	T095	TRUE	TRUE	0	0	1	1	none	0.0001092289957781
S085	T095	TRUE	TRUE	0	0	1	1	none	2.20757377759e-05
S087	T095	TRUE	TRUE	0	0	1	1	none	3.8783587863e-06
S093	T095	TRUE	TRUE	0	0	1	1	none	3.69559619957e-05
S097	T095	TRUE	TRUE	0	0	1	1	none	0.0001108453708015
S102	T095	TRUE	TRUE	0	0	1	1	none	6.22749081739e-05
S106	T095	TRUE	TRUE	0	0	1	1	none	0.0001111299162899
S130	T095	TRUE	TRUE	0	0	1	1	none	2.1446353147e-06
T009	T095	FALSE	FALSE	0	0	1	1	none	0.0001181074981321
T010	T095	FALSE	FALSE	0	0	1	1	none	0.0001197358529818
T013	T095	FALSE	FALSE	0	0	1	1	none	0.0001190076857816
T014	T095	TRUE	TRUE	0	0	1	1	none	0.0001110393838075
T020	T095	TRUE	TRUE	0	0	1	1	none	0.0001154042560203
T021	T095	FALSE	FALSE	0	0	1	1	none	0.0001191350540819
T028	T095	TRUE	TRUE	0	0	1	1	none	0.0001201148834327
T035a	T095	TRUE	TRUE	0	0	1	1	none	6.8718818851e-06
T035b	T095	FALSE	FALSE	0	0	1	1	none	0.0001185293043881
T040	T095	TRUE	TRUE	0	0	1	1	none	0.0001114218872283
T056	T095	FALSE	FALSE	0	0	1	1	none	0.0001204168551729
T059	T095	TRUE	TRUE	0	0	1	1	none	6.49037306135e-05
T065	T095	TRUE	TRUE	0	0	1	1	none	0.0001143617573799
T069	T095	TRUE	TRUE	0	0	1	1	none	7.29177270709e-05
T071	T095	TRUE	TRUE	0	0	1	1	none	0.0001116432291017
T073	T095	FALSE	FALSE	0	0	1	1	none	0.0001197408037757
T075	T095	TRUE	TRUE	0	0	1	1	none	0.0001154847357887
T077	T095	FALSE	FALSE	0	0	1	1	none	0.0001197408037757
T087	T095	FALSE	FALSE	0	0	1	1	none	0.0001185293043881
S002	T099a	TRUE	TRUE	0	0	1	1	none	0.0001089477453838
S007	T099a	TRUE	TRUE	0	0	1	1	none	0.0001121707594946
S021	T099a	TRUE	TRUE	0	0	1	1	none	0.0001052225388162
S024	T099a	TRUE	TRUE	0	0	1	1	none	0.0001065426122494
S025	T099a	TRUE	TRUE	0	0	1	1	none	0.0001116842676676
S026	T099a	TRUE	TRUE	0	0	1	1	none	0.0001051050748604
S038	T099a	TRUE	TRUE	0	0	1	1	none	0.000109369160009
S039	T099a	TRUE	TRUE	0	0	1	1	none	0.0001058120387856
S040	T099a	TRUE	TRUE	0	0	1	1	none	5.77193190332e-05
S042	T099a	TRUE	TRUE	0	0	1	1	none	0.0001054678664752
S071	T099a	TRUE	TRUE	0	0	1	1	none	4.85860858934e-05
S078	T099a	TRUE	TRUE	0	0	1	1	none	0.0001041757422418
S081	T099a	TRUE	TRUE	0	0	1	1	none	0.000106073616169
S085	T099a	TRUE	TRUE	0	0	1	1	none	1.89203581668e-05
S087	T099a	TRUE	TRUE	0	0	1	1	none	6.4222378304e-06
S093	T099a	TRUE	TRUE	0	0	1	1	none	3.38005823866e-05
S097	T099a	TRUE	TRUE	0	0	1	1	none	0.0001076899911924
S102	T099a	TRUE	TRUE	0	0	1	1	none	5.91195285648e-05
S106	T099a	TRUE	TRUE	0	0	1	1	none	0.0001079745366808
S130	T099a	TRUE	TRUE	0	0	1	1	none	3.4770149712e-06
T009	T099a	FALSE	FALSE	0	0	1	1	none	0.000114952118523
T010	T099a	FALSE	FALSE	0	0	1	1	none	0.0001165804733727
T013	T099a	FALSE	FALSE	0	0	1	1	none	0.0001158523061725
T014	T099a	TRUE	TRUE	0	0	1	1	none	0.0001078840041984
T020	T099a	TRUE	TRUE	0	0	1	1	none	0.0001122488764112
T021	T099a	FALSE	FALSE	0	0	1	1	none	0.0001159796744728
T028	T099a	TRUE	TRUE	0	0	1	1	none	0.0001169595038236
T035a	T099a	TRUE	TRUE	0	0	1	1	none	4.9280016636e-06
T035b	T099a	FALSE	FALSE	0	0	1	1	none	0.000115373924779
T040	T099a	TRUE	TRUE	0	0	1	1	none	0.0001082665076192
T056	T099a	FALSE	FALSE	0	0	1	1	none	0.0001172614755638
T059	T099a	TRUE	TRUE	0	0	1	1	none	6.17483510044e-05
T065	T099a	TRUE	TRUE	0	0	1	1	none	0.0001112063777708
T069	T099a	TRUE	TRUE	0	0	1	1	none	6.97623474618e-05
T071	T099a	TRUE	TRUE	0	0	1	1	none	0.0001084878494926
T073	T099a	FALSE	FALSE	0	0	1	1	none	0.0001165854241666
T075	T099a	TRUE	TRUE	0	0	1	1	none	0.0001123293561796
T077	T099a	FALSE	FALSE	0	0	1	1	none	0.0001165854241666
T087	T099a	FALSE	FALSE	0	0	1	1	none	0.000115373924779
T095	T099a	TRUE	TRUE	0	0	1	1	none	4.3668789967e-06
S002	T102	FALSE	FALSE	0	0	1	1	none	0.0001178217253585
S007	T102	FALSE	FALSE	0	0	1	1	none	0.0001210447394693
S021	T102	FALSE	FALSE	0	0	1	1	none	0.0001140965187909
S024	T102	FALSE	FALSE	0	0	1	1	none	0.0001154165922241
S025	T102	FALSE	FALSE	0	0	1	1	none	0.0001205582476423
S026	T102	FALSE	FALSE	0	0	1	1	none	0.0001139790548351
S038	T102	FALSE	FALSE	0	0	1	1	none	0.0001182431399837
S039	T102	FALSE	FALSE	0	0	1	1	none	0.0001146860187603
S040	T102	FALSE	FALSE	0	0	1	1	none	6.65932990079e-05
S042	T102	FALSE	FALSE	0	0	1	1	none	0.0001143418464499
S071	T102	FALSE	FALSE	0	0	1	1	none	5.74600658681e-05
S078	T102	FALSE	FALSE	0	0	1	1	none	0.0001130497222165
S081	T102	FALSE	FALSE	0	0	1	1	none	0.0001149475961437
S085	T102	FALSE	FALSE	0	0	1	1	none	2.77943381415e-05
S087	T102	FALSE	FALSE	0	0	1	1	none	9.5969591519e-06
S093	T102	FALSE	FALSE	0	0	1	1	none	4.26745623613e-05
S097	T102	FALSE	FALSE	0	0	1	1	none	0.0001165639711671
S102	T102	FALSE	FALSE	0	0	1	1	none	6.79935085395e-05
S106	T102	FALSE	FALSE	0	0	1	1	none	0.0001168485166555
S130	T102	FALSE	FALSE	0	0	1	1	none	7.8632356803e-06
T009	T102	FALSE	FALSE	0	0	1	1	none	0.0001238260984977
T010	T102	FALSE	FALSE	0	0	1	1	none	0.0001254544533474
T013	T102	FALSE	FALSE	0	0	1	1	none	0.0001247262861472
T014	T102	FALSE	FALSE	0	0	1	1	none	0.0001167579841731
T020	T102	FALSE	FALSE	0	0	1	1	none	0.0001211228563859
T021	T102	FALSE	FALSE	0	0	1	1	none	0.0001248536544475
T028	T102	FALSE	FALSE	0	0	1	1	none	0.0001258334837983
T035a	T102	FALSE	FALSE	0	0	1	1	none	1.25904822507e-05
T035b	T102	FALSE	FALSE	0	0	1	1	none	0.0001242479047537
T040	T102	FALSE	FALSE	0	0	1	1	none	0.0001171404875939
T056	T102	FALSE	FALSE	0	0	1	1	none	0.0001261354555385
T059	T102	FALSE	FALSE	0	0	1	1	none	7.06223309791e-05
T065	T102	FALSE	FALSE	0	0	1	1	none	0.0001200803577455
T069	T102	FALSE	FALSE	0	0	1	1	none	7.86363274365e-05
T071	T102	FALSE	FALSE	0	0	1	1	none	0.0001173618294673
T073	T102	FALSE	FALSE	0	0	1	1	none	0.0001254594041413
T075	T102	FALSE	FALSE	0	0	1	1	none	0.0001212033361543
T077	T102	FALSE	FALSE	0	0	1	1	none	0.0001254594041413
T087	T102	FALSE	FALSE	0	0	1	1	none	0.0001242479047537
T095	T102	TRUE	TRUE	1	0	1	1	anc	6.057496938e-07
T099a	T102	FALSE	FALSE	0	0	1	1	none	1.00854793623e-05
S002	T104	FALSE	FALSE	0	0	1	1	none	7.13729510806e-05
S007	T104	FALSE	FALSE	0	0	1	1	none	3.97648010298e-05
S021	T104	FALSE	FALSE	0	0	1	1	none	6.7647744513e-05
S024	T104	FALSE	FALSE	0	0	1	1	none	6.89678179462e-05
S025	T104	FALSE	FALSE	0	0	1	1	none	7.41094733644e-05
S026	T104	FALSE	FALSE	0	0	1	1	none	6.75302805572e-05
S038	T104	FALSE	FALSE	0	0	1	1	none	4.80100212182e-05
S039	T104	FALSE	FALSE	0	0	1	1	none	6.82372444824e-05
S040	T104	FALSE	FALSE	0	0	1	1	none	0.00011235527809
S042	T104	FALSE	FALSE	0	0	1	1	none	6.7893072172e-05
S071	T104	FALSE	FALSE	0	0	1	1	none	0.0001032220449502
S078	T104	FALSE	FALSE	0	0	1	1	none	6.66009479386e-05
S081	T104	FALSE	FALSE	0	0	1	1	none	6.84988218658e-05
S085	T104	FALSE	FALSE	0	0	1	1	none	0.0001092982373236
S087	T104	FALSE	FALSE	0	0	1	1	none	0.0001203618345672
S093	T104	FALSE	FALSE	0	0	1	1	none	8.84365414434e-05
S097	T104	FALSE	FALSE	0	0	1	1	none	7.01151968892e-05
S102	T104	FALSE	FALSE	0	0	1	1	none	0.0001137554876216
S106	T104	FALSE	FALSE	0	0	1	1	none	7.03997423776e-05
S130	T104	FALSE	FALSE	0	0	1	1	none	0.000117416611708
T009	T104	FALSE	FALSE	0	0	1	1	none	7.73773242198e-05
T010	T104	FALSE	FALSE	0	0	1	1	none	7.90056790695e-05
T013	T104	FALSE	FALSE	0	0	1	1	none	5.44931673817e-05
T014	T104	FALSE	FALSE	0	0	1	1	none	7.03092098952e-05
T020	T104	FALSE	FALSE	0	0	1	1	none	5.08897376204e-05
T021	T104	FALSE	FALSE	0	0	1	1	none	7.84048801696e-05
T028	T104	FALSE	FALSE	0	0	1	1	none	3.99411753428e-05
T035a	T104	FALSE	FALSE	0	0	1	1	none	0.0001188675984004
T035b	T104	FALSE	FALSE	0	0	1	1	none	7.77991304758e-05
T040	T104	FALSE	FALSE	0	0	1	1	none	7.0691713316e-05
T056	T104	FALSE	FALSE	0	0	1	1	none	7.96866812606e-05
T059	T104	FALSE	FALSE	0	0	1	1	none	0.0001163843100612
T065	T104	FALSE	FALSE	0	0	1	1	none	4.984723898e-05
T069	T104	FALSE	FALSE	0	0	1	1	none	0.0001243983065186
T071	T104	TRUE	TRUE	1	0	1	1	anc	6.057496938e-07
T073	T104	FALSE	FALSE	0	0	1	1	none	7.90106298634e-05
T075	T104	FALSE	FALSE	0	0	1	1	none	7.35430624888e-05
T077	T104	FALSE	FALSE	0	0	1	1	none	7.90106298634e-05
T087	T104	FALSE	FALSE	0	0	1	1	none	7.77991304758e-05
T095	T104	FALSE	FALSE	0	0	1	1	none	0.0001183064757335
T099a	T104	FALSE	FALSE	0	0	1	1	none	0.0001151510961244
T102	T104	FALSE	FALSE	0	0	1	1	none	0.0001240250760991
S002	T105	FALSE	FALSE	0	0	1	1	none	6.86397321146e-05
S007	T105	FALSE	FALSE	0	0	1	1	none	4.80784017378e-05
S021	T105	FALSE	FALSE	0	0	1	1	none	6.4914525547e-05
S024	T105	FALSE	FALSE	0	0	1	1	none	6.62345989802e-05
S025	T105	FALSE	FALSE	0	0	1	1	none	7.13762543984e-05
S026	T105	FALSE	FALSE	0	0	1	1	none	6.47970615912e-05
S038	T105	FALSE	FALSE	0	0	1	1	none	5.4717159246e-06
S039	T105	FALSE	FALSE	0	0	1	1	none	6.55040255164e-05
S040	T105	FALSE	FALSE	0	0	1	1	none	0.000109622059124
S042	T105	FALSE	FALSE	0	0	1	1	none	6.5159853206e-05
S071	T105	FALSE	FALSE	0	0	1	1	none	0.0001004888259842
S078	T105	FALSE	FALSE	0	0	1	1	none	6.38677289726e-05
S081	T105	FALSE	FALSE	0	0	1	1	none	6.57656028998e-05
S085	T105	FALSE	FALSE	0	0	1	1	none	0.0001065650183576
S087	T105	FALSE	FALSE	0	0	1	1	none	0.0001176286156012
S093	T105	FALSE	FALSE	0	0	1	1	none	8.57033224774e-05
S097	T105	FALSE	FALSE	0	0	1	1	none	6.73819779232e-05
S102	T105	FALSE	FALSE	0	0	1	1	none	0.0001110222686556
S106	T105	FALSE	FALSE	0	0	1	1	none	6.76665234116e-05
S130	T105	FALSE	FALSE	0	0	1	1	none	0.000114683392742
T009	T105	FALSE	FALSE	0	0	1	1	none	7.46441052538e-05
T010	T105	FALSE	FALSE	0	0	1	1	none	7.62724601035e-05
T013	T105	FALSE	FALSE	0	0	1	1	none	7.0689271769e-06
T014	T105	FALSE	FALSE	0	0	1	1	none	6.75759909292e-05
T020	T105	FALSE	FALSE	0	0	1	1	none	8.3514323268e-06
T021	T105	FALSE	FALSE	0	0	1	1	none	7.56716612036e-05
T028	T105	FALSE	FALSE	0	0	1	1	none	5.28671460668e-05
T035a	T105	FALSE	FALSE	0	0	1	1	none	0.0001161343794344
T035b	T105	FALSE	FALSE	0	0	1	1	none	7.50659115098e-05
T040	T105	FALSE	FALSE	0	0	1	1	none	6.795849435e-05
T056	T105	FALSE	FALSE	0	0	1	1	none	7.69534622946e-05
T059	T105	FALSE	FALSE	0	0	1	1	none	0.0001136510910952
T065	T105	TRUE	TRUE	1	0	1	1	anc	6.057496938e-07
T069	T105	FALSE	FALSE	0	0	1	1	none	0.0001216650875526
T071	T105	FALSE	FALSE	0	0	1	1	none	4.43954917358e-05
T073	T105	FALSE	FALSE	0	0	1	1	none	7.62774108974e-05
T075	T105	FALSE	FALSE	0	0	1	1	none	7.08098435228e-05
T077	T105	FALSE	FALSE	0	0	1	1	none	7.62774108974e-05
T087	T105	FALSE	FALSE	0	0	1	1	none	7.50659115098e-05
T095	T105	FALSE	FALSE	0	0	1	1	none	0.0001155732567675
T099a	T105	FALSE	FALSE	0	0	1	1	none	0.0001124178771584
T102	T105	FALSE	FALSE	0	0	1	1	none	0.0001212918571331
T104	T105	FALSE	FALSE	0	0	1	1	none	5.10587383676e-05
S002	T107	FALSE	FALSE	0	0	1	1	none	0.0001166102259709
S007	T107	FALSE	FALSE	0	0	1	1	none	0.0001198332400817
S021	T107	FALSE	FALSE	0	0	1	1	none	0.0001128850194033
S024	T107	FALSE	FALSE	0	0	1	1	none	0.0001142050928365
S025	T107	FALSE	FALSE	0	0	1	1	none	0.0001193467482547
S026	T107	FALSE	FALSE	0	0	1	1	none	0.0001127675554475
S038	T107	FALSE	FALSE	0	0	1	1	none	0.0001170316405961
S039	T107	FALSE	FALSE	0	0	1	1	none	0.0001134745193727
S040	T107	FALSE	FALSE	0	0	1	1	none	6.53817996203e-05
S042	T107	FALSE	FALSE	0	0	1	1	none	0.0001131303470623
S071	T107	FALSE	FALSE	0	0	1	1	none	5.62485664805e-05
S078	T107	FALSE	FALSE	0	0	1	1	none	0.0001118382228289
S081	T107	FALSE	FALSE	0	0	1	1	none	0.0001137360967561
S085	T107	FALSE	FALSE	0	0	1	1	none	2.65828387539e-05
S087	T107	FALSE	FALSE	0	0	1	1	none	8.3854597643e-06
S093	T107	FALSE	FALSE	0	0	1	1	none	4.14630629737e-05
S097	T107	FALSE	FALSE	0	0	1	1	none	0.0001153524717795
S102	T107	FALSE	FALSE	0	0	1	1	none	6.67820091519e-05
S106	T107	FALSE	FALSE	0	0	1	1	none	0.0001156370172679
S130	T107	FALSE	FALSE	0	0	1	1	none	6.6517362927e-06
T009	T107	FALSE	FALSE	0	0	1	1	none	0.0001226145991101
T010	T107	FALSE	FALSE	0	0	1	1	none	0.0001242429539598
T013	T107	FALSE	FALSE	0	0	1	1	none	0.0001235147867596
T014	T107	FALSE	FALSE	0	0	1	1	none	0.0001155464847855
T020	T107	FALSE	FALSE	0	0	1	1	none	0.0001199113569983
T021	T107	FALSE	FALSE	0	0	1	1	none	0.0001236421550599
T028	T107	FALSE	FALSE	0	0	1	1	none	0.0001246219844107
T035a	T107	FALSE	FALSE	0	0	1	1	none	1.13789828631e-05
T035b	T107	FALSE	FALSE	0	0	1	1	none	0.0001230364053661
T040	T107	FALSE	FALSE	0	0	1	1	none	0.0001159289882063
T056	T107	FALSE	FALSE	0	0	1	1	none	0.0001249239561509
T059	T107	FALSE	FALSE	0	0	1	1	none	6.94108315915e-05
T065	T107	FALSE	FALSE	0	0	1	1	none	0.0001188688583579
T069	T107	FALSE	FALSE	0	0	1	1	none	7.74248280489e-05
T071	T107	FALSE	FALSE	0	0	1	1	none	0.0001161503300797
T073	T107	FALSE	FALSE	0	0	1	1	none	0.0001242479047537
T075	T107	FALSE	FALSE	0	0	1	1	none	0.0001199918367667
T077	T107	FALSE	FALSE	0	0	1	1	none	0.0001242479047537
T087	T107	FALSE	FALSE	0	0	1	1	none	0.0001230364053661
T095	T107	TRUE	TRUE	1	0	1	1	anc	6.057496938e-07
T099a	T107	FALSE	FALSE	0	0	1	1	none	8.8739799747e-06
T102	T107	FALSE	FALSE	0	0	1	1	none	3.6344981628e-06
T104	T107	FALSE	FALSE	0	0	1	1	none	0.0001228135767115
T105	T107	FALSE	FALSE	0	0	1	1	none	0.0001200803577455
S002	T126	TRUE	TRUE	0	0	1	1	none	0.000130937775548
S007	T126	TRUE	TRUE	0	0	1	1	none	0.0001341607896588
S021	T126	TRUE	TRUE	0	0	1	1	none	0.0001272125689804
S024	T126	TRUE	TRUE	0	0	1	1	none	0.0001285326424136
S025	T126	TRUE	TRUE	0	0	1	1	none	0.0001336742978318
S026	T126	TRUE	TRUE	0	0	1	1	none	0.0001270951050246
S038	T126	TRUE	TRUE	0	0	1	1	none	0.0001313591901732
S039	T126	TRUE	TRUE	0	0	1	1	none	0.0001278020689498
S040	T126	TRUE	TRUE	0	0	1	1	none	6.07056285614e-05
S042	T126	TRUE	TRUE	0	0	1	1	none	0.0001274578966394
S071	T126	TRUE	TRUE	0	0	1	1	none	3.51370132096e-05
S078	T126	TRUE	TRUE	0	0	1	1	none	0.000126165772406
S081	T126	TRUE	TRUE	0	0	1	1	none	0.0001280636463332
S085	T126	TRUE	TRUE	0	0	1	1	none	7.6652308431e-05
S087	T126	TRUE	TRUE	0	0	1	1	none	8.77159056746e-05
S093	T126	TRUE	TRUE	0	0	1	1	none	4.99160842328e-05
S097	T126	TRUE	TRUE	0	0	1	1	none	0.0001296800213566
S102	T126	TRUE	TRUE	0	0	1	1	none	6.2105838093e-05
S106	T126	TRUE	TRUE	0	0	1	1	none	0.000129964566845
S130	T126	TRUE	TRUE	0	0	1	1	none	8.47706828154e-05
T009	T126	FALSE	FALSE	0	0	1	1	none	0.0001369421486872
T010	T126	FALSE	FALSE	0	0	1	1	none	0.0001385705035369
T013	T126	FALSE	FALSE	0	0	1	1	none	0.0001378423363367
T014	T126	TRUE	TRUE	0	0	1	1	none	0.0001298740343626
T020	T126	TRUE	TRUE	0	0	1	1	none	0.0001342389065754
T021	T126	FALSE	FALSE	0	0	1	1	none	0.000137969704637
T028	T126	TRUE	TRUE	0	0	1	1	none	0.0001389495339878
T035a	T126	TRUE	TRUE	0	0	1	1	none	8.62216695078e-05
T035b	T126	FALSE	FALSE	0	0	1	1	none	0.0001373639549432
T040	T126	TRUE	TRUE	0	0	1	1	none	0.0001302565377834
T056	T126	FALSE	FALSE	0	0	1	1	none	0.000139251505728
T059	T126	TRUE	TRUE	0	0	1	1	none	6.47346605326e-05
T065	T126	TRUE	TRUE	0	0	1	1	none	0.000133196407935
T069	T126	TRUE	TRUE	0	0	1	1	none	5.069107501e-05
T071	T126	TRUE	TRUE	0	0	1	1	none	0.0001304778796568
T073	T126	FALSE	FALSE	0	0	1	1	none	0.0001385754543308
T075	T126	TRUE	TRUE	0	0	1	1	none	0.0001343193863438
T077	T126	FALSE	FALSE	0	0	1	1	none	0.0001385754543308
T087	T126	FALSE	FALSE	0	0	1	1	none	0.0001373639549432
T095	T126	TRUE	TRUE	0	0	1	1	none	8.56605468409e-05
T099a	T126	TRUE	TRUE	0	0	1	1	none	8.25051672318e-05
T102	T126	FALSE	FALSE	0	0	1	1	none	9.13791472065e-05
T104	T126	FALSE	FALSE	0	0	1	1	none	0.0001371411262886
T105	T126	FALSE	FALSE	0	0	1	1	none	0.0001344079073226
T107	T126	FALSE	FALSE	0	0	1	1	none	9.01676478189e-05
S002	T156	FALSE	FALSE	0	0	1	1	none	7.01619977912e-05
S007	T156	FALSE	FALSE	0	0	1	1	none	4.96006674144e-05
S021	T156	FALSE	FALSE	0	0	1	1	none	6.64367912236e-05
S024	T156	FALSE	FALSE	0	0	1	1	none	6.77568646568e-05
S025	T156	FALSE	FALSE	0	0	1	1	none	7.2898520075e-05
S026	T156	FALSE	FALSE	0	0	1	1	none	6.63193272678e-05
S038	T156	FALSE	FALSE	0	0	1	1	none	8.2054809888e-06
S039	T156	FALSE	FALSE	0	0	1	1	none	6.7026291193e-05
S040	T156	FALSE	FALSE	0	0	1	1	none	0.0001111443248006
S042	T156	FALSE	FALSE	0	0	1	1	none	6.66821188826e-05
S071	T156	FALSE	FALSE	0	0	1	1	none	0.0001020110916608
S078	T156	FALSE	FALSE	0	0	1	1	none	6.53899946492e-05
S081	T156	FALSE	FALSE	0	0	1	1	none	6.72878685764e-05
S085	T156	FALSE	FALSE	0	0	1	1	none	0.0001080872840342
S087	T156	FALSE	FALSE	0	0	1	1	none	0.0001191508812778
S093	T156	FALSE	FALSE	0	0	1	1	none	8.7225588154e-05
S097	T156	FALSE	FALSE	0	0	1	1	none	6.89042435998e-05
S102	T156	FALSE	FALSE	0	0	1	1	none	0.0001125445343322
S106	T156	FALSE	FALSE	0	0	1	1	none	6.91887890882e-05
S130	T156	FALSE	FALSE	0	0	1	1	none	0.0001162056584186
T009	T156	FALSE	FALSE	0	0	1	1	none	7.61663709304e-05
T010	T156	FALSE	FALSE	0	0	1	1	none	7.77947257801e-05
T013	T156	FALSE	FALSE	0	0	1	1	none	1.46886271523e-05
T014	T156	FALSE	FALSE	0	0	1	1	none	6.90982566058e-05
T020	T156	FALSE	FALSE	0	0	1	1	none	1.1085197391e-05
T021	T156	FALSE	FALSE	0	0	1	1	none	7.71939268802e-05
T028	T156	FALSE	FALSE	0	0	1	1	none	5.43894117434e-05
T035a	T156	FALSE	FALSE	0	0	1	1	none	0.000117656645111
T035b	T156	FALSE	FALSE	0	0	1	1	none	7.65881771864e-05
T040	T156	FALSE	FALSE	0	0	1	1	none	6.94807600266e-05
T056	T156	FALSE	FALSE	0	0	1	1	none	7.84757279712e-05
T059	T156	FALSE	FALSE	0	0	1	1	none	0.0001151733567718
T065	T156	FALSE	FALSE	0	0	1	1	none	1.00426987506e-05
T069	T156	FALSE	FALSE	0	0	1	1	none	0.0001231873532292
T071	T156	FALSE	FALSE	0	0	1	1	none	4.59177574124e-05
T073	T156	FALSE	FALSE	0	0	1	1	none	7.7799676574e-05
T075	T156	FALSE	FALSE	0	0	1	1	none	7.23321091994e-05
T077	T156	FALSE	FALSE	0	0	1	1	none	7.7799676574e-05
T087	T156	FALSE	FALSE	0	0	1	1	none	7.65881771864e-05
T095	T156	FALSE	FALSE	0	0	1	1	none	0.0001170955224441
T099a	T156	FALSE	FALSE	0	0	1	1	none	0.000113940142835
T102	T156	FALSE	FALSE	0	0	1	1	none	0.0001228141228097
T104	T156	FALSE	FALSE	0	0	1	1	none	5.25810040442e-05
T105	T156	FALSE	FALSE	0	0	1	1	none	1.12541981382e-05
T107	T156	FALSE	FALSE	0	0	1	1	none	0.0001216026234221
T126	T156	FALSE	FALSE	0	0	1	1	none	0.0001359301729992
S002	T159a	TRUE	TRUE	0	0	1	1	none	2.74483239538e-05
S007	T159a	TRUE	TRUE	0	0	1	1	none	7.30015447646e-05
S021	T159a	TRUE	TRUE	0	0	1	1	none	2.37231173862e-05
S024	T159a	TRUE	TRUE	0	0	1	1	none	2.50431908194e-05
S025	T159a	TRUE	TRUE	0	0	1	1	none	2.897334685e-05
S026	T159a	TRUE	TRUE	0	0	1	1	none	1.56207149628e-05
S038	T159a	TRUE	TRUE	0	0	1	1	none	7.0199945279e-05
S039	T159a	TRUE	TRUE	0	0	1	1	none	2.43126173556e-05
S040	T159a	TRUE	TRUE	0	0	1	1	none	0.0001107608576632
S042	T159a	TRUE	TRUE	0	0	1	1	none	2.39684450452e-05
S071	T159a	TRUE	TRUE	0	0	1	1	none	0.0001016276245234
S078	T159a	TRUE	TRUE	0	0	1	1	none	2.26763208118e-05
S081	T159a	TRUE	TRUE	0	0	1	1	none	2.4574194739e-05
S085	T159a	TRUE	TRUE	0	0	1	1	none	0.0001077038168968
S087	T159a	TRUE	TRUE	0	0	1	1	none	0.0001187674141404
S093	T159a	TRUE	TRUE	0	0	1	1	none	8.68421210166e-05
S097	T159a	TRUE	TRUE	0	0	1	1	none	2.49790703748e-05
S102	T159a	TRUE	TRUE	0	0	1	1	none	0.0001121610671948
S106	T159a	TRUE	TRUE	0	0	1	1	none	2.64751152508e-05
S130	T159a	TRUE	TRUE	0	0	1	1	none	0.0001158221912812
T009	T159a	TRUE	TRUE	0	1	1	1	desc	7.896931316e-07
T010	T159a	TRUE	TRUE	0	1	1	1	desc	1.2114993876e-06
T013	T159a	FALSE	FALSE	0	0	1	1	none	7.66830914425e-05
T014	T159a	TRUE	TRUE	0	0	1	1	none	2.63845827684e-05
T020	T159a	TRUE	TRUE	0	0	1	1	none	7.30796616812e-05
T021	T159a	TRUE	TRUE	0	1	1	1	desc	1.2114993876e-06
T028	T159a	TRUE	TRUE	0	0	1	1	none	7.77902890936e-05
T035a	T159a	TRUE	TRUE	0	0	1	1	none	0.0001172731779736
T035b	T159a	TRUE	TRUE	0	1	1	1	desc	1.2114993876e-06
T040	T159a	TRUE	TRUE	0	0	1	1	none	2.67670861892e-05
T056	T159a	FALSE	FALSE	0	1	1	1	desc	3.0990501724e-06
T059	T159a	TRUE	TRUE	0	0	1	1	none	0.0001147898896344
T065	T159a	TRUE	TRUE	0	0	1	1	none	7.20371630408e-05
T069	T159a	TRUE	TRUE	0	0	1	1	none	0.0001228038860918
T071	T159a	TRUE	TRUE	0	0	1	1	none	6.93186347626e-05
T073	T159a	TRUE	TRUE	0	1	1	1	desc	1.8172490814e-06
T075	T159a	TRUE	TRUE	0	0	1	1	none	7.31601414496e-05
T077	T159a	TRUE	TRUE	0	1	1	1	desc	1.8172490814e-06
T087	T159a	TRUE	TRUE	0	1	1	1	desc	1.2114993876e-06
T095	T159a	TRUE	TRUE	0	0	1	1	none	0.0001167120553067
T099a	T159a	TRUE	TRUE	0	0	1	1	none	0.0001135566756976
T102	T159a	FALSE	FALSE	0	0	1	1	none	0.0001224306556723
T104	T159a	FALSE	FALSE	0	0	1	1	none	7.59818813944e-05
T105	T159a	FALSE	FALSE	0	0	1	1	none	7.32486624284e-05
T107	T159a	FALSE	FALSE	0	0	1	1	none	0.0001212191562847
T126	T159a	TRUE	TRUE	0	0	1	1	none	0.0001355467058618
T156	T159a	FALSE	FALSE	0	0	1	1	none	7.4770928105e-05
S002	T182	FALSE	FALSE	0	0	1	1	none	6.77435515286e-05
S007	T182	FALSE	FALSE	0	0	1	1	none	4.71822211518e-05
S021	T182	FALSE	FALSE	0	0	1	1	none	6.4018344961e-05
S024	T182	FALSE	FALSE	0	0	1	1	none	6.53384183942e-05
S025	T182	FALSE	FALSE	0	0	1	1	none	7.04800738124e-05
S026	T182	FALSE	FALSE	0	0	1	1	none	6.39008810052e-05
S038	T182	FALSE	FALSE	0	0	1	1	none	5.7870347262e-06
S039	T182	FALSE	FALSE	0	0	1	1	none	6.46078449304e-05
S040	T182	FALSE	FALSE	0	0	1	1	none	0.000108725878538
S042	T182	FALSE	FALSE	0	0	1	1	none	6.426367262e-05
S071	T182	FALSE	FALSE	0	0	1	1	none	9.95926453982e-05
S078	T182	FALSE	FALSE	0	0	1	1	none	6.29715483866e-05
S081	T182	FALSE	FALSE	0	0	1	1	none	6.48694223138e-05
S085	T182	FALSE	FALSE	0	0	1	1	none	0.0001056688377716
S087	T182	FALSE	FALSE	0	0	1	1	none	0.0001167324350152
S093	T182	FALSE	FALSE	0	0	1	1	none	8.48071418914e-05
S097	T182	FALSE	FALSE	0	0	1	1	none	6.64857973372e-05
S102	T182	FALSE	FALSE	0	0	1	1	none	0.0001101260880696
S106	T182	FALSE	FALSE	0	0	1	1	none	6.67703428256e-05
S130	T182	FALSE	FALSE	0	0	1	1	none	0.000113787212156
T009	T182	FALSE	FALSE	0	0	1	1	none	7.37479246678e-05
T010	T182	FALSE	FALSE	0	0	1	1	none	7.53762795175e-05
T013	T182	FALSE	FALSE	0	0	1	1	none	1.22701808897e-05
T014	T182	FALSE	FALSE	0	0	1	1	none	6.66798103432e-05
T020	T182	FALSE	FALSE	0	0	1	1	none	8.6667511284e-06
T021	T182	FALSE	FALSE	0	0	1	1	none	7.47754806176e-05
T028	T182	FALSE	FALSE	0	0	1	1	none	5.19709654808e-05
T035a	T182	FALSE	FALSE	0	0	1	1	none	0.0001152381988484
T035b	T182	FALSE	FALSE	0	0	1	1	none	7.41697309238e-05
T040	T182	FALSE	FALSE	0	0	1	1	none	6.7062313764e-05
T056	T182	FALSE	FALSE	0	0	1	1	none	7.60572817086e-05
T059	T182	FALSE	FALSE	0	0	1	1	none	0.0001127549105092
T065	T182	FALSE	FALSE	0	0	1	1	none	7.624252488e-06
T069	T182	FALSE	FALSE	0	0	1	1	none	0.0001207689069666
T071	T182	FALSE	FALSE	0	0	1	1	none	4.34993111498e-05
T073	T182	FALSE	FALSE	0	0	1	1	none	7.53812303114e-05
T075	T182	FALSE	FALSE	0	0	1	1	none	6.99136629368e-05
T077	T182	FALSE	FALSE	0	0	1	1	none	7.53812303114e-05
T087	T182	FALSE	FALSE	0	0	1	1	none	7.41697309238e-05
T095	T182	FALSE	FALSE	0	0	1	1	none	0.0001146770761815
T099a	T182	FALSE	FALSE	0	0	1	1	none	0.0001115216965724
T102	T182	FALSE	FALSE	0	0	1	1	none	0.0001203956765471
T104	T182	FALSE	FALSE	0	0	1	1	none	5.01625577816e-05
T105	T182	FALSE	FALSE	0	0	1	1	none	8.8357518756e-06
T107	T182	FALSE	FALSE	0	0	1	1	none	0.0001191841771595
T126	T182	FALSE	FALSE	0	0	1	1	none	0.0001335117267366
T156	T182	FALSE	FALSE	0	0	1	1	none	9.1465181646e-06
T159a	T182	FALSE	FALSE	0	0	1	1	none	7.23524818424e-05
S002	T188	TRUE	TRUE	0	0	1	1	none	7.70887507298e-05
S007	T188	TRUE	TRUE	0	0	1	1	none	4.5480600679e-05
S021	T188	TRUE	TRUE	0	0	1	1	none	7.33635441622e-05
S024	T188	TRUE	TRUE	0	0	1	1	none	7.46836175954e-05
S025	T188	TRUE	TRUE	0	0	1	1	none	7.98252730136e-05
S026	T188	TRUE	TRUE	0	0	1	1	none	7.32460802064e-05
S038	T188	TRUE	TRUE	0	0	1	1	none	5.37258208674e-05
S039	T188	TRUE	TRUE	0	0	1	1	none	7.39530441316e-05
S040	T188	TRUE	TRUE	0	0	1	1	none	0.0001180710777392
S042	T188	TRUE	TRUE	0	0	1	1	none	7.36088718212e-05
S071	T188	TRUE	TRUE	0	0	1	1	none	0.0001089378445994
S078	T188	TRUE	TRUE	0	0	1	1	none	7.23167475878e-05
S081	T188	TRUE	TRUE	0	0	1	1	none	7.4214621515e-05
S085	T188	TRUE	TRUE	0	0	1	1	none	0.0001150140369728
S087	T188	TRUE	TRUE	0	0	1	1	none	0.0001260776342164
S093	T188	TRUE	TRUE	0	0	1	1	none	9.41523410926e-05
S097	T188	TRUE	TRUE	0	0	1	1	none	7.58309965384e-05
S102	T188	TRUE	TRUE	0	0	1	1	none	0.0001194712872708
S106	T188	TRUE	TRUE	0	0	1	1	none	7.61155420268e-05
S130	T188	TRUE	TRUE	0	0	1	1	none	0.0001231324113572
T009	T188	FALSE	FALSE	0	0	1	1	none	8.3093123869e-05
T010	T188	FALSE	FALSE	0	0	1	1	none	8.47214787187e-05
T013	T188	FALSE	FALSE	0	0	1	1	none	6.02089670309e-05
T014	T188	TRUE	TRUE	0	0	1	1	none	7.60250095444e-05
T020	T188	TRUE	TRUE	0	0	1	1	none	5.66055372696e-05
T021	T188	FALSE	FALSE	0	0	1	1	none	8.41206798188e-05
T028	T188	TRUE	TRUE	0	0	1	1	none	3.601670617e-05
T035a	T188	TRUE	TRUE	0	0	1	1	none	0.0001245833980496
T035b	T188	FALSE	FALSE	0	0	1	1	none	8.3514930125e-05
T040	T188	TRUE	TRUE	0	0	1	1	none	7.64075129652e-05
T056	T188	FALSE	FALSE	0	0	1	1	none	8.54024809098e-05
T059	T188	TRUE	TRUE	0	0	1	1	none	0.0001221001097104
T065	T188	TRUE	TRUE	0	0	1	1	none	5.55630386292e-05
T069	T188	TRUE	TRUE	0	0	1	1	none	0.0001301141061678
T071	T188	TRUE	TRUE	0	0	1	1	none	3.7185320661e-05
T073	T188	FALSE	FALSE	0	0	1	1	none	8.47264295126e-05
T075	T188	TRUE	TRUE	0	0	1	1	none	7.9258862138e-05
T077	T188	FALSE	FALSE	0	0	1	1	none	8.47264295126e-05
T087	T188	FALSE	FALSE	0	0	1	1	none	8.3514930125e-05
T095	T188	TRUE	TRUE	0	0	1	1	none	0.0001240222753827
T099a	T188	TRUE	TRUE	0	0	1	1	none	0.0001208668957736
T102	T188	FALSE	FALSE	0	0	1	1	none	0.0001297408757483
T104	T188	FALSE	FALSE	0	0	1	1	none	4.38485672928e-05
T105	T188	FALSE	FALSE	0	0	1	1	none	5.67745380168e-05
T107	T188	FALSE	FALSE	0	0	1	1	none	0.0001285293763607
T126	T188	TRUE	TRUE	0	0	1	1	none	0.0001428569259378
T156	T188	FALSE	FALSE	0	0	1	1	none	5.82968036934e-05
T159a	T188	TRUE	TRUE	0	0	1	1	none	8.16976810436e-05
T182	T188	FALSE	FALSE	0	0	1	1	none	5.58783574308e-05
S002	T192	FALSE	FALSE	0	0	1	1	none	0.000139945963415
S007	T192	FALSE	FALSE	0	0	1	1	none	0.0001431689775258
S021	T192	FALSE	FALSE	0	0	1	1	none	0.0001362207568474
S024	T192	FALSE	FALSE	0	0	1	1	none	0.0001375408302806
S025	T192	FALSE	FALSE	0	0	1	1	none	0.0001426824856988
S026	T192	FALSE	FALSE	0	0	1	1	none	0.0001361032928916
S038	T192	FALSE	FALSE	0	0	1	1	none	0.0001403673780402
S039	T192	FALSE	FALSE	0	0	1	1	none	0.0001368102568168
S040	T192	FALSE	FALSE	0	0	1	1	none	6.97138164284e-05
S042	T192	FALSE	FALSE	0	0	1	1	none	0.0001364660845064
S071	T192	FALSE	FALSE	0	0	1	1	none	4.41452010766e-05
S078	T192	FALSE	FALSE	0	0	1	1	none	0.000135173960273
S081	T192	FALSE	FALSE	0	0	1	1	none	0.0001370718342002
S085	T192	FALSE	FALSE	0	0	1	1	none	8.5660496298e-05
S087	T192	FALSE	FALSE	0	0	1	1	none	9.67240935416e-05
S093	T192	FALSE	FALSE	0	0	1	1	none	5.89242720998e-05
S097	T192	FALSE	FALSE	0	0	1	1	none	0.0001386882092236
S102	T192	FALSE	FALSE	0	0	1	1	none	7.111402596e-05
S106	T192	FALSE	FALSE	0	0	1	1	none	0.000138972754712
S130	T192	FALSE	FALSE	0	0	1	1	none	9.37788706824e-05
T009	T192	FALSE	FALSE	0	0	1	1	none	0.0001459503365542
T010	T192	FALSE	FALSE	0	0	1	1	none	0.0001475786914039
T013	T192	FALSE	FALSE	0	0	1	1	none	0.0001468505242037
T014	T192	FALSE	FALSE	0	0	1	1	none	0.0001388822222296
T020	T192	FALSE	FALSE	0	0	1	1	none	0.0001432470944424
T021	T192	FALSE	FALSE	0	0	1	1	none	0.000146977892504
T028	T192	FALSE	FALSE	0	0	1	1	none	0.0001479577218548
T035a	T192	FALSE	FALSE	0	0	1	1	none	9.52298573748e-05
T035b	T192	FALSE	FALSE	0	0	1	1	none	0.0001463721428102
T040	T192	FALSE	FALSE	0	0	1	1	none	0.0001392647256504
T056	T192	FALSE	FALSE	0	0	1	1	none	0.000148259693595
T059	T192	FALSE	FALSE	0	0	1	1	none	7.37428483996e-05
T065	T192	FALSE	FALSE	0	0	1	1	none	0.000142204595802
T069	T192	FALSE	FALSE	0	0	1	1	none	5.9699262877e-05
T071	T192	FALSE	FALSE	0	0	1	1	none	0.0001394860675238
T073	T192	FALSE	FALSE	0	0	1	1	none	0.0001475836421978
T075	T192	FALSE	FALSE	0	0	1	1	none	0.0001433275742108
T077	T192	FALSE	FALSE	0	0	1	1	none	0.0001475836421978
T087	T192	FALSE	FALSE	0	0	1	1	none	0.0001463721428102
T095	T192	FALSE	FALSE	0	0	1	1	none	9.46687347079e-05
T099a	T192	FALSE	FALSE	0	0	1	1	none	9.15133550988e-05
T102	T192	FALSE	FALSE	0	0	1	1	none	0.0001003873350735
T104	T192	FALSE	FALSE	0	0	1	1	none	0.0001461493141556
T105	T192	FALSE	FALSE	0	0	1	1	none	0.0001434160951896
T107	T192	FALSE	FALSE	0	0	1	1	none	9.91758356859e-05
T126	T192	TRUE	TRUE	1	0	1	1	anc	2.950690929e-06
T156	T192	FALSE	FALSE	0	0	1	1	none	0.0001449383608662
T159a	T192	FALSE	FALSE	0	0	1	1	none	0.0001445548937288
T182	T192	FALSE	FALSE	0	0	1	1	none	0.0001425199146036
T188	T192	FALSE	FALSE	0	0	1	1	none	0.0001518651138048
S002	T223	FALSE	FALSE	0	0	1	1	none	6.77435515286e-05
S007	T223	FALSE	FALSE	0	0	1	1	none	4.71822211518e-05
S021	T223	FALSE	FALSE	0	0	1	1	none	6.4018344961e-05
S024	T223	FALSE	FALSE	0	0	1	1	none	6.53384183942e-05
S025	T223	FALSE	FALSE	0	0	1	1	none	7.04800738124e-05
S026	T223	FALSE	FALSE	0	0	1	1	none	6.39008810052e-05
S038	T223	FALSE	FALSE	0	0	1	1	none	5.7870347262e-06
S039	T223	FALSE	FALSE	0	0	1	1	none	6.46078449304e-05
S040	T223	FALSE	FALSE	0	0	1	1	none	0.000108725878538
S042	T223	FALSE	FALSE	0	0	1	1	none	6.426367262e-05
S071	T223	FALSE	FALSE	0	0	1	1	none	9.95926453982e-05
S078	T223	FALSE	FALSE	0	0	1	1	none	6.29715483866e-05
S081	T223	FALSE	FALSE	0	0	1	1	none	6.48694223138e-05
S085	T223	FALSE	FALSE	0	0	1	1	none	0.0001056688377716
S087	T223	FALSE	FALSE	0	0	1	1	none	0.0001167324350152
S093	T223	FALSE	FALSE	0	0	1	1	none	8.48071418914e-05
S097	T223	FALSE	FALSE	0	0	1	1	none	6.64857973372e-05
S102	T223	FALSE	FALSE	0	0	1	1	none	0.0001101260880696
S106	T223	FALSE	FALSE	0	0	1	1	none	6.67703428256e-05
S130	T223	FALSE	FALSE	0	0	1	1	none	0.000113787212156
T009	T223	FALSE	FALSE	0	0	1	1	none	7.37479246678e-05
T010	T223	FALSE	FALSE	0	0	1	1	none	7.53762795175e-05
T013	T223	FALSE	FALSE	0	0	1	1	none	1.22701808897e-05
T014	T223	FALSE	FALSE	0	0	1	1	none	6.66798103432e-05
T020	T223	FALSE	FALSE	0	0	1	1	none	8.6667511284e-06
T021	T223	FALSE	FALSE	0	0	1	1	none	7.47754806176e-05
T028	T223	FALSE	FALSE	0	0	1	1	none	5.19709654808e-05
T035a	T223	FALSE	FALSE	0	0	1	1	none	0.0001152381988484
T035b	T223	FALSE	FALSE	0	0	1	1	none	7.41697309238e-05
T040	T223	FALSE	FALSE	0	0	1	1	none	6.7062313764e-05
T056	T223	FALSE	FALSE	0	0	1	1	none	7.60572817086e-05
T059	T223	FALSE	FALSE	0	0	1	1	none	0.0001127549105092
T065	T223	FALSE	FALSE	0	0	1	1	none	7.624252488e-06
T069	T223	FALSE	FALSE	0	0	1	1	none	0.0001207689069666
T071	T223	FALSE	FALSE	0	0	1	1	none	4.34993111498e-05
T073	T223	FALSE	FALSE	0	0	1	1	none	7.53812303114e-05
T075	T223	FALSE	FALSE	0	0	1	1	none	6.99136629368e-05
T077	T223	FALSE	FALSE	0	0	1	1	none	7.53812303114e-05
T087	T223	FALSE	FALSE	0	0	1	1	none	7.41697309238e-05
T095	T223	FALSE	FALSE	0	0	1	1	none	0.0001146770761815
T099a	T223	FALSE	FALSE	0	0	1	1	none	0.0001115216965724
T102	T223	FALSE	FALSE	0	0	1	1	none	0.0001203956765471
T104	T223	FALSE	FALSE	0	0	1	1	none	5.01625577816e-05
T105	T223	FALSE	FALSE	0	0	1	1	none	8.8357518756e-06
T107	T223	FALSE	FALSE	0	0	1	1	none	0.0001191841771595
T126	T223	FALSE	FALSE	0	0	1	1	none	0.0001335117267366
T156	T223	FALSE	FALSE	0	0	1	1	none	9.1465181646e-06
T159a	T223	FALSE	FALSE	0	0	1	1	none	7.23524818424e-05
T182	T223	FALSE	FALSE	0	0	1	1	none	3.6344981628e-06
T188	T223	FALSE	FALSE	0	0	1	1	none	5.58783574308e-05
T192	T223	FALSE	FALSE	0	0	1	1	none	0.0001425199146036
S002	T225	FALSE	FALSE	0	0	1	1	none	6.80140137404e-05
S007	T225	FALSE	FALSE	0	0	1	1	none	4.74526833636e-05
S021	T225	FALSE	FALSE	0	0	1	1	none	6.42888071728e-05
S024	T225	FALSE	FALSE	0	0	1	1	none	6.5608880606e-05
S025	T225	FALSE	FALSE	0	0	1	1	none	7.07505360242e-05
S026	T225	FALSE	FALSE	0	0	1	1	none	6.4171343217e-05
S038	T225	FALSE	FALSE	0	0	1	1	none	6.057496938e-06
S039	T225	FALSE	FALSE	0	0	1	1	none	6.48783071422e-05
S040	T225	FALSE	FALSE	0	0	1	1	none	0.0001089963407498
S042	T225	FALSE	FALSE	0	0	1	1	none	6.45341348318e-05
S071	T225	FALSE	FALSE	0	0	1	1	none	9.986310761e-05
S078	T225	FALSE	FALSE	0	0	1	1	none	6.32420105984e-05
S081	T225	FALSE	FALSE	0	0	1	1	none	6.51398845256e-05
S085	T225	FALSE	FALSE	0	0	1	1	none	0.0001059392999834
S087	T225	FALSE	FALSE	0	0	1	1	none	0.000117002897227
S093	T225	FALSE	FALSE	0	0	1	1	none	8.50776041032e-05
S097	T225	FALSE	FALSE	0	0	1	1	none	6.6756259549e-05
S102	T225	FALSE	FALSE	0	0	1	1	none	0.0001103965502814
S106	T225	FALSE	FALSE	0	0	1	1	none	6.70408050374e-05
S130	T225	FALSE	FALSE	0	0	1	1	none	0.0001140576743678
T009	T225	FALSE	FALSE	0	0	1	1	none	7.40183868796e-05
T010	T225	FALSE	FALSE	0	0	1	1	none	7.56467417293e-05
T013	T225	FALSE	FALSE	0	0	1	1	none	1.25406431015e-05
T014	T225	FALSE	FALSE	0	0	1	1	none	6.6950272555e-05
T020	T225	FALSE	FALSE	0	0	1	1	none	8.9372133402e-06
T021	T225	FALSE	FALSE	0	0	1	1	none	7.50459428294e-05
T028	T225	FALSE	FALSE	0	0	1	1	none	5.22414276926e-05
T035a	T225	FALSE	FALSE	0	0	1	1	none	0.0001155086610602
T035b	T225	FALSE	FALSE	0	0	1	1	none	7.44401931356e-05
T040	T225	FALSE	FALSE	0	0	1	1	none	6.73327759758e-05
T056	T225	FALSE	FALSE	0	0	1	1	none	7.63277439204e-05
T059	T225	FALSE	FALSE	0	0	1	1	none	0.000113025372721
T065	T225	FALSE	FALSE	0	0	1	1	none	7.8947146998e-06
T069	T225	FALSE	FALSE	0	0	1	1	none	0.0001210393691784
T071	T225	FALSE	FALSE	0	0	1	1	none	4.37697733616e-05
T073	T225	FALSE	FALSE	0	0	1	1	none	7.56516925232e-05
T075	T225	FALSE	FALSE	0	0	1	1	none	7.01841251486e-05
T077	T225	FALSE	FALSE	0	0	1	1	none	7.56516925232e-05
T087	T225	FALSE	FALSE	0	0	1	1	none	7.44401931356e-05
T095	T225	FALSE	FALSE	0	0	1	1	none	0.0001149475383933
T099a	T225	FALSE	FALSE	0	0	1	1	none	0.0001117921587842
T102	T225	FALSE	FALSE	0	0	1	1	none	0.0001206661387589
T104	T225	FALSE	FALSE	0	0	1	1	none	5.04330199934e-05
T105	T225	FALSE	FALSE	0	0	1	1	none	9.1062140874e-06
T107	T225	FALSE	FALSE	0	0	1	1	none	0.0001194546393713
T126	T225	FALSE	FALSE	0	0	1	1	none	0.0001337821889484
T156	T225	FALSE	FALSE	0	0	1	1	none	8.2054809888e-06
T159a	T225	FALSE	FALSE	0	0	1	1	none	7.26229440542e-05
T182	T225	FALSE	FALSE	0	0	1	1	none	6.9985341138e-06
T188	T225	FALSE	FALSE	0	0	1	1	none	5.61488196426e-05
T192	T225	FALSE	FALSE	0	0	1	1	none	0.0001427903768154
T223	T225	FALSE	FALSE	0	0	1	1	none	6.9985341138e-06
S002	T230	FALSE	FALSE	0	0	1	1	none	2.94224426315e-05
S007	T230	FALSE	FALSE	0	0	1	1	none	7.49756634423e-05
S021	T230	FALSE	FALSE	0	0	1	1	none	2.56972360639e-05
S024	T230	FALSE	FALSE	0	0	1	1	none	2.70173094971e-05
S025	T230	FALSE	FALSE	0	0	1	1	none	3.09474655277e-05
S026	T230	FALSE	FALSE	0	0	1	1	none	1.75948336405e-05
S038	T230	FALSE	FALSE	0	0	1	1	none	7.21740639567e-05
S039	T230	FALSE	FALSE	0	0	1	1	none	2.62867360333e-05
S040	T230	FALSE	FALSE	0	0	1	1	none	0.0001127349763409
S042	T230	FALSE	FALSE	0	0	1	1	none	2.59425637229e-05
S071	T230	FALSE	FALSE	0	0	1	1	none	0.0001036017432011
S078	T230	FALSE	FALSE	0	0	1	1	none	2.46504394895e-05
S081	T230	FALSE	FALSE	0	0	1	1	none	2.65483134167e-05
S085	T230	FALSE	FALSE	0	0	1	1	none	0.0001096779355745
S087	T230	FALSE	FALSE	0	0	1	1	none	0.0001207415328181
S093	T230	FALSE	FALSE	0	0	1	1	none	8.88162396943e-05
S097	T230	FALSE	FALSE	0	0	1	1	none	2.69531890525e-05
S102	T230	FALSE	FALSE	0	0	1	1	none	0.0001141351858725
S106	T230	FALSE	FALSE	0	0	1	1	none	2.84492339285e-05
S130	T230	FALSE	FALSE	0	0	1	1	none	0.0001177963099589
T009	T230	FALSE	FALSE	0	0	1	1	none	2.1580621155e-06
T010	T230	FALSE	FALSE	0	0	1	1	none	2.5848191654e-06
T013	T230	FALSE	FALSE	0	0	1	1	none	7.86572101202e-05
T014	T230	FALSE	FALSE	0	0	1	1	none	2.83587014461e-05
T020	T230	FALSE	FALSE	0	0	1	1	none	7.50537803589e-05
T021	T230	FALSE	FALSE	0	0	1	1	none	4.3971174529e-06
T028	T230	FALSE	FALSE	0	0	1	1	none	7.97644077713e-05
T035a	T230	FALSE	FALSE	0	0	1	1	none	0.0001192472966513
T035b	T230	FALSE	FALSE	0	0	1	1	none	3.7913677591e-06
T040	T230	FALSE	FALSE	0	0	1	1	none	2.87412048669e-05
T056	T230	FALSE	FALSE	0	0	1	1	none	4.4674191563e-06
T059	T230	FALSE	FALSE	0	0	1	1	none	0.0001167640083121
T065	T230	FALSE	FALSE	0	0	1	1	none	7.40112817185e-05
T069	T230	FALSE	FALSE	0	0	1	1	none	0.0001247780047695
T071	T230	FALSE	FALSE	0	0	1	1	none	7.12927534403e-05
T073	T230	FALSE	FALSE	0	0	1	1	none	5.0028671467e-06
T075	T230	FALSE	FALSE	0	0	1	1	none	7.51342601273e-05
T077	T230	FALSE	FALSE	0	0	1	1	none	5.0028671467e-06
T087	T230	FALSE	FALSE	0	0	1	1	none	3.7913677591e-06
T095	T230	FALSE	FALSE	0	0	1	1	none	0.0001186861739844
T099a	T230	FALSE	FALSE	0	0	1	1	none	0.0001155307943753
T102	T230	FALSE	FALSE	0	0	1	1	none	0.00012440477435
T104	T230	FALSE	FALSE	0	0	1	1	none	7.79560000721e-05
T105	T230	FALSE	FALSE	0	0	1	1	none	7.52227811061e-05
T107	T230	FALSE	FALSE	0	0	1	1	none	0.0001231932749624
T126	T230	FALSE	FALSE	0	0	1	1	none	0.0001375208245395
T156	T230	FALSE	FALSE	0	0	1	1	none	7.67450467827e-05
T159a	T230	TRUE	TRUE	1	0	1	1	anc	7.67570084e-07
T182	T230	FALSE	FALSE	0	0	1	1	none	7.43266005201e-05
T188	T230	FALSE	FALSE	0	0	1	1	none	8.36717997213e-05
T192	T230	FALSE	FALSE	0	0	1	1	none	0.0001465290124065
T223	T230	FALSE	FALSE	0	0	1	1	none	7.43266005201e-05
T225	T230	FALSE	FALSE	0	0	1	1	none	7.45970627319e-05
S002	T232	TRUE	TRUE	0	0	1	1	none	0.0001307466887295
S007	T232	TRUE	TRUE	0	0	1	1	none	0.0001339697028403
S021	T232	TRUE	TRUE	0	0	1	1	none	0.0001270214821619
S024	T232	TRUE	TRUE	0	0	1	1	none	0.0001283415555951
S025	T232	TRUE	TRUE	0	0	1	1	none	0.0001334832110133
S026	T232	TRUE	TRUE	0	0	1	1	none	0.0001269040182061
S038	T232	TRUE	TRUE	0	0	1	1	none	0.0001311681033547
S039	T232	TRUE	TRUE	0	0	1	1	none	0.0001276109821313
S040	T232	TRUE	TRUE	0	0	1	1	none	6.05145417429e-05
S042	T232	TRUE	TRUE	0	0	1	1	none	0.0001272668098209
S071	T232	TRUE	TRUE	0	0	1	1	none	3.49459263911e-05
S078	T232	TRUE	TRUE	0	0	1	1	none	0.0001259746855875
S081	T232	TRUE	TRUE	0	0	1	1	none	0.0001278725595147
S085	T232	TRUE	TRUE	0	0	1	1	none	7.64612216125e-05
S087	T232	TRUE	TRUE	0	0	1	1	none	8.75248188561e-05
S093	T232	TRUE	TRUE	0	0	1	1	none	4.97249974143e-05
S097	T232	TRUE	TRUE	0	0	1	1	none	0.0001294889345381
S102	T232	TRUE	TRUE	0	0	1	1	none	6.19147512745e-05
S106	T232	TRUE	TRUE	0	0	1	1	none	0.0001297734800265
S130	T232	TRUE	TRUE	0	0	1	1	none	8.45795959969e-05
T009	T232	FALSE	FALSE	0	0	1	1	none	0.0001367510618687
T010	T232	FALSE	FALSE	0	0	1	1	none	0.0001383794167184
T013	T232	FALSE	FALSE	0	0	1	1	none	0.0001376512495182
T014	T232	TRUE	TRUE	0	0	1	1	none	0.0001296829475441
T020	T232	TRUE	TRUE	0	0	1	1	none	0.0001340478197569
T021	T232	FALSE	FALSE	0	0	1	1	none	0.0001377786178185
T028	T232	TRUE	TRUE	0	0	1	1	none	0.0001387584471693
T035a	T232	TRUE	TRUE	0	0	1	1	none	8.60305826893e-05
T035b	T232	FALSE	FALSE	0	0	1	1	none	0.0001371728681247
T040	T232	TRUE	TRUE	0	0	1	1	none	0.0001300654509649
T056	T232	FALSE	FALSE	0	0	1	1	none	0.0001390604189095
T059	T232	TRUE	TRUE	0	0	1	1	none	6.45435737141e-05
T065	T232	TRUE	TRUE	0	0	1	1	none	0.0001330053211165
T069	T232	TRUE	TRUE	0	0	1	1	none	5.04999881915e-05
T071	T232	TRUE	TRUE	0	0	1	1	none	0.0001302867928383
T073	T232	FALSE	FALSE	0	0	1	1	none	0.0001383843675123
T075	T232	TRUE	TRUE	0	0	1	1	none	0.0001341282995253
T077	T232	FALSE	FALSE	0	0	1	1	none	0.0001383843675123
T087	T232	FALSE	FALSE	0	0	1	1	none	0.0001371728681247
T095	T232	TRUE	TRUE	0	0	1	1	none	8.54694600224e-05
T099a	T232	TRUE	TRUE	0	0	1	1	none	8.23140804133e-05
T102	T232	FALSE	FALSE	0	0	1	1	none	9.1188060388e-05
T104	T232	FALSE	FALSE	0	0	1	1	none	0.0001369500394701
T105	T232	FALSE	FALSE	0	0	1	1	none	0.0001342168205041
T107	T232	FALSE	FALSE	0	0	1	1	none	8.99765610004e-05
T126	T232	TRUE	TRUE	0	0	1	1	none	1.8448831415e-06
T156	T232	FALSE	FALSE	0	0	1	1	none	0.0001357390861807
T159a	T232	TRUE	TRUE	0	0	1	1	none	0.0001353556190433
T182	T232	FALSE	FALSE	0	0	1	1	none	0.0001333206399181
T188	T232	TRUE	TRUE	0	0	1	1	none	0.0001426658391193
T192	T232	FALSE	FALSE	0	0	1	1	none	1.08530710085e-05
T223	T232	FALSE	FALSE	0	0	1	1	none	0.0001333206399181
T225	T232	FALSE	FALSE	0	0	1	1	none	0.0001335911021299
T230	T232	FALSE	FALSE	0	0	1	1	none	0.000137329737721
S002	T241	FALSE	FALSE	0	0	1	1	none	8.83811737069999e-05
S007	T241	FALSE	FALSE	0	0	1	1	none	6.78198433302e-05
S021	T241	FALSE	FALSE	0	0	1	1	none	8.46559671393999e-05
S024	T241	FALSE	FALSE	0	0	1	1	none	8.59760405725999e-05
S025	T241	FALSE	FALSE	0	0	1	1	none	9.11176959907999e-05
S026	T241	FALSE	FALSE	0	0	1	1	none	8.45385031836e-05
S038	T241	FALSE	FALSE	0	0	1	1	none	2.5213157517e-05
S039	T241	FALSE	FALSE	0	0	1	1	none	8.52454671088e-05
S040	T241	FALSE	FALSE	0	0	1	1	none	0.0001293635007164
S042	T241	FALSE	FALSE	0	0	1	1	none	8.49012947983999e-05
S071	T241	FALSE	FALSE	0	0	1	1	none	0.0001202302675766
S078	T241	FALSE	FALSE	0	0	1	1	none	8.3609170565e-05
S081	T241	FALSE	FALSE	0	0	1	1	none	8.55070444921999e-05
S085	T241	FALSE	FALSE	0	0	1	1	none	0.00012630645995
S087	T241	FALSE	FALSE	0	0	1	1	none	0.0001373700571936
S093	T241	FALSE	FALSE	0	0	1	1	none	0.0001054447640698
S097	T241	FALSE	FALSE	0	0	1	1	none	8.71234195156e-05
S102	T241	FALSE	FALSE	0	0	1	1	none	0.000130763710248
S106	T241	FALSE	FALSE	0	0	1	1	none	8.7407965004e-05
S130	T241	FALSE	FALSE	0	0	1	1	none	0.0001344248343344
T009	T241	FALSE	FALSE	0	0	1	1	none	9.43855468461999e-05
T010	T241	FALSE	FALSE	0	0	1	1	none	9.60139016958999e-05
T013	T241	FALSE	FALSE	0	0	1	1	none	1.86114057343e-05
T014	T241	FALSE	FALSE	0	0	1	1	none	8.73174325215999e-05
T020	T241	FALSE	FALSE	0	0	1	1	none	2.80928739192e-05
T021	T241	FALSE	FALSE	0	0	1	1	none	9.54131027959999e-05
T028	T241	FALSE	FALSE	0	0	1	1	none	7.26085876592e-05
T035a	T241	FALSE	FALSE	0	0	1	1	none	0.0001358758210268
T035b	T241	FALSE	FALSE	0	0	1	1	none	9.48073531021999e-05
T040	T241	FALSE	FALSE	0	0	1	1	none	8.76999359423999e-05
T056	T241	FALSE	FALSE	0	0	1	1	none	9.66949038869999e-05
T059	T241	FALSE	FALSE	0	0	1	1	none	0.0001333925326876
T065	T241	FALSE	FALSE	0	0	1	1	none	2.21644403676e-05
T069	T241	FALSE	FALSE	0	0	1	1	none	0.000141406529145
T071	T241	FALSE	FALSE	0	0	1	1	none	6.41369333282e-05
T073	T241	FALSE	FALSE	0	0	1	1	none	9.60188524897999e-05
T075	T241	FALSE	FALSE	0	0	1	1	none	9.05512851152e-05
T077	T241	FALSE	FALSE	0	0	1	1	none	9.60188524897999e-05
T087	T241	FALSE	FALSE	0	0	1	1	none	9.48073531021999e-05
T095	T241	FALSE	FALSE	0	0	1	1	none	0.0001353146983599
T099a	T241	FALSE	FALSE	0	0	1	1	none	0.0001321593187508
T102	T241	FALSE	FALSE	0	0	1	1	none	0.0001410332987255
T104	T241	FALSE	FALSE	0	0	1	1	none	7.08001799599999e-05
T105	T241	FALSE	FALSE	0	0	1	1	none	2.33759397552e-05
T107	T241	FALSE	FALSE	0	0	1	1	none	0.0001398217993379
T126	T241	FALSE	FALSE	0	0	1	1	none	0.000154149348915
T156	T241	FALSE	FALSE	0	0	1	1	none	3.09956397306e-05
T159a	T241	FALSE	FALSE	0	0	1	1	none	9.29901040208e-05
T182	T241	FALSE	FALSE	0	0	1	1	none	2.8577193468e-05
T188	T241	FALSE	FALSE	0	0	1	1	none	7.65159796092e-05
T192	T241	FALSE	FALSE	0	0	1	1	none	0.000163157536782
T223	T241	FALSE	FALSE	0	0	1	1	none	2.8577193468e-05
T225	T241	FALSE	FALSE	0	0	1	1	none	2.88476556798e-05
T230	T241	FALSE	FALSE	0	0	1	1	none	9.49642226984999e-05
T232	T241	FALSE	FALSE	0	0	1	1	none	0.0001539582620965
S002	T270	FALSE	FALSE	0	0	1	1	none	0.0001326033284193
S007	T270	FALSE	FALSE	0	0	1	1	none	0.0001358263425301
S021	T270	FALSE	FALSE	0	0	1	1	none	0.0001288781218517
S024	T270	FALSE	FALSE	0	0	1	1	none	0.0001301981952849
S025	T270	FALSE	FALSE	0	0	1	1	none	0.0001353398507031
S026	T270	FALSE	FALSE	0	0	1	1	none	0.0001287606578959
S038	T270	FALSE	FALSE	0	0	1	1	none	0.0001330247430445
S039	T270	FALSE	FALSE	0	0	1	1	none	0.0001294676218211
S040	T270	FALSE	FALSE	0	0	1	1	none	6.23711814327e-05
S042	T270	FALSE	FALSE	0	0	1	1	none	0.0001291234495107
S071	T270	FALSE	FALSE	0	0	1	1	none	3.68025660809e-05
S078	T270	FALSE	FALSE	0	0	1	1	none	0.0001278313252773
S081	T270	FALSE	FALSE	0	0	1	1	none	0.0001297291992045
S085	T270	FALSE	FALSE	0	0	1	1	none	7.83178613023e-05
S087	T270	FALSE	FALSE	0	0	1	1	none	8.93814585459e-05
S093	T270	FALSE	FALSE	0	0	1	1	none	5.15816371041e-05
S097	T270	FALSE	FALSE	0	0	1	1	none	0.0001313455742279
S102	T270	FALSE	FALSE	0	0	1	1	none	6.37713909643e-05
S106	T270	FALSE	FALSE	0	0	1	1	none	0.0001316301197163
S130	T270	FALSE	FALSE	0	0	1	1	none	8.64362356867e-05
T009	T270	FALSE	FALSE	0	0	1	1	none	0.0001386077015585
T010	T270	FALSE	FALSE	0	0	1	1	none	0.0001402360564082
T013	T270	FALSE	FALSE	0	0	1	1	none	0.000139507889208
T014	T270	FALSE	FALSE	0	0	1	1	none	0.0001315395872339
T020	T270	FALSE	FALSE	0	0	1	1	none	0.0001359044594467
T021	T270	FALSE	FALSE	0	0	1	1	none	0.0001396352575083
T028	T270	FALSE	FALSE	0	0	1	1	none	0.0001406150868591
T035a	T270	FALSE	FALSE	0	0	1	1	none	8.78872223791e-05
T035b	T270	FALSE	FALSE	0	0	1	1	none	0.0001390295078145
T040	T270	FALSE	FALSE	0	0	1	1	none	0.0001319220906547
T056	T270	FALSE	FALSE	0	0	1	1	none	0.0001409170585993
T059	T270	FALSE	FALSE	0	0	1	1	none	6.64002134039e-05
T065	T270	FALSE	FALSE	0	0	1	1	none	0.0001348619608063
T069	T270	FALSE	FALSE	0	0	1	1	none	5.23566278813e-05
T071	T270	FALSE	FALSE	0	0	1	1	none	0.0001321434325281
T073	T270	FALSE	FALSE	0	0	1	1	none	0.0001402410072021
T075	T270	FALSE	FALSE	0	0	1	1	none	0.0001359849392151
T077	T270	FALSE	FALSE	0	0	1	1	none	0.0001402410072021
T087	T270	FALSE	FALSE	0	0	1	1	none	0.0001390295078145
T095	T270	FALSE	FALSE	0	0	1	1	none	8.73260997122e-05
T099a	T270	FALSE	FALSE	0	0	1	1	none	8.41707201031e-05
T102	T270	FALSE	FALSE	0	0	1	1	none	9.30447000778e-05
T104	T270	FALSE	FALSE	0	0	1	1	none	0.0001388066791599
T105	T270	FALSE	FALSE	0	0	1	1	none	0.0001360734601939
T107	T270	FALSE	FALSE	0	0	1	1	none	9.18332006902e-05
T126	T270	FALSE	FALSE	0	0	1	1	none	3.7015228313e-06
T156	T270	FALSE	FALSE	0	0	1	1	none	0.0001375957258705
T159a	T270	FALSE	FALSE	0	0	1	1	none	0.0001372122587331
T182	T270	FALSE	FALSE	0	0	1	1	none	0.0001351772796079
T188	T270	FALSE	FALSE	0	0	1	1	none	0.0001445224788091
T192	T270	FALSE	FALSE	0	0	1	1	none	1.27097106983e-05
T223	T270	FALSE	FALSE	0	0	1	1	none	0.0001351772796079
T225	T270	FALSE	FALSE	0	0	1	1	none	0.0001354477418197
T230	T270	FALSE	FALSE	0	0	1	1	none	0.0001391863774108
T232	T270	TRUE	TRUE	1	0	1	1	anc	6.451403022e-07
T241	T270	FALSE	FALSE	0	0	1	1	none	0.0001558149017863
S002	T271b	FALSE	FALSE	0	0	1	1	none	7.08313848037e-05
S007	T271b	FALSE	FALSE	0	0	1	1	none	5.02700544269e-05
S021	T271b	FALSE	FALSE	0	0	1	1	none	6.71061782361e-05
S024	T271b	FALSE	FALSE	0	0	1	1	none	6.84262516693e-05
S025	T271b	FALSE	FALSE	0	0	1	1	none	7.35679070875e-05
S026	T271b	FALSE	FALSE	0	0	1	1	none	6.69887142803e-05
S038	T271b	FALSE	FALSE	0	0	1	1	none	8.8748680013e-06
S039	T271b	FALSE	FALSE	0	0	1	1	none	6.76956782055e-05
S040	T271b	FALSE	FALSE	0	0	1	1	none	0.0001118137118131
S042	T271b	FALSE	FALSE	0	0	1	1	none	6.73515058951e-05
S071	T271b	FALSE	FALSE	0	0	1	1	none	0.0001026804786733
S078	T271b	FALSE	FALSE	0	0	1	1	none	6.60593816617e-05
S081	T271b	FALSE	FALSE	0	0	1	1	none	6.79572555889e-05
S085	T271b	FALSE	FALSE	0	0	1	1	none	0.0001087566710467
S087	T271b	FALSE	FALSE	0	0	1	1	none	0.0001198202682903
S093	T271b	FALSE	FALSE	0	0	1	1	none	8.78949751665e-05
S097	T271b	FALSE	FALSE	0	0	1	1	none	6.95736306123e-05
S102	T271b	FALSE	FALSE	0	0	1	1	none	0.0001132139213447
S106	T271b	FALSE	FALSE	0	0	1	1	none	6.98581761007e-05
S130	T271b	FALSE	FALSE	0	0	1	1	none	0.0001168750454311
T009	T271b	FALSE	FALSE	0	0	1	1	none	7.68357579429e-05
T010	T271b	FALSE	FALSE	0	0	1	1	none	7.84641127926e-05
T013	T271b	FALSE	FALSE	0	0	1	1	none	1.53580141648e-05
T014	T271b	FALSE	FALSE	0	0	1	1	none	6.97676436183e-05
T020	T271b	FALSE	FALSE	0	0	1	1	none	1.17545844035e-05
T021	T271b	FALSE	FALSE	0	0	1	1	none	7.78633138927e-05
T028	T271b	FALSE	FALSE	0	0	1	1	none	5.50587987559e-05
T035a	T271b	FALSE	FALSE	0	0	1	1	none	0.0001183260321235
T035b	T271b	FALSE	FALSE	0	0	1	1	none	7.72575641989e-05
T040	T271b	FALSE	FALSE	0	0	1	1	none	7.01501470391e-05
T056	T271b	FALSE	FALSE	0	0	1	1	none	7.91451149837e-05
T059	T271b	FALSE	FALSE	0	0	1	1	none	0.0001158427437843
T065	T271b	FALSE	FALSE	0	0	1	1	none	1.07120857631e-05
T069	T271b	FALSE	FALSE	0	0	1	1	none	0.0001238567402417
T071	T271b	FALSE	FALSE	0	0	1	1	none	4.65871444249e-05
T073	T271b	FALSE	FALSE	0	0	1	1	none	7.84690635865e-05
T075	T271b	FALSE	FALSE	0	0	1	1	none	7.30014962119e-05
T077	T271b	FALSE	FALSE	0	0	1	1	none	7.84690635865e-05
T087	T271b	FALSE	FALSE	0	0	1	1	none	7.72575641989e-05
T095	T271b	FALSE	FALSE	0	0	1	1	none	0.0001177649094566
T099a	T271b	FALSE	FALSE	0	0	1	1	none	0.0001146095298475
T102	T271b	FALSE	FALSE	0	0	1	1	none	0.0001234835098222
T104	T271b	FALSE	FALSE	0	0	1	1	none	5.32503910567e-05
T105	T271b	FALSE	FALSE	0	0	1	1	none	1.19235851507e-05
T107	T271b	FALSE	FALSE	0	0	1	1	none	0.0001222720104346
T126	T271b	FALSE	FALSE	0	0	1	1	none	0.0001365995600117
T156	T271b	FALSE	FALSE	0	0	1	1	none	1.10228520521e-05
T159a	T271b	FALSE	FALSE	0	0	1	1	none	7.54403151175e-05
T182	T271b	FALSE	FALSE	0	0	1	1	none	9.8159051771e-06
T188	T271b	FALSE	FALSE	0	0	1	1	none	5.89661907059e-05
T192	T271b	FALSE	FALSE	0	0	1	1	none	0.0001456077478787
T223	T271b	FALSE	FALSE	0	0	1	1	none	9.8159051771e-06
T225	T271b	FALSE	FALSE	0	0	1	1	none	6.4518692261e-06
T230	T271b	FALSE	FALSE	0	0	1	1	none	7.74144337952e-05
T232	T271b	FALSE	FALSE	0	0	1	1	none	0.0001364084731932
T241	T271b	FALSE	FALSE	0	0	1	1	none	3.16650267431e-05
T270	T271b	FALSE	FALSE	0	0	1	1	none	0.000138265112883
S002	T301	FALSE	FALSE	0	0	1	1	none	0.000141584387997
S007	T301	FALSE	FALSE	0	0	1	1	none	0.0001448074021078
S021	T301	FALSE	FALSE	0	0	1	1	none	0.0001378591814294
S024	T301	FALSE	FALSE	0	0	1	1	none	0.0001391792548626
S025	T301	FALSE	FALSE	0	0	1	1	none	0.0001443209102808
S026	T301	FALSE	FALSE	0	0	1	1	none	0.0001377417174736
S038	T301	FALSE	FALSE	0	0	1	1	none	0.0001420058026222
S039	T301	FALSE	FALSE	0	0	1	1	none	0.0001384486813988
S040	T301	FALSE	FALSE	0	0	1	1	none	7.13522410104e-05
S042	T301	FALSE	FALSE	0	0	1	1	none	0.0001381045090884
S071	T301	FALSE	FALSE	0	0	1	1	none	4.57836256586e-05
S078	T301	FALSE	FALSE	0	0	1	1	none	0.000136812384855
S081	T301	FALSE	FALSE	0	0	1	1	none	0.0001387102587822
S085	T301	FALSE	FALSE	0	0	1	1	none	8.729892088e-05
S087	T301	FALSE	FALSE	0	0	1	1	none	9.83625181236e-05
S093	T301	FALSE	FALSE	0	0	1	1	none	6.05626966818e-05
S097	T301	FALSE	FALSE	0	0	1	1	none	0.0001403266338056
S102	T301	FALSE	FALSE	0	0	1	1	none	7.2752450542e-05
S106	T301	FALSE	FALSE	0	0	1	1	none	0.000140611179294
S130	T301	FALSE	FALSE	0	0	1	1	none	9.54172952644e-05
T009	T301	FALSE	FALSE	0	0	1	1	none	0.0001475887611362
T010	T301	FALSE	FALSE	0	0	1	1	none	0.0001492171159859
T013	T301	FALSE	FALSE	0	0	1	1	none	0.0001484889487857
T014	T301	FALSE	FALSE	0	0	1	1	none	0.0001405206468116
T020	T301	FALSE	FALSE	0	0	1	1	none	0.0001448855190244
T021	T301	FALSE	FALSE	0	0	1	1	none	0.000148616317086
T028	T301	FALSE	FALSE	0	0	1	1	none	0.0001495961464368
T035a	T301	FALSE	FALSE	0	0	1	1	none	9.68682819568e-05
T035b	T301	FALSE	FALSE	0	0	1	1	none	0.0001480105673922
T040	T301	FALSE	FALSE	0	0	1	1	none	0.0001409031502324
T056	T301	FALSE	FALSE	0	0	1	1	none	0.000149898118177
T059	T301	FALSE	FALSE	0	0	1	1	none	7.53812729816e-05
T065	T301	FALSE	FALSE	0	0	1	1	none	0.000143843020384
T069	T301	FALSE	FALSE	0	0	1	1	none	6.1337687459e-05
T071	T301	FALSE	FALSE	0	0	1	1	none	0.0001411244921058
T073	T301	FALSE	FALSE	0	0	1	1	none	0.0001492220667798
T075	T301	FALSE	FALSE	0	0	1	1	none	0.0001449659987928
T077	T301	FALSE	FALSE	0	0	1	1	none	0.0001492220667798
T087	T301	FALSE	FALSE	0	0	1	1	none	0.0001480105673922
T095	T301	FALSE	FALSE	0	0	1	1	none	9.63071592899e-05
T099a	T301	FALSE	FALSE	0	0	1	1	none	9.31517796808e-05
T102	T301	FALSE	FALSE	0	0	1	1	none	0.0001020257596555
T104	T301	FALSE	FALSE	0	0	1	1	none	0.0001477877387376
T105	T301	FALSE	FALSE	0	0	1	1	none	0.0001450545197716
T107	T301	FALSE	FALSE	0	0	1	1	none	0.0001008142602679
T126	T301	FALSE	FALSE	1	0	1	1	anc	7.61786398e-06
T156	T301	FALSE	FALSE	0	0	1	1	none	0.0001465767854482
T159a	T301	FALSE	FALSE	0	0	1	1	none	0.0001461933183108
T182	T301	FALSE	FALSE	0	0	1	1	none	0.0001441583391856
T188	T301	FALSE	FALSE	0	0	1	1	none	0.0001535035383868
T192	T301	FALSE	FALSE	0	0	1	1	none	1.9654800316e-05
T223	T301	FALSE	FALSE	0	0	1	1	none	0.0001441583391856
T225	T301	FALSE	FALSE	0	0	1	1	none	0.0001444288013974
T230	T301	FALSE	FALSE	0	0	1	1	none	0.0001481674369885
T232	T301	FALSE	FALSE	0	0	1	1	none	1.24914955905e-05
T241	T301	FALSE	FALSE	0	0	1	1	none	0.000164795961364
T270	T301	FALSE	FALSE	0	0	1	1	none	1.43481352803e-05
T271b	T301	FALSE	FALSE	0	0	1	1	none	0.0001472461724607
S002	T303	FALSE	FALSE	0	0	1	1	none	0.0001430123299598
S007	T303	FALSE	FALSE	0	0	1	1	none	0.0001462353440706
S021	T303	FALSE	FALSE	0	0	1	1	none	0.0001392871233922
S024	T303	FALSE	FALSE	0	0	1	1	none	0.0001406071968254
S025	T303	FALSE	FALSE	0	0	1	1	none	0.0001457488522436
S026	T303	FALSE	FALSE	0	0	1	1	none	0.0001391696594364
S038	T303	FALSE	FALSE	0	0	1	1	none	0.000143433744585
S039	T303	FALSE	FALSE	0	0	1	1	none	0.0001398766233616
S040	T303	FALSE	FALSE	0	0	1	1	none	7.27801829732e-05
S042	T303	FALSE	FALSE	0	0	1	1	none	0.0001395324510512
S071	T303	FALSE	FALSE	0	0	1	1	none	4.72115676214e-05
S078	T303	FALSE	FALSE	0	0	1	1	none	0.0001382403268178
S081	T303	FALSE	FALSE	0	0	1	1	none	0.000140138200745
S085	T303	FALSE	FALSE	0	0	1	1	none	8.87268628428e-05
S087	T303	FALSE	FALSE	0	0	1	1	none	9.97904600864e-05
S093	T303	FALSE	FALSE	0	0	1	1	none	6.19906386446e-05
S097	T303	FALSE	FALSE	0	0	1	1	none	0.0001417545757684
S102	T303	FALSE	FALSE	0	0	1	1	none	7.41803925048e-05
S106	T303	FALSE	FALSE	0	0	1	1	none	0.0001420391212568
S130	T303	FALSE	FALSE	0	0	1	1	none	9.68452372272e-05
T009	T303	FALSE	FALSE	0	0	1	1	none	0.000149016703099
T010	T303	FALSE	FALSE	0	0	1	1	none	0.0001506450579487
T013	T303	FALSE	FALSE	0	0	1	1	none	0.0001499168907485
T014	T303	FALSE	FALSE	0	0	1	1	none	0.0001419485887744
T020	T303	FALSE	FALSE	0	0	1	1	none	0.0001463134609872
T021	T303	FALSE	FALSE	0	0	1	1	none	0.0001500442590488
T028	T303	FALSE	FALSE	0	0	1	1	none	0.0001510240883996
T035a	T303	FALSE	FALSE	0	0	1	1	none	9.82962239196e-05
T035b	T303	FALSE	FALSE	0	0	1	1	none	0.000149438509355
T040	T303	FALSE	FALSE	0	0	1	1	none	0.0001423310921952
T056	T303	FALSE	FALSE	0	0	1	1	none	0.0001513260601398
T059	T303	FALSE	FALSE	0	0	1	1	none	7.68092149444e-05
T065	T303	FALSE	FALSE	0	0	1	1	none	0.0001452709623468
T069	T303	FALSE	FALSE	0	0	1	1	none	6.27656294218e-05
T071	T303	FALSE	FALSE	0	0	1	1	none	0.0001425524340686
T073	T303	FALSE	FALSE	0	0	1	1	none	0.0001506500087426
T075	T303	FALSE	FALSE	0	0	1	1	none	0.0001463939407556
T077	T303	FALSE	FALSE	0	0	1	1	none	0.0001506500087426
T087	T303	FALSE	FALSE	0	0	1	1	none	0.000149438509355
T095	T303	FALSE	FALSE	0	0	1	1	none	9.77351012527e-05
T099a	T303	FALSE	FALSE	0	0	1	1	none	9.45797216436e-05
T102	T303	FALSE	FALSE	0	0	1	1	none	0.0001034537016183
T104	T303	FALSE	FALSE	0	0	1	1	none	0.0001492156807004
T105	T303	FALSE	FALSE	0	0	1	1	none	0.0001464824617344
T107	T303	FALSE	FALSE	0	0	1	1	none	0.0001022422022307
T126	T303	FALSE	FALSE	1	0	1	1	anc	6.8903027188e-06
T156	T303	FALSE	FALSE	0	0	1	1	none	0.000148004727411
T159a	T303	FALSE	FALSE	0	0	1	1	none	0.0001476212602736
T182	T303	FALSE	FALSE	0	0	1	1	none	0.0001455862811484
T188	T303	FALSE	FALSE	0	0	1	1	none	0.0001549314803496
T192	T303	FALSE	FALSE	0	0	1	1	none	2.10827422788e-05
T223	T303	FALSE	FALSE	0	0	1	1	none	0.0001455862811484
T225	T303	FALSE	FALSE	0	0	1	1	none	0.0001458567433602
T230	T303	FALSE	FALSE	0	0	1	1	none	0.0001495953789513
T232	T303	FALSE	FALSE	0	0	1	1	none	1.39194375533e-05
T241	T303	FALSE	FALSE	0	0	1	1	none	0.0001662239033268
T270	T303	FALSE	FALSE	0	0	1	1	none	1.57760772431e-05
T271b	T303	FALSE	FALSE	0	0	1	1	none	0.0001486741144235
T301	T303	FALSE	FALSE	0	0	1	1	none	2.02981680856e-05
S002	T322	FALSE	FALSE	0	0	1	1	none	7.93163475597e-05
S007	T322	FALSE	FALSE	0	0	1	1	none	5.87550171829e-05
S021	T322	FALSE	FALSE	0	0	1	1	none	7.55911409921e-05
S024	T322	FALSE	FALSE	0	0	1	1	none	7.69112144253e-05
S025	T322	FALSE	FALSE	0	0	1	1	none	8.20528698435e-05
S026	T322	FALSE	FALSE	0	0	1	1	none	7.54736770363e-05
S038	T322	FALSE	FALSE	0	0	1	1	none	1.61483313697e-05
S039	T322	FALSE	FALSE	0	0	1	1	none	7.61806409615e-05
S040	T322	FALSE	FALSE	0	0	1	1	none	0.0001202986745691
S042	T322	FALSE	FALSE	0	0	1	1	none	7.58364686511e-05
S071	T322	FALSE	FALSE	0	0	1	1	none	0.0001111654414293
S078	T322	FALSE	FALSE	0	0	1	1	none	7.45443444177e-05
S081	T322	FALSE	FALSE	0	0	1	1	none	7.64422183449e-05
S085	T322	FALSE	FALSE	0	0	1	1	none	0.0001172416338027
S087	T322	FALSE	FALSE	0	0	1	1	none	0.0001283052310463
S093	T322	FALSE	FALSE	0	0	1	1	none	9.63799379225e-05
S097	T322	FALSE	FALSE	0	0	1	1	none	7.80585933683e-05
S102	T322	FALSE	FALSE	0	0	1	1	none	0.0001216988841007
S106	T322	FALSE	FALSE	0	0	1	1	none	7.83431388567e-05
S130	T322	FALSE	FALSE	0	0	1	1	none	0.0001253600081871
T009	T322	FALSE	FALSE	0	0	1	1	none	8.53207206988999e-05
T010	T322	FALSE	FALSE	0	0	1	1	none	8.69490755486e-05
T013	T322	FALSE	FALSE	0	0	1	1	none	9.546579587e-06
T014	T322	FALSE	FALSE	0	0	1	1	none	7.82526063743e-05
T020	T322	FALSE	FALSE	0	0	1	1	none	1.90280477719e-05
T021	T322	FALSE	FALSE	0	0	1	1	none	8.63482766487e-05
T028	T322	FALSE	FALSE	0	0	1	1	none	6.35437615119e-05
T035a	T322	FALSE	FALSE	0	0	1	1	none	0.0001268109948795
T035b	T322	FALSE	FALSE	0	0	1	1	none	8.57425269549e-05
T040	T322	FALSE	FALSE	0	0	1	1	none	7.86351097951e-05
T056	T322	FALSE	FALSE	0	0	1	1	none	8.76300777396999e-05
T059	T322	FALSE	FALSE	0	0	1	1	none	0.0001243277065403
T065	T322	FALSE	FALSE	0	0	1	1	none	1.30996142203e-05
T069	T322	FALSE	FALSE	0	0	1	1	none	0.0001323417029977
T071	T322	FALSE	FALSE	0	0	1	1	none	5.50721071809e-05
T073	T322	FALSE	FALSE	0	0	1	1	none	8.69540263425e-05
T075	T322	FALSE	FALSE	0	0	1	1	none	8.14864589679e-05
T077	T322	FALSE	FALSE	0	0	1	1	none	8.69540263425e-05
T087	T322	FALSE	FALSE	0	0	1	1	none	8.57425269549e-05
T095	T322	FALSE	FALSE	0	0	1	1	none	0.0001262498722126
T099a	T322	FALSE	FALSE	0	0	1	1	none	0.0001230944926035
T102	T322	FALSE	FALSE	0	0	1	1	none	0.0001319684725782
T104	T322	FALSE	FALSE	0	0	1	1	none	6.17353538127e-05
T105	T322	FALSE	FALSE	0	0	1	1	none	1.43111136079e-05
T107	T322	FALSE	FALSE	0	0	1	1	none	0.0001307569731906
T126	T322	FALSE	FALSE	0	0	1	1	none	0.0001450845227677
T156	T322	FALSE	FALSE	0	0	1	1	none	2.19308135833e-05
T159a	T322	FALSE	FALSE	0	0	1	1	none	8.39252778735e-05
T182	T322	FALSE	FALSE	0	0	1	1	none	1.95123673207e-05
T188	T322	FALSE	FALSE	0	0	1	1	none	6.74511534619e-05
T192	T322	FALSE	FALSE	0	0	1	1	none	0.0001540927106347
T223	T322	FALSE	FALSE	0	0	1	1	none	1.95123673207e-05
T225	T322	FALSE	FALSE	0	0	1	1	none	1.97828295325e-05
T230	T322	FALSE	FALSE	0	0	1	1	none	8.58993965512e-05
T232	T322	FALSE	FALSE	0	0	1	1	none	0.0001448934359492
T241	T322	FALSE	FALSE	0	0	1	1	none	1.06292663913e-05
T270	T322	FALSE	FALSE	0	0	1	1	none	0.000146750075639
T271b	T322	FALSE	FALSE	0	0	1	1	none	2.26002005958e-05
T301	T322	FALSE	FALSE	0	0	1	1	none	0.0001557311352167
T303	T322	FALSE	FALSE	0	0	1	1	none	0.0001571590771795
S002	T327b	FALSE	FALSE	0	0	1	1	none	0.000115653517782
S007	T327b	FALSE	FALSE	0	0	1	1	none	0.0001188765318928
S021	T327b	FALSE	FALSE	0	0	1	1	none	0.0001119283112144
S024	T327b	FALSE	FALSE	0	0	1	1	none	0.0001132483846476
S025	T327b	FALSE	FALSE	0	0	1	1	none	0.0001183900400658
S026	T327b	FALSE	FALSE	0	0	1	1	none	0.0001118108472586
S038	T327b	FALSE	FALSE	0	0	1	1	none	0.0001160749324072
S039	T327b	FALSE	FALSE	0	0	1	1	none	0.0001125178111838
S040	T327b	FALSE	FALSE	0	0	1	1	none	4.54213707954e-05
S042	T327b	FALSE	FALSE	0	0	1	1	none	0.0001121736388734
S071	T327b	FALSE	FALSE	0	0	1	1	none	2.71629937856e-05
S078	T327b	FALSE	FALSE	0	0	1	1	none	0.00011088151464
S081	T327b	FALSE	FALSE	0	0	1	1	none	0.0001127793885672
S085	T327b	FALSE	FALSE	0	0	1	1	none	6.1368050665e-05
S087	T327b	FALSE	FALSE	0	0	1	1	none	7.24316479086e-05
S093	T327b	FALSE	FALSE	0	0	1	1	none	3.46318264668e-05
S097	T327b	FALSE	FALSE	0	0	1	1	none	0.0001143957635906
S102	T327b	FALSE	FALSE	0	0	1	1	none	4.6821580327e-05
S106	T327b	FALSE	FALSE	0	0	1	1	none	0.000114680309079
S130	T327b	FALSE	FALSE	0	0	1	1	none	6.94864250494e-05
T009	T327b	FALSE	FALSE	0	0	1	1	none	0.0001216578909212
T010	T327b	FALSE	FALSE	0	0	1	1	none	0.0001232862457709
T013	T327b	FALSE	FALSE	0	0	1	1	none	0.0001225580785707
T014	T327b	FALSE	FALSE	0	0	1	1	none	0.0001145897765966
T020	T327b	FALSE	FALSE	0	0	1	1	none	0.0001189546488094
T021	T327b	FALSE	FALSE	0	0	1	1	none	0.000122685446871
T028	T327b	FALSE	FALSE	0	0	1	1	none	0.0001236652762218
T035a	T327b	FALSE	FALSE	0	0	1	1	none	7.09374117418e-05
T035b	T327b	FALSE	FALSE	0	0	1	1	none	0.0001220796971772
T040	T327b	FALSE	FALSE	0	0	1	1	none	0.0001149722800174
T056	T327b	FALSE	FALSE	0	0	1	1	none	0.000123967247962
T059	T327b	FALSE	FALSE	0	0	1	1	none	4.94504027666e-05
T065	T327b	FALSE	FALSE	0	0	1	1	none	0.000117912150169
T069	T327b	FALSE	FALSE	0	0	1	1	none	4.8339255354e-05
T071	T327b	FALSE	FALSE	0	0	1	1	none	0.0001151936218908
T073	T327b	FALSE	FALSE	0	0	1	1	none	0.0001232911965648
T075	T327b	FALSE	FALSE	0	0	1	1	none	0.0001190351285778
T077	T327b	FALSE	FALSE	0	0	1	1	none	0.0001232911965648
T087	T327b	FALSE	FALSE	0	0	1	1	none	0.0001220796971772
T095	T327b	FALSE	FALSE	0	0	1	1	none	7.03762890749e-05
T099a	T327b	FALSE	FALSE	0	0	1	1	none	6.72209094658e-05
T102	T327b	FALSE	FALSE	0	0	1	1	none	7.60948894405e-05
T104	T327b	FALSE	FALSE	0	0	1	1	none	0.0001218568685226
T105	T327b	FALSE	FALSE	0	0	1	1	none	0.0001191236495566
T107	T327b	FALSE	FALSE	0	0	1	1	none	7.48833900529e-05
T126	T327b	FALSE	FALSE	0	0	1	1	none	6.1082075124e-05
T156	T327b	FALSE	FALSE	0	0	1	1	none	0.0001206459152332
T159a	T327b	FALSE	FALSE	0	0	1	1	none	0.0001202624480958
T182	T327b	FALSE	FALSE	0	0	1	1	none	0.0001182274689706
T188	T327b	FALSE	FALSE	0	0	1	1	none	0.0001275726681718
T192	T327b	FALSE	FALSE	0	0	1	1	none	7.0090262991e-05
T223	T327b	FALSE	FALSE	0	0	1	1	none	0.0001182274689706
T225	T327b	FALSE	FALSE	0	0	1	1	none	0.0001184979311824
T230	T327b	FALSE	FALSE	0	0	1	1	none	0.0001222365667735
T232	T327b	FALSE	FALSE	0	0	1	1	none	6.08909883055e-05
T241	T327b	FALSE	FALSE	0	0	1	1	none	0.000138865091149
T270	T327b	FALSE	FALSE	0	0	1	1	none	6.27476279953e-05
T271b	T327b	FALSE	FALSE	0	0	1	1	none	0.0001213153022457
T301	T327b	FALSE	FALSE	0	0	1	1	none	7.1728687573e-05
T303	T327b	FALSE	FALSE	0	0	1	1	none	7.31566295358e-05
T322	T327b	FALSE	FALSE	0	0	1	1	none	0.0001298002650017
S002	T330	TRUE	TRUE	0	0	1	1	none	0.000112624769313
S007	T330	TRUE	TRUE	0	0	1	1	none	0.0001158477834238
S021	T330	TRUE	TRUE	0	0	1	1	none	0.0001088995627454
S024	T330	TRUE	TRUE	0	0	1	1	none	0.0001102196361786
S025	T330	TRUE	TRUE	0	0	1	1	none	0.0001153612915968
S026	T330	TRUE	TRUE	0	0	1	1	none	0.0001087820987896
S038	T330	TRUE	TRUE	0	0	1	1	none	0.0001130461839382
S039	T330	TRUE	TRUE	0	0	1	1	none	0.0001094890627148
S040	T330	TRUE	TRUE	0	0	1	1	none	4.23926223264e-05
S042	T330	TRUE	TRUE	0	0	1	1	none	0.0001091448904044
S071	T330	TRUE	TRUE	0	0	1	1	none	2.41342453166e-05
S078	T330	TRUE	TRUE	0	0	1	1	none	0.000107852766171
S081	T330	TRUE	TRUE	0	0	1	1	none	0.0001097506400982
S085	T330	TRUE	TRUE	0	0	1	1	none	5.8339302196e-05
S087	T330	TRUE	TRUE	0	0	1	1	none	6.94028994396e-05
S093	T330	TRUE	TRUE	0	0	1	1	none	3.16030779978e-05
S097	T330	TRUE	TRUE	0	0	1	1	none	0.0001113670151216
S102	T330	TRUE	TRUE	0	0	1	1	none	4.3792831858e-05
S106	T330	TRUE	TRUE	0	0	1	1	none	0.00011165156061
S130	T330	TRUE	TRUE	0	0	1	1	none	6.64576765804e-05
T009	T330	FALSE	FALSE	0	0	1	1	none	0.0001186291424522
T010	T330	FALSE	FALSE	0	0	1	1	none	0.0001202574973019
T013	T330	FALSE	FALSE	0	0	1	1	none	0.0001195293301017
T014	T330	TRUE	TRUE	0	0	1	1	none	0.0001115610281276
T020	T330	TRUE	TRUE	0	0	1	1	none	0.0001159259003404
T021	T330	FALSE	FALSE	0	0	1	1	none	0.000119656698402
T028	T330	TRUE	TRUE	0	0	1	1	none	0.0001206365277528
T035a	T330	TRUE	TRUE	0	0	1	1	none	6.79086632728e-05
T035b	T330	FALSE	FALSE	0	0	1	1	none	0.0001190509487082
T040	T330	TRUE	TRUE	0	0	1	1	none	0.0001119435315484
T056	T330	FALSE	FALSE	0	0	1	1	none	0.000120938499493
T059	T330	TRUE	TRUE	0	0	1	1	none	4.64216542976e-05
T065	T330	TRUE	TRUE	0	0	1	1	none	0.0001148834017
T069	T330	TRUE	TRUE	0	0	1	1	none	4.5310506885e-05
T071	T330	TRUE	TRUE	0	0	1	1	none	0.0001121648734218
T073	T330	FALSE	FALSE	0	0	1	1	none	0.0001202624480958
T075	T330	TRUE	TRUE	0	0	1	1	none	0.0001160063801088
T077	T330	FALSE	FALSE	0	0	1	1	none	0.0001202624480958
T087	T330	FALSE	FALSE	0	0	1	1	none	0.0001190509487082
T095	T330	TRUE	TRUE	0	0	1	1	none	6.73475406059e-05
T099a	T330	TRUE	TRUE	0	0	1	1	none	6.41921609968e-05
T102	T330	FALSE	FALSE	0	0	1	1	none	7.30661409715e-05
T104	T330	FALSE	FALSE	0	0	1	1	none	0.0001188281200536
T105	T330	FALSE	FALSE	0	0	1	1	none	0.0001160949010876
T107	T330	FALSE	FALSE	0	0	1	1	none	7.18546415839e-05
T126	T330	TRUE	TRUE	0	0	1	1	none	5.8053326655e-05
T156	T330	FALSE	FALSE	0	0	1	1	none	0.0001176171667642
T159a	T330	TRUE	TRUE	0	0	1	1	none	0.0001172336996268
T182	T330	FALSE	FALSE	0	0	1	1	none	0.0001151987205016
T188	T330	TRUE	TRUE	0	0	1	1	none	0.0001245439197028
T192	T330	FALSE	FALSE	0	0	1	1	none	6.7061514522e-05
T223	T330	FALSE	FALSE	0	0	1	1	none	0.0001151987205016
T225	T330	FALSE	FALSE	0	0	1	1	none	0.0001154691827134
T230	T330	FALSE	FALSE	0	0	1	1	none	0.0001192078183045
T232	T330	TRUE	TRUE	0	0	1	1	none	5.78622398365e-05
T241	T330	FALSE	FALSE	0	0	1	1	none	0.00013583634268
T270	T330	FALSE	FALSE	0	0	1	1	none	5.97188795263e-05
T271b	T330	FALSE	FALSE	0	0	1	1	none	0.0001182865537767
T301	T330	FALSE	FALSE	0	0	1	1	none	6.8699939104e-05
T303	T330	FALSE	FALSE	0	0	1	1	none	7.01278810668e-05
T322	T330	FALSE	FALSE	0	0	1	1	none	0.0001267715165327
T327b	T330	TRUE	TRUE	0	1	1	1	desc	6.057496938e-07
S002	T335	FALSE	FALSE	0	0	1	1	none	0.0001380942441964
S007	T335	FALSE	FALSE	0	0	1	1	none	0.0001413172583072
S021	T335	FALSE	FALSE	0	0	1	1	none	0.0001343690376288
S024	T335	FALSE	FALSE	0	0	1	1	none	0.000135689111062
S025	T335	FALSE	FALSE	0	0	1	1	none	0.0001408307664802
S026	T335	FALSE	FALSE	0	0	1	1	none	0.000134251573673
S038	T335	FALSE	FALSE	0	0	1	1	none	0.0001385156588216
S039	T335	FALSE	FALSE	0	0	1	1	none	0.0001349585375982
S040	T335	FALSE	FALSE	0	0	1	1	none	6.78620972098e-05
S042	T335	FALSE	FALSE	0	0	1	1	none	0.0001346143652878
S071	T335	FALSE	FALSE	0	0	1	1	none	4.2293481858e-05
S078	T335	FALSE	FALSE	0	0	1	1	none	0.0001333222410544
S081	T335	FALSE	FALSE	0	0	1	1	none	0.0001352201149816
S085	T335	FALSE	FALSE	0	0	1	1	none	8.38087770794e-05
S087	T335	FALSE	FALSE	0	0	1	1	none	9.4872374323e-05
S093	T335	FALSE	FALSE	0	0	1	1	none	5.70725528812e-05
S097	T335	FALSE	FALSE	0	0	1	1	none	0.000136836490005
S102	T335	FALSE	FALSE	0	0	1	1	none	6.92623067414e-05
S106	T335	FALSE	FALSE	0	0	1	1	none	0.0001371210354934
S130	T335	FALSE	FALSE	0	0	1	1	none	9.19271514638e-05
T009	T335	FALSE	FALSE	0	0	1	1	none	0.0001440986173356
T010	T335	FALSE	FALSE	0	0	1	1	none	0.0001457269721853
T013	T335	FALSE	FALSE	0	0	1	1	none	0.0001449988049851
T014	T335	FALSE	FALSE	0	0	1	1	none	0.000137030503011
T020	T335	FALSE	FALSE	0	0	1	1	none	0.0001413953752238
T021	T335	FALSE	FALSE	0	0	1	1	none	0.0001451261732854
T028	T335	FALSE	FALSE	0	0	1	1	none	0.0001461060026362
T035a	T335	FALSE	FALSE	0	0	1	1	none	9.33781381562e-05
T035b	T335	FALSE	FALSE	0	0	1	1	none	0.0001445204235916
T040	T335	FALSE	FALSE	0	0	1	1	none	0.0001374130064318
T056	T335	FALSE	FALSE	0	0	1	1	none	0.0001464079743764
T059	T335	FALSE	FALSE	0	0	1	1	none	7.1891129181e-05
T065	T335	FALSE	FALSE	0	0	1	1	none	0.0001403528765834
T069	T335	FALSE	FALSE	0	0	1	1	none	5.78475436584e-05
T071	T335	FALSE	FALSE	0	0	1	1	none	0.0001376343483052
T073	T335	FALSE	FALSE	0	0	1	1	none	0.0001457319229792
T075	T335	FALSE	FALSE	0	0	1	1	none	0.0001414758549922
T077	T335	FALSE	FALSE	0	0	1	1	none	0.0001457319229792
T087	T335	FALSE	FALSE	0	0	1	1	none	0.0001445204235916
T095	T335	FALSE	FALSE	0	0	1	1	none	9.28170154893e-05
T099a	T335	FALSE	FALSE	0	0	1	1	none	8.96616358802e-05
T102	T335	FALSE	FALSE	0	0	1	1	none	9.85356158549e-05
T104	T335	FALSE	FALSE	0	0	1	1	none	0.000144297594937
T105	T335	FALSE	FALSE	0	0	1	1	none	0.000141564375971
T107	T335	FALSE	FALSE	0	0	1	1	none	9.73241164673e-05
T126	T335	TRUE	TRUE	1	0	1	1	anc	6.057496938e-07
[truncated: 1,161 more rows]
